# Supplementary material for: Unfolding of RNA secondary structure impairs RNA stability to fine-tune phosphate starvation responses in rice roots
Source: Plant Commun. 2025 Dec 17;7(4):101680. doi: 10.1016/j.xplc.2025.101680 (PMC13084106; doi:10.1016/j.xplc.2025.101680)
Supplement: Supplemental Table 1. Summary of processed NGS data [file mmc2.xlsx]

## Sheet: DMS-MaPseq
Smaple name	Clean reads	Mapped reads	Mapped/Clean reads	Uniquely mapped	Uniquely / total mapped reads
Normal DMS(+) Rep1	570514492	498488015	0.873752	442822200	0.888331
Normal DMS(+) Rep2	769517874	675610081	0.877965	601314550	0.890032
Normal DMS(+) Rep3	454089364	389905098	0.858653	356185690	0.913519
-P DMS(+) Rep1	569117304	515531505	0.905844	453694875	0.880053
-P DMS(+) Rep2	539106154	486506866	0.902432	426779689	0.877233
-P DMS(+) Rep3	581700918	522828132	0.898792	462395906	0.884413
ReP DMS(+) Rep1	736792274	660212628	0.896063	597348440	0.904782
ReP DMS(+) Rep2	641961818	568885352	0.886167	518817701	0.91199
ReP DMS(+) Rep3	616584560	551043050	0.893702	498596500	0.904823
-N DMS(+) Rep1	594546650	520776639	0.875922	474595847	0.911323
-N DMS(+) Rep2	555853712	487431416	0.876906	431045436	0.88432
-N DMS(+) Rep3	491214544	439287267	0.894288	385181424	0.876833
Normal DMS(-)	97565574	87858780	0.90051	82743900	0.941783
-P DMS(-)	121707416	111845372	0.918969	105275037	0.941255
ReP DMS(-)	91578238	84628787	0.924115	80515405	0.951395
-N DMS(-)	143536908	129454778	0.901892	121155353	0.935889

## Sheet: RNAdecay
Sample name	Clean reads	Mapped reads	Uniquely mapped reads	Uniquely mapped /clean
Normal 0min rep1	17486610	17486610		0.11
Normal 0min rep1	34973220	34973220	32436756	0.927474
Normal 0min rep2	37898838	37898838	34949429	0.922177
Normal 0min rep3	26393846	26393846	24294930	0.920477
Normal 15min rep1	35151286	35151286	32115623	0.91364
Normal 15min rep2	35438078	35438078	31763740	0.896317
Normal 15min rep3	30998218	30998218	27841739	0.898172
Normal 30min rep1	33269230	33269230	30552619	0.918345
Normal 30min rep2	34346924	34346924	31502274	0.917179
Normal 30min rep3	33126888	33126888	30087846	0.908261
Normal 60min rep1	27048684	27048684	24602675	0.90957
Normal 60min rep2	25963272	25963272	24057039	0.92658
Normal 60min rep3	33355014	33355014	30400487	0.911422
Normal 120min rep1	23373376	23373376	21328825	0.912527
Normal 120min rep2	22003504	22003504	20165230	0.916455
Normal 120min rep3	26877766	26877766	24456744	0.909925
-P 0min rep1	56140060	56140060	50970754	0.907921
-P 0min rep2	47129278	47129278	42150710	0.894364
-P 0min rep3	42987226	42987226	38509295	0.895831
-P 15min rep1	31068088	31068088	28086352	0.904026
-P 15min rep2	49865714	49865714	45417930	0.910805
-P 15min rep3	36096646	36096646	32608749	0.903373
-P 30min rep1	47843866	47843866	41718869	0.871979
-P 30min rep2	46650022	46650022	42285011	0.906431
-P 30min rep3	48917716	48917716	42664293	0.872164
-P 60min rep1	33560328	33560328	30240322	0.901073
-P 60min rep2	47242916	47242916	42073890	0.890586
-P 60min rep3	38225182	38225182	34113581	0.892437
-P 120min rep1	38638304	38638304	34562244	0.894507
-P 120min rep2	22603310	22603310	20392534	0.902192
-P 120min rep3	33688584	33688584	29871772	0.886703
ReP 0min rep1	42584228	42584228	38750512	0.909973
ReP 0min rep2	49561316	49561316	45151134	0.911016
ReP 0min rep3	52006052	52006052	45714093	0.879015
ReP 15min rep1	48494080	48494080	43903871	0.905345
ReP 15min rep2	54574372	54574372	49850376	0.913439
ReP 15min rep3	45411636	45411636	38776586	0.853891
ReP 30min rep1	43309282	43309282	38642457	0.892244
ReP 30min rep2	43424062	43424062	39317052	0.905421
ReP 30min rep3	46215978	46215978	41899049	0.906592
ReP 60min rep1	45109870	45109870	41313467	0.915841
ReP 60min rep2	37684524	37684524	34454706	0.914293
ReP 60min rep3	39477918	39477918	36211790	0.917267
ReP 120min rep1	39549240	39549240	35717307	0.90311
ReP 120min rep2	37242556	37242556	33430565	0.897644
ReP 120min rep3	41559574	41559574	37167240	0.894312

## Sheet: Riboseq
Riboseq-samples	Clean reads	Uniquely mapped reads	Uniquely mapped /clean
NormalRep1	24465059	2655173	0.11
Normal Rep1	24465059	2655173	0.11
Normal Rep2	23971467	2614730	0.11
-P Rep1	24113983	2585741	0.11
-P Rep2	35621716	2707701	0.08
ReP Rep1	34956522	2790813	0.08
ReP Rep2	41580439	2673542	0.06

## Sheet: Ribo-related mRNAseq
RNAseq-samples	Clean reads	Uniquely mapped reads	Uniquely mapped /clean
			0.11
Normal Rep1	27114503	22279393	0.82
Normal Rep2	26658573	21098529	0.79
-P Rep1	22190572	18856409	0.85
-P Rep2	23880583	20170552	0.84
ReP Rep1	21668322	17962522	0.83
ReP Rep2	25179902	20848681	0.83
