# Supplementary material for: Unfolding of RNA secondary structure impairs RNA stability to fine-tune phosphate starvation responses in rice roots
Source: Plant Commun. 2025 Dec 17;7(4):101680. doi: 10.1016/j.xplc.2025.101680 (PMC13084106; doi:10.1016/j.xplc.2025.101680)
Supplement: Supplemental Table 2. DREEM data of this study [file mmc3.xlsx]

## Sheet: Normal_>50K
The RSS clunster number and Shannon index of common high-conf. RSS windows with more than 50,000 reads in Normal sample
Gene	The region of window	RSS cluster number	Shannon index
Normal_LOC_Os01g03340.1	201_300	K_1	0
Normal_LOC_Os01g03340.1	251_350	K_2	0.647447
Normal_LOC_Os01g03340.1	301_400	K_3	1.04261
Normal_LOC_Os01g03340.1	351_450	K_2	0.692347
Normal_LOC_Os01g03340.1	401_500	K_2	0.673012
Normal_LOC_Os01g03340.1	451_550	K_3	0.915022
Normal_LOC_Os01g03340.1	501_600	K_2	0.676859
Normal_LOC_Os01g03340.1	551_650	K_4	1.18207
Normal_LOC_Os01g03340.1	601_700	K_2	0.68593
Normal_LOC_Os01g03340.1	651_750	K_1	0
Normal_LOC_Os01g03340.1	701_800	K_2	0.422709
Normal_LOC_Os01g03340.1	751_850	K_3	0.892088
Normal_LOC_Os01g03360.1	251_350	K_1	0
Normal_LOC_Os01g03360.1	301_400	K_1	0
Normal_LOC_Os01g03360.1	351_450	K_2	0.471393
Normal_LOC_Os01g03360.1	401_500	K_1	0
Normal_LOC_Os01g03680.1	101_200	K_2	0.619101
Normal_LOC_Os01g03680.1	151_250	K_2	0.366925
Normal_LOC_Os01g03680.1	201_300	K_2	0.658956
Normal_LOC_Os01g03680.1	251_350	K_3	0.969506
Normal_LOC_Os01g03680.1	301_400	K_4	1.12687
Normal_LOC_Os01g03680.1	351_450	K_3	0.770223
Normal_LOC_Os01g03680.1	401_500	K_4	1.01515
Normal_LOC_Os01g03680.1	451_550	K_3	1.08447
Normal_LOC_Os01g03680.1	501_600	K_3	1.07921
Normal_LOC_Os01g03680.1	51_150	K_2	0.668748
Normal_LOC_Os01g03680.1	551_650	K_1	0
Normal_LOC_Os01g03680.1	601_700	K_3	1.01189
Normal_LOC_Os01g03680.1	651_750	K_4	0.868924
Normal_LOC_Os01g03680.1	701_800	K_1	0
Normal_LOC_Os01g03680.1	751_850	K_3	0.83461
Normal_LOC_Os01g04020.1	151_250	K_2	0.43967
Normal_LOC_Os01g05490.1	201_300	K_2	0.691346
Normal_LOC_Os01g05490.1	251_350	K_2	0.562335
Normal_LOC_Os01g05490.1	301_400	K_2	0.325083
Normal_LOC_Os01g05490.1	351_450	K_3	1.00711
Normal_LOC_Os01g05490.1	701_800	K_1	0
Normal_LOC_Os01g05490.1	751_850	K_4	1.28641
Normal_LOC_Os01g05490.1	801_900	K_3	0.898212
Normal_LOC_Os01g05490.1	851_950	K_2	0.486223
Normal_LOC_Os01g05490.1	901_1000	K_3	1.04931
Normal_LOC_Os01g08350.1	101_200	K_3	1.05408
Normal_LOC_Os01g08350.1	1_100	K_2	0.641035
Normal_LOC_Os01g08350.1	151_250	K_3	0.726186
Normal_LOC_Os01g08350.1	51_150	K_3	0.94977
Normal_LOC_Os01g08700.1	3401_3500	K_3	0.864228
Normal_LOC_Os01g08700.1	3451_3550	K_3	0.973253
Normal_LOC_Os01g08700.1	3501_3600	K_3	0.981007
Normal_LOC_Os01g08700.1	3551_3650	K_2	0.526908
Normal_LOC_Os01g09320.1	1751_1850	K_2	0.689944
Normal_LOC_Os01g09320.1	1801_1900	K_1	0
Normal_LOC_Os01g09320.1	1851_1950	K_1	0
Normal_LOC_Os01g09320.1	1901_2000	K_1	0
Normal_LOC_Os01g09510.1	101_200	K_2	0.692947
Normal_LOC_Os01g09510.1	151_250	K_2	0.692347
Normal_LOC_Os01g09510.1	201_300	K_1	0
Normal_LOC_Os01g09510.1	251_350	K_3	0.654066
Normal_LOC_Os01g09510.1	301_400	K_4	1.31603
Normal_LOC_Os01g09510.1	351_450	K_2	0.693147
Normal_LOC_Os01g09510.1	51_150	K_3	1.06981
Normal_LOC_Os01g09665.1	151_250	K_2	0.664064
Normal_LOC_Os01g09665.1	201_300	K_1	0
Normal_LOC_Os01g09665.1	251_350	K_4	1.32444
Normal_LOC_Os01g09665.1	301_400	K_1	0
Normal_LOC_Os01g09665.1	351_450	K_1	0
Normal_LOC_Os01g09665.1	401_500	K_1	0
Normal_LOC_Os01g09665.1	451_550	K_2	0.592953
Normal_LOC_Os01g15270.1	101_200	K_4	1.32977
Normal_LOC_Os01g15270.1	151_250	K_1	0
Normal_LOC_Os01g15270.1	201_300	K_2	0.539276
Normal_LOC_Os01g15270.1	251_350	K_2	0.583259
Normal_LOC_Os01g15270.1	301_400	K_2	0.513957
Normal_LOC_Os01g15270.1	351_450	K_3	0.962911
Normal_LOC_Os01g15270.1	401_500	K_4	1.20946
Normal_LOC_Os01g15270.1	451_550	K_4	1.28938
Normal_LOC_Os01g15270.1	501_600	K_1	0
Normal_LOC_Os01g15270.1	51_150	K_4	1.02356
Normal_LOC_Os01g15270.1	551_650	K_4	1.25041
Normal_LOC_Os01g15270.1	601_700	K_4	1.28629
Normal_LOC_Os01g15270.1	651_750	K_4	1.25811
Normal_LOC_Os01g15270.1	701_800	K_4	1.11516
Normal_LOC_Os01g15270.1	751_850	K_1	0
Normal_LOC_Os01g15830.1	1001_1100	K_2	0.626869
Normal_LOC_Os01g15830.1	1051_1150	K_2	0.691346
Normal_LOC_Os01g15830.1	1101_1200	K_3	0.617658
Normal_LOC_Os01g15830.1	1151_1250	K_2	0.486223
Normal_LOC_Os01g15830.1	1201_1300	K_1	0
Normal_LOC_Os01g15830.1	251_350	K_3	0.695953
Normal_LOC_Os01g15830.1	301_400	K_4	1.06645
Normal_LOC_Os01g15830.1	351_450	K_2	0.471393
Normal_LOC_Os01g15830.1	401_500	K_3	0.826921
Normal_LOC_Os01g15830.1	451_550	K_3	0.773306
Normal_LOC_Os01g15830.1	501_600	K_2	0.471393
Normal_LOC_Os01g15830.1	551_650	K_3	1.01446
Normal_LOC_Os01g15830.1	601_700	K_2	0.691346
Normal_LOC_Os01g15830.1	651_750	K_2	0.573057
Normal_LOC_Os01g15830.1	701_800	K_3	0.872081
Normal_LOC_Os01g15830.1	901_1000	K_2	0.562335
Normal_LOC_Os01g15830.1	951_1050	K_2	0.562335
Normal_LOC_Os01g16890.1	101_200	K_1	0
Normal_LOC_Os01g16890.1	151_250	K_2	0.539276
Normal_LOC_Os01g16890.1	201_300	K_2	0.471393
Normal_LOC_Os01g16890.1	251_350	K_2	0.688139
Normal_LOC_Os01g16890.1	301_400	K_4	1.2753
Normal_LOC_Os01g16890.1	351_450	K_4	1.14164
Normal_LOC_Os01g16890.1	401_500	K_4	1.12355
Normal_LOC_Os01g16890.1	451_550	K_1	0
Normal_LOC_Os01g16890.1	501_600	K_2	0.664064
Normal_LOC_Os01g18050.1	1001_1100	K_1	0
Normal_LOC_Os01g18050.1	1051_1150	K_3	0.950715
Normal_LOC_Os01g18050.1	1401_1500	K_1	0
Normal_LOC_Os01g18050.1	1451_1550	K_4	1.02955
Normal_LOC_Os01g18050.1	1501_1600	K_3	1.0797
Normal_LOC_Os01g18050.1	1551_1650	K_2	0.404963
Normal_LOC_Os01g18050.1	1601_1700	K_2	0.500402
Normal_LOC_Os01g18050.1	201_300	K_3	1.06264
Normal_LOC_Os01g18050.1	251_350	K_1	0
Normal_LOC_Os01g18050.1	301_400	K_3	0.985672
Normal_LOC_Os01g18050.1	351_450	K_1	0
Normal_LOC_Os01g18050.1	401_500	K_1	0
Normal_LOC_Os01g18050.1	451_550	K_2	0.471393
Normal_LOC_Os01g18050.1	501_600	K_2	0.346515
Normal_LOC_Os01g18050.1	551_650	K_2	0.486223
Normal_LOC_Os01g18050.1	601_700	K_1	0
Normal_LOC_Os01g18050.1	651_750	K_2	0.526908
Normal_LOC_Os01g18050.1	701_800	K_2	0.486223
Normal_LOC_Os01g18050.1	751_850	K_3	1.09735
Normal_LOC_Os01g18050.1	801_900	K_2	0.680292
Normal_LOC_Os01g18050.1	851_950	K_3	0.882563
Normal_LOC_Os01g18050.1	901_1000	K_2	0.692347
Normal_LOC_Os01g18050.1	951_1050	K_2	0.366925
Normal_LOC_Os01g18170.1	1001_1100	K_2	0.526908
Normal_LOC_Os01g18170.1	1051_1150	K_2	0.539276
Normal_LOC_Os01g18170.1	1101_1200	K_1	0
Normal_LOC_Os01g18170.1	1151_1250	K_2	0.658956
Normal_LOC_Os01g18170.1	301_400	K_1	0
Normal_LOC_Os01g18170.1	351_450	K_2	0.653418
Normal_LOC_Os01g18170.1	401_500	K_4	1.23218
Normal_LOC_Os01g18170.1	451_550	K_2	0.688139
Normal_LOC_Os01g18170.1	501_600	K_4	1.14551
Normal_LOC_Os01g18170.1	551_650	K_4	1.14746
Normal_LOC_Os01g18170.1	601_700	K_4	0.906306
Normal_LOC_Os01g18170.1	651_750	K_4	1.25618
Normal_LOC_Os01g18170.1	701_800	K_4	1.21877
Normal_LOC_Os01g18170.1	751_850	K_4	1.31224
Normal_LOC_Os01g18170.1	801_900	K_4	1.32675
Normal_LOC_Os01g18170.1	851_950	K_2	0.134742
Normal_LOC_Os01g18170.1	901_1000	K_2	0.68593
Normal_LOC_Os01g18170.1	951_1050	K_4	1.11476
Normal_LOC_Os01g18744.1	1001_1100	K_3	0.848677
Normal_LOC_Os01g18744.1	1051_1150	K_3	0.696519
Normal_LOC_Os01g18744.1	1101_1200	K_3	0.837876
Normal_LOC_Os01g18744.1	1151_1250	K_3	0.928597
Normal_LOC_Os01g18744.1	1201_1300	K_3	1.08762
Normal_LOC_Os01g18744.1	1251_1350	K_2	0.688139
Normal_LOC_Os01g18744.1	1301_1400	K_3	0.894551
Normal_LOC_Os01g18744.1	1351_1450	K_4	1.18185
Normal_LOC_Os01g18744.1	1401_1500	K_2	0.692947
Normal_LOC_Os01g18744.1	551_650	K_1	0
Normal_LOC_Os01g18744.1	601_700	K_2	0.346515
Normal_LOC_Os01g18744.1	651_750	K_4	1.33873
Normal_LOC_Os01g18744.1	701_800	K_3	0.925244
Normal_LOC_Os01g18744.1	751_850	K_1	0
Normal_LOC_Os01g18744.1	801_900	K_1	0
Normal_LOC_Os01g18744.1	851_950	K_2	0.486223
Normal_LOC_Os01g18744.1	901_1000	K_2	0.573057
Normal_LOC_Os01g18744.1	951_1050	K_1	0
Normal_LOC_Os01g19020.1	1001_1100	K_2	0.539276
Normal_LOC_Os01g19020.1	101_200	K_1	0
Normal_LOC_Os01g19020.1	1051_1150	K_3	0.794632
Normal_LOC_Os01g19020.1	1_100	K_1	0
Normal_LOC_Os01g19020.1	1101_1200	K_2	0.422709
Normal_LOC_Os01g19020.1	151_250	K_1	0
Normal_LOC_Os01g19020.1	201_300	K_3	1.01189
Normal_LOC_Os01g19020.1	251_350	K_2	0.602152
Normal_LOC_Os01g19020.1	301_400	K_4	1.37255
Normal_LOC_Os01g19020.1	351_450	K_3	0.785267
Normal_LOC_Os01g19020.1	401_500	K_3	1.02311
Normal_LOC_Os01g19020.1	451_550	K_1	0
Normal_LOC_Os01g19020.1	51_150	K_2	0.346515
Normal_LOC_Os01g19020.1	901_1000	K_1	0
Normal_LOC_Os01g19020.1	951_1050	K_2	0.688139
Normal_LOC_Os01g22010.1	1001_1100	K_2	0.668748
Normal_LOC_Os01g22010.1	101_200	K_3	0.797714
Normal_LOC_Os01g22010.1	1051_1150	K_3	0.886116
Normal_LOC_Os01g22010.1	1_100	K_3	0.81997
Normal_LOC_Os01g22010.1	1101_1200	K_2	0.610864
Normal_LOC_Os01g22010.1	1151_1250	K_4	1.3698
Normal_LOC_Os01g22010.1	1201_1300	K_4	1.14865
Normal_LOC_Os01g22010.1	1251_1350	K_3	0.856952
Normal_LOC_Os01g22010.1	1301_1400	K_2	0.422709
Normal_LOC_Os01g22010.1	1351_1450	K_4	1.35219
Normal_LOC_Os01g22010.1	1401_1500	K_4	1.22728
Normal_LOC_Os01g22010.1	1451_1550	K_4	1.12556
Normal_LOC_Os01g22010.1	1501_1600	K_2	0.43967
Normal_LOC_Os01g22010.1	151_250	K_4	1.09412
Normal_LOC_Os01g22010.1	1551_1650	K_2	0.692347
Normal_LOC_Os01g22010.1	201_300	K_3	0.995243
Normal_LOC_Os01g22010.1	251_350	K_1	0
Normal_LOC_Os01g22010.1	301_400	K_1	0
Normal_LOC_Os01g22010.1	451_550	K_2	0.471393
Normal_LOC_Os01g22010.1	501_600	K_1	0
Normal_LOC_Os01g22010.1	51_150	K_2	0.471393
Normal_LOC_Os01g22010.1	551_650	K_2	0.676859
Normal_LOC_Os01g22010.1	601_700	K_4	1.37573
Normal_LOC_Os01g22010.1	651_750	K_3	0.908279
Normal_LOC_Os01g22010.1	701_800	K_3	0.52177
Normal_LOC_Os01g22010.1	751_850	K_1	0
Normal_LOC_Os01g22010.1	801_900	K_2	0.55108
Normal_LOC_Os01g22010.1	851_950	K_1	0
Normal_LOC_Os01g22010.1	901_1000	K_1	0
Normal_LOC_Os01g22010.1	951_1050	K_2	0.455886
Normal_LOC_Os01g22490.1	401_500	K_2	0.688139
Normal_LOC_Os01g22490.1	451_550	K_2	0.676859
Normal_LOC_Os01g22490.1	501_600	K_3	0.984507
Normal_LOC_Os01g22490.1	551_650	K_2	0.386387
Normal_LOC_Os01g22490.1	601_700	K_1	0
Normal_LOC_Os01g28790.1	151_250	K_1	0
Normal_LOC_Os01g28790.1	201_300	K_1	0
Normal_LOC_Os01g28790.1	251_350	K_1	0
Normal_LOC_Os01g28790.1	301_400	K_1	0
Normal_LOC_Os01g28790.1	351_450	K_2	0.404963
Normal_LOC_Os01g28790.1	401_500	K_2	0.325083
Normal_LOC_Os01g28790.1	451_550	K_1	0
Normal_LOC_Os01g28790.1	501_600	K_3	0.946914
Normal_LOC_Os01g28790.1	551_650	K_3	0.914507
Normal_LOC_Os01g33960.1	1851_1950	K_1	0
Normal_LOC_Os01g33960.1	1901_2000	K_2	0.668748
Normal_LOC_Os01g33960.1	1951_2050	K_2	0.404963
Normal_LOC_Os01g33960.1	2001_2100	K_1	0
Normal_LOC_Os01g42410.1	4101_4200	K_3	0.92746
Normal_LOC_Os01g45274.1	801_900	K_1	0
Normal_LOC_Os01g45274.1	851_950	K_2	0.691346
Normal_LOC_Os01g45274.1	901_1000	K_2	0.302538
Normal_LOC_Os01g45274.1	951_1050	K_3	1.04865
Normal_LOC_Os01g46610.1	101_200	K_2	0.500402
Normal_LOC_Os01g46610.1	1101_1200	K_2	0.693147
Normal_LOC_Os01g46610.1	1151_1250	K_2	0.673012
Normal_LOC_Os01g46610.1	1201_1300	K_1	0
Normal_LOC_Os01g46610.1	1251_1350	K_2	0.302538
Normal_LOC_Os01g46610.1	1301_1400	K_2	0.486223
Normal_LOC_Os01g46610.1	1351_1450	K_2	0.692947
Normal_LOC_Os01g46610.1	151_250	K_3	0.801819
Normal_LOC_Os01g46610.1	201_300	K_1	0
Normal_LOC_Os01g46610.1	251_350	K_2	0.539276
Normal_LOC_Os01g46610.1	301_400	K_1	0
Normal_LOC_Os01g46980.1	501_600	K_1	0
Normal_LOC_Os01g46980.1	551_650	K_1	0
Normal_LOC_Os01g46980.1	601_700	K_3	1.01456
Normal_LOC_Os01g46980.1	651_750	K_1	0
Normal_LOC_Os01g46980.1	701_800	K_2	0.691346
Normal_LOC_Os01g46980.1	751_850	K_2	0.422709
Normal_LOC_Os01g46980.1	801_900	K_2	0.302538
Normal_LOC_Os01g46980.1	851_950	K_2	0.689944
Normal_LOC_Os01g46980.1	901_1000	K_2	0.471393
Normal_LOC_Os01g49190.1	1051_1150	K_1	0
Normal_LOC_Os01g49190.1	1101_1200	K_2	0.55108
Normal_LOC_Os01g49190.1	1151_1250	K_2	0.693147
Normal_LOC_Os01g49190.1	1201_1300	K_2	0.134742
Normal_LOC_Os01g49190.1	1251_1350	K_1	0
Normal_LOC_Os01g49190.1	1301_1400	K_1	0
Normal_LOC_Os01g49190.1	1351_1450	K_2	0.680292
Normal_LOC_Os01g49190.1	1401_1500	K_1	0
Normal_LOC_Os01g49190.1	1451_1550	K_2	0.626869
Normal_LOC_Os01g49190.1	1501_1600	K_2	0.673012
Normal_LOC_Os01g49190.1	1551_1650	K_2	0.562335
Normal_LOC_Os01g49190.1	1601_1700	K_2	0.198515
Normal_LOC_Os01g49190.1	1651_1750	K_2	0.539276
Normal_LOC_Os01g49190.1	1701_1800	K_2	0.422709
Normal_LOC_Os01g49190.1	401_500	K_2	0.325083
Normal_LOC_Os01g49190.1	451_550	K_2	0.683315
Normal_LOC_Os01g49190.1	501_600	K_2	0.688139
Normal_LOC_Os01g49190.1	551_650	K_2	0.683315
Normal_LOC_Os01g49190.1	601_700	K_1	0
Normal_LOC_Os01g49190.1	651_750	K_1	0
Normal_LOC_Os01g49370.1	101_200	K_1	0
Normal_LOC_Os01g49370.1	1_100	K_4	1.28288
Normal_LOC_Os01g49370.1	51_150	K_1	0
Normal_LOC_Os01g52500.1	2151_2250	K_1	0
Normal_LOC_Os01g52500.1	2201_2300	K_2	0.278769
Normal_LOC_Os01g52500.1	2251_2350	K_2	0.683315
Normal_LOC_Os01g52500.1	2301_2400	K_2	0.573057
Normal_LOC_Os01g55830.1	1001_1100	K_4	1.12149
Normal_LOC_Os01g55830.1	1051_1150	K_3	1.06559
Normal_LOC_Os01g55830.1	1101_1200	K_1	0
Normal_LOC_Os01g55830.1	151_250	K_1	0
Normal_LOC_Os01g55830.1	201_300	K_1	0
Normal_LOC_Os01g55830.1	251_350	K_4	1.32419
Normal_LOC_Os01g55830.1	301_400	K_4	1.19362
Normal_LOC_Os01g55830.1	351_450	K_4	0.88937
Normal_LOC_Os01g55830.1	401_500	K_4	1.1995
Normal_LOC_Os01g55830.1	451_550	K_4	1.23126
Normal_LOC_Os01g55830.1	501_600	K_3	0.856952
Normal_LOC_Os01g55830.1	551_650	K_4	1.2406
Normal_LOC_Os01g55830.1	601_700	K_4	0.899952
Normal_LOC_Os01g55830.1	651_750	K_3	0.876799
Normal_LOC_Os01g55830.1	701_800	K_4	1.31452
Normal_LOC_Os01g55830.1	751_850	K_4	1.21002
Normal_LOC_Os01g55830.1	801_900	K_4	1.13274
Normal_LOC_Os01g55830.1	851_950	K_4	1.31982
Normal_LOC_Os01g55830.1	901_1000	K_4	1.18905
Normal_LOC_Os01g55830.1	951_1050	K_4	1.38429
Normal_LOC_Os01g57960.1	101_200	K_4	1.28422
Normal_LOC_Os01g57960.1	1_100	K_4	1.12465
Normal_LOC_Os01g57960.1	151_250	K_4	1.24789
Normal_LOC_Os01g57960.1	201_300	K_4	1.29196
Normal_LOC_Os01g57960.1	251_350	K_4	1.34871
Normal_LOC_Os01g57960.1	301_400	K_4	1.34357
Normal_LOC_Os01g57960.1	351_450	K_4	1.21253
Normal_LOC_Os01g57960.1	401_500	K_4	0.851753
Normal_LOC_Os01g57960.1	451_550	K_4	1.13983
Normal_LOC_Os01g57960.1	501_600	K_4	1.11764
Normal_LOC_Os01g57960.1	51_150	K_4	1.20929
Normal_LOC_Os01g57960.1	551_650	K_4	1.23183
Normal_LOC_Os01g57960.1	601_700	K_4	1.07952
Normal_LOC_Os01g57960.1	651_750	K_4	1.19727
Normal_LOC_Os01g57960.1	701_800	K_1	0
Normal_LOC_Os01g57968.1	1451_1550	K_2	0.673012
Normal_LOC_Os01g57968.1	1501_1600	K_1	0
Normal_LOC_Os01g57968.1	1551_1650	K_2	0.302538
Normal_LOC_Os01g58010.1	551_650	K_1	0
Normal_LOC_Os01g58022.1	101_200	K_1	0
Normal_LOC_Os01g58022.1	151_250	K_1	0
Normal_LOC_Os01g58022.1	51_150	K_1	0
Normal_LOC_Os01g58024.1	551_650	K_1	0
Normal_LOC_Os01g58024.1	601_700	K_1	0
Normal_LOC_Os01g58039.1	601_700	K_2	0.641035
Normal_LOC_Os01g58039.1	651_750	K_3	0.828884
Normal_LOC_Os01g58039.1	701_800	K_1	0
Normal_LOC_Os01g58039.1	751_850	K_3	1.03977
Normal_LOC_Os01g59150.1	101_200	K_1	0
Normal_LOC_Os01g59150.1	151_250	K_3	0.982452
Normal_LOC_Os01g59150.1	201_300	K_1	0
Normal_LOC_Os01g59150.1	251_350	K_1	0
Normal_LOC_Os01g59150.1	301_400	K_2	0.619101
Normal_LOC_Os01g59150.1	351_450	K_1	0
Normal_LOC_Os01g59150.1	401_500	K_2	0.278769
Normal_LOC_Os01g59150.1	501_600	K_2	0.278769
Normal_LOC_Os01g59150.1	51_150	K_2	0.689944
Normal_LOC_Os01g59150.1	551_650	K_2	0.513957
Normal_LOC_Os01g59150.1	601_700	K_3	0.948026
Normal_LOC_Os01g59150.1	651_750	K_4	1.33579
Normal_LOC_Os01g59150.1	701_800	K_2	0.562335
Normal_LOC_Os01g59150.1	751_850	K_2	0.55108
Normal_LOC_Os01g59150.1	801_900	K_1	0
Normal_LOC_Os01g59150.1	851_950	K_1	0
Normal_LOC_Os01g59150.1	901_1000	K_3	0.873173
Normal_LOC_Os01g59150.1	951_1050	K_1	0
Normal_LOC_Os01g59440.1	601_700	K_2	0.562335
Normal_LOC_Os01g60190.1	1551_1650	K_2	0.583259
Normal_LOC_Os01g60190.1	1601_1700	K_2	0.500402
Normal_LOC_Os01g60190.1	1651_1750	K_2	0.653418
Normal_LOC_Os01g60190.1	1701_1800	K_1	0
Normal_LOC_Os01g60190.1	1751_1850	K_2	0.634179
Normal_LOC_Os01g60190.1	201_300	K_2	0.366925
Normal_LOC_Os01g60410.1	551_650	K_3	1.07266
Normal_LOC_Os01g60410.1	601_700	K_3	1.01446
Normal_LOC_Os01g60790.1	301_400	K_1	0
Normal_LOC_Os01g64630.1	101_200	K_2	0.471393
Normal_LOC_Os01g64630.1	1201_1300	K_2	0.673012
Normal_LOC_Os01g64630.1	1251_1350	K_2	0.688139
Normal_LOC_Os01g64630.1	1301_1400	K_1	0
Normal_LOC_Os01g64630.1	1351_1450	K_4	1.24908
Normal_LOC_Os01g64630.1	1401_1500	K_3	1.0524
Normal_LOC_Os01g64630.1	151_250	K_2	0.471393
Normal_LOC_Os01g64630.1	451_550	K_2	0.664064
Normal_LOC_Os01g64630.1	501_600	K_2	0.486223
Normal_LOC_Os01g64630.1	551_650	K_4	1.28997
Normal_LOC_Os01g64630.1	601_700	K_4	1.29822
Normal_LOC_Os01g67134.1	101_200	K_1	0
Normal_LOC_Os01g67134.1	151_250	K_1	0
Normal_LOC_Os01g67134.1	201_300	K_3	0.848677
Normal_LOC_Os01g67134.1	251_350	K_1	0
Normal_LOC_Os01g67134.1	301_400	K_1	0
Normal_LOC_Os01g67134.1	351_450	K_2	0.513957
Normal_LOC_Os01g67134.1	401_500	K_3	0.807623
Normal_LOC_Os01g67134.1	451_550	K_4	1.37862
Normal_LOC_Os01g67134.1	501_600	K_4	1.19967
Normal_LOC_Os01g67134.1	51_150	K_2	0.647447
Normal_LOC_Os01g67134.1	551_650	K_1	0
Normal_LOC_Os01g67134.1	601_700	K_2	0.562335
Normal_LOC_Os01g67364.1	651_750	K_1	0
Normal_LOC_Os01g67364.1	701_800	K_3	1.0835
Normal_LOC_Os01g67364.1	751_850	K_4	1.30519
Normal_LOC_Os01g67364.1	801_900	K_2	0.658956
Normal_LOC_Os01g67364.1	851_950	K_2	0.68593
Normal_LOC_Os01g67364.1	901_1000	K_1	0
Normal_LOC_Os01g67860.1	1001_1100	K_4	1.17284
Normal_LOC_Os01g67860.1	101_200	K_2	0.680292
Normal_LOC_Os01g67860.1	1051_1150	K_4	0.914308
Normal_LOC_Os01g67860.1	1101_1200	K_4	1.31071
Normal_LOC_Os01g67860.1	1151_1250	K_4	1.11805
Normal_LOC_Os01g67860.1	1201_1300	K_4	1.21498
Normal_LOC_Os01g67860.1	1251_1350	K_4	1.30071
Normal_LOC_Os01g67860.1	1301_1400	K_4	1.22502
Normal_LOC_Os01g67860.1	151_250	K_4	1.22044
Normal_LOC_Os01g67860.1	201_300	K_3	1.0649
Normal_LOC_Os01g67860.1	251_350	K_3	1.04589
Normal_LOC_Os01g67860.1	301_400	K_4	1.09531
Normal_LOC_Os01g67860.1	351_450	K_4	1.05476
Normal_LOC_Os01g67860.1	401_500	K_3	0.883071
Normal_LOC_Os01g67860.1	451_550	K_4	1.10655
Normal_LOC_Os01g67860.1	501_600	K_4	1.27113
Normal_LOC_Os01g67860.1	51_150	K_1	0
Normal_LOC_Os01g67860.1	551_650	K_4	1.31304
Normal_LOC_Os01g67860.1	601_700	K_4	1.1105
Normal_LOC_Os01g67860.1	651_750	K_4	1.36322
Normal_LOC_Os01g67860.1	701_800	K_4	1.28682
Normal_LOC_Os01g67860.1	751_850	K_4	1.21513
Normal_LOC_Os01g67860.1	801_900	K_4	1.22965
Normal_LOC_Os01g67860.1	851_950	K_4	1.25187
Normal_LOC_Os01g67860.1	901_1000	K_2	0.198515
Normal_LOC_Os01g67860.1	951_1050	K_2	0.471393
Normal_LOC_Os01g70170.1	1001_1100	K_3	1.0248
Normal_LOC_Os01g70170.1	1051_1150	K_2	0.422709
Normal_LOC_Os01g70170.1	701_800	K_2	0.658956
Normal_LOC_Os01g70170.1	751_850	K_3	1.09607
Normal_LOC_Os01g70170.1	801_900	K_3	0.905771
Normal_LOC_Os01g70170.1	851_950	K_2	0.592953
Normal_LOC_Os01g70170.1	901_1000	K_1	0
Normal_LOC_Os01g70170.1	951_1050	K_3	0.915285
Normal_LOC_Os01g71620.1	5101_5200	K_1	0
Normal_LOC_Os01g74300.1	251_350	K_3	0.737775
Normal_LOC_Os01g74300.1	301_400	K_3	0.78632
Normal_LOC_Os01g74300.1	351_450	K_4	1.12805
Normal_LOC_Os01g74300.1	401_500	K_4	1.26769
Normal_LOC_Os01g74300.1	451_550	K_2	0.610864
Normal_LOC_Os01g74300.1	501_600	K_2	0.683315
Normal_LOC_Os01g74300.1	551_650	K_2	0.688139
Normal_LOC_Os01g74300.1	601_700	K_4	1.2068
Normal_LOC_Os01g74300.1	651_750	K_1	0
Normal_LOC_Os01g74410.1	751_850	K_1	0
Normal_LOC_Os01g74410.1	801_900	K_2	0.664064
Normal_LOC_Os01g74410.1	851_950	K_2	0.683315
Normal_LOC_Os02g01560.1	351_450	K_2	0.668748
Normal_LOC_Os02g01560.1	401_500	K_2	0.626869
Normal_LOC_Os02g01560.1	451_550	K_2	0.486223
Normal_LOC_Os02g01560.1	501_600	K_2	0.500402
Normal_LOC_Os02g01560.1	551_650	K_1	0
Normal_LOC_Os02g01560.1	751_850	K_2	0.688139
Normal_LOC_Os02g01560.1	801_900	K_2	0.592953
Normal_LOC_Os02g01560.1	851_950	K_2	0.664064
Normal_LOC_Os02g01560.1	901_1000	K_3	0.953888
Normal_LOC_Os02g01560.1	951_1050	K_2	0.676859
Normal_LOC_Os02g02890.1	151_250	K_1	0
Normal_LOC_Os02g02890.1	201_300	K_2	0.55108
Normal_LOC_Os02g02890.1	251_350	K_2	0.610864
Normal_LOC_Os02g02890.1	301_400	K_3	0.931483
Normal_LOC_Os02g02890.1	351_450	K_2	0.422709
Normal_LOC_Os02g02890.1	401_500	K_1	0
Normal_LOC_Os02g02890.1	451_550	K_3	0.973953
Normal_LOC_Os02g02890.1	501_600	K_3	1.05467
Normal_LOC_Os02g02890.1	551_650	K_2	0.610864
Normal_LOC_Os02g02890.1	601_700	K_2	0.634179
Normal_LOC_Os02g03860.1	101_200	K_3	0.913744
Normal_LOC_Os02g03860.1	1_100	K_1	0
Normal_LOC_Os02g03860.1	151_250	K_3	0.932748
Normal_LOC_Os02g03860.1	201_300	K_3	1.00845
Normal_LOC_Os02g03860.1	251_350	K_3	1.03366
Normal_LOC_Os02g03860.1	301_400	K_1	0
Normal_LOC_Os02g03860.1	51_150	K_3	0.978334
Normal_LOC_Os02g06640.1	1001_1100	K_2	0.592953
Normal_LOC_Os02g06640.1	1251_1350	K_3	1.04684
Normal_LOC_Os02g06640.1	1301_1400	K_3	1.01041
Normal_LOC_Os02g06640.1	1351_1450	K_2	0.619101
Normal_LOC_Os02g06640.1	1401_1500	K_4	1.19155
Normal_LOC_Os02g06640.1	1451_1550	K_4	1.1362
Normal_LOC_Os02g06640.1	1501_1600	K_4	1.26955
Normal_LOC_Os02g06640.1	151_250	K_2	0.692347
Normal_LOC_Os02g06640.1	1551_1650	K_2	0.619101
Normal_LOC_Os02g06640.1	201_300	K_2	0.471393
Normal_LOC_Os02g06640.1	251_350	K_4	1.26881
Normal_LOC_Os02g06640.1	551_650	K_1	0
Normal_LOC_Os02g06640.1	601_700	K_2	0.680292
Normal_LOC_Os02g06640.1	651_750	K_4	1.17862
Normal_LOC_Os02g06640.1	701_800	K_4	1.26976
Normal_LOC_Os02g06640.1	751_850	K_3	0.989094
Normal_LOC_Os02g06640.1	801_900	K_2	0.562335
Normal_LOC_Os02g06640.1	851_950	K_1	0
Normal_LOC_Os02g06640.1	901_1000	K_3	0.762424
Normal_LOC_Os02g06640.1	951_1050	K_2	0.471393
Normal_LOC_Os02g06700.1	101_200	K_3	0.948267
Normal_LOC_Os02g06700.1	1_100	K_1	0
Normal_LOC_Os02g06700.1	151_250	K_3	0.948026
Normal_LOC_Os02g06700.1	201_300	K_3	1.05923
Normal_LOC_Os02g06700.1	251_350	K_4	1.3311
Normal_LOC_Os02g06700.1	301_400	K_1	0
Normal_LOC_Os02g06700.1	351_450	K_3	0.989367
Normal_LOC_Os02g06700.1	51_150	K_4	1.29223
Normal_LOC_Os02g06700.1	601_700	K_1	0
Normal_LOC_Os02g06700.1	651_750	K_2	0.486223
Normal_LOC_Os02g06700.1	701_800	K_2	0.688139
Normal_LOC_Os02g06700.1	751_850	K_2	0.526908
Normal_LOC_Os02g07260.1	1001_1100	K_4	1.18628
Normal_LOC_Os02g07260.1	1051_1150	K_1	0
Normal_LOC_Os02g07260.1	1101_1200	K_2	0.513957
Normal_LOC_Os02g07260.1	1151_1250	K_1	0
Normal_LOC_Os02g07260.1	1201_1300	K_3	1.02402
Normal_LOC_Os02g07260.1	1251_1350	K_3	1.04507
Normal_LOC_Os02g07260.1	1301_1400	K_3	0.654066
Normal_LOC_Os02g07260.1	1351_1450	K_1	0
Normal_LOC_Os02g07260.1	1401_1500	K_3	1.00434
Normal_LOC_Os02g07260.1	1451_1550	K_2	0.619101
Normal_LOC_Os02g07260.1	1501_1600	K_1	0
Normal_LOC_Os02g07260.1	151_250	K_3	1.04635
Normal_LOC_Os02g07260.1	201_300	K_3	1.04464
Normal_LOC_Os02g07260.1	251_350	K_4	1.29446
Normal_LOC_Os02g07260.1	301_400	K_2	0.386387
Normal_LOC_Os02g07260.1	351_450	K_4	1.03547
Normal_LOC_Os02g07260.1	401_500	K_3	1.06183
Normal_LOC_Os02g07260.1	451_550	K_3	0.54552
Normal_LOC_Os02g07260.1	501_600	K_3	0.932962
Normal_LOC_Os02g07260.1	551_650	K_2	0.302538
Normal_LOC_Os02g07260.1	601_700	K_2	0.346515
Normal_LOC_Os02g07260.1	651_750	K_2	0.167944
Normal_LOC_Os02g07260.1	701_800	K_4	1.1692
Normal_LOC_Os02g07260.1	751_850	K_2	0.43967
Normal_LOC_Os02g07260.1	801_900	K_4	1.24455
Normal_LOC_Os02g07260.1	851_950	K_2	0.689944
Normal_LOC_Os02g07260.1	901_1000	K_3	1.01456
Normal_LOC_Os02g07260.1	951_1050	K_4	1.31422
Normal_LOC_Os02g07410.1	351_450	K_3	0.866646
Normal_LOC_Os02g07410.1	401_500	K_2	0.302538
Normal_LOC_Os02g07410.1	451_550	K_4	1.31105
Normal_LOC_Os02g07410.1	501_600	K_2	0.471393
Normal_LOC_Os02g07410.1	551_650	K_1	0
Normal_LOC_Os02g07910.1	201_300	K_1	0
Normal_LOC_Os02g07910.1	251_350	K_1	0
Normal_LOC_Os02g07910.1	301_400	K_2	0.366925
Normal_LOC_Os02g07910.1	351_450	K_3	0.866646
Normal_LOC_Os02g07910.1	401_500	K_2	0.386387
Normal_LOC_Os02g07910.1	451_550	K_1	0
Normal_LOC_Os02g08100.1	1001_1100	K_4	1.14053
Normal_LOC_Os02g08100.1	101_200	K_1	0
Normal_LOC_Os02g08100.1	1051_1150	K_3	1.0337
Normal_LOC_Os02g08100.1	1101_1200	K_2	0.500402
Normal_LOC_Os02g08100.1	1151_1250	K_3	1.04311
Normal_LOC_Os02g08100.1	1201_1300	K_1	0
Normal_LOC_Os02g08100.1	151_250	K_3	1.01189
Normal_LOC_Os02g08100.1	701_800	K_1	0
Normal_LOC_Os02g08100.1	751_850	K_3	1.00836
Normal_LOC_Os02g08100.1	801_900	K_2	0.278769
Normal_LOC_Os02g08100.1	851_950	K_2	0.692347
Normal_LOC_Os02g08100.1	901_1000	K_1	0
Normal_LOC_Os02g08100.1	951_1050	K_2	0.539276
Normal_LOC_Os02g08440.1	1151_1250	K_1	0
Normal_LOC_Os02g08440.1	1201_1300	K_2	0.664064
Normal_LOC_Os02g08440.1	1251_1350	K_4	1.07663
Normal_LOC_Os02g08440.1	1301_1400	K_1	0
Normal_LOC_Os02g08440.1	1351_1450	K_2	0.689944
Normal_LOC_Os02g08440.1	1401_1500	K_2	0.689944
Normal_LOC_Os02g08440.1	1451_1550	K_1	0
Normal_LOC_Os02g08440.1	1501_1600	K_1	0
Normal_LOC_Os02g08440.1	151_250	K_1	0
Normal_LOC_Os02g08440.1	201_300	K_2	0.634179
Normal_LOC_Os02g08440.1	251_350	K_4	1.10888
Normal_LOC_Os02g08440.1	301_400	K_3	0.80161
Normal_LOC_Os02g08440.1	351_450	K_1	0
Normal_LOC_Os02g09490.1	101_200	K_3	0.539044
Normal_LOC_Os02g09490.1	1101_1200	K_1	0
Normal_LOC_Os02g09490.1	1151_1250	K_2	0.647447
Normal_LOC_Os02g09490.1	1201_1300	K_2	0.692347
Normal_LOC_Os02g09490.1	1251_1350	K_2	0.680292
Normal_LOC_Os02g09490.1	151_250	K_2	0.692947
Normal_LOC_Os02g09490.1	201_300	K_2	0.278769
Normal_LOC_Os02g09490.1	251_350	K_2	0.386387
Normal_LOC_Os02g09490.1	301_400	K_2	0.658956
Normal_LOC_Os02g12480.1	101_200	K_1	0
Normal_LOC_Os02g12480.1	1_100	K_1	0
Normal_LOC_Os02g12480.1	1701_1800	K_1	0
Normal_LOC_Os02g12480.1	1751_1850	K_2	0.668748
Normal_LOC_Os02g12480.1	1801_1900	K_4	1.11075
Normal_LOC_Os02g12480.1	1851_1950	K_4	1.23955
Normal_LOC_Os02g12480.1	1901_2000	K_3	0.818141
Normal_LOC_Os02g12480.1	1951_2050	K_2	0.683315
Normal_LOC_Os02g12480.1	2001_2100	K_4	1.2123
Normal_LOC_Os02g12480.1	2051_2150	K_4	1.23884
Normal_LOC_Os02g12480.1	2101_2200	K_1	0
Normal_LOC_Os02g12480.1	51_150	K_4	1.17305
Normal_LOC_Os02g12800.1	151_250	K_1	0
Normal_LOC_Os02g14770.1	1401_1500	K_2	0.226968
Normal_LOC_Os02g14770.1	1451_1550	K_1	0
Normal_LOC_Os02g14770.1	1601_1700	K_2	0.471393
Normal_LOC_Os02g14770.1	1651_1750	K_4	1.07253
Normal_LOC_Os02g14770.1	1701_1800	K_3	0.916247
Normal_LOC_Os02g14770.1	1751_1850	K_2	0.539276
Normal_LOC_Os02g14770.1	1801_1900	K_2	0.539276
Normal_LOC_Os02g14770.1	201_300	K_1	0
Normal_LOC_Os02g14770.1	2351_2450	K_2	0.647447
Normal_LOC_Os02g14770.1	251_350	K_3	0.844228
Normal_LOC_Os02g14770.1	2751_2850	K_1	0
Normal_LOC_Os02g14770.1	2801_2900	K_3	0.802992
Normal_LOC_Os02g14770.1	2851_2950	K_1	0
Normal_LOC_Os02g14770.1	2901_3000	K_3	0.937982
Normal_LOC_Os02g14770.1	2951_3050	K_2	0.198515
Normal_LOC_Os02g14770.1	3001_3100	K_3	0.549259
Normal_LOC_Os02g14770.1	301_400	K_2	0.668748
Normal_LOC_Os02g14770.1	3051_3150	K_1	0
Normal_LOC_Os02g14770.1	351_450	K_1	0
Normal_LOC_Os02g14770.1	401_500	K_2	0.366925
Normal_LOC_Os02g14770.1	651_750	K_2	0.539276
Normal_LOC_Os02g14770.1	701_800	K_2	0.513957
Normal_LOC_Os02g14770.1	751_850	K_4	1.34357
Normal_LOC_Os02g14770.1	801_900	K_2	0.683315
Normal_LOC_Os02g14770.1	851_950	K_3	0.940154
Normal_LOC_Os02g18380.1	151_250	K_3	1.03977
Normal_LOC_Os02g26700.1	1001_1100	K_3	1.00434
Normal_LOC_Os02g26700.1	1051_1150	K_3	0.848082
Normal_LOC_Os02g26700.1	1101_1200	K_2	0.486223
Normal_LOC_Os02g26700.1	1151_1250	K_2	0.253639
Normal_LOC_Os02g26700.1	301_400	K_2	0.680292
Normal_LOC_Os02g26700.1	351_450	K_2	0.676859
Normal_LOC_Os02g26700.1	401_500	K_2	0.668748
Normal_LOC_Os02g26700.1	451_550	K_2	0.688139
Normal_LOC_Os02g26700.1	951_1050	K_2	0.68593
Normal_LOC_Os02g30050.1	251_350	K_1	0
Normal_LOC_Os02g30050.1	301_400	K_1	0
Normal_LOC_Os02g30050.1	351_450	K_2	0.619101
Normal_LOC_Os02g32030.1	101_200	K_2	0.647447
Normal_LOC_Os02g32030.1	151_250	K_2	0.500402
Normal_LOC_Os02g32030.1	1701_1800	K_2	0.626869
Normal_LOC_Os02g32030.1	1751_1850	K_3	0.820722
Normal_LOC_Os02g32030.1	1801_1900	K_3	0.979676
Normal_LOC_Os02g32030.1	1851_1950	K_3	0.871384
Normal_LOC_Os02g32030.1	1901_2000	K_1	0
Normal_LOC_Os02g32030.1	1951_2050	K_1	0
Normal_LOC_Os02g32030.1	201_300	K_1	0
Normal_LOC_Os02g32030.1	2251_2350	K_3	0.801819
Normal_LOC_Os02g32030.1	2301_2400	K_2	0.346515
Normal_LOC_Os02g32030.1	2351_2450	K_3	1.00658
Normal_LOC_Os02g32030.1	2401_2500	K_4	1.25617
Normal_LOC_Os02g32030.1	2451_2550	K_1	0
Normal_LOC_Os02g32030.1	2501_2600	K_2	0.653418
Normal_LOC_Os02g32030.1	2551_2650	K_3	0.616208
Normal_LOC_Os02g32030.1	2601_2700	K_4	1.30731
Normal_LOC_Os02g32030.1	2651_2750	K_3	0.476111
Normal_LOC_Os02g32030.1	2701_2800	K_2	0.346515
Normal_LOC_Os02g32030.1	2751_2850	K_1	0
Normal_LOC_Os02g36974.1	901_1000	K_1	0
Normal_LOC_Os02g37190.1	151_250	K_1	0
Normal_LOC_Os02g37190.1	201_300	K_1	0
Normal_LOC_Os02g37190.1	251_350	K_1	0
Normal_LOC_Os02g37190.1	301_400	K_2	0.325083
Normal_LOC_Os02g37190.1	351_450	K_4	1.11317
Normal_LOC_Os02g37190.1	401_500	K_4	1.20081
Normal_LOC_Os02g37190.1	451_550	K_2	0.366925
Normal_LOC_Os02g37190.1	501_600	K_3	1.05467
Normal_LOC_Os02g37190.1	551_650	K_4	0.781387
Normal_LOC_Os02g37190.1	601_700	K_4	1.23989
Normal_LOC_Os02g37190.1	651_750	K_2	0.68593
Normal_LOC_Os02g37800.1	51_150	K_1	0
Normal_LOC_Os02g38920.1	101_200	K_4	1.25876
Normal_LOC_Os02g38920.1	151_250	K_4	1.2113
Normal_LOC_Os02g38920.1	201_300	K_4	1.28349
Normal_LOC_Os02g38920.1	251_350	K_3	0.985447
Normal_LOC_Os02g38920.1	301_400	K_1	0
Normal_LOC_Os02g38920.1	401_500	K_3	0.733818
Normal_LOC_Os02g38920.1	451_550	K_4	1.17217
Normal_LOC_Os02g38920.1	501_600	K_3	0.807797
Normal_LOC_Os02g38920.1	51_150	K_2	0.673012
Normal_LOC_Os02g38920.1	551_650	K_4	1.22258
Normal_LOC_Os02g38920.1	601_700	K_3	0.962268
Normal_LOC_Os02g38920.1	651_750	K_4	1.2236
Normal_LOC_Os02g38920.1	701_800	K_4	1.30659
Normal_LOC_Os02g38920.1	751_850	K_4	1.20736
Normal_LOC_Os02g38920.1	801_900	K_2	0.634179
Normal_LOC_Os02g38920.1	851_950	K_3	0.861185
Normal_LOC_Os02g38920.1	901_1000	K_4	1.17304
Normal_LOC_Os02g38920.1	951_1050	K_4	1.22644
Normal_LOC_Os02g39384.1	151_250	K_1	0
Normal_LOC_Os02g39384.1	201_300	K_2	0.539276
Normal_LOC_Os02g39384.1	251_350	K_4	1.35663
Normal_LOC_Os02g39384.1	301_400	K_1	0
Normal_LOC_Os02g39384.1	351_450	K_1	0
Normal_LOC_Os02g39384.1	401_500	K_1	0
Normal_LOC_Os02g39850.1	101_200	K_2	0.602152
Normal_LOC_Os02g39850.1	151_250	K_4	1.11197
Normal_LOC_Os02g39850.1	201_300	K_1	0
Normal_LOC_Os02g39850.1	251_350	K_3	0.900724
Normal_LOC_Os02g41590.1	1001_1100	K_3	0.803045
Normal_LOC_Os02g41590.1	101_200	K_4	1.12748
Normal_LOC_Os02g41590.1	1051_1150	K_3	1.04266
Normal_LOC_Os02g41590.1	1_100	K_1	0
Normal_LOC_Os02g41590.1	1101_1200	K_1	0
Normal_LOC_Os02g41590.1	151_250	K_1	0
Normal_LOC_Os02g41590.1	201_300	K_2	0.610864
Normal_LOC_Os02g41590.1	251_350	K_2	0.486223
Normal_LOC_Os02g41590.1	301_400	K_4	1.30287
Normal_LOC_Os02g41590.1	351_450	K_2	0.691346
Normal_LOC_Os02g41590.1	401_500	K_3	0.866184
Normal_LOC_Os02g41590.1	451_550	K_2	0.346515
Normal_LOC_Os02g41590.1	501_600	K_1	0
Normal_LOC_Os02g41590.1	51_150	K_4	1.13512
Normal_LOC_Os02g41590.1	551_650	K_3	0.822587
Normal_LOC_Os02g41590.1	601_700	K_2	0.386387
Normal_LOC_Os02g41590.1	651_750	K_3	0.534183
Normal_LOC_Os02g41590.1	701_800	K_3	0.962911
Normal_LOC_Os02g41590.1	751_850	K_4	1.20361
Normal_LOC_Os02g41590.1	801_900	K_2	0.653418
Normal_LOC_Os02g41590.1	851_950	K_3	0.848051
Normal_LOC_Os02g41590.1	901_1000	K_2	0.562335
Normal_LOC_Os02g41590.1	951_1050	K_3	0.856035
Normal_LOC_Os02g41650.1	1001_1100	K_4	1.26446
Normal_LOC_Os02g41650.1	101_200	K_3	0.869779
Normal_LOC_Os02g41650.1	1051_1150	K_1	0
Normal_LOC_Os02g41650.1	1_100	K_1	0
Normal_LOC_Os02g41650.1	1101_1200	K_1	0
Normal_LOC_Os02g41650.1	1151_1250	K_3	1.02199
Normal_LOC_Os02g41650.1	1201_1300	K_3	1.01986
Normal_LOC_Os02g41650.1	1251_1350	K_2	0.664064
Normal_LOC_Os02g41650.1	1301_1400	K_2	0.647447
Normal_LOC_Os02g41650.1	1351_1450	K_3	0.644819
Normal_LOC_Os02g41650.1	1401_1500	K_4	1.34516
Normal_LOC_Os02g41650.1	1451_1550	K_4	1.16782
Normal_LOC_Os02g41650.1	1501_1600	K_3	0.807043
Normal_LOC_Os02g41650.1	151_250	K_4	1.02407
Normal_LOC_Os02g41650.1	1551_1650	K_4	1.16314
Normal_LOC_Os02g41650.1	1601_1700	K_3	0.9708
Normal_LOC_Os02g41650.1	1651_1750	K_3	0.488721
Normal_LOC_Os02g41650.1	1701_1800	K_4	1.28613
Normal_LOC_Os02g41650.1	1751_1850	K_3	0.985447
Normal_LOC_Os02g41650.1	1801_1900	K_1	0
Normal_LOC_Os02g41650.1	1851_1950	K_3	0.740766
Normal_LOC_Os02g41650.1	1901_2000	K_3	0.695953
Normal_LOC_Os02g41650.1	1951_2050	K_2	0.602152
Normal_LOC_Os02g41650.1	2001_2100	K_1	0
Normal_LOC_Os02g41650.1	201_300	K_2	0.198515
Normal_LOC_Os02g41650.1	2051_2150	K_3	0.788966
Normal_LOC_Os02g41650.1	2101_2200	K_3	0.712634
Normal_LOC_Os02g41650.1	2151_2250	K_3	1.03003
Normal_LOC_Os02g41650.1	2201_2300	K_4	1.26513
Normal_LOC_Os02g41650.1	2251_2350	K_2	0.55108
Normal_LOC_Os02g41650.1	2301_2400	K_2	0.325083
Normal_LOC_Os02g41650.1	2351_2450	K_1	0
Normal_LOC_Os02g41650.1	2401_2500	K_2	0.592953
Normal_LOC_Os02g41650.1	2451_2550	K_2	0.278769
Normal_LOC_Os02g41650.1	2501_2600	K_1	0
Normal_LOC_Os02g41650.1	251_350	K_2	0.668748
Normal_LOC_Os02g41650.1	301_400	K_1	0
Normal_LOC_Os02g41650.1	401_500	K_1	0
Normal_LOC_Os02g41650.1	451_550	K_1	0
Normal_LOC_Os02g41650.1	501_600	K_2	0.583259
Normal_LOC_Os02g41650.1	51_150	K_3	0.65775
Normal_LOC_Os02g41650.1	551_650	K_2	0.167944
Normal_LOC_Os02g41650.1	601_700	K_3	0.932807
Normal_LOC_Os02g41650.1	651_750	K_2	0.325083
Normal_LOC_Os02g41650.1	701_800	K_1	0
Normal_LOC_Os02g41650.1	751_850	K_4	1.21575
Normal_LOC_Os02g41650.1	801_900	K_4	1.08917
Normal_LOC_Os02g41650.1	851_950	K_4	1.26747
Normal_LOC_Os02g41650.1	901_1000	K_4	1.08271
Normal_LOC_Os02g41650.1	951_1050	K_4	1.22391
Normal_LOC_Os02g41670.1	1201_1300	K_1	0
Normal_LOC_Os02g41670.1	1251_1350	K_2	0.55108
Normal_LOC_Os02g41670.1	1301_1400	K_3	1.05397
Normal_LOC_Os02g41670.1	1351_1450	K_1	0
Normal_LOC_Os02g41670.1	1401_1500	K_1	0
Normal_LOC_Os02g41670.1	1451_1550	K_2	0.693147
Normal_LOC_Os02g41670.1	1501_1600	K_1	0
Normal_LOC_Os02g41670.1	1551_1650	K_1	0
Normal_LOC_Os02g41670.1	1601_1700	K_2	0.610864
Normal_LOC_Os02g41670.1	1651_1750	K_1	0
Normal_LOC_Os02g41670.1	1701_1800	K_1	0
Normal_LOC_Os02g41670.1	2201_2300	K_1	0
Normal_LOC_Os02g41670.1	651_750	K_2	0.634179
Normal_LOC_Os02g41670.1	701_800	K_2	0.602152
Normal_LOC_Os02g41670.1	751_850	K_2	0.592953
Normal_LOC_Os02g41670.1	801_900	K_2	0.325083
Normal_LOC_Os02g41670.1	851_950	K_2	0.583259
Normal_LOC_Os02g41680.1	1001_1100	K_1	0
Normal_LOC_Os02g41680.1	1051_1150	K_1	0
Normal_LOC_Os02g41680.1	1101_1200	K_1	0
Normal_LOC_Os02g41680.1	1151_1250	K_1	0
Normal_LOC_Os02g41680.1	1201_1300	K_1	0
Normal_LOC_Os02g41680.1	1251_1350	K_1	0
Normal_LOC_Os02g41680.1	1301_1400	K_1	0
Normal_LOC_Os02g41680.1	1351_1450	K_1	0
Normal_LOC_Os02g41680.1	1401_1500	K_1	0
Normal_LOC_Os02g41680.1	1451_1550	K_1	0
Normal_LOC_Os02g41680.1	1501_1600	K_1	0
Normal_LOC_Os02g41680.1	601_700	K_1	0
Normal_LOC_Os02g41680.1	651_750	K_2	0.664064
Normal_LOC_Os02g41680.1	751_850	K_1	0
Normal_LOC_Os02g41680.1	801_900	K_2	0.302538
Normal_LOC_Os02g41680.1	851_950	K_3	1.02014
Normal_LOC_Os02g41680.1	901_1000	K_4	1.12047
Normal_LOC_Os02g41680.1	951_1050	K_2	0.302538
Normal_LOC_Os02g41860.1	1251_1350	K_2	0.455886
Normal_LOC_Os02g41860.1	1301_1400	K_3	0.714086
Normal_LOC_Os02g43519.1	1551_1650	K_1	0
Normal_LOC_Os02g43519.1	1601_1700	K_1	0
Normal_LOC_Os02g43519.1	1651_1750	K_4	1.30034
Normal_LOC_Os02g43519.1	1701_1800	K_2	0.673012
Normal_LOC_Os02g43519.1	1751_1850	K_1	0
Normal_LOC_Os02g43519.1	1801_1900	K_1	0
Normal_LOC_Os02g43519.1	1851_1950	K_1	0
Normal_LOC_Os02g43519.1	1901_2000	K_1	0
Normal_LOC_Os02g43519.1	1951_2050	K_1	0
Normal_LOC_Os02g43519.1	2001_2100	K_1	0
Normal_LOC_Os02g43660.1	101_200	K_3	0.750186
Normal_LOC_Os02g43660.1	151_250	K_1	0
Normal_LOC_Os02g43660.1	201_300	K_2	0.641035
Normal_LOC_Os02g43660.1	51_150	K_2	0.55108
Normal_LOC_Os02g44080.1	101_200	K_4	1.25479
Normal_LOC_Os02g44080.1	151_250	K_4	1.26077
Normal_LOC_Os02g44080.1	201_300	K_3	0.796332
Normal_LOC_Os02g44080.1	251_350	K_4	1.10061
Normal_LOC_Os02g44080.1	301_400	K_4	1.1137
Normal_LOC_Os02g44080.1	351_450	K_3	0.800388
Normal_LOC_Os02g44080.1	401_500	K_1	0
Normal_LOC_Os02g44080.1	451_550	K_1	0
Normal_LOC_Os02g44080.1	501_600	K_3	0.915595
Normal_LOC_Os02g44080.1	551_650	K_2	0.167944
Normal_LOC_Os02g44080.1	601_700	K_2	0.167944
Normal_LOC_Os02g44080.1	651_750	K_4	1.05737
Normal_LOC_Os02g44080.1	701_800	K_3	1.01135
Normal_LOC_Os02g44080.1	751_850	K_4	0.997742
Normal_LOC_Os02g44080.1	801_900	K_4	1.17143
Normal_LOC_Os02g44080.1	851_950	K_3	0.696738
Normal_LOC_Os02g44080.1	901_1000	K_3	0.902461
Normal_LOC_Os02g44230.1	151_250	K_1	0
Normal_LOC_Os02g44230.1	201_300	K_2	0.562335
Normal_LOC_Os02g44230.1	251_350	K_2	0.573057
Normal_LOC_Os02g44310.1	101_200	K_4	1.12333
Normal_LOC_Os02g44310.1	1_100	K_1	0
Normal_LOC_Os02g44310.1	151_250	K_3	0.647625
Normal_LOC_Os02g44310.1	201_300	K_2	0.573057
Normal_LOC_Os02g44310.1	251_350	K_3	0.948267
Normal_LOC_Os02g44310.1	301_400	K_4	1.08993
Normal_LOC_Os02g44310.1	351_450	K_4	1.12982
Normal_LOC_Os02g44310.1	401_500	K_4	0.934158
Normal_LOC_Os02g44310.1	451_550	K_4	1.20418
Normal_LOC_Os02g44310.1	501_600	K_4	1.30903
Normal_LOC_Os02g44310.1	51_150	K_4	1.08133
Normal_LOC_Os02g44310.1	551_650	K_4	1.32345
Normal_LOC_Os02g44310.1	601_700	K_4	1.25935
Normal_LOC_Os02g44310.1	651_750	K_3	0.926507
Normal_LOC_Os02g44310.1	701_800	K_4	1.12418
Normal_LOC_Os02g44630.1	1001_1100	K_4	1.00746
Normal_LOC_Os02g44630.1	101_200	K_2	0.539276
Normal_LOC_Os02g44630.1	1051_1150	K_2	0.526908
Normal_LOC_Os02g44630.1	1101_1200	K_3	1.0099
Normal_LOC_Os02g44630.1	151_250	K_2	0.325083
Normal_LOC_Os02g44630.1	201_300	K_4	1.02356
Normal_LOC_Os02g44630.1	251_350	K_4	1.26853
Normal_LOC_Os02g44630.1	301_400	K_3	0.938195
Normal_LOC_Os02g44630.1	351_450	K_3	0.735463
Normal_LOC_Os02g44630.1	401_500	K_4	0.774864
Normal_LOC_Os02g44630.1	451_550	K_4	1.0389
Normal_LOC_Os02g44630.1	501_600	K_4	1.26169
Normal_LOC_Os02g44630.1	551_650	K_4	1.19176
Normal_LOC_Os02g44630.1	601_700	K_4	1.25162
Normal_LOC_Os02g44630.1	651_750	K_4	1.17419
Normal_LOC_Os02g44630.1	701_800	K_4	1.07964
Normal_LOC_Os02g44630.1	751_850	K_4	0.650498
Normal_LOC_Os02g44630.1	801_900	K_4	1.35997
Normal_LOC_Os02g44630.1	851_950	K_4	1.30974
Normal_LOC_Os02g44630.1	901_1000	K_4	1.04052
Normal_LOC_Os02g44630.1	951_1050	K_4	1.14868
Normal_LOC_Os02g44870.1	1001_1100	K_3	0.804038
Normal_LOC_Os02g44870.1	1051_1150	K_3	0.910819
Normal_LOC_Os02g44870.1	1101_1200	K_2	0.68593
Normal_LOC_Os02g44870.1	601_700	K_1	0
Normal_LOC_Os02g44870.1	951_1050	K_2	0.134742
Normal_LOC_Os02g47140.1	551_650	K_2	0.302538
Normal_LOC_Os02g47140.1	601_700	K_4	1.21609
Normal_LOC_Os02g48560.1	1001_1100	K_2	0.692347
Normal_LOC_Os02g48560.1	1051_1150	K_1	0
Normal_LOC_Os02g48560.1	1101_1200	K_1	0
Normal_LOC_Os02g48560.1	1151_1250	K_2	0.386387
Normal_LOC_Os02g48560.1	1851_1950	K_3	0.908758
Normal_LOC_Os02g48560.1	551_650	K_1	0
Normal_LOC_Os02g48560.1	601_700	K_2	0.691346
Normal_LOC_Os02g48560.1	651_750	K_3	1.05844
Normal_LOC_Os02g48560.1	701_800	K_2	0.668748
Normal_LOC_Os02g48660.1	151_250	K_1	0
Normal_LOC_Os02g48660.1	201_300	K_1	0
Normal_LOC_Os02g48660.1	251_350	K_1	0
Normal_LOC_Os02g48660.1	301_400	K_2	0.486223
Normal_LOC_Os02g48660.1	351_450	K_3	0.73354
Normal_LOC_Os02g48660.1	401_500	K_2	0.610864
Normal_LOC_Os02g48660.1	451_550	K_3	1.08919
Normal_LOC_Os02g48660.1	501_600	K_2	0.688139
Normal_LOC_Os02g48720.1	1001_1100	K_4	1.15099
Normal_LOC_Os02g48720.1	101_200	K_4	1.10522
Normal_LOC_Os02g48720.1	1051_1150	K_3	1.02824
Normal_LOC_Os02g48720.1	1_100	K_1	0
Normal_LOC_Os02g48720.1	1101_1200	K_2	0.167944
Normal_LOC_Os02g48720.1	1151_1250	K_4	1.08704
Normal_LOC_Os02g48720.1	1201_1300	K_4	1.19512
Normal_LOC_Os02g48720.1	1251_1350	K_3	0.83857
Normal_LOC_Os02g48720.1	1301_1400	K_1	0
Normal_LOC_Os02g48720.1	1351_1450	K_1	0
Normal_LOC_Os02g48720.1	1401_1500	K_1	0
Normal_LOC_Os02g48720.1	1451_1550	K_2	0.486223
Normal_LOC_Os02g48720.1	151_250	K_4	1.23156
Normal_LOC_Os02g48720.1	201_300	K_4	1.17826
Normal_LOC_Os02g48720.1	251_350	K_4	1.16302
Normal_LOC_Os02g48720.1	301_400	K_2	0.626869
Normal_LOC_Os02g48720.1	351_450	K_4	1.34154
Normal_LOC_Os02g48720.1	401_500	K_3	1.09792
Normal_LOC_Os02g48720.1	451_550	K_4	0.872634
Normal_LOC_Os02g48720.1	501_600	K_3	0.70941
Normal_LOC_Os02g48720.1	51_150	K_4	1.2441
Normal_LOC_Os02g48720.1	551_650	K_4	1.16982
Normal_LOC_Os02g48720.1	601_700	K_1	0
Normal_LOC_Os02g48720.1	651_750	K_3	0.734709
Normal_LOC_Os02g48720.1	701_800	K_2	0.346515
Normal_LOC_Os02g48720.1	751_850	K_4	1.25956
Normal_LOC_Os02g48720.1	801_900	K_4	1.10813
Normal_LOC_Os02g48720.1	851_950	K_4	1.17083
Normal_LOC_Os02g48720.1	901_1000	K_3	0.878313
Normal_LOC_Os02g48720.1	951_1050	K_4	1.341
Normal_LOC_Os02g50240.1	1051_1150	K_1	0
Normal_LOC_Os02g50240.1	1101_1200	K_2	0.278769
Normal_LOC_Os02g50240.1	1151_1250	K_2	0.691346
Normal_LOC_Os02g50240.1	1201_1300	K_2	0.68593
Normal_LOC_Os02g50240.1	1251_1350	K_1	0
Normal_LOC_Os02g50240.1	251_350	K_4	1.154
Normal_LOC_Os02g50240.1	301_400	K_2	0.346515
Normal_LOC_Os02g50240.1	351_450	K_4	0.987215
Normal_LOC_Os02g50240.1	401_500	K_3	0.898742
Normal_LOC_Os02g50240.1	451_550	K_3	0.735045
Normal_LOC_Os02g50240.1	501_600	K_2	0.471393
Normal_LOC_Os02g50240.1	551_650	K_2	0.562335
Normal_LOC_Os02g50240.1	601_700	K_2	0.573057
Normal_LOC_Os02g50240.1	651_750	K_2	0.500402
Normal_LOC_Os02g50240.1	701_800	K_4	1.26335
Normal_LOC_Os02g50240.1	751_850	K_4	1.10262
Normal_LOC_Os02g50240.1	801_900	K_4	1.08982
Normal_LOC_Os02g50240.1	851_950	K_3	0.932807
Normal_LOC_Os02g50240.1	901_1000	K_1	0
Normal_LOC_Os02g50240.1	951_1050	K_2	0.641035
Normal_LOC_Os02g51110.1	1001_1100	K_3	1.03847
Normal_LOC_Os02g51110.1	101_200	K_4	1.23221
Normal_LOC_Os02g51110.1	1051_1150	K_2	0.422709
Normal_LOC_Os02g51110.1	1101_1200	K_1	0
Normal_LOC_Os02g51110.1	1151_1250	K_3	1.01135
Normal_LOC_Os02g51110.1	1201_1300	K_1	0
Normal_LOC_Os02g51110.1	1251_1350	K_2	0.500402
Normal_LOC_Os02g51110.1	151_250	K_3	1.06836
Normal_LOC_Os02g51110.1	201_300	K_2	0.455886
Normal_LOC_Os02g51110.1	251_350	K_2	0.386387
Normal_LOC_Os02g51110.1	301_400	K_2	0.486223
Normal_LOC_Os02g51110.1	351_450	K_3	1.01095
Normal_LOC_Os02g51110.1	401_500	K_3	0.765557
Normal_LOC_Os02g51110.1	451_550	K_2	0.676859
Normal_LOC_Os02g51110.1	501_600	K_3	1.09457
Normal_LOC_Os02g51110.1	551_650	K_2	0.692947
Normal_LOC_Os02g51110.1	601_700	K_2	0.664064
Normal_LOC_Os02g51110.1	651_750	K_2	0.539276
Normal_LOC_Os02g51110.1	901_1000	K_2	0.386387
Normal_LOC_Os02g51110.1	951_1050	K_2	0.689944
Normal_LOC_Os02g52860.1	1001_1100	K_2	0.692947
Normal_LOC_Os02g52860.1	101_200	K_2	0.641035
Normal_LOC_Os02g52860.1	151_250	K_2	0.692347
Normal_LOC_Os02g52860.1	201_300	K_1	0
Normal_LOC_Os02g52860.1	251_350	K_2	0.602152
Normal_LOC_Os02g52860.1	301_400	K_3	0.657367
Normal_LOC_Os02g52860.1	351_450	K_2	0.641035
Normal_LOC_Os02g52860.1	401_500	K_1	0
Normal_LOC_Os02g52860.1	651_750	K_2	0.278769
Normal_LOC_Os02g52860.1	701_800	K_3	0.838422
Normal_LOC_Os02g52860.1	751_850	K_2	0.386387
Normal_LOC_Os02g52860.1	801_900	K_3	0.903918
Normal_LOC_Os02g52860.1	851_950	K_1	0
Normal_LOC_Os02g52860.1	901_1000	K_2	0.664064
Normal_LOC_Os02g52860.1	951_1050	K_2	0.676859
Normal_LOC_Os02g54470.1	151_250	K_1	0
Normal_LOC_Os02g56960.1	101_200	K_2	0.676859
Normal_LOC_Os02g56960.1	151_250	K_2	0.55108
Normal_LOC_Os02g56960.1	201_300	K_2	0.486223
Normal_LOC_Os02g56960.1	251_350	K_2	0.647447
Normal_LOC_Os02g56960.1	301_400	K_2	0.562335
Normal_LOC_Os02g56960.1	351_450	K_2	0.626869
Normal_LOC_Os02g56960.1	401_500	K_1	0
Normal_LOC_Os02g56960.1	451_550	K_1	0
Normal_LOC_Os02g56960.1	51_150	K_3	0.841587
Normal_LOC_Os02g57720.1	1001_1100	K_2	0.658956
Normal_LOC_Os02g57720.1	1101_1200	K_4	1.31722
Normal_LOC_Os02g57720.1	1151_1250	K_4	1.21194
Normal_LOC_Os02g57720.1	851_950	K_2	0.302538
Normal_LOC_Os02g57720.1	901_1000	K_4	1.33347
Normal_LOC_Os02g57720.1	951_1050	K_2	0.366925
Normal_LOC_Os03g01300.1	201_300	K_1	0
Normal_LOC_Os03g01300.1	251_350	K_2	0.634179
Normal_LOC_Os03g01300.1	301_400	K_1	0
Normal_LOC_Os03g01300.1	351_450	K_1	0
Normal_LOC_Os03g01300.1	401_500	K_1	0
Normal_LOC_Os03g01300.1	451_550	K_1	0
Normal_LOC_Os03g01300.1	501_600	K_1	0
Normal_LOC_Os03g01300.1	51_150	K_4	1.3308
Normal_LOC_Os03g01700.1	1001_1100	K_2	0.226968
Normal_LOC_Os03g01700.1	101_200	K_3	1.0099
Normal_LOC_Os03g01700.1	1051_1150	K_2	0.573057
Normal_LOC_Os03g01700.1	1101_1200	K_3	0.992568
Normal_LOC_Os03g01700.1	1151_1250	K_2	0.676859
Normal_LOC_Os03g01700.1	1201_1300	K_1	0
Normal_LOC_Os03g01700.1	1251_1350	K_2	0.592953
Normal_LOC_Os03g01700.1	1301_1400	K_2	0.455886
Normal_LOC_Os03g01700.1	1351_1450	K_3	0.781771
Normal_LOC_Os03g01700.1	1401_1500	K_3	0.923984
Normal_LOC_Os03g01700.1	1451_1550	K_3	0.733818
Normal_LOC_Os03g01700.1	1501_1600	K_1	0
Normal_LOC_Os03g01700.1	151_250	K_2	0.226968
Normal_LOC_Os03g01700.1	1551_1650	K_1	0
Normal_LOC_Os03g01700.1	201_300	K_4	1.21906
Normal_LOC_Os03g01700.1	251_350	K_4	0.927303
Normal_LOC_Os03g01700.1	301_400	K_4	1.07147
Normal_LOC_Os03g01700.1	351_450	K_1	0
Normal_LOC_Os03g01700.1	401_500	K_3	0.986099
Normal_LOC_Os03g01700.1	51_150	K_2	0.500402
Normal_LOC_Os03g04590.1	251_350	K_1	0
Normal_LOC_Os03g04590.1	301_400	K_3	0.997835
Normal_LOC_Os03g04590.1	351_450	K_3	0.997874
Normal_LOC_Os03g04590.1	401_500	K_2	0.610864
Normal_LOC_Os03g04750.1	351_450	K_2	0.692947
Normal_LOC_Os03g04750.1	401_500	K_2	0.592953
Normal_LOC_Os03g04750.1	451_550	K_3	0.992957
Normal_LOC_Os03g04750.1	501_600	K_2	0.583259
Normal_LOC_Os03g04750.1	551_650	K_4	1.35582
Normal_LOC_Os03g05290.1	101_200	K_4	1.19319
Normal_LOC_Os03g05290.1	1_100	K_1	0
Normal_LOC_Os03g05290.1	151_250	K_3	0.798477
Normal_LOC_Os03g05290.1	201_300	K_4	1.25938
Normal_LOC_Os03g05290.1	251_350	K_4	0.921514
Normal_LOC_Os03g05290.1	301_400	K_4	1.2418
Normal_LOC_Os03g05290.1	351_450	K_4	1.23646
Normal_LOC_Os03g05290.1	401_500	K_4	1.08885
Normal_LOC_Os03g05290.1	451_550	K_4	1.26186
Normal_LOC_Os03g05290.1	501_600	K_4	1.03163
Normal_LOC_Os03g05290.1	51_150	K_4	1.31165
Normal_LOC_Os03g05290.1	551_650	K_4	1.13731
Normal_LOC_Os03g05290.1	601_700	K_4	1.12974
Normal_LOC_Os03g05290.1	651_750	K_4	1.30494
Normal_LOC_Os03g05290.1	701_800	K_4	1.34895
Normal_LOC_Os03g05290.1	751_850	K_4	0.966769
Normal_LOC_Os03g05290.1	801_900	K_4	0.846537
Normal_LOC_Os03g05290.1	851_950	K_4	0.948763
Normal_LOC_Os03g05290.1	901_1000	K_4	1.28732
Normal_LOC_Os03g05290.1	951_1050	K_1	0
Normal_LOC_Os03g05390.1	1001_1100	K_3	0.942978
Normal_LOC_Os03g05390.1	1051_1150	K_3	1.05996
Normal_LOC_Os03g05390.1	1101_1200	K_2	0.688139
Normal_LOC_Os03g05390.1	1451_1550	K_2	0.680292
Normal_LOC_Os03g05390.1	1501_1600	K_3	1.0508
Normal_LOC_Os03g05390.1	1801_1900	K_2	0.583259
Normal_LOC_Os03g05390.1	1851_1950	K_2	0.55108
Normal_LOC_Os03g05390.1	1901_2000	K_3	1.09492
Normal_LOC_Os03g05390.1	1951_2050	K_3	0.948267
Normal_LOC_Os03g05390.1	2001_2100	K_3	1.00043
Normal_LOC_Os03g05390.1	2051_2150	K_2	0.386387
Normal_LOC_Os03g05390.1	401_500	K_3	0.971414
Normal_LOC_Os03g05390.1	451_550	K_3	1.02824
Normal_LOC_Os03g05390.1	501_600	K_4	1.27206
Normal_LOC_Os03g05390.1	551_650	K_3	0.953888
Normal_LOC_Os03g05390.1	601_700	K_1	0
Normal_LOC_Os03g05390.1	901_1000	K_2	0.583259
Normal_LOC_Os03g05390.1	951_1050	K_3	0.59616
Normal_LOC_Os03g06240.1	401_500	K_1	0
Normal_LOC_Os03g06240.1	451_550	K_2	0.167944
Normal_LOC_Os03g06240.1	501_600	K_2	0.366925
Normal_LOC_Os03g06240.1	551_650	K_1	0
Normal_LOC_Os03g06240.1	601_700	K_2	0.626869
Normal_LOC_Os03g06240.1	651_750	K_1	0
Normal_LOC_Os03g06240.1	951_1050	K_1	0
Normal_LOC_Os03g08010.1	101_200	K_3	0.932951
Normal_LOC_Os03g08010.1	151_250	K_2	0.673012
Normal_LOC_Os03g08010.1	201_300	K_2	0.692347
Normal_LOC_Os03g08010.1	51_150	K_1	0
Normal_LOC_Os03g08050.1	1001_1100	K_1	0
Normal_LOC_Os03g08050.1	1051_1150	K_2	0.422709
Normal_LOC_Os03g08050.1	1101_1200	K_1	0
Normal_LOC_Os03g08050.1	1151_1250	K_3	0.794632
Normal_LOC_Os03g08050.1	851_950	K_2	0.422709
Normal_LOC_Os03g08050.1	901_1000	K_2	0.692947
Normal_LOC_Os03g08050.1	951_1050	K_3	0.721051
Normal_LOC_Os03g08330.1	601_700	K_1	0
Normal_LOC_Os03g08330.1	651_750	K_2	0.198515
Normal_LOC_Os03g08330.1	701_800	K_1	0
Normal_LOC_Os03g08330.1	751_850	K_2	0.325083
Normal_LOC_Os03g08330.1	801_900	K_1	0
Normal_LOC_Os03g08470.1	1001_1100	K_2	0.167944
Normal_LOC_Os03g08470.1	1051_1150	K_4	1.29803
Normal_LOC_Os03g08470.1	1101_1200	K_2	0.668748
Normal_LOC_Os03g08470.1	1151_1250	K_4	1.17995
Normal_LOC_Os03g08470.1	1201_1300	K_2	0.562335
Normal_LOC_Os03g08470.1	701_800	K_3	0.861552
Normal_LOC_Os03g08470.1	751_850	K_2	0.673012
Normal_LOC_Os03g08470.1	801_900	K_3	0.898742
Normal_LOC_Os03g08470.1	851_950	K_4	0.949407
Normal_LOC_Os03g08470.1	901_1000	K_1	0
Normal_LOC_Os03g08470.1	951_1050	K_2	0.486223
Normal_LOC_Os03g08500.1	1001_1100	K_4	1.37671
Normal_LOC_Os03g08500.1	1051_1150	K_3	0.742504
Normal_LOC_Os03g08500.1	1101_1200	K_1	0
Normal_LOC_Os03g08500.1	551_650	K_1	0
Normal_LOC_Os03g08500.1	601_700	K_1	0
Normal_LOC_Os03g08500.1	651_750	K_2	0.688139
Normal_LOC_Os03g08500.1	701_800	K_3	0.963748
Normal_LOC_Os03g08500.1	751_850	K_2	0.592953
Normal_LOC_Os03g08500.1	801_900	K_1	0
Normal_LOC_Os03g08500.1	851_950	K_2	0.626869
Normal_LOC_Os03g08500.1	901_1000	K_2	0.500402
Normal_LOC_Os03g08500.1	951_1050	K_2	0.500402
Normal_LOC_Os03g09900.1	1201_1300	K_1	0
Normal_LOC_Os03g09900.1	1251_1350	K_2	0.691346
Normal_LOC_Os03g09900.1	1301_1400	K_4	1.08971
Normal_LOC_Os03g09900.1	1351_1450	K_4	1.13849
Normal_LOC_Os03g09900.1	1401_1500	K_2	0.404963
Normal_LOC_Os03g09900.1	151_250	K_2	0.325083
Normal_LOC_Os03g09900.1	201_300	K_3	0.884122
Normal_LOC_Os03g09900.1	251_350	K_3	0.778038
Normal_LOC_Os03g09900.1	301_400	K_1	0
Normal_LOC_Os03g09900.1	351_450	K_2	0.43967
Normal_LOC_Os03g09900.1	401_500	K_2	0.664064
Normal_LOC_Os03g09900.1	451_550	K_2	0.422709
Normal_LOC_Os03g09900.1	501_600	K_3	0.683739
Normal_LOC_Os03g09900.1	551_650	K_2	0.626869
Normal_LOC_Os03g09900.1	601_700	K_1	0
Normal_LOC_Os03g09900.1	651_750	K_2	0.68593
Normal_LOC_Os03g09900.1	701_800	K_3	0.961146
Normal_LOC_Os03g09900.1	751_850	K_3	0.95109
Normal_LOC_Os03g09900.1	801_900	K_4	1.09318
Normal_LOC_Os03g09900.1	851_950	K_3	0.902395
Normal_LOC_Os03g09900.1	901_1000	K_2	0.68593
Normal_LOC_Os03g09900.1	951_1050	K_2	0.610864
Normal_LOC_Os03g10340.1	401_500	K_1	0
Normal_LOC_Os03g10510.1	851_950	K_2	0.673012
Normal_LOC_Os03g10510.1	901_1000	K_2	0.55108
Normal_LOC_Os03g10510.1	951_1050	K_2	0.692947
Normal_LOC_Os03g12210.1	301_400	K_1	0
Normal_LOC_Os03g12670.1	101_200	K_3	1.01595
Normal_LOC_Os03g12670.1	151_250	K_4	1.32287
Normal_LOC_Os03g12670.1	201_300	K_3	0.930793
Normal_LOC_Os03g12670.1	251_350	K_2	0.562335
Normal_LOC_Os03g12670.1	301_400	K_3	1.03329
Normal_LOC_Os03g12670.1	351_450	K_2	0.422709
Normal_LOC_Os03g12670.1	51_150	K_4	1.35081
Normal_LOC_Os03g12670.1	701_800	K_3	1.00084
Normal_LOC_Os03g12670.1	751_850	K_1	0
Normal_LOC_Os03g13170.1	301_400	K_2	0.692347
Normal_LOC_Os03g13170.1	351_450	K_3	0.826004
Normal_LOC_Os03g13170.1	401_500	K_1	0
Normal_LOC_Os03g13170.1	451_550	K_1	0
Normal_LOC_Os03g14250.1	3801_3900	K_2	0.539276
Normal_LOC_Os03g14250.1	3851_3950	K_1	0
Normal_LOC_Os03g14250.1	3901_4000	K_2	0.692347
Normal_LOC_Os03g14450.1	1201_1300	K_2	0.573057
Normal_LOC_Os03g14450.1	1301_1400	K_2	0.573057
Normal_LOC_Os03g14450.1	1351_1450	K_1	0
Normal_LOC_Os03g14450.1	1401_1500	K_2	0.539276
Normal_LOC_Os03g14450.1	1451_1550	K_2	0.43967
Normal_LOC_Os03g14450.1	1501_1600	K_2	0.658956
Normal_LOC_Os03g14450.1	251_350	K_2	0.486223
Normal_LOC_Os03g14450.1	301_400	K_4	1.24692
Normal_LOC_Os03g14450.1	351_450	K_2	0.386387
Normal_LOC_Os03g14450.1	401_500	K_1	0
Normal_LOC_Os03g14450.1	451_550	K_1	0
Normal_LOC_Os03g14450.1	601_700	K_1	0
Normal_LOC_Os03g14450.1	651_750	K_2	0.619101
Normal_LOC_Os03g14450.1	701_800	K_2	0.592953
Normal_LOC_Os03g16670.1	101_200	K_1	0
Normal_LOC_Os03g16670.1	1_100	K_1	0
Normal_LOC_Os03g16670.1	151_250	K_1	0
Normal_LOC_Os03g16670.1	201_300	K_2	0.526908
Normal_LOC_Os03g16670.1	251_350	K_2	0.634179
Normal_LOC_Os03g16670.1	301_400	K_2	0.653418
Normal_LOC_Os03g16670.1	51_150	K_4	1.21109
Normal_LOC_Os03g16670.1	601_700	K_2	0.610864
Normal_LOC_Os03g16670.1	651_750	K_2	0.539276
Normal_LOC_Os03g16800.1	701_800	K_2	0.422709
Normal_LOC_Os03g16800.1	751_850	K_1	0
Normal_LOC_Os03g16800.1	801_900	K_2	0.668748
Normal_LOC_Os03g16800.1	851_950	K_1	0
Normal_LOC_Os03g16860.1	301_400	K_2	0.404963
Normal_LOC_Os03g16860.1	351_450	K_3	0.875583
Normal_LOC_Os03g16860.1	401_500	K_1	0
Normal_LOC_Os03g16860.1	451_550	K_2	0.513957
Normal_LOC_Os03g16980.1	1001_1100	K_4	0.916531
Normal_LOC_Os03g16980.1	1051_1150	K_2	0.689944
Normal_LOC_Os03g16980.1	1101_1200	K_3	0.869528
Normal_LOC_Os03g16980.1	1151_1250	K_3	0.755118
Normal_LOC_Os03g16980.1	1201_1300	K_2	0.539276
Normal_LOC_Os03g16980.1	1251_1350	K_1	0
Normal_LOC_Os03g16980.1	1301_1400	K_2	0.688139
Normal_LOC_Os03g16980.1	1351_1450	K_2	0.602152
Normal_LOC_Os03g16980.1	1401_1500	K_4	1.10043
Normal_LOC_Os03g16980.1	1451_1550	K_3	0.591678
Normal_LOC_Os03g16980.1	1501_1600	K_2	0.325083
Normal_LOC_Os03g16980.1	1551_1650	K_2	0.664064
Normal_LOC_Os03g16980.1	1601_1700	K_3	0.965711
Normal_LOC_Os03g16980.1	401_500	K_1	0
Normal_LOC_Os03g16980.1	451_550	K_3	0.733818
Normal_LOC_Os03g16980.1	501_600	K_2	0.253639
Normal_LOC_Os03g16980.1	551_650	K_4	0.995146
Normal_LOC_Os03g16980.1	601_700	K_2	0.689944
Normal_LOC_Os03g16980.1	651_750	K_4	1.32351
Normal_LOC_Os03g16980.1	701_800	K_3	0.960661
Normal_LOC_Os03g16980.1	751_850	K_4	1.25123
Normal_LOC_Os03g16980.1	801_900	K_2	0.673012
Normal_LOC_Os03g16980.1	851_950	K_2	0.346515
Normal_LOC_Os03g16980.1	901_1000	K_3	0.892637
Normal_LOC_Os03g16980.1	951_1050	K_4	1.31618
Normal_LOC_Os03g17690.1	1001_1100	K_1	0
Normal_LOC_Os03g17690.1	101_200	K_2	0.610864
Normal_LOC_Os03g17690.1	1_100	K_1	0
Normal_LOC_Os03g17690.1	151_250	K_4	1.36686
Normal_LOC_Os03g17690.1	201_300	K_4	1.05548
Normal_LOC_Os03g17690.1	251_350	K_4	0.890882
Normal_LOC_Os03g17690.1	301_400	K_4	1.33418
Normal_LOC_Os03g17690.1	351_450	K_4	0.961513
Normal_LOC_Os03g17690.1	401_500	K_4	1.2112
Normal_LOC_Os03g17690.1	451_550	K_4	1.36215
Normal_LOC_Os03g17690.1	501_600	K_4	1.15921
Normal_LOC_Os03g17690.1	51_150	K_4	1.19328
Normal_LOC_Os03g17690.1	551_650	K_4	1.22154
Normal_LOC_Os03g17690.1	601_700	K_4	1.24551
Normal_LOC_Os03g17690.1	651_750	K_2	0.680292
Normal_LOC_Os03g17690.1	701_800	K_4	1.1335
Normal_LOC_Os03g17690.1	751_850	K_3	0.987987
Normal_LOC_Os03g17690.1	801_900	K_4	1.2441
Normal_LOC_Os03g17690.1	851_950	K_4	1.25265
Normal_LOC_Os03g17690.1	901_1000	K_2	0.134742
Normal_LOC_Os03g17690.1	951_1050	K_2	0.592953
Normal_LOC_Os03g18070.1	601_700	K_1	0
Normal_LOC_Os03g18070.1	651_750	K_1	0
Normal_LOC_Os03g18770.1	1001_1100	K_2	0.592953
Normal_LOC_Os03g18770.1	951_1050	K_2	0.683315
Normal_LOC_Os03g18850.1	101_200	K_4	1.22374
Normal_LOC_Os03g18850.1	1_100	K_1	0
Normal_LOC_Os03g18850.1	151_250	K_4	1.28847
Normal_LOC_Os03g18850.1	201_300	K_2	0.325083
Normal_LOC_Os03g18850.1	251_350	K_1	0
Normal_LOC_Os03g18850.1	301_400	K_4	1.2088
Normal_LOC_Os03g18850.1	351_450	K_2	0.691346
Normal_LOC_Os03g18850.1	401_500	K_2	0.513957
Normal_LOC_Os03g18850.1	451_550	K_4	1.20858
Normal_LOC_Os03g18850.1	501_600	K_3	0.865317
Normal_LOC_Os03g18850.1	51_150	K_4	1.14951
Normal_LOC_Os03g18850.1	551_650	K_3	0.94977
Normal_LOC_Os03g18850.1	601_700	K_1	0
Normal_LOC_Os03g18850.1	651_750	K_3	1.0019
Normal_LOC_Os03g19427.1	101_200	K_2	0.422709
Normal_LOC_Os03g19427.1	151_250	K_1	0
Normal_LOC_Os03g19427.1	201_300	K_2	0.539276
Normal_LOC_Os03g19427.1	251_350	K_3	0.904629
Normal_LOC_Os03g19427.1	301_400	K_3	1.06276
Normal_LOC_Os03g19427.1	351_450	K_1	0
Normal_LOC_Os03g19427.1	401_500	K_1	0
Normal_LOC_Os03g20370.1	101_200	K_1	0
Normal_LOC_Os03g20370.1	151_250	K_2	0.422709
Normal_LOC_Os03g20370.1	501_600	K_2	0.653418
Normal_LOC_Os03g20370.1	551_650	K_3	0.978455
Normal_LOC_Os03g20370.1	601_700	K_4	1.2997
Normal_LOC_Os03g20370.1	651_750	K_2	0.583259
Normal_LOC_Os03g20370.1	701_800	K_2	0.471393
Normal_LOC_Os03g21380.1	551_650	K_2	0.573057
Normal_LOC_Os03g21380.1	601_700	K_4	1.26818
Normal_LOC_Os03g21380.1	651_750	K_3	0.943749
Normal_LOC_Os03g21380.1	701_800	K_2	0.471393
Normal_LOC_Os03g22270.1	451_550	K_1	0
Normal_LOC_Os03g22270.1	501_600	K_2	0.676859
Normal_LOC_Os03g22270.1	551_650	K_3	0.923984
Normal_LOC_Os03g22810.1	301_400	K_4	1.27475
Normal_LOC_Os03g22810.1	351_450	K_4	1.33944
Normal_LOC_Os03g22810.1	401_500	K_3	0.888799
Normal_LOC_Os03g22810.1	451_550	K_2	0.486223
Normal_LOC_Os03g22810.1	501_600	K_3	0.675744
Normal_LOC_Os03g22810.1	551_650	K_3	0.880743
Normal_LOC_Os03g22810.1	601_700	K_1	0
Normal_LOC_Os03g22810.1	651_750	K_2	0.641035
Normal_LOC_Os03g22810.1	701_800	K_4	0.967903
Normal_LOC_Os03g22810.1	751_850	K_3	0.892637
Normal_LOC_Os03g22810.1	801_900	K_3	0.905771
Normal_LOC_Os03g22810.1	851_950	K_3	0.971834
Normal_LOC_Os03g22810.1	901_1000	K_4	1.3181
Normal_LOC_Os03g22810.1	951_1050	K_2	0.692347
Normal_LOC_Os03g23010.1	151_250	K_2	0.619101
Normal_LOC_Os03g23010.1	201_300	K_2	0.562335
Normal_LOC_Os03g23010.1	251_350	K_1	0
Normal_LOC_Os03g23010.1	301_400	K_3	0.968509
Normal_LOC_Os03g23010.1	551_650	K_2	0.610864
Normal_LOC_Os03g23010.1	601_700	K_2	0.404963
Normal_LOC_Os03g23010.1	651_750	K_4	0.960648
Normal_LOC_Os03g23010.1	701_800	K_4	1.07826
Normal_LOC_Os03g23010.1	751_850	K_2	0.325083
Normal_LOC_Os03g23010.1	801_900	K_1	0
Normal_LOC_Os03g25330.1	1001_1100	K_3	1.03611
Normal_LOC_Os03g25330.1	101_200	K_3	0.891745
Normal_LOC_Os03g25330.1	1051_1150	K_2	0.455886
Normal_LOC_Os03g25330.1	1101_1200	K_3	1.06928
Normal_LOC_Os03g25330.1	1151_1250	K_1	0
Normal_LOC_Os03g25330.1	1201_1300	K_3	1.03249
Normal_LOC_Os03g25330.1	1251_1350	K_2	0.692347
Normal_LOC_Os03g25330.1	151_250	K_4	1.24392
Normal_LOC_Os03g25330.1	201_300	K_4	1.24532
Normal_LOC_Os03g25330.1	251_350	K_2	0.513957
Normal_LOC_Os03g25330.1	301_400	K_3	0.830706
Normal_LOC_Os03g25330.1	351_450	K_2	0.676859
Normal_LOC_Os03g25330.1	401_500	K_2	0.647447
Normal_LOC_Os03g25330.1	451_550	K_2	0.325083
Normal_LOC_Os03g25330.1	501_600	K_3	0.83857
Normal_LOC_Os03g25330.1	51_150	K_2	0.226968
Normal_LOC_Os03g25330.1	551_650	K_1	0
Normal_LOC_Os03g25330.1	601_700	K_2	0.471393
Normal_LOC_Os03g25330.1	651_750	K_4	1.19319
Normal_LOC_Os03g25330.1	701_800	K_1	0
Normal_LOC_Os03g25330.1	751_850	K_3	0.857086
Normal_LOC_Os03g25330.1	801_900	K_1	0
Normal_LOC_Os03g25330.1	851_950	K_1	0
Normal_LOC_Os03g25330.1	901_1000	K_1	0
Normal_LOC_Os03g25330.1	951_1050	K_2	0.0980391
Normal_LOC_Os03g27310.1	101_200	K_1	0
Normal_LOC_Os03g27310.1	1_100	K_1	0
Normal_LOC_Os03g27310.1	151_250	K_2	0.602152
Normal_LOC_Os03g27310.1	201_300	K_3	0.806293
Normal_LOC_Os03g27310.1	251_350	K_2	0.689944
Normal_LOC_Os03g27310.1	301_400	K_2	0.325083
Normal_LOC_Os03g27310.1	351_450	K_2	0.583259
Normal_LOC_Os03g27310.1	401_500	K_3	0.87661
Normal_LOC_Os03g27310.1	451_550	K_1	0
Normal_LOC_Os03g27310.1	501_600	K_1	0
Normal_LOC_Os03g27310.1	51_150	K_4	1.21786
Normal_LOC_Os03g27310.1	551_650	K_3	0.938947
Normal_LOC_Os03g28330.1	1001_1100	K_4	1.17088
Normal_LOC_Os03g28330.1	101_200	K_3	1.03249
Normal_LOC_Os03g28330.1	1051_1150	K_2	0.134742
Normal_LOC_Os03g28330.1	1101_1200	K_4	1.31796
Normal_LOC_Os03g28330.1	1151_1250	K_4	1.21056
Normal_LOC_Os03g28330.1	1201_1300	K_4	1.04098
Normal_LOC_Os03g28330.1	1251_1350	K_4	1.19515
Normal_LOC_Os03g28330.1	1301_1400	K_4	1.00097
Normal_LOC_Os03g28330.1	1351_1450	K_4	1.13436
Normal_LOC_Os03g28330.1	1401_1500	K_4	1.28096
Normal_LOC_Os03g28330.1	1451_1550	K_4	1.02279
Normal_LOC_Os03g28330.1	1501_1600	K_4	1.22248
Normal_LOC_Os03g28330.1	151_250	K_4	1.02584
Normal_LOC_Os03g28330.1	1551_1650	K_3	0.737775
Normal_LOC_Os03g28330.1	1601_1700	K_3	0.675414
Normal_LOC_Os03g28330.1	1651_1750	K_4	1.20907
Normal_LOC_Os03g28330.1	1701_1800	K_4	1.20182
Normal_LOC_Os03g28330.1	1751_1850	K_3	1.03247
Normal_LOC_Os03g28330.1	1801_1900	K_2	0.641035
Normal_LOC_Os03g28330.1	1851_1950	K_2	0.55108
Normal_LOC_Os03g28330.1	1901_2000	K_4	1.20208
Normal_LOC_Os03g28330.1	1951_2050	K_3	0.833365
Normal_LOC_Os03g28330.1	2001_2100	K_4	1.07718
Normal_LOC_Os03g28330.1	201_300	K_4	1.11213
Normal_LOC_Os03g28330.1	2051_2150	K_3	0.864842
Normal_LOC_Os03g28330.1	2101_2200	K_4	1.23428
Normal_LOC_Os03g28330.1	2151_2250	K_4	1.23369
Normal_LOC_Os03g28330.1	2201_2300	K_4	1.20335
Normal_LOC_Os03g28330.1	2251_2350	K_2	0.386387
Normal_LOC_Os03g28330.1	2301_2400	K_4	1.18905
Normal_LOC_Os03g28330.1	2351_2450	K_2	0.658956
Normal_LOC_Os03g28330.1	2401_2500	K_4	1.13984
Normal_LOC_Os03g28330.1	2451_2550	K_3	0.733818
Normal_LOC_Os03g28330.1	2501_2600	K_4	1.11545
Normal_LOC_Os03g28330.1	251_350	K_4	1.11895
Normal_LOC_Os03g28330.1	2551_2650	K_4	1.37583
Normal_LOC_Os03g28330.1	2601_2700	K_4	0.897111
Normal_LOC_Os03g28330.1	2651_2750	K_4	0.998932
Normal_LOC_Os03g28330.1	2701_2800	K_2	0.325083
Normal_LOC_Os03g28330.1	301_400	K_4	1.02282
Normal_LOC_Os03g28330.1	351_450	K_4	1.18864
Normal_LOC_Os03g28330.1	401_500	K_4	0.926869
Normal_LOC_Os03g28330.1	451_550	K_4	1.11191
Normal_LOC_Os03g28330.1	501_600	K_4	1.13405
Normal_LOC_Os03g28330.1	51_150	K_4	1.1804
Normal_LOC_Os03g28330.1	551_650	K_4	0.991028
Normal_LOC_Os03g28330.1	601_700	K_4	1.24199
Normal_LOC_Os03g28330.1	651_750	K_4	1.23634
Normal_LOC_Os03g28330.1	701_800	K_4	1.13112
Normal_LOC_Os03g28330.1	751_850	K_4	1.07447
Normal_LOC_Os03g28330.1	801_900	K_4	1.02707
Normal_LOC_Os03g28330.1	851_950	K_4	1.04128
Normal_LOC_Os03g28330.1	901_1000	K_3	0.829806
Normal_LOC_Os03g28330.1	951_1050	K_4	1.34063
Normal_LOC_Os03g28940.1	351_450	K_1	0
Normal_LOC_Os03g28940.1	401_500	K_2	0.634179
Normal_LOC_Os03g28940.1	451_550	K_2	0.325083
Normal_LOC_Os03g28940.1	501_600	K_2	0.253639
Normal_LOC_Os03g28940.1	551_650	K_1	0
Normal_LOC_Os03g28940.1	601_700	K_2	0.346515
Normal_LOC_Os03g28940.1	651_750	K_2	0.680292
Normal_LOC_Os03g28940.1	701_800	K_2	0.610864
Normal_LOC_Os03g28940.1	751_850	K_2	0.592953
Normal_LOC_Os03g28940.1	801_900	K_2	0.610864
Normal_LOC_Os03g28940.1	851_950	K_2	0.658956
Normal_LOC_Os03g28940.1	901_1000	K_3	0.77994
Normal_LOC_Os03g28940.1	951_1050	K_2	0.692947
Normal_LOC_Os03g29460.1	151_250	K_1	0
Normal_LOC_Os03g29460.1	201_300	K_1	0
Normal_LOC_Os03g29460.1	251_350	K_1	0
Normal_LOC_Os03g29460.1	351_450	K_1	0
Normal_LOC_Os03g29460.1	401_500	K_1	0
Normal_LOC_Os03g30430.1	101_200	K_1	0
Normal_LOC_Os03g30430.1	151_250	K_2	0.610864
Normal_LOC_Os03g30430.1	201_300	K_2	0.673012
Normal_LOC_Os03g30430.1	251_350	K_4	1.19254
Normal_LOC_Os03g30430.1	301_400	K_2	0.404963
Normal_LOC_Os03g30430.1	351_450	K_2	0.43967
Normal_LOC_Os03g30430.1	401_500	K_3	0.937982
Normal_LOC_Os03g30430.1	451_550	K_4	1.25319
Normal_LOC_Os03g30430.1	501_600	K_4	1.32754
Normal_LOC_Os03g30430.1	551_650	K_2	0.539276
Normal_LOC_Os03g30430.1	601_700	K_1	0
Normal_LOC_Os03g32314.1	1851_1950	K_1	0
Normal_LOC_Os03g32314.1	1901_2000	K_1	0
Normal_LOC_Os03g32314.1	1951_2050	K_1	0
Normal_LOC_Os03g32314.1	2001_2100	K_2	0.573057
Normal_LOC_Os03g32314.1	2051_2150	K_1	0
Normal_LOC_Os03g38000.1	151_250	K_2	0.664064
Normal_LOC_Os03g38000.1	201_300	K_3	1.009
Normal_LOC_Os03g38000.1	251_350	K_4	1.21469
Normal_LOC_Os03g38000.1	301_400	K_1	0
Normal_LOC_Os03g38000.1	351_450	K_2	0.422709
Normal_LOC_Os03g38000.1	401_500	K_1	0
Normal_LOC_Os03g38000.1	451_550	K_4	1.31789
Normal_LOC_Os03g38000.1	501_600	K_3	1.0973
Normal_LOC_Os03g38000.1	551_650	K_1	0
Normal_LOC_Os03g38000.1	601_700	K_3	0.925244
Normal_LOC_Os03g38000.1	651_750	K_2	0.366925
Normal_LOC_Os03g38000.1	701_800	K_1	0
Normal_LOC_Os03g38000.1	751_850	K_4	1.22716
Normal_LOC_Os03g38000.1	801_900	K_4	1.26804
Normal_LOC_Os03g38000.1	851_950	K_3	0.929818
Normal_LOC_Os03g40180.1	501_600	K_2	0.653418
Normal_LOC_Os03g40180.1	551_650	K_3	1.09202
Normal_LOC_Os03g40180.1	601_700	K_2	0.573057
Normal_LOC_Os03g40180.1	651_750	K_2	0.653418
Normal_LOC_Os03g40270.1	1001_1100	K_2	0.526908
Normal_LOC_Os03g40270.1	101_200	K_4	1.28868
Normal_LOC_Os03g40270.1	1051_1150	K_3	0.577745
Normal_LOC_Os03g40270.1	1_100	K_1	0
Normal_LOC_Os03g40270.1	1101_1200	K_3	0.734358
Normal_LOC_Os03g40270.1	1151_1250	K_3	0.856962
Normal_LOC_Os03g40270.1	1201_1300	K_4	1.17372
Normal_LOC_Os03g40270.1	1251_1350	K_1	0
Normal_LOC_Os03g40270.1	1301_1400	K_1	0
Normal_LOC_Os03g40270.1	151_250	K_1	0
Normal_LOC_Os03g40270.1	301_400	K_2	0.610864
Normal_LOC_Os03g40270.1	351_450	K_2	0.676859
Normal_LOC_Os03g40270.1	401_500	K_3	0.995243
Normal_LOC_Os03g40270.1	451_550	K_3	0.781294
Normal_LOC_Os03g40270.1	501_600	K_4	1.27514
Normal_LOC_Os03g40270.1	51_150	K_3	0.859632
Normal_LOC_Os03g40270.1	551_650	K_3	0.529644
Normal_LOC_Os03g40270.1	601_700	K_4	1.15786
Normal_LOC_Os03g40270.1	651_750	K_3	0.967133
Normal_LOC_Os03g40270.1	701_800	K_4	1.21402
Normal_LOC_Os03g40270.1	751_850	K_4	1.09883
Normal_LOC_Os03g40270.1	801_900	K_4	1.08199
Normal_LOC_Os03g40270.1	851_950	K_4	1.11164
Normal_LOC_Os03g40270.1	901_1000	K_2	0.539276
Normal_LOC_Os03g40270.1	951_1050	K_2	0.43967
Normal_LOC_Os03g40920.1	201_300	K_1	0
Normal_LOC_Os03g40920.1	251_350	K_3	0.635005
Normal_LOC_Os03g40920.1	301_400	K_3	0.872081
Normal_LOC_Os03g40920.1	351_450	K_1	0
Normal_LOC_Os03g46770.1	101_200	K_4	1.34582
Normal_LOC_Os03g46770.1	151_250	K_4	1.27824
Normal_LOC_Os03g46770.1	201_300	K_4	1.2631
Normal_LOC_Os03g46770.1	251_350	K_4	1.235
Normal_LOC_Os03g46770.1	301_400	K_1	0
Normal_LOC_Os03g46770.1	51_150	K_4	1.37141
Normal_LOC_Os03g46770.1	551_650	K_2	0.592953
Normal_LOC_Os03g46770.1	601_700	K_1	0
Normal_LOC_Os03g46770.1	651_750	K_2	0.562335
Normal_LOC_Os03g46770.1	701_800	K_3	1.04261
Normal_LOC_Os03g46770.1	751_850	K_1	0
Normal_LOC_Os03g46770.1	801_900	K_1	0
Normal_LOC_Os03g48080.1	101_200	K_1	0
Normal_LOC_Os03g48080.1	151_250	K_4	1.23983
Normal_LOC_Os03g48080.1	201_300	K_3	0.774806
Normal_LOC_Os03g48080.1	251_350	K_4	1.0736
Normal_LOC_Os03g48080.1	301_400	K_4	0.978906
Normal_LOC_Os03g48080.1	351_450	K_1	0
Normal_LOC_Os03g48080.1	401_500	K_2	0.653418
Normal_LOC_Os03g48080.1	451_550	K_3	0.968509
Normal_LOC_Os03g48080.1	501_600	K_2	0.55108
Normal_LOC_Os03g48080.1	551_650	K_1	0
Normal_LOC_Os03g49600.1	1501_1600	K_1	0
Normal_LOC_Os03g49600.1	1551_1650	K_1	0
Normal_LOC_Os03g50290.1	1001_1100	K_2	0.626869
Normal_LOC_Os03g50290.1	1051_1150	K_1	0
Normal_LOC_Os03g50290.1	1101_1200	K_3	0.668704
Normal_LOC_Os03g50290.1	1151_1250	K_2	0.688139
Normal_LOC_Os03g50290.1	1201_1300	K_2	0.626869
Normal_LOC_Os03g50290.1	1251_1350	K_2	0.573057
Normal_LOC_Os03g50290.1	1301_1400	K_2	0.386387
Normal_LOC_Os03g50290.1	1351_1450	K_2	0.422709
Normal_LOC_Os03g50290.1	1401_1500	K_1	0
Normal_LOC_Os03g50290.1	901_1000	K_1	0
Normal_LOC_Os03g50290.1	951_1050	K_3	1.0849
Normal_LOC_Os03g50480.1	1601_1700	K_1	0
Normal_LOC_Os03g50480.1	1651_1750	K_3	0.716601
Normal_LOC_Os03g50480.1	1701_1800	K_3	0.930607
Normal_LOC_Os03g50480.1	1751_1850	K_4	1.09412
Normal_LOC_Os03g50480.1	951_1050	K_1	0
Normal_LOC_Os03g50885.1	1001_1100	K_3	0.980321
Normal_LOC_Os03g50885.1	1051_1150	K_3	0.779347
Normal_LOC_Os03g50885.1	1101_1200	K_3	1.0508
Normal_LOC_Os03g50885.1	151_250	K_2	0.253639
Normal_LOC_Os03g50885.1	201_300	K_1	0
Normal_LOC_Os03g50885.1	251_350	K_2	0.562335
Normal_LOC_Os03g50885.1	301_400	K_2	0.641035
Normal_LOC_Os03g50885.1	351_450	K_2	0.602152
Normal_LOC_Os03g50885.1	401_500	K_2	0.573057
Normal_LOC_Os03g50885.1	451_550	K_3	0.883001
Normal_LOC_Os03g50885.1	501_600	K_2	0.693147
Normal_LOC_Os03g50885.1	51_150	K_2	0.539276
Normal_LOC_Os03g50885.1	551_650	K_2	0.676859
Normal_LOC_Os03g50885.1	601_700	K_1	0
Normal_LOC_Os03g50885.1	651_750	K_1	0
Normal_LOC_Os03g50885.1	701_800	K_4	1.22741
Normal_LOC_Os03g50885.1	751_850	K_1	0
Normal_LOC_Os03g50885.1	801_900	K_2	0.198515
Normal_LOC_Os03g50885.1	851_950	K_1	0
Normal_LOC_Os03g50885.1	901_1000	K_1	0
Normal_LOC_Os03g50885.1	951_1050	K_2	0.692947
Normal_LOC_Os03g51080.1	351_450	K_1	0
Normal_LOC_Os03g51080.1	551_650	K_1	0
Normal_LOC_Os03g51080.1	601_700	K_2	0.573057
Normal_LOC_Os03g51080.1	651_750	K_2	0.539276
Normal_LOC_Os03g51080.1	701_800	K_1	0
Normal_LOC_Os03g51080.1	751_850	K_1	0
Normal_LOC_Os03g51600.1	1001_1100	K_3	0.978455
Normal_LOC_Os03g51600.1	1051_1150	K_2	0.386387
Normal_LOC_Os03g51600.1	1101_1200	K_2	0.641035
Normal_LOC_Os03g51600.1	1151_1250	K_1	0
Normal_LOC_Os03g51600.1	1201_1300	K_2	0.634179
Normal_LOC_Os03g51600.1	1251_1350	K_3	1.03587
Normal_LOC_Os03g51600.1	1301_1400	K_2	0.471393
Normal_LOC_Os03g51600.1	1351_1450	K_4	1.23859
Normal_LOC_Os03g51600.1	1401_1500	K_1	0
Normal_LOC_Os03g51600.1	1451_1550	K_4	1.26769
Normal_LOC_Os03g51600.1	1501_1600	K_3	0.9712
Normal_LOC_Os03g51600.1	151_250	K_2	0.688139
Normal_LOC_Os03g51600.1	1551_1650	K_4	1.14167
Normal_LOC_Os03g51600.1	1601_1700	K_4	1.32166
Normal_LOC_Os03g51600.1	1651_1750	K_1	0
Normal_LOC_Os03g51600.1	201_300	K_2	0.486223
Normal_LOC_Os03g51600.1	251_350	K_2	0.692347
Normal_LOC_Os03g51600.1	301_400	K_3	1.05872
Normal_LOC_Os03g51600.1	351_450	K_1	0
Normal_LOC_Os03g51600.1	451_550	K_1	0
Normal_LOC_Os03g51600.1	501_600	K_1	0
Normal_LOC_Os03g51600.1	551_650	K_4	0.954669
Normal_LOC_Os03g51600.1	601_700	K_4	1.34487
Normal_LOC_Os03g51600.1	651_750	K_2	0.691346
Normal_LOC_Os03g51600.1	701_800	K_1	0
Normal_LOC_Os03g51600.1	751_850	K_2	0.680292
Normal_LOC_Os03g51600.1	801_900	K_3	0.754649
Normal_LOC_Os03g51600.1	851_950	K_4	1.20089
Normal_LOC_Os03g51600.1	901_1000	K_1	0
Normal_LOC_Os03g51600.1	951_1050	K_3	0.954647
Normal_LOC_Os03g53190.1	201_300	K_1	0
Normal_LOC_Os03g53190.1	251_350	K_1	0
Normal_LOC_Os03g53190.1	301_400	K_2	0.404963
Normal_LOC_Os03g53190.1	351_450	K_2	0.676859
Normal_LOC_Os03g53190.1	401_500	K_2	0.658956
Normal_LOC_Os03g53190.1	451_550	K_2	0.647447
Normal_LOC_Os03g53190.1	501_600	K_3	0.790645
Normal_LOC_Os03g53190.1	551_650	K_2	0.471393
Normal_LOC_Os03g53190.1	601_700	K_2	0.692947
Normal_LOC_Os03g53230.1	1201_1300	K_2	0.602152
Normal_LOC_Os03g53230.1	1251_1350	K_2	0.526908
Normal_LOC_Os03g53230.1	1301_1400	K_1	0
Normal_LOC_Os03g53800.1	1001_1100	K_3	0.893575
Normal_LOC_Os03g53800.1	1051_1150	K_3	1.06928
Normal_LOC_Os03g53800.1	1101_1200	K_1	0
Normal_LOC_Os03g53800.1	1151_1250	K_4	1.28291
Normal_LOC_Os03g53800.1	1201_1300	K_2	0.610864
Normal_LOC_Os03g53800.1	1251_1350	K_2	0.455886
Normal_LOC_Os03g53800.1	1301_1400	K_1	0
Normal_LOC_Os03g53800.1	1351_1450	K_2	0.688139
Normal_LOC_Os03g53800.1	1401_1500	K_1	0
Normal_LOC_Os03g53800.1	1451_1550	K_2	0.592953
Normal_LOC_Os03g53800.1	1501_1600	K_2	0.692347
Normal_LOC_Os03g53800.1	1551_1650	K_2	0.626869
Normal_LOC_Os03g53800.1	1601_1700	K_1	0
Normal_LOC_Os03g53800.1	1651_1750	K_2	0.664064
Normal_LOC_Os03g53800.1	1701_1800	K_3	0.997874
Normal_LOC_Os03g53800.1	1751_1850	K_4	1.17138
Normal_LOC_Os03g53800.1	1801_1900	K_2	0.676859
Normal_LOC_Os03g53800.1	1851_1950	K_2	0.683315
Normal_LOC_Os03g53800.1	1901_2000	K_1	0
Normal_LOC_Os03g53800.1	1951_2050	K_2	0.55108
Normal_LOC_Os03g53800.1	2001_2100	K_2	0.626869
Normal_LOC_Os03g53800.1	301_400	K_1	0
Normal_LOC_Os03g53800.1	351_450	K_3	0.945887
Normal_LOC_Os03g53800.1	401_500	K_3	0.48161
Normal_LOC_Os03g53800.1	451_550	K_2	0.676859
Normal_LOC_Os03g53800.1	501_600	K_2	0.539276
Normal_LOC_Os03g53800.1	551_650	K_3	0.473003
Normal_LOC_Os03g53800.1	601_700	K_4	1.02589
Normal_LOC_Os03g53800.1	651_750	K_4	1.19088
Normal_LOC_Os03g53800.1	701_800	K_3	0.926637
Normal_LOC_Os03g53800.1	751_850	K_3	0.930793
Normal_LOC_Os03g53800.1	801_900	K_4	1.12033
Normal_LOC_Os03g53800.1	851_950	K_3	1.0407
Normal_LOC_Os03g53800.1	901_1000	K_2	0.486223
Normal_LOC_Os03g53800.1	951_1050	K_2	0.366925
Normal_LOC_Os03g54890.1	601_700	K_2	0.500402
Normal_LOC_Os03g54890.1	651_750	K_4	1.26865
Normal_LOC_Os03g54890.1	701_800	K_1	0
Normal_LOC_Os03g55070.1	1001_1100	K_4	1.20699
Normal_LOC_Os03g55070.1	101_200	K_1	0
Normal_LOC_Os03g55070.1	1051_1150	K_3	1.01836
Normal_LOC_Os03g55070.1	1101_1200	K_3	1.00711
Normal_LOC_Os03g55070.1	1151_1250	K_1	0
Normal_LOC_Os03g55070.1	1301_1400	K_1	0
Normal_LOC_Os03g55070.1	1351_1450	K_1	0
Normal_LOC_Os03g55070.1	1401_1500	K_3	0.882563
Normal_LOC_Os03g55070.1	1451_1550	K_1	0
Normal_LOC_Os03g55070.1	1501_1600	K_1	0
Normal_LOC_Os03g55070.1	151_250	K_4	1.27312
Normal_LOC_Os03g55070.1	1551_1650	K_2	0.526908
Normal_LOC_Os03g55070.1	1601_1700	K_2	0.610864
Normal_LOC_Os03g55070.1	1651_1750	K_3	0.986639
Normal_LOC_Os03g55070.1	1701_1800	K_1	0
Normal_LOC_Os03g55070.1	201_300	K_4	1.05314
Normal_LOC_Os03g55070.1	251_350	K_2	0.366925
Normal_LOC_Os03g55070.1	301_400	K_2	0.386387
Normal_LOC_Os03g55070.1	351_450	K_3	1.03758
Normal_LOC_Os03g55070.1	401_500	K_2	0.673012
Normal_LOC_Os03g55070.1	451_550	K_1	0
Normal_LOC_Os03g55070.1	501_600	K_3	0.908616
Normal_LOC_Os03g55070.1	551_650	K_4	1.30509
Normal_LOC_Os03g55070.1	601_700	K_1	0
Normal_LOC_Os03g55070.1	651_750	K_2	0.634179
Normal_LOC_Os03g55070.1	701_800	K_4	1.31986
Normal_LOC_Os03g55070.1	751_850	K_2	0.688139
Normal_LOC_Os03g55070.1	801_900	K_1	0
Normal_LOC_Os03g55070.1	851_950	K_4	1.15323
Normal_LOC_Os03g55070.1	901_1000	K_4	1.15411
Normal_LOC_Os03g55070.1	951_1050	K_4	1.01899
Normal_LOC_Os03g55150.1	101_200	K_2	0.658956
Normal_LOC_Os03g55150.1	301_400	K_3	1.06855
Normal_LOC_Os03g55150.1	351_450	K_2	0.691346
Normal_LOC_Os03g55150.1	401_500	K_2	0.486223
Normal_LOC_Os03g55150.1	451_550	K_3	1.00705
Normal_LOC_Os03g55150.1	501_600	K_2	0.562335
Normal_LOC_Os03g55150.1	551_650	K_2	0.673012
Normal_LOC_Os03g55150.1	601_700	K_2	0.198515
Normal_LOC_Os03g55150.1	651_750	K_2	0.683315
Normal_LOC_Os03g55540.1	1001_1100	K_2	0.404963
Normal_LOC_Os03g55540.1	1051_1150	K_2	0.653418
Normal_LOC_Os03g55540.1	701_800	K_2	0.583259
Normal_LOC_Os03g55540.1	751_850	K_2	0.688139
Normal_LOC_Os03g55540.1	801_900	K_1	0
Normal_LOC_Os03g55540.1	851_950	K_3	0.987638
Normal_LOC_Os03g55540.1	901_1000	K_2	0.653418
Normal_LOC_Os03g55540.1	951_1050	K_2	0.602152
Normal_LOC_Os03g56190.1	151_250	K_3	0.97376
Normal_LOC_Os03g56190.1	201_300	K_1	0
Normal_LOC_Os03g57790.1	151_250	K_1	0
Normal_LOC_Os03g57790.1	201_300	K_1	0
Normal_LOC_Os03g58050.1	301_400	K_2	0.658956
Normal_LOC_Os03g58050.1	351_450	K_1	0
Normal_LOC_Os03g58050.1	401_500	K_1	0
Normal_LOC_Os03g58050.1	451_550	K_1	0
Normal_LOC_Os03g58050.1	501_600	K_1	0
Normal_LOC_Os03g59220.1	151_250	K_2	0.668748
Normal_LOC_Os03g59220.1	201_300	K_1	0
Normal_LOC_Os03g59220.1	251_350	K_2	0.673012
Normal_LOC_Os03g59310.1	401_500	K_2	0.641035
Normal_LOC_Os03g59310.1	451_550	K_2	0.676859
Normal_LOC_Os03g59310.1	501_600	K_3	0.76123
Normal_LOC_Os03g59310.1	551_650	K_3	0.860027
Normal_LOC_Os03g59310.1	601_700	K_3	0.995243
Normal_LOC_Os03g59310.1	651_750	K_3	0.915285
Normal_LOC_Os03g59310.1	701_800	K_2	0.673012
Normal_LOC_Os03g59310.1	751_850	K_4	1.21998
Normal_LOC_Os03g59310.1	801_900	K_2	0.325083
Normal_LOC_Os03g59310.1	851_950	K_3	0.794124
Normal_LOC_Os03g59310.1	901_1000	K_3	1.08757
Normal_LOC_Os03g59310.1	951_1050	K_1	0
Normal_LOC_Os03g59740.1	101_200	K_1	0
Normal_LOC_Os03g59740.1	151_250	K_4	1.29622
Normal_LOC_Os03g59740.1	201_300	K_2	0.325083
Normal_LOC_Os03g59740.1	251_350	K_1	0
Normal_LOC_Os03g59740.1	301_400	K_2	0.664064
Normal_LOC_Os03g59740.1	351_450	K_2	0.619101
Normal_LOC_Os03g59740.1	401_500	K_1	0
Normal_LOC_Os03g59740.1	451_550	K_3	0.982743
Normal_LOC_Os03g60080.1	1001_1100	K_1	0
Normal_LOC_Os03g60080.1	1051_1150	K_2	0.471393
Normal_LOC_Os03g60080.1	1101_1200	K_2	0.668748
Normal_LOC_Os03g60080.1	201_300	K_2	0.386387
Normal_LOC_Os03g60080.1	301_400	K_1	0
Normal_LOC_Os03g60080.1	351_450	K_1	0
Normal_LOC_Os03g60080.1	401_500	K_1	0
Normal_LOC_Os03g60080.1	651_750	K_1	0
Normal_LOC_Os03g60080.1	701_800	K_2	0.346515
Normal_LOC_Os03g60080.1	751_850	K_3	1.09672
Normal_LOC_Os03g60080.1	801_900	K_1	0
Normal_LOC_Os03g60080.1	851_950	K_1	0
Normal_LOC_Os03g60080.1	901_1000	K_1	0
Normal_LOC_Os03g60080.1	951_1050	K_3	0.918976
Normal_LOC_Os03g60090.1	1001_1100	K_2	0.562335
Normal_LOC_Os03g60090.1	1051_1150	K_1	0
Normal_LOC_Os03g60090.1	1101_1200	K_1	0
Normal_LOC_Os03g60090.1	1151_1250	K_2	0.422709
Normal_LOC_Os03g60090.1	1201_1300	K_1	0
Normal_LOC_Os03g60090.1	1251_1350	K_1	0
Normal_LOC_Os03g60090.1	1451_1550	K_2	0.658956
Normal_LOC_Os03g60090.1	1501_1600	K_2	0.691346
Normal_LOC_Os03g60090.1	151_250	K_1	0
Normal_LOC_Os03g60090.1	1551_1650	K_1	0
Normal_LOC_Os03g60090.1	1601_1700	K_3	1.02817
Normal_LOC_Os03g60090.1	1651_1750	K_4	1.26642
Normal_LOC_Os03g60090.1	1701_1800	K_2	0.539276
Normal_LOC_Os03g60090.1	1751_1850	K_3	0.894515
Normal_LOC_Os03g60090.1	1801_1900	K_2	0.641035
Normal_LOC_Os03g60090.1	1851_1950	K_3	1.00825
Normal_LOC_Os03g60090.1	201_300	K_2	0.664064
Normal_LOC_Os03g60090.1	251_350	K_4	1.34099
Normal_LOC_Os03g60090.1	301_400	K_1	0
Normal_LOC_Os03g60090.1	351_450	K_2	0.683315
Normal_LOC_Os03g60090.1	451_550	K_2	0.680292
Normal_LOC_Os03g60090.1	501_600	K_1	0
Normal_LOC_Os03g60090.1	901_1000	K_1	0
Normal_LOC_Os03g60090.1	951_1050	K_2	0.513957
Normal_LOC_Os03g61960.1	151_250	K_1	0
Normal_LOC_Os03g61960.1	351_450	K_1	0
Normal_LOC_Os03g61960.1	401_500	K_2	0.539276
Normal_LOC_Os03g61960.1	451_550	K_1	0
Normal_LOC_Os03g61960.1	501_600	K_2	0.592953
Normal_LOC_Os04g01300.1	201_300	K_2	0.513957
Normal_LOC_Os04g01300.1	251_350	K_3	0.844228
Normal_LOC_Os04g01300.1	301_400	K_1	0
Normal_LOC_Os04g01300.1	351_450	K_3	0.893359
Normal_LOC_Os04g01300.1	401_500	K_1	0
Normal_LOC_Os04g01300.1	451_550	K_3	0.641505
Normal_LOC_Os04g01300.1	501_600	K_2	0.43967
Normal_LOC_Os04g01300.1	551_650	K_4	1.32856
Normal_LOC_Os04g01300.1	601_700	K_3	0.954647
Normal_LOC_Os04g01300.1	751_850	K_2	0.592953
Normal_LOC_Os04g01300.1	801_900	K_2	0.422709
Normal_LOC_Os04g01300.1	851_950	K_4	1.21283
Normal_LOC_Os04g01300.1	901_1000	K_2	0.500402
Normal_LOC_Os04g01300.1	951_1050	K_2	0.539276
Normal_LOC_Os04g16722.1	1151_1250	K_1	0
Normal_LOC_Os04g16722.1	1201_1300	K_1	0
Normal_LOC_Os04g16722.1	1251_1350	K_2	0.689944
Normal_LOC_Os04g16722.1	1301_1400	K_1	0
Normal_LOC_Os04g16722.1	1351_1450	K_1	0
Normal_LOC_Os04g16722.1	1401_1500	K_1	0
Normal_LOC_Os04g16722.1	1451_1550	K_1	0
Normal_LOC_Os04g16722.1	1501_1600	K_1	0
Normal_LOC_Os04g16722.1	1551_1650	K_1	0
Normal_LOC_Os04g16722.1	1601_1700	K_1	0
Normal_LOC_Os04g16722.1	1651_1750	K_4	1.25567
Normal_LOC_Os04g16722.1	1701_1800	K_2	0.455886
Normal_LOC_Os04g16722.1	1751_1850	K_4	1.22733
Normal_LOC_Os04g16722.1	1801_1900	K_1	0
Normal_LOC_Os04g16722.1	1851_1950	K_1	0
Normal_LOC_Os04g16722.1	1901_2000	K_3	1.09422
Normal_LOC_Os04g16722.1	1951_2050	K_3	1.09672
Normal_LOC_Os04g16722.1	2001_2100	K_1	0
Normal_LOC_Os04g16722.1	2401_2500	K_2	0.471393
Normal_LOC_Os04g16722.1	2451_2550	K_2	0.688139
Normal_LOC_Os04g16722.1	2501_2600	K_3	1.06387
Normal_LOC_Os04g16722.1	251_350	K_1	0
Normal_LOC_Os04g16722.1	2551_2650	K_1	0
Normal_LOC_Os04g16722.1	2601_2700	K_3	1.09792
Normal_LOC_Os04g16722.1	2651_2750	K_4	1.30157
Normal_LOC_Os04g16722.1	2701_2800	K_3	1.02969
Normal_LOC_Os04g16722.1	2751_2850	K_2	0.68593
Normal_LOC_Os04g16722.1	2801_2900	K_2	0.539276
Normal_LOC_Os04g16722.1	301_400	K_3	0.875117
Normal_LOC_Os04g16722.1	3051_3150	K_2	0.692347
Normal_LOC_Os04g16722.1	3101_3200	K_1	0
Normal_LOC_Os04g16722.1	3151_3250	K_1	0
Normal_LOC_Os04g16722.1	3201_3300	K_1	0
Normal_LOC_Os04g16722.1	3251_3350	K_2	0.134742
Normal_LOC_Os04g16722.1	3301_3400	K_3	1.07365
Normal_LOC_Os04g16722.1	3351_3450	K_2	0.455886
Normal_LOC_Os04g16722.1	3401_3500	K_1	0
Normal_LOC_Os04g16722.1	3451_3550	K_2	0.658956
Normal_LOC_Os04g16722.1	351_450	K_1	0
Normal_LOC_Os04g16722.1	401_500	K_3	0.546785
Normal_LOC_Os04g16722.1	451_550	K_1	0
Normal_LOC_Os04g16722.1	501_600	K_1	0
Normal_LOC_Os04g16722.1	551_650	K_1	0
Normal_LOC_Os04g16722.1	601_700	K_1	0
Normal_LOC_Os04g28180.1	151_250	K_2	0.653418
Normal_LOC_Os04g28180.1	201_300	K_1	0
Normal_LOC_Os04g28180.1	601_700	K_2	0.641035
Normal_LOC_Os04g28180.1	651_750	K_1	0
Normal_LOC_Os04g28180.1	701_800	K_1	0
Normal_LOC_Os04g28180.1	751_850	K_2	0.583259
Normal_LOC_Os04g28180.1	801_900	K_2	0.664064
Normal_LOC_Os04g30920.1	301_400	K_3	0.727549
Normal_LOC_Os04g30920.1	351_450	K_1	0
Normal_LOC_Os04g30920.1	401_500	K_4	1.32085
Normal_LOC_Os04g30920.1	451_550	K_1	0
Normal_LOC_Os04g30920.1	501_600	K_1	0
Normal_LOC_Os04g31070.1	201_300	K_1	0
Normal_LOC_Os04g32950.1	101_200	K_3	0.742504
Normal_LOC_Os04g32950.1	151_250	K_3	0.870845
Normal_LOC_Os04g32950.1	1601_1700	K_1	0
Normal_LOC_Os04g32950.1	1651_1750	K_2	0.55108
Normal_LOC_Os04g32950.1	1701_1800	K_3	1.01041
Normal_LOC_Os04g32950.1	201_300	K_1	0
Normal_LOC_Os04g32950.1	251_350	K_1	0
Normal_LOC_Os04g32950.1	51_150	K_3	0.654066
Normal_LOC_Os04g34170.1	1501_1600	K_2	0.673012
Normal_LOC_Os04g34170.1	1551_1650	K_3	1.06054
Normal_LOC_Os04g34170.1	1601_1700	K_2	0.647447
Normal_LOC_Os04g34170.1	1651_1750	K_2	0.673012
Normal_LOC_Os04g35090.1	201_300	K_1	0
Normal_LOC_Os04g35090.1	251_350	K_2	0.526908
Normal_LOC_Os04g35090.1	301_400	K_4	1.36103
Normal_LOC_Os04g35090.1	351_450	K_2	0.658956
Normal_LOC_Os04g35090.1	401_500	K_3	0.712208
Normal_LOC_Os04g35090.1	451_550	K_4	1.21775
Normal_LOC_Os04g35300.1	101_200	K_2	0.610864
Normal_LOC_Os04g35300.1	151_250	K_3	0.970831
Normal_LOC_Os04g35300.1	201_300	K_2	0.55108
Normal_LOC_Os04g35300.1	251_350	K_2	0.55108
Normal_LOC_Os04g35300.1	301_400	K_3	0.891745
Normal_LOC_Os04g35300.1	351_450	K_3	0.95995
Normal_LOC_Os04g35300.1	401_500	K_1	0
Normal_LOC_Os04g35300.1	51_150	K_2	0.422709
Normal_LOC_Os04g38870.1	1001_1100	K_3	0.833328
Normal_LOC_Os04g38870.1	1051_1150	K_4	1.32613
Normal_LOC_Os04g38870.1	1101_1200	K_4	1.33729
Normal_LOC_Os04g38870.1	1151_1250	K_2	0.592953
Normal_LOC_Os04g38870.1	201_300	K_3	0.990357
Normal_LOC_Os04g38870.1	251_350	K_1	0
Normal_LOC_Os04g38870.1	301_400	K_3	0.984257
Normal_LOC_Os04g38870.1	351_450	K_3	0.828148
Normal_LOC_Os04g38870.1	401_500	K_2	0.386387
Normal_LOC_Os04g38870.1	451_550	K_2	0.562335
Normal_LOC_Os04g38870.1	501_600	K_2	0.134742
Normal_LOC_Os04g38870.1	551_650	K_1	0
Normal_LOC_Os04g38870.1	601_700	K_4	0.903905
Normal_LOC_Os04g38870.1	651_750	K_2	0.500402
Normal_LOC_Os04g38870.1	701_800	K_3	1.01095
Normal_LOC_Os04g38870.1	751_850	K_3	0.735422
Normal_LOC_Os04g38870.1	801_900	K_2	0.583259
Normal_LOC_Os04g38870.1	851_950	K_2	0.683315
Normal_LOC_Os04g38870.1	901_1000	K_2	0.647447
Normal_LOC_Os04g38870.1	951_1050	K_4	1.16274
Normal_LOC_Os04g40950.1	1001_1100	K_2	0.226968
Normal_LOC_Os04g40950.1	101_200	K_4	1.18836
Normal_LOC_Os04g40950.1	1051_1150	K_2	0.653418
Normal_LOC_Os04g40950.1	1_100	K_1	0
Normal_LOC_Os04g40950.1	1101_1200	K_3	0.716601
Normal_LOC_Os04g40950.1	1151_1250	K_4	1.31448
Normal_LOC_Os04g40950.1	1201_1300	K_2	0.658956
Normal_LOC_Os04g40950.1	151_250	K_3	0.989094
Normal_LOC_Os04g40950.1	201_300	K_2	0.691346
Normal_LOC_Os04g40950.1	251_350	K_4	1.18552
Normal_LOC_Os04g40950.1	301_400	K_4	1.16874
Normal_LOC_Os04g40950.1	351_450	K_4	1.29379
Normal_LOC_Os04g40950.1	401_500	K_4	1.24787
Normal_LOC_Os04g40950.1	451_550	K_4	1.19586
Normal_LOC_Os04g40950.1	501_600	K_4	1.19122
Normal_LOC_Os04g40950.1	51_150	K_4	1.26595
Normal_LOC_Os04g40950.1	551_650	K_2	0.55108
Normal_LOC_Os04g40950.1	601_700	K_2	0.325083
Normal_LOC_Os04g40950.1	651_750	K_2	0.647447
Normal_LOC_Os04g40950.1	701_800	K_4	1.27988
Normal_LOC_Os04g40950.1	751_850	K_4	1.29373
Normal_LOC_Os04g40950.1	801_900	K_4	1.19348
Normal_LOC_Os04g40950.1	851_950	K_4	1.09733
Normal_LOC_Os04g40950.1	901_1000	K_4	1.14844
Normal_LOC_Os04g40950.1	951_1050	K_4	1.2311
Normal_LOC_Os04g42090.1	351_450	K_2	0.664064
Normal_LOC_Os04g42090.1	401_500	K_3	0.908401
Normal_LOC_Os04g42090.1	451_550	K_3	0.947366
Normal_LOC_Os04g42090.1	501_600	K_1	0
Normal_LOC_Os04g42270.1	101_200	K_2	0.641035
Normal_LOC_Os04g42270.1	1_100	K_2	0.692347
Normal_LOC_Os04g42270.1	151_250	K_1	0
Normal_LOC_Os04g42270.1	201_300	K_2	0.689944
Normal_LOC_Os04g42270.1	51_150	K_3	0.770289
Normal_LOC_Os04g43760.1	1251_1350	K_1	0
Normal_LOC_Os04g43760.1	1301_1400	K_1	0
Normal_LOC_Os04g43760.1	1351_1450	K_1	0
Normal_LOC_Os04g43760.1	1401_1500	K_1	0
Normal_LOC_Os04g43760.1	1451_1550	K_1	0
Normal_LOC_Os04g43760.1	1551_1650	K_1	0
Normal_LOC_Os04g43760.1	1601_1700	K_1	0
Normal_LOC_Os04g43760.1	1651_1750	K_1	0
Normal_LOC_Os04g43760.1	1701_1800	K_1	0
Normal_LOC_Os04g43760.1	1751_1850	K_1	0
Normal_LOC_Os04g43760.1	1801_1900	K_1	0
Normal_LOC_Os04g43760.1	1851_1950	K_1	0
Normal_LOC_Os04g43760.1	201_300	K_1	0
Normal_LOC_Os04g43760.1	2051_2150	K_2	0.688139
Normal_LOC_Os04g43760.1	2101_2200	K_2	0.688139
Normal_LOC_Os04g43760.1	251_350	K_2	0.386387
Normal_LOC_Os04g43760.1	301_400	K_1	0
Normal_LOC_Os04g43760.1	351_450	K_3	0.718497
Normal_LOC_Os04g43760.1	401_500	K_1	0
Normal_LOC_Os04g43760.1	451_550	K_1	0
Normal_LOC_Os04g43760.1	501_600	K_1	0
Normal_LOC_Os04g43760.1	551_650	K_1	0
Normal_LOC_Os04g43760.1	601_700	K_1	0
Normal_LOC_Os04g43760.1	801_900	K_2	0.455886
Normal_LOC_Os04g44060.1	1001_1100	K_4	0.823497
Normal_LOC_Os04g44060.1	1051_1150	K_4	1.24309
Normal_LOC_Os04g44060.1	1101_1200	K_2	0.325083
Normal_LOC_Os04g44060.1	401_500	K_4	1.07008
Normal_LOC_Os04g44060.1	451_550	K_4	0.880583
Normal_LOC_Os04g44060.1	501_600	K_2	0.691346
Normal_LOC_Os04g44060.1	551_650	K_1	0
Normal_LOC_Os04g44060.1	701_800	K_3	0.967133
Normal_LOC_Os04g44060.1	751_850	K_3	0.878313
Normal_LOC_Os04g44060.1	801_900	K_3	0.746033
Normal_LOC_Os04g44060.1	851_950	K_4	1.06112
Normal_LOC_Os04g44060.1	901_1000	K_4	1.23081
Normal_LOC_Os04g44060.1	951_1050	K_4	1.26108
Normal_LOC_Os04g44820.1	151_250	K_4	1.35451
Normal_LOC_Os04g44820.1	201_300	K_1	0
Normal_LOC_Os04g44820.1	451_550	K_2	0.668748
Normal_LOC_Os04g44870.1	301_400	K_2	0.422709
Normal_LOC_Os04g46960.1	101_200	K_1	0
Normal_LOC_Os04g46960.1	151_250	K_2	0.619101
Normal_LOC_Os04g46960.1	201_300	K_3	0.990915
Normal_LOC_Os04g46960.1	251_350	K_3	0.750186
Normal_LOC_Os04g46960.1	301_400	K_3	0.915285
Normal_LOC_Os04g46960.1	351_450	K_4	1.32409
Normal_LOC_Os04g46960.1	401_500	K_3	1.07883
Normal_LOC_Os04g46960.1	451_550	K_1	0
Normal_LOC_Os04g47220.1	1001_1100	K_2	0.198515
Normal_LOC_Os04g47220.1	101_200	K_3	0.54932
Normal_LOC_Os04g47220.1	1051_1150	K_4	0.702485
Normal_LOC_Os04g47220.1	1101_1200	K_2	0.634179
Normal_LOC_Os04g47220.1	151_250	K_2	0.43967
Normal_LOC_Os04g47220.1	201_300	K_3	0.797714
Normal_LOC_Os04g47220.1	251_350	K_4	0.953498
Normal_LOC_Os04g47220.1	301_400	K_3	0.892088
Normal_LOC_Os04g47220.1	351_450	K_3	0.872466
Normal_LOC_Os04g47220.1	401_500	K_3	0.591678
Normal_LOC_Os04g47220.1	451_550	K_3	0.986473
Normal_LOC_Os04g47220.1	501_600	K_3	0.642208
Normal_LOC_Os04g47220.1	551_650	K_4	0.903894
Normal_LOC_Os04g47220.1	601_700	K_2	0.513957
Normal_LOC_Os04g47220.1	651_750	K_4	1.07008
Normal_LOC_Os04g47220.1	701_800	K_4	1.18883
Normal_LOC_Os04g47220.1	751_850	K_3	0.684343
Normal_LOC_Os04g47220.1	801_900	K_4	1.1856
Normal_LOC_Os04g47220.1	851_950	K_4	1.26364
Normal_LOC_Os04g47220.1	901_1000	K_4	1.08225
Normal_LOC_Os04g47220.1	951_1050	K_4	0.917831
Normal_LOC_Os04g49510.1	201_300	K_2	0.688139
Normal_LOC_Os04g49510.1	251_350	K_4	1.21211
Normal_LOC_Os04g49510.1	301_400	K_4	1.08268
Normal_LOC_Os04g49510.1	351_450	K_3	0.765752
Normal_LOC_Os04g49510.1	401_500	K_1	0
Normal_LOC_Os04g52090.1	651_750	K_3	0.917329
Normal_LOC_Os04g52090.1	701_800	K_4	0.919399
Normal_LOC_Os04g52090.1	751_850	K_2	0.573057
Normal_LOC_Os04g52090.1	801_900	K_2	0.610864
Normal_LOC_Os04g52361.1	101_200	K_2	0.641035
Normal_LOC_Os04g52361.1	151_250	K_3	0.659279
Normal_LOC_Os04g52361.1	201_300	K_2	0.680292
Normal_LOC_Os04g52361.1	251_350	K_2	0.602152
Normal_LOC_Os04g52361.1	401_500	K_1	0
Normal_LOC_Os04g52361.1	451_550	K_2	0.634179
Normal_LOC_Os04g52361.1	501_600	K_2	0.167944
Normal_LOC_Os04g52361.1	551_650	K_1	0
Normal_LOC_Os04g52361.1	601_700	K_1	0
Normal_LOC_Os04g52361.1	651_750	K_1	0
Normal_LOC_Os04g53620.1	2251_2350	K_2	0.539276
Normal_LOC_Os04g53620.1	2301_2400	K_4	1.19418
Normal_LOC_Os04g53620.1	2351_2450	K_4	1.18745
Normal_LOC_Os04g53620.1	2401_2500	K_2	0.455886
Normal_LOC_Os04g53970.1	451_550	K_4	1.36478
Normal_LOC_Os04g55650.1	1301_1400	K_2	0.386387
Normal_LOC_Os04g55650.1	1351_1450	K_2	0.689944
Normal_LOC_Os04g55650.1	1401_1500	K_1	0
Normal_LOC_Os04g55920.1	451_550	K_2	0.658956
Normal_LOC_Os04g55920.1	501_600	K_3	1.05278
Normal_LOC_Os04g55920.1	551_650	K_1	0
Normal_LOC_Os04g55920.1	601_700	K_1	0
Normal_LOC_Os04g56160.1	1001_1100	K_4	1.26424
Normal_LOC_Os04g56160.1	1051_1150	K_4	1.31747
Normal_LOC_Os04g56160.1	1101_1200	K_4	1.11471
Normal_LOC_Os04g56160.1	1151_1250	K_3	0.928694
Normal_LOC_Os04g56160.1	1201_1300	K_4	1.22049
Normal_LOC_Os04g56160.1	1251_1350	K_3	1.04865
Normal_LOC_Os04g56160.1	1301_1400	K_4	1.24052
Normal_LOC_Os04g56160.1	1351_1450	K_3	0.600483
Normal_LOC_Os04g56160.1	1401_1500	K_4	0.902386
Normal_LOC_Os04g56160.1	1451_1550	K_2	0.366925
Normal_LOC_Os04g56160.1	1501_1600	K_4	1.23545
Normal_LOC_Os04g56160.1	151_250	K_1	0
Normal_LOC_Os04g56160.1	1551_1650	K_2	0.626869
Normal_LOC_Os04g56160.1	1601_1700	K_4	1.24558
Normal_LOC_Os04g56160.1	1651_1750	K_4	1.091
[truncated: 2,112 more rows]

## Sheet: -P_>50K
The RSS clunster number and Shannon index of common high-conf. RSS windows with more than 50,000 reads in -P sample
Gene	The region of window	RSS cluster number	Shannon index
P5_LOC_Os01g03340.1	201_300	K_1	0
P5_LOC_Os01g03340.1	251_350	K_2	0.55108
P5_LOC_Os01g03340.1	301_400	K_4	1.15641
P5_LOC_Os01g03340.1	351_450	K_4	1.20435
P5_LOC_Os01g03340.1	401_500	K_3	0.796332
P5_LOC_Os01g03340.1	451_550	K_3	0.936888
P5_LOC_Os01g03340.1	501_600	K_4	1.09933
P5_LOC_Os01g03340.1	551_650	K_4	1.16173
P5_LOC_Os01g03340.1	601_700	K_4	0.816267
P5_LOC_Os01g03340.1	651_750	K_4	0.937534
P5_LOC_Os01g03340.1	701_800	K_4	1.10401
P5_LOC_Os01g03340.1	751_850	K_3	0.987145
P5_LOC_Os01g03360.1	251_350	K_3	0.95403
P5_LOC_Os01g03360.1	301_400	K_4	1.14958
P5_LOC_Os01g03360.1	351_450	K_3	0.891745
P5_LOC_Os01g03360.1	401_500	K_1	0
P5_LOC_Os01g03680.1	101_200	K_4	1.30177
P5_LOC_Os01g03680.1	151_250	K_4	1.13884
P5_LOC_Os01g03680.1	201_300	K_4	1.12608
P5_LOC_Os01g03680.1	251_350	K_4	1.05724
P5_LOC_Os01g03680.1	301_400	K_4	1.0138
P5_LOC_Os01g03680.1	351_450	K_4	1.04369
P5_LOC_Os01g03680.1	401_500	K_3	0.937982
P5_LOC_Os01g03680.1	451_550	K_4	1.2594
P5_LOC_Os01g03680.1	501_600	K_3	0.78469
P5_LOC_Os01g03680.1	51_150	K_4	1.10596
P5_LOC_Os01g03680.1	551_650	K_2	0.253639
P5_LOC_Os01g03680.1	601_700	K_4	1.10981
P5_LOC_Os01g03680.1	651_750	K_4	0.978169
P5_LOC_Os01g03680.1	701_800	K_3	0.968509
P5_LOC_Os01g03680.1	751_850	K_3	0.829806
P5_LOC_Os01g04020.1	151_250	K_2	0.455886
P5_LOC_Os01g05490.1	201_300	K_3	0.908758
P5_LOC_Os01g05490.1	251_350	K_2	0.693147
P5_LOC_Os01g05490.1	301_400	K_4	1.2406
P5_LOC_Os01g05490.1	351_450	K_2	0.167944
P5_LOC_Os01g05490.1	701_800	K_3	1.05351
P5_LOC_Os01g05490.1	751_850	K_4	1.1721
P5_LOC_Os01g05490.1	801_900	K_4	1.24636
P5_LOC_Os01g05490.1	851_950	K_2	0.471393
P5_LOC_Os01g05490.1	901_1000	K_4	1.34321
P5_LOC_Os01g08350.1	101_200	K_4	1.29769
P5_LOC_Os01g08350.1	1_100	K_2	0.641035
P5_LOC_Os01g08350.1	151_250	K_4	1.08676
P5_LOC_Os01g08350.1	51_150	K_4	1.12602
P5_LOC_Os01g08700.1	3401_3500	K_4	1.26585
P5_LOC_Os01g08700.1	3451_3550	K_3	0.95109
P5_LOC_Os01g08700.1	3501_3600	K_3	1.05556
P5_LOC_Os01g08700.1	3551_3650	K_3	0.869779
P5_LOC_Os01g09320.1	1751_1850	K_2	0.253639
P5_LOC_Os01g09320.1	1801_1900	K_4	1.19001
P5_LOC_Os01g09320.1	1851_1950	K_3	0.912031
P5_LOC_Os01g09320.1	1901_2000	K_2	0.602152
P5_LOC_Os01g09510.1	101_200	K_3	1.03329
P5_LOC_Os01g09510.1	151_250	K_3	0.942978
P5_LOC_Os01g09510.1	201_300	K_3	0.937906
P5_LOC_Os01g09510.1	251_350	K_4	1.10679
P5_LOC_Os01g09510.1	301_400	K_2	0.673012
P5_LOC_Os01g09510.1	351_450	K_4	1.19088
P5_LOC_Os01g09510.1	51_150	K_4	1.35729
P5_LOC_Os01g09665.1	151_250	K_1	0
P5_LOC_Os01g09665.1	201_300	K_2	0.278769
P5_LOC_Os01g09665.1	251_350	K_4	1.38429
P5_LOC_Os01g09665.1	301_400	K_1	0
P5_LOC_Os01g09665.1	351_450	K_1	0
P5_LOC_Os01g09665.1	401_500	K_1	0
P5_LOC_Os01g09665.1	451_550	K_2	0.471393
P5_LOC_Os01g15270.1	101_200	K_4	1.35351
P5_LOC_Os01g15270.1	151_250	K_2	0.526908
P5_LOC_Os01g15270.1	201_300	K_3	0.864842
P5_LOC_Os01g15270.1	251_350	K_3	0.926933
P5_LOC_Os01g15270.1	301_400	K_2	0.526908
P5_LOC_Os01g15270.1	351_450	K_3	0.943603
P5_LOC_Os01g15270.1	401_500	K_2	0.562335
P5_LOC_Os01g15270.1	451_550	K_2	0.167944
P5_LOC_Os01g15270.1	501_600	K_2	0.302538
P5_LOC_Os01g15270.1	51_150	K_4	1.31264
P5_LOC_Os01g15270.1	551_650	K_4	1.347
P5_LOC_Os01g15270.1	601_700	K_4	1.26366
P5_LOC_Os01g15270.1	651_750	K_4	1.05239
P5_LOC_Os01g15270.1	701_800	K_3	0.659279
P5_LOC_Os01g15270.1	751_850	K_1	0
P5_LOC_Os01g15830.1	1001_1100	K_3	0.941914
P5_LOC_Os01g15830.1	1051_1150	K_4	1.06269
P5_LOC_Os01g15830.1	1101_1200	K_4	1.15199
P5_LOC_Os01g15830.1	1151_1250	K_4	1.07343
P5_LOC_Os01g15830.1	1201_1300	K_3	1.02168
P5_LOC_Os01g15830.1	251_350	K_4	1.2357
P5_LOC_Os01g15830.1	301_400	K_4	1.26554
P5_LOC_Os01g15830.1	351_450	K_3	1.01836
P5_LOC_Os01g15830.1	401_500	K_4	1.30744
P5_LOC_Os01g15830.1	451_550	K_4	1.15501
P5_LOC_Os01g15830.1	501_600	K_4	1.14128
P5_LOC_Os01g15830.1	551_650	K_3	0.914146
P5_LOC_Os01g15830.1	601_700	K_4	1.22902
P5_LOC_Os01g15830.1	651_750	K_2	0.664064
P5_LOC_Os01g15830.1	701_800	K_4	0.985854
P5_LOC_Os01g15830.1	901_1000	K_3	1.06654
P5_LOC_Os01g15830.1	951_1050	K_4	0.965206
P5_LOC_Os01g16890.1	101_200	K_2	0.619101
P5_LOC_Os01g16890.1	151_250	K_3	0.891745
P5_LOC_Os01g16890.1	201_300	K_2	0.539276
P5_LOC_Os01g16890.1	251_350	K_4	1.36723
P5_LOC_Os01g16890.1	301_400	K_4	1.37378
P5_LOC_Os01g16890.1	351_450	K_4	1.25793
P5_LOC_Os01g16890.1	401_500	K_4	1.00317
P5_LOC_Os01g16890.1	451_550	K_3	1.01456
P5_LOC_Os01g16890.1	501_600	K_2	0.253639
P5_LOC_Os01g18050.1	1001_1100	K_3	0.780573
P5_LOC_Os01g18050.1	1051_1150	K_3	1.07762
P5_LOC_Os01g18050.1	1401_1500	K_2	0.692347
P5_LOC_Os01g18050.1	1451_1550	K_3	0.807043
P5_LOC_Os01g18050.1	1501_1600	K_4	1.00901
P5_LOC_Os01g18050.1	1551_1650	K_4	1.28961
P5_LOC_Os01g18050.1	1601_1700	K_2	0.404963
P5_LOC_Os01g18050.1	201_300	K_3	1.00434
P5_LOC_Os01g18050.1	251_350	K_2	0.253639
P5_LOC_Os01g18050.1	301_400	K_3	0.813908
P5_LOC_Os01g18050.1	351_450	K_4	1.21258
P5_LOC_Os01g18050.1	401_500	K_2	0.513957
P5_LOC_Os01g18050.1	451_550	K_2	0.592953
P5_LOC_Os01g18050.1	501_600	K_2	0.68593
P5_LOC_Os01g18050.1	551_650	K_3	0.659215
P5_LOC_Os01g18050.1	601_700	K_2	0.562335
P5_LOC_Os01g18050.1	651_750	K_4	1.29289
P5_LOC_Os01g18050.1	701_800	K_4	1.15883
P5_LOC_Os01g18050.1	751_850	K_3	0.845113
P5_LOC_Os01g18050.1	801_900	K_2	0.562335
P5_LOC_Os01g18050.1	851_950	K_3	0.735463
P5_LOC_Os01g18050.1	901_1000	K_3	1.00705
P5_LOC_Os01g18050.1	951_1050	K_2	0.592953
P5_LOC_Os01g18170.1	1001_1100	K_2	0.664064
P5_LOC_Os01g18170.1	1051_1150	K_3	1.09492
P5_LOC_Os01g18170.1	1101_1200	K_3	0.862766
P5_LOC_Os01g18170.1	1151_1250	K_2	0.583259
P5_LOC_Os01g18170.1	301_400	K_1	0
P5_LOC_Os01g18170.1	351_450	K_4	1.16712
P5_LOC_Os01g18170.1	401_500	K_4	1.35734
P5_LOC_Os01g18170.1	451_550	K_4	1.33761
P5_LOC_Os01g18170.1	501_600	K_4	1.22553
P5_LOC_Os01g18170.1	551_650	K_4	1.26592
P5_LOC_Os01g18170.1	601_700	K_4	1.29822
P5_LOC_Os01g18170.1	651_750	K_4	1.26673
P5_LOC_Os01g18170.1	701_800	K_4	1.13808
P5_LOC_Os01g18170.1	751_850	K_4	1.16972
P5_LOC_Os01g18170.1	801_900	K_4	1.12335
P5_LOC_Os01g18170.1	851_950	K_3	0.722274
P5_LOC_Os01g18170.1	901_1000	K_3	0.742417
P5_LOC_Os01g18170.1	951_1050	K_4	1.21455
P5_LOC_Os01g18744.1	1001_1100	K_2	0.134742
P5_LOC_Os01g18744.1	1051_1150	K_3	0.817553
P5_LOC_Os01g18744.1	1101_1200	K_3	1.07678
P5_LOC_Os01g18744.1	1151_1250	K_3	0.81848
P5_LOC_Os01g18744.1	1201_1300	K_2	0.422709
P5_LOC_Os01g18744.1	1251_1350	K_3	0.866845
P5_LOC_Os01g18744.1	1301_1400	K_3	0.832328
P5_LOC_Os01g18744.1	1351_1450	K_2	0.455886
P5_LOC_Os01g18744.1	1401_1500	K_2	0.583259
P5_LOC_Os01g18744.1	551_650	K_2	0.68593
P5_LOC_Os01g18744.1	601_700	K_2	0.55108
P5_LOC_Os01g18744.1	651_750	K_3	0.87603
P5_LOC_Os01g18744.1	701_800	K_2	0.688139
P5_LOC_Os01g18744.1	751_850	K_2	0.526908
P5_LOC_Os01g18744.1	801_900	K_3	1.06512
P5_LOC_Os01g18744.1	851_950	K_3	0.869552
P5_LOC_Os01g18744.1	901_1000	K_2	0.647447
P5_LOC_Os01g18744.1	951_1050	K_1	0
P5_LOC_Os01g19020.1	1001_1100	K_4	1.03961
P5_LOC_Os01g19020.1	101_200	K_4	1.25593
P5_LOC_Os01g19020.1	1051_1150	K_3	1.08573
P5_LOC_Os01g19020.1	1_100	K_1	0
P5_LOC_Os01g19020.1	1101_1200	K_3	0.826538
P5_LOC_Os01g19020.1	151_250	K_4	0.982469
P5_LOC_Os01g19020.1	201_300	K_4	1.20284
P5_LOC_Os01g19020.1	251_350	K_4	1.13879
P5_LOC_Os01g19020.1	301_400	K_4	1.34917
P5_LOC_Os01g19020.1	351_450	K_4	1.19661
P5_LOC_Os01g19020.1	401_500	K_4	1.30695
P5_LOC_Os01g19020.1	451_550	K_2	0.602152
P5_LOC_Os01g19020.1	51_150	K_4	1.27108
P5_LOC_Os01g19020.1	901_1000	K_1	0
P5_LOC_Os01g19020.1	951_1050	K_3	0.826846
P5_LOC_Os01g22010.1	1001_1100	K_4	1.11308
P5_LOC_Os01g22010.1	101_200	K_4	0.695428
P5_LOC_Os01g22010.1	1051_1150	K_2	0.653418
P5_LOC_Os01g22010.1	1_100	K_1	0
P5_LOC_Os01g22010.1	1101_1200	K_3	0.599041
P5_LOC_Os01g22010.1	1151_1250	K_4	1.07967
P5_LOC_Os01g22010.1	1201_1300	K_4	1.25166
P5_LOC_Os01g22010.1	1251_1350	K_3	0.764203
P5_LOC_Os01g22010.1	1301_1400	K_4	1.17789
P5_LOC_Os01g22010.1	1351_1450	K_3	1.0337
P5_LOC_Os01g22010.1	1401_1500	K_4	0.854166
P5_LOC_Os01g22010.1	1451_1550	K_4	1.18913
P5_LOC_Os01g22010.1	1501_1600	K_3	1.05091
P5_LOC_Os01g22010.1	151_250	K_4	1.10989
P5_LOC_Os01g22010.1	1551_1650	K_2	0.583259
P5_LOC_Os01g22010.1	201_300	K_4	1.06281
P5_LOC_Os01g22010.1	251_350	K_2	0.404963
P5_LOC_Os01g22010.1	301_400	K_2	0.422709
P5_LOC_Os01g22010.1	451_550	K_3	0.952607
P5_LOC_Os01g22010.1	501_600	K_2	0.689944
P5_LOC_Os01g22010.1	51_150	K_4	1.01497
P5_LOC_Os01g22010.1	551_650	K_4	1.23243
P5_LOC_Os01g22010.1	601_700	K_4	1.35677
P5_LOC_Os01g22010.1	651_750	K_4	1.25496
P5_LOC_Os01g22010.1	701_800	K_3	0.798357
P5_LOC_Os01g22010.1	751_850	K_4	1.32383
P5_LOC_Os01g22010.1	801_900	K_3	1.02191
P5_LOC_Os01g22010.1	851_950	K_2	0.692947
P5_LOC_Os01g22010.1	901_1000	K_2	0.626869
P5_LOC_Os01g22010.1	951_1050	K_2	0.668748
P5_LOC_Os01g22490.1	401_500	K_3	0.987091
P5_LOC_Os01g22490.1	451_550	K_4	1.16564
P5_LOC_Os01g22490.1	501_600	K_4	1.0941
P5_LOC_Os01g22490.1	551_650	K_3	0.998579
P5_LOC_Os01g22490.1	601_700	K_2	0.68593
P5_LOC_Os01g28790.1	151_250	K_1	0
P5_LOC_Os01g28790.1	201_300	K_3	0.927651
P5_LOC_Os01g28790.1	251_350	K_4	1.30104
P5_LOC_Os01g28790.1	301_400	K_4	1.2608
P5_LOC_Os01g28790.1	351_450	K_4	1.08406
P5_LOC_Os01g28790.1	401_500	K_2	0.226968
P5_LOC_Os01g28790.1	451_550	K_1	0
P5_LOC_Os01g28790.1	501_600	K_3	0.900497
P5_LOC_Os01g28790.1	551_650	K_4	1.07442
P5_LOC_Os01g33960.1	1851_1950	K_1	0
P5_LOC_Os01g33960.1	1901_2000	K_2	0.562335
P5_LOC_Os01g33960.1	1951_2050	K_2	0.626869
P5_LOC_Os01g33960.1	2001_2100	K_1	0
P5_LOC_Os01g42410.1	4101_4200	K_4	1.08459
P5_LOC_Os01g45274.1	801_900	K_2	0.278769
P5_LOC_Os01g45274.1	851_950	K_3	0.812027
P5_LOC_Os01g45274.1	901_1000	K_2	0.325083
P5_LOC_Os01g45274.1	951_1050	K_4	1.32438
P5_LOC_Os01g46610.1	101_200	K_1	0
P5_LOC_Os01g46610.1	1101_1200	K_4	1.22725
P5_LOC_Os01g46610.1	1151_1250	K_2	0.592953
P5_LOC_Os01g46610.1	1201_1300	K_2	0.366925
P5_LOC_Os01g46610.1	1251_1350	K_3	0.714828
P5_LOC_Os01g46610.1	1301_1400	K_2	0.610864
P5_LOC_Os01g46610.1	1351_1450	K_4	1.26746
P5_LOC_Os01g46610.1	151_250	K_4	1.10629
P5_LOC_Os01g46610.1	201_300	K_3	1.04712
P5_LOC_Os01g46610.1	251_350	K_3	0.918976
P5_LOC_Os01g46610.1	301_400	K_3	0.84617
P5_LOC_Os01g46980.1	501_600	K_1	0
P5_LOC_Os01g46980.1	551_650	K_2	0.366925
P5_LOC_Os01g46980.1	601_700	K_4	1.16043
P5_LOC_Os01g46980.1	651_750	K_2	0.683315
P5_LOC_Os01g46980.1	701_800	K_3	0.59616
P5_LOC_Os01g46980.1	751_850	K_4	1.15182
P5_LOC_Os01g46980.1	801_900	K_3	0.190438
P5_LOC_Os01g46980.1	851_950	K_3	1.08919
P5_LOC_Os01g46980.1	901_1000	K_2	0.602152
P5_LOC_Os01g49190.1	1051_1150	K_3	0.612869
P5_LOC_Os01g49190.1	1101_1200	K_2	0.688139
P5_LOC_Os01g49190.1	1151_1250	K_4	1.26203
P5_LOC_Os01g49190.1	1201_1300	K_3	0.949918
P5_LOC_Os01g49190.1	1251_1350	K_4	1.26516
P5_LOC_Os01g49190.1	1301_1400	K_3	1.08573
P5_LOC_Os01g49190.1	1351_1450	K_3	0.971514
P5_LOC_Os01g49190.1	1401_1500	K_2	0.539276
P5_LOC_Os01g49190.1	1451_1550	K_2	0.455886
P5_LOC_Os01g49190.1	1501_1600	K_3	0.897946
P5_LOC_Os01g49190.1	1551_1650	K_3	0.529644
P5_LOC_Os01g49190.1	1601_1700	K_4	1.03881
P5_LOC_Os01g49190.1	1651_1750	K_2	0.673012
P5_LOC_Os01g49190.1	1701_1800	K_4	1.0897
P5_LOC_Os01g49190.1	401_500	K_3	0.930793
P5_LOC_Os01g49190.1	451_550	K_2	0.641035
P5_LOC_Os01g49190.1	501_600	K_2	0.692947
P5_LOC_Os01g49190.1	551_650	K_4	1.35544
P5_LOC_Os01g49190.1	601_700	K_2	0.278769
P5_LOC_Os01g49190.1	651_750	K_1	0
P5_LOC_Os01g49370.1	101_200	K_1	0
P5_LOC_Os01g49370.1	1_100	K_2	0.673012
P5_LOC_Os01g49370.1	51_150	K_1	0
P5_LOC_Os01g52500.1	2151_2250	K_2	0.55108
P5_LOC_Os01g52500.1	2201_2300	K_4	0.99067
P5_LOC_Os01g52500.1	2251_2350	K_3	0.956601
P5_LOC_Os01g52500.1	2301_2400	K_2	0.676859
P5_LOC_Os01g55830.1	1001_1100	K_4	1.23048
P5_LOC_Os01g55830.1	1051_1150	K_4	1.31804
P5_LOC_Os01g55830.1	1101_1200	K_1	0
P5_LOC_Os01g55830.1	151_250	K_2	0.198515
P5_LOC_Os01g55830.1	201_300	K_3	0.768738
P5_LOC_Os01g55830.1	251_350	K_4	1.25558
P5_LOC_Os01g55830.1	301_400	K_4	1.33278
P5_LOC_Os01g55830.1	351_450	K_4	1.14161
P5_LOC_Os01g55830.1	401_500	K_4	1.05039
P5_LOC_Os01g55830.1	451_550	K_4	1.091
P5_LOC_Os01g55830.1	501_600	K_4	1.16462
P5_LOC_Os01g55830.1	551_650	K_4	1.37322
P5_LOC_Os01g55830.1	601_700	K_4	0.997818
P5_LOC_Os01g55830.1	651_750	K_4	1.30262
P5_LOC_Os01g55830.1	701_800	K_4	1.17815
P5_LOC_Os01g55830.1	751_850	K_4	1.24804
P5_LOC_Os01g55830.1	801_900	K_4	1.33664
P5_LOC_Os01g55830.1	851_950	K_4	1.32766
P5_LOC_Os01g55830.1	901_1000	K_4	1.33347
P5_LOC_Os01g55830.1	951_1050	K_4	1.25308
P5_LOC_Os01g57960.1	101_200	K_4	1.2636
P5_LOC_Os01g57960.1	1_100	K_4	1.18796
P5_LOC_Os01g57960.1	151_250	K_4	1.33487
P5_LOC_Os01g57960.1	201_300	K_4	1.25436
P5_LOC_Os01g57960.1	251_350	K_4	1.34074
P5_LOC_Os01g57960.1	301_400	K_4	1.2034
P5_LOC_Os01g57960.1	351_450	K_4	1.22903
P5_LOC_Os01g57960.1	401_500	K_4	1.10816
P5_LOC_Os01g57960.1	451_550	K_4	1.15369
P5_LOC_Os01g57960.1	501_600	K_4	1.17406
P5_LOC_Os01g57960.1	51_150	K_4	1.22636
P5_LOC_Os01g57960.1	551_650	K_4	1.16038
P5_LOC_Os01g57960.1	601_700	K_4	1.10882
P5_LOC_Os01g57960.1	651_750	K_4	1.23859
P5_LOC_Os01g57960.1	701_800	K_1	0
P5_LOC_Os01g57968.1	1451_1550	K_1	0
P5_LOC_Os01g57968.1	1501_1600	K_1	0
P5_LOC_Os01g57968.1	1551_1650	K_2	0.134742
P5_LOC_Os01g58010.1	551_650	K_1	0
P5_LOC_Os01g58022.1	101_200	K_1	0
P5_LOC_Os01g58022.1	151_250	K_1	0
P5_LOC_Os01g58022.1	51_150	K_1	0
P5_LOC_Os01g58024.1	551_650	K_1	0
P5_LOC_Os01g58024.1	601_700	K_1	0
P5_LOC_Os01g58039.1	601_700	K_2	0.688139
P5_LOC_Os01g58039.1	651_750	K_4	1.32624
P5_LOC_Os01g58039.1	701_800	K_4	1.28641
P5_LOC_Os01g58039.1	751_850	K_3	0.975288
P5_LOC_Os01g59150.1	101_200	K_4	1.24558
P5_LOC_Os01g59150.1	151_250	K_4	1.09433
P5_LOC_Os01g59150.1	201_300	K_1	0
P5_LOC_Os01g59150.1	251_350	K_2	0.346515
P5_LOC_Os01g59150.1	301_400	K_4	1.19107
P5_LOC_Os01g59150.1	351_450	K_3	0.82372
P5_LOC_Os01g59150.1	401_500	K_3	1.04865
P5_LOC_Os01g59150.1	501_600	K_4	1.1796
P5_LOC_Os01g59150.1	51_150	K_4	0.957187
P5_LOC_Os01g59150.1	551_650	K_1	0
P5_LOC_Os01g59150.1	601_700	K_4	1.1684
P5_LOC_Os01g59150.1	651_750	K_2	0.641035
P5_LOC_Os01g59150.1	701_800	K_2	0.539276
P5_LOC_Os01g59150.1	751_850	K_3	0.908184
P5_LOC_Os01g59150.1	801_900	K_4	1.2753
P5_LOC_Os01g59150.1	851_950	K_3	1.0583
P5_LOC_Os01g59150.1	901_1000	K_4	1.21824
P5_LOC_Os01g59150.1	951_1050	K_3	0.872114
P5_LOC_Os01g59440.1	601_700	K_3	1.08213
P5_LOC_Os01g60190.1	1551_1650	K_2	0.647447
P5_LOC_Os01g60190.1	1601_1700	K_3	0.923726
P5_LOC_Os01g60190.1	1651_1750	K_4	1.17497
P5_LOC_Os01g60190.1	1701_1800	K_2	0.641035
P5_LOC_Os01g60190.1	1751_1850	K_2	0.602152
P5_LOC_Os01g60190.1	201_300	K_3	0.794972
P5_LOC_Os01g60410.1	551_650	K_1	0
P5_LOC_Os01g60410.1	601_700	K_3	0.825846
P5_LOC_Os01g60790.1	301_400	K_2	0.55108
P5_LOC_Os01g64630.1	101_200	K_1	0
P5_LOC_Os01g64630.1	1201_1300	K_1	0
P5_LOC_Os01g64630.1	1251_1350	K_1	0
P5_LOC_Os01g64630.1	1301_1400	K_1	0
P5_LOC_Os01g64630.1	1351_1450	K_1	0
P5_LOC_Os01g64630.1	1401_1500	K_1	0
P5_LOC_Os01g64630.1	151_250	K_1	0
P5_LOC_Os01g64630.1	451_550	K_1	0
P5_LOC_Os01g64630.1	501_600	K_1	0
P5_LOC_Os01g64630.1	551_650	K_1	0
P5_LOC_Os01g64630.1	601_700	K_1	0
P5_LOC_Os01g67134.1	101_200	K_1	0
P5_LOC_Os01g67134.1	151_250	K_1	0
P5_LOC_Os01g67134.1	201_300	K_2	0.486223
P5_LOC_Os01g67134.1	251_350	K_2	0.610864
P5_LOC_Os01g67134.1	301_400	K_2	0.592953
P5_LOC_Os01g67134.1	351_450	K_1	0
P5_LOC_Os01g67134.1	401_500	K_3	1.07365
P5_LOC_Os01g67134.1	451_550	K_4	1.2968
P5_LOC_Os01g67134.1	501_600	K_4	1.18452
P5_LOC_Os01g67134.1	51_150	K_1	0
P5_LOC_Os01g67134.1	551_650	K_4	1.19773
P5_LOC_Os01g67134.1	601_700	K_2	0.526908
P5_LOC_Os01g67364.1	651_750	K_1	0
P5_LOC_Os01g67364.1	701_800	K_4	1.30942
P5_LOC_Os01g67364.1	751_850	K_3	0.995923
P5_LOC_Os01g67364.1	801_900	K_2	0.68593
P5_LOC_Os01g67364.1	851_950	K_1	0
P5_LOC_Os01g67364.1	901_1000	K_2	0.325083
P5_LOC_Os01g67860.1	1001_1100	K_4	1.07793
P5_LOC_Os01g67860.1	101_200	K_4	1.08971
P5_LOC_Os01g67860.1	1051_1150	K_4	1.36819
P5_LOC_Os01g67860.1	1101_1200	K_4	1.06609
P5_LOC_Os01g67860.1	1151_1250	K_4	1.24749
P5_LOC_Os01g67860.1	1201_1300	K_4	1.2908
P5_LOC_Os01g67860.1	1251_1350	K_3	1.0388
P5_LOC_Os01g67860.1	1301_1400	K_4	1.09247
P5_LOC_Os01g67860.1	151_250	K_4	1.17945
P5_LOC_Os01g67860.1	201_300	K_4	1.03239
P5_LOC_Os01g67860.1	251_350	K_4	1.12252
P5_LOC_Os01g67860.1	301_400	K_3	0.927788
P5_LOC_Os01g67860.1	351_450	K_4	1.12704
P5_LOC_Os01g67860.1	401_500	K_4	1.30961
P5_LOC_Os01g67860.1	451_550	K_4	1.07081
P5_LOC_Os01g67860.1	501_600	K_4	1.34917
P5_LOC_Os01g67860.1	51_150	K_1	0
P5_LOC_Os01g67860.1	551_650	K_4	1.17138
P5_LOC_Os01g67860.1	601_700	K_4	1.33083
P5_LOC_Os01g67860.1	651_750	K_4	1.33008
P5_LOC_Os01g67860.1	701_800	K_4	1.36111
P5_LOC_Os01g67860.1	751_850	K_3	0.907159
P5_LOC_Os01g67860.1	801_900	K_4	1.31486
P5_LOC_Os01g67860.1	851_950	K_3	0.914146
P5_LOC_Os01g67860.1	901_1000	K_4	1.21217
P5_LOC_Os01g67860.1	951_1050	K_2	0.592953
P5_LOC_Os01g70170.1	1001_1100	K_2	0.673012
P5_LOC_Os01g70170.1	1051_1150	K_3	0.977173
P5_LOC_Os01g70170.1	701_800	K_4	1.31014
P5_LOC_Os01g70170.1	751_850	K_4	1.32184
P5_LOC_Os01g70170.1	801_900	K_3	0.950715
P5_LOC_Os01g70170.1	851_950	K_2	0.610864
P5_LOC_Os01g70170.1	901_1000	K_2	0.422709
P5_LOC_Os01g70170.1	951_1050	K_3	1.07385
P5_LOC_Os01g71620.1	5101_5200	K_1	0
P5_LOC_Os01g74300.1	251_350	K_4	1.23821
P5_LOC_Os01g74300.1	301_400	K_4	1.20371
P5_LOC_Os01g74300.1	351_450	K_4	1.24088
P5_LOC_Os01g74300.1	401_500	K_3	0.825354
P5_LOC_Os01g74300.1	451_550	K_3	1.08572
P5_LOC_Os01g74300.1	501_600	K_3	0.995243
P5_LOC_Os01g74300.1	551_650	K_4	1.13042
P5_LOC_Os01g74300.1	601_700	K_4	1.10799
P5_LOC_Os01g74300.1	651_750	K_1	0
P5_LOC_Os01g74410.1	751_850	K_3	0.659279
P5_LOC_Os01g74410.1	801_900	K_4	1.32073
P5_LOC_Os01g74410.1	851_950	K_2	0.610864
P5_LOC_Os02g01560.1	351_450	K_4	1.23482
P5_LOC_Os02g01560.1	401_500	K_4	1.33936
P5_LOC_Os02g01560.1	451_550	K_4	1.36776
P5_LOC_Os02g01560.1	501_600	K_3	0.878346
P5_LOC_Os02g01560.1	551_650	K_1	0
P5_LOC_Os02g01560.1	751_850	K_3	1.06323
P5_LOC_Os02g01560.1	801_900	K_2	0.253639
P5_LOC_Os02g01560.1	851_950	K_4	1.13906
P5_LOC_Os02g01560.1	901_1000	K_2	0.658956
P5_LOC_Os02g01560.1	951_1050	K_3	0.81997
P5_LOC_Os02g02890.1	151_250	K_4	1.16751
P5_LOC_Os02g02890.1	201_300	K_3	0.968509
P5_LOC_Os02g02890.1	251_350	K_4	1.3581
P5_LOC_Os02g02890.1	301_400	K_4	1.246
P5_LOC_Os02g02890.1	351_450	K_4	1.20574
P5_LOC_Os02g02890.1	401_500	K_3	0.700105
P5_LOC_Os02g02890.1	451_550	K_3	0.825868
P5_LOC_Os02g02890.1	501_600	K_4	1.1445
P5_LOC_Os02g02890.1	551_650	K_4	1.11943
P5_LOC_Os02g02890.1	601_700	K_2	0.668748
P5_LOC_Os02g03860.1	101_200	K_4	1.11934
P5_LOC_Os02g03860.1	1_100	K_1	0
P5_LOC_Os02g03860.1	151_250	K_4	1.25419
P5_LOC_Os02g03860.1	201_300	K_4	1.08004
P5_LOC_Os02g03860.1	251_350	K_4	1.31708
P5_LOC_Os02g03860.1	301_400	K_3	1.05386
P5_LOC_Os02g03860.1	51_150	K_4	1.28212
P5_LOC_Os02g06640.1	1001_1100	K_2	0.43967
P5_LOC_Os02g06640.1	1251_1350	K_3	0.812027
P5_LOC_Os02g06640.1	1301_1400	K_2	0.592953
P5_LOC_Os02g06640.1	1351_1450	K_3	0.798832
P5_LOC_Os02g06640.1	1401_1500	K_4	1.01163
P5_LOC_Os02g06640.1	1451_1550	K_4	0.807458
P5_LOC_Os02g06640.1	1501_1600	K_4	1.09197
P5_LOC_Os02g06640.1	151_250	K_2	0.668748
P5_LOC_Os02g06640.1	1551_1650	K_2	0.539276
P5_LOC_Os02g06640.1	201_300	K_2	0.653418
P5_LOC_Os02g06640.1	251_350	K_3	0.91226
P5_LOC_Os02g06640.1	551_650	K_3	1.00658
P5_LOC_Os02g06640.1	601_700	K_2	0.653418
P5_LOC_Os02g06640.1	651_750	K_4	1.32878
P5_LOC_Os02g06640.1	701_800	K_2	0.602152
P5_LOC_Os02g06640.1	751_850	K_2	0.647447
P5_LOC_Os02g06640.1	801_900	K_3	0.908851
P5_LOC_Os02g06640.1	851_950	K_2	0.658956
P5_LOC_Os02g06640.1	901_1000	K_3	0.878346
P5_LOC_Os02g06640.1	951_1050	K_3	1.0388
P5_LOC_Os02g06700.1	101_200	K_4	1.30797
P5_LOC_Os02g06700.1	1_100	K_1	0
P5_LOC_Os02g06700.1	151_250	K_4	1.14037
P5_LOC_Os02g06700.1	201_300	K_4	1.31522
P5_LOC_Os02g06700.1	251_350	K_4	1.27012
P5_LOC_Os02g06700.1	301_400	K_4	1.18552
P5_LOC_Os02g06700.1	351_450	K_3	0.954647
P5_LOC_Os02g06700.1	51_150	K_4	1.30992
P5_LOC_Os02g06700.1	601_700	K_1	0
P5_LOC_Os02g06700.1	651_750	K_3	0.730659
P5_LOC_Os02g06700.1	701_800	K_3	0.753275
P5_LOC_Os02g06700.1	751_850	K_1	0
P5_LOC_Os02g07260.1	1001_1100	K_4	1.28829
P5_LOC_Os02g07260.1	1051_1150	K_4	1.33579
P5_LOC_Os02g07260.1	1101_1200	K_4	1.24037
P5_LOC_Os02g07260.1	1151_1250	K_3	0.801819
P5_LOC_Os02g07260.1	1201_1300	K_4	1.12649
P5_LOC_Os02g07260.1	1251_1350	K_4	1.25892
P5_LOC_Os02g07260.1	1301_1400	K_4	1.23267
P5_LOC_Os02g07260.1	1351_1450	K_4	1.24653
P5_LOC_Os02g07260.1	1401_1500	K_4	1.13423
P5_LOC_Os02g07260.1	1451_1550	K_4	1.22471
P5_LOC_Os02g07260.1	1501_1600	K_1	0
P5_LOC_Os02g07260.1	151_250	K_3	0.822587
P5_LOC_Os02g07260.1	201_300	K_3	0.848686
P5_LOC_Os02g07260.1	251_350	K_4	1.05822
P5_LOC_Os02g07260.1	301_400	K_4	1.15938
P5_LOC_Os02g07260.1	351_450	K_4	1.28513
P5_LOC_Os02g07260.1	401_500	K_4	1.3043
P5_LOC_Os02g07260.1	451_550	K_3	1.0345
P5_LOC_Os02g07260.1	501_600	K_4	0.93066
P5_LOC_Os02g07260.1	551_650	K_4	1.24286
P5_LOC_Os02g07260.1	601_700	K_4	1.10094
P5_LOC_Os02g07260.1	651_750	K_3	0.912982
P5_LOC_Os02g07260.1	701_800	K_4	1.30873
P5_LOC_Os02g07260.1	751_850	K_4	1.26289
P5_LOC_Os02g07260.1	801_900	K_3	0.813908
P5_LOC_Os02g07260.1	851_950	K_4	1.36031
P5_LOC_Os02g07260.1	901_1000	K_4	0.927101
P5_LOC_Os02g07260.1	951_1050	K_4	1.09
P5_LOC_Os02g07410.1	351_450	K_3	1.0583
P5_LOC_Os02g07410.1	401_500	K_3	0.733818
P5_LOC_Os02g07410.1	451_550	K_4	1.19002
P5_LOC_Os02g07410.1	501_600	K_3	0.746289
P5_LOC_Os02g07410.1	551_650	K_2	0.68593
P5_LOC_Os02g07910.1	201_300	K_1	0
P5_LOC_Os02g07910.1	251_350	K_3	0.861552
P5_LOC_Os02g07910.1	301_400	K_3	1.03719
P5_LOC_Os02g07910.1	351_450	K_3	0.616793
P5_LOC_Os02g07910.1	401_500	K_2	0.253639
P5_LOC_Os02g07910.1	451_550	K_2	0.602152
P5_LOC_Os02g08100.1	1001_1100	K_4	1.09022
P5_LOC_Os02g08100.1	101_200	K_2	0.167944
P5_LOC_Os02g08100.1	1051_1150	K_4	1.2067
P5_LOC_Os02g08100.1	1101_1200	K_4	1.241
P5_LOC_Os02g08100.1	1151_1250	K_4	1.31479
P5_LOC_Os02g08100.1	1201_1300	K_3	0.667215
P5_LOC_Os02g08100.1	151_250	K_3	0.92335
P5_LOC_Os02g08100.1	701_800	K_4	1.23428
P5_LOC_Os02g08100.1	751_850	K_4	1.07396
P5_LOC_Os02g08100.1	801_900	K_3	0.964044
P5_LOC_Os02g08100.1	851_950	K_4	1.20331
P5_LOC_Os02g08100.1	901_1000	K_4	0.917832
P5_LOC_Os02g08100.1	951_1050	K_4	1.0384
P5_LOC_Os02g08440.1	1151_1250	K_2	0.692347
P5_LOC_Os02g08440.1	1201_1300	K_4	1.13149
P5_LOC_Os02g08440.1	1251_1350	K_4	0.991028
P5_LOC_Os02g08440.1	1301_1400	K_4	1.2088
P5_LOC_Os02g08440.1	1351_1450	K_2	0.668748
P5_LOC_Os02g08440.1	1401_1500	K_3	1.07678
P5_LOC_Os02g08440.1	1451_1550	K_2	0.676859
P5_LOC_Os02g08440.1	1501_1600	K_2	0.658956
P5_LOC_Os02g08440.1	151_250	K_1	0
P5_LOC_Os02g08440.1	201_300	K_4	1.08121
P5_LOC_Os02g08440.1	251_350	K_4	1.02834
P5_LOC_Os02g08440.1	301_400	K_4	1.28873
P5_LOC_Os02g08440.1	351_450	K_3	0.917329
P5_LOC_Os02g09490.1	101_200	K_4	1.06736
P5_LOC_Os02g09490.1	1101_1200	K_1	0
P5_LOC_Os02g09490.1	1151_1250	K_3	0.833365
P5_LOC_Os02g09490.1	1201_1300	K_3	0.968687
P5_LOC_Os02g09490.1	1251_1350	K_3	0.832532
P5_LOC_Os02g09490.1	151_250	K_4	1.3312
P5_LOC_Os02g09490.1	201_300	K_4	0.961341
P5_LOC_Os02g09490.1	251_350	K_3	0.96336
P5_LOC_Os02g09490.1	301_400	K_4	1.22814
P5_LOC_Os02g12480.1	101_200	K_1	0
P5_LOC_Os02g12480.1	1_100	K_1	0
P5_LOC_Os02g12480.1	1701_1800	K_3	0.948915
P5_LOC_Os02g12480.1	1751_1850	K_4	1.17626
P5_LOC_Os02g12480.1	1801_1900	K_4	1.19254
P5_LOC_Os02g12480.1	1851_1950	K_4	1.22201
P5_LOC_Os02g12480.1	1901_2000	K_3	0.974847
P5_LOC_Os02g12480.1	1951_2050	K_2	0.673012
P5_LOC_Os02g12480.1	2001_2100	K_4	1.24908
P5_LOC_Os02g12480.1	2051_2150	K_4	1.15046
P5_LOC_Os02g12480.1	2101_2200	K_1	0
P5_LOC_Os02g12480.1	51_150	K_4	1.36482
P5_LOC_Os02g12800.1	151_250	K_1	0
P5_LOC_Os02g14770.1	1401_1500	K_3	0.981007
P5_LOC_Os02g14770.1	1451_1550	K_3	0.933378
P5_LOC_Os02g14770.1	1601_1700	K_1	0
P5_LOC_Os02g14770.1	1651_1750	K_4	1.12929
P5_LOC_Os02g14770.1	1701_1800	K_4	1.08914
P5_LOC_Os02g14770.1	1751_1850	K_3	0.950271
P5_LOC_Os02g14770.1	1801_1900	K_4	1.20787
P5_LOC_Os02g14770.1	201_300	K_3	0.663544
P5_LOC_Os02g14770.1	2351_2450	K_2	0.526908
P5_LOC_Os02g14770.1	251_350	K_3	0.908758
P5_LOC_Os02g14770.1	2751_2850	K_3	1.07293
P5_LOC_Os02g14770.1	2801_2900	K_4	1.09139
P5_LOC_Os02g14770.1	2851_2950	K_3	0.825617
P5_LOC_Os02g14770.1	2901_3000	K_2	0.68593
P5_LOC_Os02g14770.1	2951_3050	K_4	1.21528
P5_LOC_Os02g14770.1	3001_3100	K_4	1.23535
P5_LOC_Os02g14770.1	301_400	K_2	0.325083
P5_LOC_Os02g14770.1	3051_3150	K_1	0
P5_LOC_Os02g14770.1	351_450	K_3	0.946931
P5_LOC_Os02g14770.1	401_500	K_3	0.864842
P5_LOC_Os02g14770.1	651_750	K_1	0
P5_LOC_Os02g14770.1	701_800	K_4	1.17644
P5_LOC_Os02g14770.1	751_850	K_4	1.19794
P5_LOC_Os02g14770.1	801_900	K_1	0
P5_LOC_Os02g14770.1	851_950	K_3	1.02389
P5_LOC_Os02g18380.1	151_250	K_4	1.29565
P5_LOC_Os02g26700.1	1001_1100	K_3	1.06387
P5_LOC_Os02g26700.1	1051_1150	K_4	1.27962
P5_LOC_Os02g26700.1	1101_1200	K_4	1.31304
P5_LOC_Os02g26700.1	1151_1250	K_3	0.874347
P5_LOC_Os02g26700.1	301_400	K_2	0.693147
P5_LOC_Os02g26700.1	351_450	K_3	0.97188
P5_LOC_Os02g26700.1	401_500	K_2	0.647447
P5_LOC_Os02g26700.1	451_550	K_3	0.912982
P5_LOC_Os02g26700.1	951_1050	K_1	0
P5_LOC_Os02g30050.1	251_350	K_2	0.626869
P5_LOC_Os02g30050.1	301_400	K_2	0.658956
P5_LOC_Os02g30050.1	351_450	K_4	1.23239
P5_LOC_Os02g32030.1	101_200	K_4	1.29694
P5_LOC_Os02g32030.1	151_250	K_3	0.897928
P5_LOC_Os02g32030.1	1701_1800	K_4	1.24877
P5_LOC_Os02g32030.1	1751_1850	K_2	0.602152
P5_LOC_Os02g32030.1	1801_1900	K_4	1.23638
P5_LOC_Os02g32030.1	1851_1950	K_4	0.966991
P5_LOC_Os02g32030.1	1901_2000	K_2	0.278769
P5_LOC_Os02g32030.1	1951_2050	K_3	0.876117
P5_LOC_Os02g32030.1	201_300	K_2	0.592953
P5_LOC_Os02g32030.1	2251_2350	K_4	0.752452
P5_LOC_Os02g32030.1	2301_2400	K_3	0.905555
P5_LOC_Os02g32030.1	2351_2450	K_4	1.2113
P5_LOC_Os02g32030.1	2401_2500	K_2	0.55108
P5_LOC_Os02g32030.1	2451_2550	K_3	1.08197
P5_LOC_Os02g32030.1	2501_2600	K_4	1.30898
P5_LOC_Os02g32030.1	2551_2650	K_4	1.24332
P5_LOC_Os02g32030.1	2601_2700	K_3	1.05923
P5_LOC_Os02g32030.1	2651_2750	K_4	1.26068
P5_LOC_Os02g32030.1	2701_2800	K_3	0.805857
P5_LOC_Os02g32030.1	2751_2850	K_3	1.0962
P5_LOC_Os02g36974.1	901_1000	K_3	1.08864
P5_LOC_Os02g37190.1	151_250	K_2	0.626869
P5_LOC_Os02g37190.1	201_300	K_2	0.43967
P5_LOC_Os02g37190.1	251_350	K_1	0
P5_LOC_Os02g37190.1	301_400	K_3	0.600483
P5_LOC_Os02g37190.1	351_450	K_4	1.16642
P5_LOC_Os02g37190.1	401_500	K_4	1.07406
P5_LOC_Os02g37190.1	451_550	K_4	1.17859
P5_LOC_Os02g37190.1	501_600	K_4	1.08468
P5_LOC_Os02g37190.1	551_650	K_3	0.459449
P5_LOC_Os02g37190.1	601_700	K_4	1.0273
P5_LOC_Os02g37190.1	651_750	K_2	0.610864
P5_LOC_Os02g37800.1	51_150	K_1	0
P5_LOC_Os02g38920.1	101_200	K_4	1.13412
P5_LOC_Os02g38920.1	151_250	K_2	0.198515
P5_LOC_Os02g38920.1	201_300	K_4	1.01447
P5_LOC_Os02g38920.1	251_350	K_4	1.30246
P5_LOC_Os02g38920.1	301_400	K_1	0
P5_LOC_Os02g38920.1	401_500	K_3	0.888761
P5_LOC_Os02g38920.1	451_550	K_4	0.96807
P5_LOC_Os02g38920.1	501_600	K_4	1.06904
P5_LOC_Os02g38920.1	51_150	K_4	1.33394
P5_LOC_Os02g38920.1	551_650	K_4	1.09232
P5_LOC_Os02g38920.1	601_700	K_4	1.25678
P5_LOC_Os02g38920.1	651_750	K_4	1.3002
P5_LOC_Os02g38920.1	701_800	K_3	0.852124
P5_LOC_Os02g38920.1	751_850	K_4	1.3338
P5_LOC_Os02g38920.1	801_900	K_4	1.03792
P5_LOC_Os02g38920.1	851_950	K_4	1.24495
P5_LOC_Os02g38920.1	901_1000	K_4	1.36985
P5_LOC_Os02g38920.1	951_1050	K_4	1.10058
P5_LOC_Os02g39384.1	151_250	K_1	0
P5_LOC_Os02g39384.1	201_300	K_2	0.676859
P5_LOC_Os02g39384.1	251_350	K_4	1.33363
P5_LOC_Os02g39384.1	301_400	K_2	0.653418
P5_LOC_Os02g39384.1	351_450	K_2	0.688139
P5_LOC_Os02g39384.1	401_500	K_2	0.653418
P5_LOC_Os02g39850.1	101_200	K_1	0
P5_LOC_Os02g39850.1	151_250	K_4	1.10957
P5_LOC_Os02g39850.1	201_300	K_3	0.502004
P5_LOC_Os02g39850.1	251_350	K_3	0.584944
P5_LOC_Os02g41590.1	1001_1100	K_4	1.32436
P5_LOC_Os02g41590.1	101_200	K_4	1.12884
P5_LOC_Os02g41590.1	1051_1150	K_4	0.981393
P5_LOC_Os02g41590.1	1_100	K_1	0
P5_LOC_Os02g41590.1	1101_1200	K_2	0.325083
P5_LOC_Os02g41590.1	151_250	K_2	0.226968
P5_LOC_Os02g41590.1	201_300	K_4	1.13732
P5_LOC_Os02g41590.1	251_350	K_4	0.947101
P5_LOC_Os02g41590.1	301_400	K_4	1.17098
P5_LOC_Os02g41590.1	351_450	K_3	0.780556
P5_LOC_Os02g41590.1	401_500	K_4	1.19208
P5_LOC_Os02g41590.1	451_550	K_4	1.30327
P5_LOC_Os02g41590.1	501_600	K_2	0.226968
P5_LOC_Os02g41590.1	51_150	K_4	1.348
P5_LOC_Os02g41590.1	551_650	K_4	1.12908
P5_LOC_Os02g41590.1	601_700	K_4	0.819985
P5_LOC_Os02g41590.1	651_750	K_4	1.37378
P5_LOC_Os02g41590.1	701_800	K_4	1.17285
P5_LOC_Os02g41590.1	751_850	K_4	1.14438
P5_LOC_Os02g41590.1	801_900	K_4	1.24454
P5_LOC_Os02g41590.1	851_950	K_4	1.07379
P5_LOC_Os02g41590.1	901_1000	K_3	0.938947
P5_LOC_Os02g41590.1	951_1050	K_4	1.15835
P5_LOC_Os02g41650.1	1001_1100	K_4	0.985297
P5_LOC_Os02g41650.1	101_200	K_4	1.09535
P5_LOC_Os02g41650.1	1051_1150	K_4	1.17031
P5_LOC_Os02g41650.1	1_100	K_1	0
P5_LOC_Os02g41650.1	1101_1200	K_3	0.892702
P5_LOC_Os02g41650.1	1151_1250	K_4	1.32054
P5_LOC_Os02g41650.1	1201_1300	K_4	0.980382
P5_LOC_Os02g41650.1	1251_1350	K_4	0.733991
P5_LOC_Os02g41650.1	1301_1400	K_4	1.00264
P5_LOC_Os02g41650.1	1351_1450	K_4	1.00803
P5_LOC_Os02g41650.1	1401_1500	K_4	1.21576
P5_LOC_Os02g41650.1	1451_1550	K_4	1.19688
P5_LOC_Os02g41650.1	1501_1600	K_3	0.717661
P5_LOC_Os02g41650.1	151_250	K_4	1.17764
P5_LOC_Os02g41650.1	1551_1650	K_4	0.944499
P5_LOC_Os02g41650.1	1601_1700	K_4	1.22201
P5_LOC_Os02g41650.1	1651_1750	K_4	1.31924
P5_LOC_Os02g41650.1	1701_1800	K_4	0.878273
P5_LOC_Os02g41650.1	1751_1850	K_3	0.894466
P5_LOC_Os02g41650.1	1801_1900	K_4	1.28715
P5_LOC_Os02g41650.1	1851_1950	K_4	0.853036
P5_LOC_Os02g41650.1	1901_2000	K_4	1.2909
P5_LOC_Os02g41650.1	1951_2050	K_3	0.723393
P5_LOC_Os02g41650.1	2001_2100	K_4	1.07909
P5_LOC_Os02g41650.1	201_300	K_4	1.14963
P5_LOC_Os02g41650.1	2051_2150	K_4	1.24461
P5_LOC_Os02g41650.1	2101_2200	K_4	1.20534
P5_LOC_Os02g41650.1	2151_2250	K_4	1.15902
P5_LOC_Os02g41650.1	2201_2300	K_3	0.660383
P5_LOC_Os02g41650.1	2251_2350	K_2	0.692347
P5_LOC_Os02g41650.1	2301_2400	K_3	0.945355
P5_LOC_Os02g41650.1	2351_2450	K_3	0.793455
P5_LOC_Os02g41650.1	2401_2500	K_2	0.692347
P5_LOC_Os02g41650.1	2451_2550	K_4	0.961234
P5_LOC_Os02g41650.1	2501_2600	K_2	0.647447
P5_LOC_Os02g41650.1	251_350	K_4	0.873102
P5_LOC_Os02g41650.1	301_400	K_3	1.04266
P5_LOC_Os02g41650.1	401_500	K_2	0.683315
P5_LOC_Os02g41650.1	451_550	K_2	0.641035
P5_LOC_Os02g41650.1	501_600	K_4	0.96852
P5_LOC_Os02g41650.1	51_150	K_4	1.34755
P5_LOC_Os02g41650.1	551_650	K_3	0.874861
P5_LOC_Os02g41650.1	601_700	K_4	1.25614
P5_LOC_Os02g41650.1	651_750	K_4	1.20976
P5_LOC_Os02g41650.1	701_800	K_4	1.06357
P5_LOC_Os02g41650.1	751_850	K_4	1.22407
P5_LOC_Os02g41650.1	801_900	K_4	1.21058
P5_LOC_Os02g41650.1	851_950	K_4	1.17464
P5_LOC_Os02g41650.1	901_1000	K_4	1.32635
P5_LOC_Os02g41650.1	951_1050	K_4	1.31839
P5_LOC_Os02g41670.1	1201_1300	K_4	1.19982
P5_LOC_Os02g41670.1	1251_1350	K_4	1.2136
P5_LOC_Os02g41670.1	1301_1400	K_3	0.617658
P5_LOC_Os02g41670.1	1351_1450	K_2	0.676859
P5_LOC_Os02g41670.1	1401_1500	K_3	0.847546
P5_LOC_Os02g41670.1	1451_1550	K_4	1.36761
P5_LOC_Os02g41670.1	1501_1600	K_3	0.974342
P5_LOC_Os02g41670.1	1551_1650	K_2	0.346515
P5_LOC_Os02g41670.1	1601_1700	K_3	0.933378
P5_LOC_Os02g41670.1	1651_1750	K_4	1.09406
P5_LOC_Os02g41670.1	1701_1800	K_3	1.00084
P5_LOC_Os02g41670.1	2201_2300	K_3	0.916989
P5_LOC_Os02g41670.1	651_750	K_4	1.1047
P5_LOC_Os02g41670.1	701_800	K_3	0.897946
P5_LOC_Os02g41670.1	751_850	K_4	1.09948
P5_LOC_Os02g41670.1	801_900	K_3	1.00836
P5_LOC_Os02g41670.1	851_950	K_3	0.497769
P5_LOC_Os02g41680.1	1001_1100	K_2	0.653418
P5_LOC_Os02g41680.1	1051_1150	K_2	0.526908
P5_LOC_Os02g41680.1	1101_1200	K_2	0.680292
P5_LOC_Os02g41680.1	1151_1250	K_3	1.02339
P5_LOC_Os02g41680.1	1201_1300	K_1	0
P5_LOC_Os02g41680.1	1251_1350	K_3	0.57106
P5_LOC_Os02g41680.1	1301_1400	K_3	0.599041
P5_LOC_Os02g41680.1	1351_1450	K_4	1.09435
P5_LOC_Os02g41680.1	1401_1500	K_4	1.11269
P5_LOC_Os02g41680.1	1451_1550	K_4	1.14594
P5_LOC_Os02g41680.1	1501_1600	K_2	0.688139
P5_LOC_Os02g41680.1	601_700	K_4	1.05635
P5_LOC_Os02g41680.1	651_750	K_4	1.3062
P5_LOC_Os02g41680.1	751_850	K_4	1.1241
P5_LOC_Os02g41680.1	801_900	K_4	0.813494
P5_LOC_Os02g41680.1	851_950	K_4	1.0481
P5_LOC_Os02g41680.1	901_1000	K_4	1.28236
P5_LOC_Os02g41680.1	951_1050	K_4	1.35571
P5_LOC_Os02g41860.1	1251_1350	K_3	0.91852
P5_LOC_Os02g41860.1	1301_1400	K_4	1.37152
P5_LOC_Os02g43519.1	1551_1650	K_1	0
P5_LOC_Os02g43519.1	1601_1700	K_1	0
P5_LOC_Os02g43519.1	1651_1750	K_4	1.18843
P5_LOC_Os02g43519.1	1701_1800	K_2	0.688139
P5_LOC_Os02g43519.1	1751_1850	K_1	0
P5_LOC_Os02g43519.1	1801_1900	K_1	0
P5_LOC_Os02g43519.1	1851_1950	K_1	0
P5_LOC_Os02g43519.1	1901_2000	K_1	0
P5_LOC_Os02g43519.1	1951_2050	K_1	0
P5_LOC_Os02g43519.1	2001_2100	K_1	0
P5_LOC_Os02g43660.1	101_200	K_3	0.887541
P5_LOC_Os02g43660.1	151_250	K_2	0.573057
P5_LOC_Os02g43660.1	201_300	K_4	0.99663
P5_LOC_Os02g43660.1	51_150	K_3	0.832787
P5_LOC_Os02g44080.1	101_200	K_4	0.995704
P5_LOC_Os02g44080.1	151_250	K_3	1.03366
P5_LOC_Os02g44080.1	201_300	K_3	0.968687
P5_LOC_Os02g44080.1	251_350	K_4	1.35624
P5_LOC_Os02g44080.1	301_400	K_4	1.2954
P5_LOC_Os02g44080.1	351_450	K_3	0.915595
P5_LOC_Os02g44080.1	401_500	K_4	1.10022
P5_LOC_Os02g44080.1	451_550	K_4	1.17268
P5_LOC_Os02g44080.1	501_600	K_4	1.21253
P5_LOC_Os02g44080.1	551_650	K_4	1.33553
P5_LOC_Os02g44080.1	601_700	K_4	1.05637
P5_LOC_Os02g44080.1	651_750	K_4	1.2235
P5_LOC_Os02g44080.1	701_800	K_4	1.10746
P5_LOC_Os02g44080.1	751_850	K_3	0.913241
P5_LOC_Os02g44080.1	801_900	K_4	1.25438
P5_LOC_Os02g44080.1	851_950	K_4	1.35151
P5_LOC_Os02g44080.1	901_1000	K_4	1.27416
P5_LOC_Os02g44230.1	151_250	K_2	0.404963
P5_LOC_Os02g44230.1	201_300	K_2	0.404963
P5_LOC_Os02g44230.1	251_350	K_1	0
P5_LOC_Os02g44310.1	101_200	K_4	1.35532
P5_LOC_Os02g44310.1	1_100	K_1	0
P5_LOC_Os02g44310.1	151_250	K_3	0.774537
P5_LOC_Os02g44310.1	201_300	K_3	0.700105
P5_LOC_Os02g44310.1	251_350	K_4	1.08338
P5_LOC_Os02g44310.1	301_400	K_4	1.15067
P5_LOC_Os02g44310.1	351_450	K_4	1.28173
P5_LOC_Os02g44310.1	401_500	K_4	0.728594
P5_LOC_Os02g44310.1	451_550	K_4	1.33221
P5_LOC_Os02g44310.1	501_600	K_4	1.26186
P5_LOC_Os02g44310.1	51_150	K_4	1.21878
P5_LOC_Os02g44310.1	551_650	K_4	1.31674
P5_LOC_Os02g44310.1	601_700	K_4	1.30019
P5_LOC_Os02g44310.1	651_750	K_4	1.10201
P5_LOC_Os02g44310.1	701_800	K_3	0.904364
P5_LOC_Os02g44630.1	1001_1100	K_4	1.20383
P5_LOC_Os02g44630.1	101_200	K_4	1.28674
P5_LOC_Os02g44630.1	1051_1150	K_4	1.34077
P5_LOC_Os02g44630.1	1101_1200	K_3	0.805857
P5_LOC_Os02g44630.1	151_250	K_4	1.23868
P5_LOC_Os02g44630.1	201_300	K_4	1.29483
P5_LOC_Os02g44630.1	251_350	K_4	1.18697
P5_LOC_Os02g44630.1	301_400	K_3	1.0741
P5_LOC_Os02g44630.1	351_450	K_4	1.05311
P5_LOC_Os02g44630.1	401_500	K_4	1.14854
P5_LOC_Os02g44630.1	451_550	K_4	1.26619
P5_LOC_Os02g44630.1	501_600	K_4	1.29967
P5_LOC_Os02g44630.1	551_650	K_4	1.33761
P5_LOC_Os02g44630.1	601_700	K_4	1.3062
P5_LOC_Os02g44630.1	651_750	K_4	1.32345
P5_LOC_Os02g44630.1	701_800	K_4	1.30217
P5_LOC_Os02g44630.1	751_850	K_3	0.934617
P5_LOC_Os02g44630.1	801_900	K_4	1.29431
P5_LOC_Os02g44630.1	851_950	K_4	1.24817
P5_LOC_Os02g44630.1	901_1000	K_4	1.29666
P5_LOC_Os02g44630.1	951_1050	K_4	1.28451
P5_LOC_Os02g44870.1	1001_1100	K_3	0.896921
P5_LOC_Os02g44870.1	1051_1150	K_4	0.92692
P5_LOC_Os02g44870.1	1101_1200	K_2	0.386387
P5_LOC_Os02g44870.1	601_700	K_4	1.37908
P5_LOC_Os02g44870.1	951_1050	K_2	0.253639
P5_LOC_Os02g47140.1	551_650	K_1	0
P5_LOC_Os02g47140.1	601_700	K_1	0
P5_LOC_Os02g48560.1	1001_1100	K_2	0.226968
P5_LOC_Os02g48560.1	1051_1150	K_2	0.562335
P5_LOC_Os02g48560.1	1101_1200	K_2	0.619101
P5_LOC_Os02g48560.1	1151_1250	K_4	0.859087
P5_LOC_Os02g48560.1	1851_1950	K_3	0.784839
P5_LOC_Os02g48560.1	551_650	K_2	0.691346
P5_LOC_Os02g48560.1	601_700	K_3	0.802059
P5_LOC_Os02g48560.1	651_750	K_4	1.26011
P5_LOC_Os02g48560.1	701_800	K_2	0.680292
P5_LOC_Os02g48660.1	151_250	K_3	1.06928
P5_LOC_Os02g48660.1	201_300	K_2	0.278769
P5_LOC_Os02g48660.1	251_350	K_3	0.807797
P5_LOC_Os02g48660.1	301_400	K_4	1.08392
P5_LOC_Os02g48660.1	351_450	K_4	1.24361
P5_LOC_Os02g48660.1	401_500	K_2	0.404963
P5_LOC_Os02g48660.1	451_550	K_4	1.33329
P5_LOC_Os02g48660.1	501_600	K_3	1.00565
P5_LOC_Os02g48720.1	1001_1100	K_4	1.27175
P5_LOC_Os02g48720.1	101_200	K_4	1.26072
P5_LOC_Os02g48720.1	1051_1150	K_4	1.15699
P5_LOC_Os02g48720.1	1_100	K_1	0
P5_LOC_Os02g48720.1	1101_1200	K_4	1.27842
P5_LOC_Os02g48720.1	1151_1250	K_4	1.16215
P5_LOC_Os02g48720.1	1201_1300	K_4	1.05932
P5_LOC_Os02g48720.1	1251_1350	K_4	0.847369
P5_LOC_Os02g48720.1	1301_1400	K_2	0.500402
P5_LOC_Os02g48720.1	1351_1450	K_3	1.03127
P5_LOC_Os02g48720.1	1401_1500	K_3	1.06345
P5_LOC_Os02g48720.1	1451_1550	K_4	1.20657
P5_LOC_Os02g48720.1	151_250	K_4	1.25719
P5_LOC_Os02g48720.1	201_300	K_4	1.22942
P5_LOC_Os02g48720.1	251_350	K_4	1.32563
P5_LOC_Os02g48720.1	301_400	K_4	1.15198
P5_LOC_Os02g48720.1	351_450	K_3	0.749993
P5_LOC_Os02g48720.1	401_500	K_4	0.988464
P5_LOC_Os02g48720.1	451_550	K_4	0.911248
P5_LOC_Os02g48720.1	501_600	K_4	1.16241
P5_LOC_Os02g48720.1	51_150	K_3	0.833157
P5_LOC_Os02g48720.1	551_650	K_4	1.14672
P5_LOC_Os02g48720.1	601_700	K_4	1.18905
P5_LOC_Os02g48720.1	651_750	K_4	1.29578
P5_LOC_Os02g48720.1	701_800	K_4	1.19794
P5_LOC_Os02g48720.1	751_850	K_4	1.30497
P5_LOC_Os02g48720.1	801_900	K_4	1.17083
P5_LOC_Os02g48720.1	851_950	K_4	1.03533
P5_LOC_Os02g48720.1	901_1000	K_3	0.935961
P5_LOC_Os02g48720.1	951_1050	K_4	1.27108
P5_LOC_Os02g50240.1	1051_1150	K_2	0.689944
P5_LOC_Os02g50240.1	1101_1200	K_4	1.22602
P5_LOC_Os02g50240.1	1151_1250	K_2	0.43967
P5_LOC_Os02g50240.1	1201_1300	K_4	1.26939
P5_LOC_Os02g50240.1	1251_1350	K_4	1.29564
P5_LOC_Os02g50240.1	251_350	K_4	0.923789
P5_LOC_Os02g50240.1	301_400	K_4	1.01757
P5_LOC_Os02g50240.1	351_450	K_4	1.25642
P5_LOC_Os02g50240.1	401_500	K_4	1.27644
P5_LOC_Os02g50240.1	451_550	K_4	0.99888
P5_LOC_Os02g50240.1	501_600	K_4	1.11153
P5_LOC_Os02g50240.1	551_650	K_2	0.386387
P5_LOC_Os02g50240.1	601_700	K_4	1.04061
P5_LOC_Os02g50240.1	651_750	K_4	1.19987
P5_LOC_Os02g50240.1	701_800	K_4	1.04151
P5_LOC_Os02g50240.1	751_850	K_3	0.784182
P5_LOC_Os02g50240.1	801_900	K_4	1.13721
P5_LOC_Os02g50240.1	851_950	K_4	1.23214
P5_LOC_Os02g50240.1	901_1000	K_4	1.17288
P5_LOC_Os02g50240.1	951_1050	K_2	0.626869
P5_LOC_Os02g51110.1	1001_1100	K_4	1.16082
P5_LOC_Os02g51110.1	101_200	K_3	1.02032
P5_LOC_Os02g51110.1	1051_1150	K_4	1.34667
P5_LOC_Os02g51110.1	1101_1200	K_3	0.882527
P5_LOC_Os02g51110.1	1151_1250	K_2	0.683315
P5_LOC_Os02g51110.1	1201_1300	K_3	1.06097
P5_LOC_Os02g51110.1	1251_1350	K_3	0.780573
P5_LOC_Os02g51110.1	151_250	K_3	0.958355
P5_LOC_Os02g51110.1	201_300	K_2	0.278769
P5_LOC_Os02g51110.1	251_350	K_4	1.24087
P5_LOC_Os02g51110.1	301_400	K_3	0.827931
P5_LOC_Os02g51110.1	351_450	K_4	1.22044
P5_LOC_Os02g51110.1	401_500	K_3	1.0973
P5_LOC_Os02g51110.1	451_550	K_4	1.05392
P5_LOC_Os02g51110.1	501_600	K_3	1.07621
P5_LOC_Os02g51110.1	551_650	K_2	0.134742
P5_LOC_Os02g51110.1	601_700	K_4	1.31068
P5_LOC_Os02g51110.1	651_750	K_2	0.68593
P5_LOC_Os02g51110.1	901_1000	K_3	0.955044
P5_LOC_Os02g51110.1	951_1050	K_4	1.25521
P5_LOC_Os02g52860.1	1001_1100	K_3	0.627415
P5_LOC_Os02g52860.1	101_200	K_3	0.644819
P5_LOC_Os02g52860.1	151_250	K_4	0.965247
P5_LOC_Os02g52860.1	201_300	K_2	0.583259
P5_LOC_Os02g52860.1	251_350	K_3	1.06197
P5_LOC_Os02g52860.1	301_400	K_3	0.900751
P5_LOC_Os02g52860.1	351_450	K_3	0.917357
P5_LOC_Os02g52860.1	401_500	K_3	1.09121
P5_LOC_Os02g52860.1	651_750	K_4	1.23426
P5_LOC_Os02g52860.1	701_800	K_4	1.19205
P5_LOC_Os02g52860.1	751_850	K_4	1.06062
P5_LOC_Os02g52860.1	801_900	K_3	0.671288
P5_LOC_Os02g52860.1	851_950	K_3	1.00248
P5_LOC_Os02g52860.1	901_1000	K_3	0.807043
P5_LOC_Os02g52860.1	951_1050	K_4	1.33635
P5_LOC_Os02g54470.1	151_250	K_3	0.950715
P5_LOC_Os02g56960.1	101_200	K_1	0
P5_LOC_Os02g56960.1	151_250	K_1	0
P5_LOC_Os02g56960.1	201_300	K_1	0
P5_LOC_Os02g56960.1	251_350	K_1	0
P5_LOC_Os02g56960.1	301_400	K_1	0
P5_LOC_Os02g56960.1	351_450	K_1	0
P5_LOC_Os02g56960.1	401_500	K_1	0
P5_LOC_Os02g56960.1	451_550	K_1	0
P5_LOC_Os02g56960.1	51_150	K_1	0
P5_LOC_Os02g57720.1	1001_1100	K_4	1.29797
P5_LOC_Os02g57720.1	1101_1200	K_4	1.15884
P5_LOC_Os02g57720.1	1151_1250	K_3	0.687436
P5_LOC_Os02g57720.1	851_950	K_4	1.21485
P5_LOC_Os02g57720.1	901_1000	K_4	1.20797
P5_LOC_Os02g57720.1	951_1050	K_2	0.692347
P5_LOC_Os03g01300.1	201_300	K_3	0.755118
P5_LOC_Os03g01300.1	251_350	K_3	0.926461
P5_LOC_Os03g01300.1	301_400	K_1	0
P5_LOC_Os03g01300.1	351_450	K_4	1.31135
P5_LOC_Os03g01300.1	401_500	K_3	0.987091
P5_LOC_Os03g01300.1	451_550	K_2	0.386387
P5_LOC_Os03g01300.1	501_600	K_1	0
P5_LOC_Os03g01300.1	51_150	K_4	1.1707
P5_LOC_Os03g01700.1	1001_1100	K_3	1.01019
P5_LOC_Os03g01700.1	101_200	K_2	0.692347
P5_LOC_Os03g01700.1	1051_1150	K_3	0.752226
P5_LOC_Os03g01700.1	1101_1200	K_4	1.32766
P5_LOC_Os03g01700.1	1151_1250	K_2	0.68593
P5_LOC_Os03g01700.1	1201_1300	K_2	0.634179
P5_LOC_Os03g01700.1	1251_1350	K_4	1.19291
P5_LOC_Os03g01700.1	1301_1400	K_4	1.1482
P5_LOC_Os03g01700.1	1351_1450	K_4	1.15906
P5_LOC_Os03g01700.1	1401_1500	K_3	1.02464
P5_LOC_Os03g01700.1	1451_1550	K_4	1.13283
P5_LOC_Os03g01700.1	1501_1600	K_1	0
P5_LOC_Os03g01700.1	151_250	K_2	0.134742
P5_LOC_Os03g01700.1	1551_1650	K_2	0.386387
P5_LOC_Os03g01700.1	201_300	K_4	0.933152
P5_LOC_Os03g01700.1	251_350	K_4	1.11128
P5_LOC_Os03g01700.1	301_400	K_3	1.05492
P5_LOC_Os03g01700.1	351_450	K_4	1.30976
P5_LOC_Os03g01700.1	401_500	K_4	1.23425
P5_LOC_Os03g01700.1	51_150	K_4	1.1142
P5_LOC_Os03g04590.1	251_350	K_3	0.952994
P5_LOC_Os03g04590.1	301_400	K_1	0
P5_LOC_Os03g04590.1	351_450	K_4	1.31912
P5_LOC_Os03g04590.1	401_500	K_4	1.31224
P5_LOC_Os03g04750.1	351_450	K_2	0.592953
P5_LOC_Os03g04750.1	401_500	K_2	0.55108
P5_LOC_Os03g04750.1	451_550	K_3	1.06054
P5_LOC_Os03g04750.1	501_600	K_4	1.18412
P5_LOC_Os03g04750.1	551_650	K_3	0.867612
P5_LOC_Os03g05290.1	101_200	K_4	1.15461
P5_LOC_Os03g05290.1	1_100	K_1	0
P5_LOC_Os03g05290.1	151_250	K_4	1.21848
P5_LOC_Os03g05290.1	201_300	K_4	1.34936
P5_LOC_Os03g05290.1	251_350	K_4	1.24375
P5_LOC_Os03g05290.1	301_400	K_4	1.33471
P5_LOC_Os03g05290.1	351_450	K_4	1.37735
P5_LOC_Os03g05290.1	401_500	K_4	1.27527
P5_LOC_Os03g05290.1	451_550	K_4	1.32578
P5_LOC_Os03g05290.1	501_600	K_4	1.20208
P5_LOC_Os03g05290.1	51_150	K_4	1.33776
P5_LOC_Os03g05290.1	551_650	K_3	1.08302
P5_LOC_Os03g05290.1	601_700	K_4	1.3543
P5_LOC_Os03g05290.1	651_750	K_4	1.31279
P5_LOC_Os03g05290.1	701_800	K_4	1.35498
P5_LOC_Os03g05290.1	751_850	K_4	1.19184
P5_LOC_Os03g05290.1	801_900	K_4	1.34684
P5_LOC_Os03g05290.1	851_950	K_4	1.18784
P5_LOC_Os03g05290.1	901_1000	K_4	1.2124
P5_LOC_Os03g05290.1	951_1050	K_2	0.134742
P5_LOC_Os03g05390.1	1001_1100	K_1	0
P5_LOC_Os03g05390.1	1051_1150	K_3	1.09792
P5_LOC_Os03g05390.1	1101_1200	K_2	0.422709
P5_LOC_Os03g05390.1	1451_1550	K_2	0.562335
P5_LOC_Os03g05390.1	1501_1600	K_3	1.044
P5_LOC_Os03g05390.1	1801_1900	K_2	0.626869
P5_LOC_Os03g05390.1	1851_1950	K_4	1.35869
P5_LOC_Os03g05390.1	1901_2000	K_4	1.23105
P5_LOC_Os03g05390.1	1951_2050	K_4	1.20986
P5_LOC_Os03g05390.1	2001_2100	K_4	1.35251
P5_LOC_Os03g05390.1	2051_2150	K_3	1.02339
P5_LOC_Os03g05390.1	401_500	K_4	1.19479
P5_LOC_Os03g05390.1	451_550	K_3	1.09589
P5_LOC_Os03g05390.1	501_600	K_3	0.77731
P5_LOC_Os03g05390.1	551_650	K_3	0.818103
P5_LOC_Os03g05390.1	601_700	K_2	0.253639
P5_LOC_Os03g05390.1	901_1000	K_2	0.583259
P5_LOC_Os03g05390.1	951_1050	K_1	0
P5_LOC_Os03g06240.1	401_500	K_3	0.855824
P5_LOC_Os03g06240.1	451_550	K_4	1.1918
P5_LOC_Os03g06240.1	501_600	K_2	0.198515
P5_LOC_Os03g06240.1	551_650	K_4	1.32303
P5_LOC_Os03g06240.1	601_700	K_1	0
P5_LOC_Os03g06240.1	651_750	K_4	1.20557
P5_LOC_Os03g06240.1	951_1050	K_2	0.386387
P5_LOC_Os03g08010.1	101_200	K_4	1.04595
P5_LOC_Os03g08010.1	151_250	K_1	0
P5_LOC_Os03g08010.1	201_300	K_2	0.626869
P5_LOC_Os03g08010.1	51_150	K_2	0.455886
P5_LOC_Os03g08050.1	1001_1100	K_4	1.02302
P5_LOC_Os03g08050.1	1051_1150	K_4	1.30575
P5_LOC_Os03g08050.1	1101_1200	K_2	0.602152
P5_LOC_Os03g08050.1	1151_1250	K_4	1.24564
P5_LOC_Os03g08050.1	851_950	K_1	0
P5_LOC_Os03g08050.1	901_1000	K_2	0.68593
P5_LOC_Os03g08050.1	951_1050	K_4	1.17216
P5_LOC_Os03g08330.1	601_700	K_3	0.639032
P5_LOC_Os03g08330.1	651_750	K_4	1.09259
P5_LOC_Os03g08330.1	701_800	K_3	0.938406
P5_LOC_Os03g08330.1	751_850	K_3	0.934545
P5_LOC_Os03g08330.1	801_900	K_3	0.925581
P5_LOC_Os03g08470.1	1001_1100	K_3	0.848082
P5_LOC_Os03g08470.1	1051_1150	K_4	1.33564
P5_LOC_Os03g08470.1	1101_1200	K_4	1.17366
P5_LOC_Os03g08470.1	1151_1250	K_4	1.213
P5_LOC_Os03g08470.1	1201_1300	K_2	0.325083
P5_LOC_Os03g08470.1	701_800	K_3	0.852541
P5_LOC_Os03g08470.1	751_850	K_3	1.06709
P5_LOC_Os03g08470.1	801_900	K_4	1.18573
P5_LOC_Os03g08470.1	851_950	K_4	1.2616
P5_LOC_Os03g08470.1	901_1000	K_4	1.35189
P5_LOC_Os03g08470.1	951_1050	K_2	0.673012
P5_LOC_Os03g08500.1	1001_1100	K_4	1.25718
P5_LOC_Os03g08500.1	1051_1150	K_3	1.02969
P5_LOC_Os03g08500.1	1101_1200	K_2	0.562335
P5_LOC_Os03g08500.1	551_650	K_4	1.00088
P5_LOC_Os03g08500.1	601_700	K_3	1.04865
P5_LOC_Os03g08500.1	651_750	K_4	1.26682
P5_LOC_Os03g08500.1	701_800	K_4	1.15519
P5_LOC_Os03g08500.1	751_850	K_4	1.07253
P5_LOC_Os03g08500.1	801_900	K_2	0.658956
P5_LOC_Os03g08500.1	851_950	K_4	1.21959
P5_LOC_Os03g08500.1	901_1000	K_2	0.647447
P5_LOC_Os03g08500.1	951_1050	K_4	1.25531
P5_LOC_Os03g09900.1	1201_1300	K_4	0.978897
P5_LOC_Os03g09900.1	1251_1350	K_3	0.775676
P5_LOC_Os03g09900.1	1301_1400	K_4	0.969803
P5_LOC_Os03g09900.1	1351_1450	K_4	0.879575
P5_LOC_Os03g09900.1	1401_1500	K_2	0.0980391
P5_LOC_Os03g09900.1	151_250	K_4	1.09484
P5_LOC_Os03g09900.1	201_300	K_4	1.02323
P5_LOC_Os03g09900.1	251_350	K_3	0.604717
P5_LOC_Os03g09900.1	301_400	K_4	1.02806
P5_LOC_Os03g09900.1	351_450	K_3	0.892637
P5_LOC_Os03g09900.1	401_500	K_4	1.18525
P5_LOC_Os03g09900.1	451_550	K_3	0.775485
P5_LOC_Os03g09900.1	501_600	K_4	0.954194
P5_LOC_Os03g09900.1	551_650	K_3	1.0583
P5_LOC_Os03g09900.1	601_700	K_2	0.366925
P5_LOC_Os03g09900.1	651_750	K_4	1.14434
P5_LOC_Os03g09900.1	701_800	K_4	1.32109
P5_LOC_Os03g09900.1	751_850	K_3	0.925244
P5_LOC_Os03g09900.1	801_900	K_4	1.22997
P5_LOC_Os03g09900.1	851_950	K_4	1.20691
P5_LOC_Os03g09900.1	901_1000	K_3	1.03167
P5_LOC_Os03g09900.1	951_1050	K_4	0.965973
P5_LOC_Os03g10340.1	401_500	K_3	0.752505
P5_LOC_Os03g10510.1	851_950	K_2	0.692947
P5_LOC_Os03g10510.1	901_1000	K_3	1.0797
P5_LOC_Os03g10510.1	951_1050	K_4	1.18944
P5_LOC_Os03g12210.1	301_400	K_1	0
P5_LOC_Os03g12670.1	101_200	K_3	1.05566
P5_LOC_Os03g12670.1	151_250	K_2	0.626869
P5_LOC_Os03g12670.1	201_300	K_4	1.35668
P5_LOC_Os03g12670.1	251_350	K_4	1.28388
P5_LOC_Os03g12670.1	301_400	K_3	1.05467
P5_LOC_Os03g12670.1	351_450	K_2	0.602152
P5_LOC_Os03g12670.1	51_150	K_4	1.29536
P5_LOC_Os03g12670.1	701_800	K_3	1.0889
P5_LOC_Os03g12670.1	751_850	K_1	0
P5_LOC_Os03g13170.1	301_400	K_1	0
P5_LOC_Os03g13170.1	351_450	K_1	0
P5_LOC_Os03g13170.1	401_500	K_1	0
P5_LOC_Os03g13170.1	451_550	K_1	0
P5_LOC_Os03g14250.1	3801_3900	K_4	1.1787
P5_LOC_Os03g14250.1	3851_3950	K_2	0.302538
P5_LOC_Os03g14250.1	3901_4000	K_2	0.683315
P5_LOC_Os03g14450.1	1201_1300	K_3	0.987987
P5_LOC_Os03g14450.1	1301_1400	K_4	1.31317
P5_LOC_Os03g14450.1	1351_1450	K_2	0.386387
P5_LOC_Os03g14450.1	1401_1500	K_4	1.16562
P5_LOC_Os03g14450.1	1451_1550	K_2	0.691346
P5_LOC_Os03g14450.1	1501_1600	K_4	1.17868
P5_LOC_Os03g14450.1	251_350	K_3	1.09468
P5_LOC_Os03g14450.1	301_400	K_3	1.00477
P5_LOC_Os03g14450.1	351_450	K_4	1.24619
P5_LOC_Os03g14450.1	401_500	K_4	1.08886
P5_LOC_Os03g14450.1	451_550	K_3	1.03977
P5_LOC_Os03g14450.1	601_700	K_3	1.06709
P5_LOC_Os03g14450.1	651_750	K_3	0.971193
P5_LOC_Os03g14450.1	701_800	K_4	1.25151
P5_LOC_Os03g16670.1	101_200	K_4	1.18088
P5_LOC_Os03g16670.1	1_100	K_1	0
P5_LOC_Os03g16670.1	151_250	K_4	1.27045
P5_LOC_Os03g16670.1	201_300	K_4	1.28149
P5_LOC_Os03g16670.1	251_350	K_4	1.25524
P5_LOC_Os03g16670.1	301_400	K_4	1.1113
P5_LOC_Os03g16670.1	51_150	K_4	0.994036
P5_LOC_Os03g16670.1	601_700	K_3	0.693222
P5_LOC_Os03g16670.1	651_750	K_3	1.04712
P5_LOC_Os03g16800.1	701_800	K_3	0.937637
P5_LOC_Os03g16800.1	751_850	K_4	1.19792
P5_LOC_Os03g16800.1	801_900	K_2	0.634179
P5_LOC_Os03g16800.1	851_950	K_3	0.931565
P5_LOC_Os03g16860.1	301_400	K_4	1.20242
P5_LOC_Os03g16860.1	351_450	K_4	1.30803
P5_LOC_Os03g16860.1	401_500	K_3	0.747336
P5_LOC_Os03g16860.1	451_550	K_4	1.33325
P5_LOC_Os03g16980.1	1001_1100	K_1	0
P5_LOC_Os03g16980.1	1051_1150	K_1	0
P5_LOC_Os03g16980.1	1101_1200	K_1	0
P5_LOC_Os03g16980.1	1151_1250	K_1	0
P5_LOC_Os03g16980.1	1201_1300	K_1	0
P5_LOC_Os03g16980.1	1251_1350	K_1	0
P5_LOC_Os03g16980.1	1301_1400	K_1	0
P5_LOC_Os03g16980.1	1351_1450	K_1	0
P5_LOC_Os03g16980.1	1401_1500	K_1	0
P5_LOC_Os03g16980.1	1451_1550	K_1	0
P5_LOC_Os03g16980.1	1501_1600	K_1	0
P5_LOC_Os03g16980.1	1551_1650	K_1	0
P5_LOC_Os03g16980.1	1601_1700	K_1	0
P5_LOC_Os03g16980.1	401_500	K_1	0
P5_LOC_Os03g16980.1	451_550	K_1	0
P5_LOC_Os03g16980.1	501_600	K_1	0
P5_LOC_Os03g16980.1	551_650	K_1	0
P5_LOC_Os03g16980.1	601_700	K_1	0
P5_LOC_Os03g16980.1	651_750	K_1	0
P5_LOC_Os03g16980.1	701_800	K_1	0
P5_LOC_Os03g16980.1	751_850	K_1	0
P5_LOC_Os03g16980.1	801_900	K_1	0
P5_LOC_Os03g16980.1	851_950	K_1	0
P5_LOC_Os03g16980.1	901_1000	K_1	0
P5_LOC_Os03g16980.1	951_1050	K_1	0
P5_LOC_Os03g17690.1	1001_1100	K_1	0
P5_LOC_Os03g17690.1	101_200	K_4	0.980376
P5_LOC_Os03g17690.1	1_100	K_1	0
P5_LOC_Os03g17690.1	151_250	K_4	1.3223
P5_LOC_Os03g17690.1	201_300	K_4	1.27423
P5_LOC_Os03g17690.1	251_350	K_4	1.36103
P5_LOC_Os03g17690.1	301_400	K_4	1.06762
P5_LOC_Os03g17690.1	351_450	K_4	1.09933
P5_LOC_Os03g17690.1	401_500	K_4	1.00501
P5_LOC_Os03g17690.1	451_550	K_4	1.35972
P5_LOC_Os03g17690.1	501_600	K_4	1.15719
P5_LOC_Os03g17690.1	51_150	K_4	1.11984
P5_LOC_Os03g17690.1	551_650	K_4	1.31486
P5_LOC_Os03g17690.1	601_700	K_4	1.19776
P5_LOC_Os03g17690.1	651_750	K_4	1.0476
P5_LOC_Os03g17690.1	701_800	K_4	1.32188
P5_LOC_Os03g17690.1	751_850	K_4	1.28008
P5_LOC_Os03g17690.1	801_900	K_4	1.22461
P5_LOC_Os03g17690.1	851_950	K_4	1.21962
P5_LOC_Os03g17690.1	901_1000	K_4	0.989723
P5_LOC_Os03g17690.1	951_1050	K_4	1.27693
P5_LOC_Os03g18070.1	601_700	K_4	1.17219
P5_LOC_Os03g18070.1	651_750	K_2	0.325083
P5_LOC_Os03g18770.1	1001_1100	K_3	0.898722
P5_LOC_Os03g18770.1	951_1050	K_3	1.05595
P5_LOC_Os03g18850.1	101_200	K_4	0.969824
P5_LOC_Os03g18850.1	1_100	K_1	0
P5_LOC_Os03g18850.1	151_250	K_4	1.32678
P5_LOC_Os03g18850.1	201_300	K_3	0.72628
P5_LOC_Os03g18850.1	251_350	K_4	1.19151
P5_LOC_Os03g18850.1	301_400	K_2	0.134742
P5_LOC_Os03g18850.1	351_450	K_4	1.13975
P5_LOC_Os03g18850.1	401_500	K_3	0.905771
P5_LOC_Os03g18850.1	451_550	K_4	1.0142
P5_LOC_Os03g18850.1	501_600	K_3	0.659701
P5_LOC_Os03g18850.1	51_150	K_4	1.34276
P5_LOC_Os03g18850.1	551_650	K_3	0.808231
P5_LOC_Os03g18850.1	601_700	K_4	1.32336
P5_LOC_Os03g18850.1	651_750	K_4	1.27618
P5_LOC_Os03g19427.1	101_200	K_2	0.647447
P5_LOC_Os03g19427.1	151_250	K_3	0.754094
P5_LOC_Os03g19427.1	201_300	K_4	0.771682
P5_LOC_Os03g19427.1	251_350	K_4	1.19159
P5_LOC_Os03g19427.1	301_400	K_2	0.647447
P5_LOC_Os03g19427.1	351_450	K_2	0.634179
P5_LOC_Os03g19427.1	401_500	K_2	0.610864
P5_LOC_Os03g20370.1	101_200	K_3	0.997967
P5_LOC_Os03g20370.1	151_250	K_3	0.696582
P5_LOC_Os03g20370.1	501_600	K_3	0.869679
P5_LOC_Os03g20370.1	551_650	K_4	1.3362
P5_LOC_Os03g20370.1	601_700	K_4	1.15558
P5_LOC_Os03g20370.1	651_750	K_3	1.01183
P5_LOC_Os03g20370.1	701_800	K_2	0.573057
P5_LOC_Os03g21380.1	551_650	K_1	0
P5_LOC_Os03g21380.1	601_700	K_1	0
P5_LOC_Os03g21380.1	651_750	K_1	0
P5_LOC_Os03g21380.1	701_800	K_1	0
P5_LOC_Os03g22270.1	451_550	K_3	1.02389
P5_LOC_Os03g22270.1	501_600	K_4	1.03756
P5_LOC_Os03g22270.1	551_650	K_3	0.952652
P5_LOC_Os03g22810.1	301_400	K_3	0.963094
P5_LOC_Os03g22810.1	351_450	K_3	1.07921
P5_LOC_Os03g22810.1	401_500	K_3	0.984836
P5_LOC_Os03g22810.1	451_550	K_3	0.847007
P5_LOC_Os03g22810.1	501_600	K_4	1.04623
P5_LOC_Os03g22810.1	551_650	K_4	1.11075
P5_LOC_Os03g22810.1	601_700	K_3	0.728667
P5_LOC_Os03g22810.1	651_750	K_2	0.422709
P5_LOC_Os03g22810.1	701_800	K_4	1.23365
P5_LOC_Os03g22810.1	751_850	K_4	1.10017
P5_LOC_Os03g22810.1	801_900	K_4	1.29373
P5_LOC_Os03g22810.1	851_950	K_4	1.30077
P5_LOC_Os03g22810.1	901_1000	K_4	1.33553
P5_LOC_Os03g22810.1	951_1050	K_2	0.689944
P5_LOC_Os03g23010.1	151_250	K_4	1.10007
P5_LOC_Os03g23010.1	201_300	K_3	1.01456
P5_LOC_Os03g23010.1	251_350	K_4	1.03662
P5_LOC_Os03g23010.1	301_400	K_4	1.29289
P5_LOC_Os03g23010.1	551_650	K_2	0.422709
P5_LOC_Os03g23010.1	601_700	K_3	0.961146
P5_LOC_Os03g23010.1	651_750	K_4	1.26735
P5_LOC_Os03g23010.1	701_800	K_4	1.25669
P5_LOC_Os03g23010.1	751_850	K_2	0.486223
P5_LOC_Os03g23010.1	801_900	K_3	0.982093
P5_LOC_Os03g25330.1	1001_1100	K_1	0
P5_LOC_Os03g25330.1	101_200	K_1	0
P5_LOC_Os03g25330.1	1051_1150	K_1	0
P5_LOC_Os03g25330.1	1101_1200	K_1	0
P5_LOC_Os03g25330.1	1151_1250	K_1	0
P5_LOC_Os03g25330.1	1201_1300	K_1	0
P5_LOC_Os03g25330.1	1251_1350	K_1	0
P5_LOC_Os03g25330.1	151_250	K_1	0
P5_LOC_Os03g25330.1	201_300	K_1	0
P5_LOC_Os03g25330.1	251_350	K_1	0
P5_LOC_Os03g25330.1	301_400	K_1	0
P5_LOC_Os03g25330.1	351_450	K_1	0
P5_LOC_Os03g25330.1	401_500	K_1	0
P5_LOC_Os03g25330.1	451_550	K_1	0
P5_LOC_Os03g25330.1	501_600	K_1	0
P5_LOC_Os03g25330.1	51_150	K_1	0
P5_LOC_Os03g25330.1	551_650	K_1	0
P5_LOC_Os03g25330.1	601_700	K_1	0
P5_LOC_Os03g25330.1	651_750	K_1	0
P5_LOC_Os03g25330.1	701_800	K_1	0
P5_LOC_Os03g25330.1	751_850	K_1	0
P5_LOC_Os03g25330.1	801_900	K_1	0
P5_LOC_Os03g25330.1	851_950	K_1	0
P5_LOC_Os03g25330.1	901_1000	K_1	0
P5_LOC_Os03g25330.1	951_1050	K_1	0
P5_LOC_Os03g27310.1	101_200	K_4	1.18263
P5_LOC_Os03g27310.1	1_100	K_1	0
P5_LOC_Os03g27310.1	151_250	K_3	0.964733
P5_LOC_Os03g27310.1	201_300	K_4	0.999045
P5_LOC_Os03g27310.1	251_350	K_4	1.10928
P5_LOC_Os03g27310.1	301_400	K_4	1.1528
P5_LOC_Os03g27310.1	351_450	K_4	1.05737
P5_LOC_Os03g27310.1	401_500	K_4	1.36743
P5_LOC_Os03g27310.1	451_550	K_4	1.07163
P5_LOC_Os03g27310.1	501_600	K_2	0.688139
P5_LOC_Os03g27310.1	51_150	K_4	1.30472
P5_LOC_Os03g27310.1	551_650	K_2	0.386387
P5_LOC_Os03g28330.1	1001_1100	K_4	1.18429
P5_LOC_Os03g28330.1	101_200	K_4	0.978705
P5_LOC_Os03g28330.1	1051_1150	K_4	1.24957
P5_LOC_Os03g28330.1	1101_1200	K_4	1.09698
P5_LOC_Os03g28330.1	1151_1250	K_4	1.11084
P5_LOC_Os03g28330.1	1201_1300	K_4	1.19152
P5_LOC_Os03g28330.1	1251_1350	K_4	1.27008
P5_LOC_Os03g28330.1	1301_1400	K_4	1.08714
P5_LOC_Os03g28330.1	1351_1450	K_4	1.3527
P5_LOC_Os03g28330.1	1401_1500	K_4	1.2881
P5_LOC_Os03g28330.1	1451_1550	K_4	1.16261
P5_LOC_Os03g28330.1	1501_1600	K_4	1.23008
P5_LOC_Os03g28330.1	151_250	K_4	1.27952
P5_LOC_Os03g28330.1	1551_1650	K_4	0.971047
P5_LOC_Os03g28330.1	1601_1700	K_4	1.09859
P5_LOC_Os03g28330.1	1651_1750	K_4	1.29683
P5_LOC_Os03g28330.1	1701_1800	K_4	1.30383
P5_LOC_Os03g28330.1	1751_1850	K_4	1.2144
P5_LOC_Os03g28330.1	1801_1900	K_4	0.925889
P5_LOC_Os03g28330.1	1851_1950	K_4	1.1856
P5_LOC_Os03g28330.1	1901_2000	K_4	1.14441
P5_LOC_Os03g28330.1	1951_2050	K_4	1.30555
P5_LOC_Os03g28330.1	2001_2100	K_4	1.15507
P5_LOC_Os03g28330.1	201_300	K_3	0.6794
P5_LOC_Os03g28330.1	2051_2150	K_4	1.18986
P5_LOC_Os03g28330.1	2101_2200	K_4	1.30054
P5_LOC_Os03g28330.1	2151_2250	K_4	1.07598
P5_LOC_Os03g28330.1	2201_2300	K_4	0.923476
P5_LOC_Os03g28330.1	2251_2350	K_4	1.21425
P5_LOC_Os03g28330.1	2301_2400	K_4	1.29496
P5_LOC_Os03g28330.1	2351_2450	K_4	1.08137
P5_LOC_Os03g28330.1	2401_2500	K_2	0.647447
P5_LOC_Os03g28330.1	2451_2550	K_4	1.14906
P5_LOC_Os03g28330.1	2501_2600	K_4	1.27228
P5_LOC_Os03g28330.1	251_350	K_4	1.29886
P5_LOC_Os03g28330.1	2551_2650	K_3	0.845597
P5_LOC_Os03g28330.1	2601_2700	K_4	1.09415
P5_LOC_Os03g28330.1	2651_2750	K_4	1.22688
P5_LOC_Os03g28330.1	2701_2800	K_2	0.692947
P5_LOC_Os03g28330.1	301_400	K_4	1.30291
P5_LOC_Os03g28330.1	351_450	K_4	1.24992
P5_LOC_Os03g28330.1	401_500	K_4	1.03903
P5_LOC_Os03g28330.1	451_550	K_4	1.18728
P5_LOC_Os03g28330.1	501_600	K_4	1.1161
P5_LOC_Os03g28330.1	51_150	K_4	1.24069
P5_LOC_Os03g28330.1	551_650	K_4	1.00971
P5_LOC_Os03g28330.1	601_700	K_4	0.954613
P5_LOC_Os03g28330.1	651_750	K_4	1.21547
P5_LOC_Os03g28330.1	701_800	K_4	1.07633
P5_LOC_Os03g28330.1	751_850	K_4	1.14951
P5_LOC_Os03g28330.1	801_900	K_4	1.03695
P5_LOC_Os03g28330.1	851_950	K_4	1.20186
P5_LOC_Os03g28330.1	901_1000	K_3	0.875722
P5_LOC_Os03g28330.1	951_1050	K_4	1.14507
P5_LOC_Os03g28940.1	351_450	K_4	1.15878
P5_LOC_Os03g28940.1	401_500	K_1	0
P5_LOC_Os03g28940.1	451_550	K_4	1.11697
P5_LOC_Os03g28940.1	501_600	K_4	1.00446
P5_LOC_Os03g28940.1	551_650	K_4	1.11604
P5_LOC_Os03g28940.1	601_700	K_4	1.0933
P5_LOC_Os03g28940.1	651_750	K_4	1.23858
P5_LOC_Os03g28940.1	701_800	K_3	0.833602
P5_LOC_Os03g28940.1	751_850	K_4	1.20066
P5_LOC_Os03g28940.1	801_900	K_4	1.00201
P5_LOC_Os03g28940.1	851_950	K_4	1.21895
P5_LOC_Os03g28940.1	901_1000	K_4	1.31955
P5_LOC_Os03g28940.1	951_1050	K_3	0.859115
P5_LOC_Os03g29460.1	151_250	K_1	0
P5_LOC_Os03g29460.1	201_300	K_1	0
P5_LOC_Os03g29460.1	251_350	K_1	0
P5_LOC_Os03g29460.1	351_450	K_2	0.422709
P5_LOC_Os03g29460.1	401_500	K_2	0.668748
P5_LOC_Os03g30430.1	101_200	K_2	0.583259
P5_LOC_Os03g30430.1	151_250	K_3	1.04722
P5_LOC_Os03g30430.1	201_300	K_4	1.2451
P5_LOC_Os03g30430.1	251_350	K_4	1.22877
P5_LOC_Os03g30430.1	301_400	K_4	1.19737
P5_LOC_Os03g30430.1	351_450	K_4	1.17324
P5_LOC_Os03g30430.1	401_500	K_4	1.13879
P5_LOC_Os03g30430.1	451_550	K_4	1.38194
P5_LOC_Os03g30430.1	501_600	K_4	1.38332
P5_LOC_Os03g30430.1	551_650	K_4	1.05324
P5_LOC_Os03g30430.1	601_700	K_2	0.422709
P5_LOC_Os03g32314.1	1851_1950	K_4	1.18522
P5_LOC_Os03g32314.1	1901_2000	K_2	0.471393
P5_LOC_Os03g32314.1	1951_2050	K_4	1.21323
P5_LOC_Os03g32314.1	2001_2100	K_2	0.692947
P5_LOC_Os03g32314.1	2051_2150	K_3	0.855436
P5_LOC_Os03g38000.1	151_250	K_4	1.35794
P5_LOC_Os03g38000.1	201_300	K_4	1.16479
P5_LOC_Os03g38000.1	251_350	K_3	0.837876
P5_LOC_Os03g38000.1	301_400	K_3	0.879299
P5_LOC_Os03g38000.1	351_450	K_2	0.664064
P5_LOC_Os03g38000.1	401_500	K_2	0.539276
P5_LOC_Os03g38000.1	451_550	K_3	0.882563
P5_LOC_Os03g38000.1	501_600	K_3	0.901053
P5_LOC_Os03g38000.1	551_650	K_3	0.768777
P5_LOC_Os03g38000.1	601_700	K_3	0.972616
P5_LOC_Os03g38000.1	651_750	K_2	0.500402
P5_LOC_Os03g38000.1	701_800	K_2	0.610864
P5_LOC_Os03g38000.1	751_850	K_3	0.81562
P5_LOC_Os03g38000.1	801_900	K_3	1.02098
P5_LOC_Os03g38000.1	851_950	K_2	0.664064
P5_LOC_Os03g40180.1	501_600	K_3	0.963748
P5_LOC_Os03g40180.1	551_650	K_3	0.734709
P5_LOC_Os03g40180.1	601_700	K_2	0.693147
P5_LOC_Os03g40180.1	651_750	K_3	0.797714
P5_LOC_Os03g40270.1	1001_1100	K_2	0.513957
P5_LOC_Os03g40270.1	101_200	K_3	1.03167
P5_LOC_Os03g40270.1	1051_1150	K_4	1.19391
P5_LOC_Os03g40270.1	1_100	K_1	0
P5_LOC_Os03g40270.1	1101_1200	K_4	0.961513
P5_LOC_Os03g40270.1	1151_1250	K_3	1.0305
P5_LOC_Os03g40270.1	1201_1300	K_4	1.29683
P5_LOC_Os03g40270.1	1251_1350	K_4	1.11185
P5_LOC_Os03g40270.1	1301_1400	K_2	0.688139
P5_LOC_Os03g40270.1	151_250	K_3	0.9776
P5_LOC_Os03g40270.1	301_400	K_3	0.888878
P5_LOC_Os03g40270.1	351_450	K_4	1.1691
P5_LOC_Os03g40270.1	401_500	K_4	1.13307
P5_LOC_Os03g40270.1	451_550	K_4	0.865176
P5_LOC_Os03g40270.1	501_600	K_2	0.500402
P5_LOC_Os03g40270.1	51_150	K_4	1.25876
P5_LOC_Os03g40270.1	551_650	K_4	1.30152
P5_LOC_Os03g40270.1	601_700	K_4	1.19289
P5_LOC_Os03g40270.1	651_750	K_4	1.2097
P5_LOC_Os03g40270.1	701_800	K_4	0.847921
P5_LOC_Os03g40270.1	751_850	K_4	1.09805
P5_LOC_Os03g40270.1	801_900	K_4	0.998264
P5_LOC_Os03g40270.1	851_950	K_4	1.13683
P5_LOC_Os03g40270.1	901_1000	K_4	1.13755
P5_LOC_Os03g40270.1	951_1050	K_3	1.04613
P5_LOC_Os03g40920.1	201_300	K_4	1.269
P5_LOC_Os03g40920.1	251_350	K_4	1.04557
P5_LOC_Os03g40920.1	301_400	K_4	1.08982
P5_LOC_Os03g40920.1	351_450	K_3	0.986639
P5_LOC_Os03g46770.1	101_200	K_4	1.38117
P5_LOC_Os03g46770.1	151_250	K_4	1.31201
P5_LOC_Os03g46770.1	201_300	K_4	1.24365
P5_LOC_Os03g46770.1	251_350	K_4	1.36444
P5_LOC_Os03g46770.1	301_400	K_2	0.471393
P5_LOC_Os03g46770.1	51_150	K_4	1.25048
P5_LOC_Os03g46770.1	551_650	K_2	0.619101
P5_LOC_Os03g46770.1	601_700	K_2	0.386387
P5_LOC_Os03g46770.1	651_750	K_2	0.55108
P5_LOC_Os03g46770.1	701_800	K_4	1.30768
P5_LOC_Os03g46770.1	751_850	K_3	1.03881
P5_LOC_Os03g46770.1	801_900	K_1	0
P5_LOC_Os03g48080.1	101_200	K_2	0.683315
P5_LOC_Os03g48080.1	151_250	K_3	0.850742
P5_LOC_Os03g48080.1	201_300	K_4	1.02082
P5_LOC_Os03g48080.1	251_350	K_2	0.366925
P5_LOC_Os03g48080.1	301_400	K_4	0.973138
P5_LOC_Os03g48080.1	351_450	K_3	0.912135
P5_LOC_Os03g48080.1	401_500	K_4	1.24473
P5_LOC_Os03g48080.1	451_550	K_3	1.0609
P5_LOC_Os03g48080.1	501_600	K_4	1.33191
P5_LOC_Os03g48080.1	551_650	K_2	0.366925
P5_LOC_Os03g49600.1	1501_1600	K_2	0.647447
P5_LOC_Os03g49600.1	1551_1650	K_3	0.765695
P5_LOC_Os03g50290.1	1001_1100	K_4	1.34026
P5_LOC_Os03g50290.1	1051_1150	K_4	1.31014
P5_LOC_Os03g50290.1	1101_1200	K_3	0.826538
P5_LOC_Os03g50290.1	1151_1250	K_4	1.0694
P5_LOC_Os03g50290.1	1201_1300	K_4	0.837173
P5_LOC_Os03g50290.1	1251_1350	K_2	0.500402
P5_LOC_Os03g50290.1	1301_1400	K_2	0.680292
P5_LOC_Os03g50290.1	1351_1450	K_4	1.08521
P5_LOC_Os03g50290.1	1401_1500	K_2	0.486223
P5_LOC_Os03g50290.1	901_1000	K_3	0.67612
P5_LOC_Os03g50290.1	951_1050	K_4	0.93066
P5_LOC_Os03g50480.1	1601_1700	K_3	0.886116
P5_LOC_Os03g50480.1	1651_1750	K_3	0.7171
P5_LOC_Os03g50480.1	1701_1800	K_4	0.97812
P5_LOC_Os03g50480.1	1751_1850	K_4	1.38266
P5_LOC_Os03g50480.1	951_1050	K_2	0.688139
P5_LOC_Os03g50885.1	1001_1100	K_4	1.03426
P5_LOC_Os03g50885.1	1051_1150	K_4	1.23827
P5_LOC_Os03g50885.1	1101_1200	K_3	0.978455
P5_LOC_Os03g50885.1	151_250	K_2	0.471393
P5_LOC_Os03g50885.1	201_300	K_2	0.486223
P5_LOC_Os03g50885.1	251_350	K_3	0.826518
P5_LOC_Os03g50885.1	301_400	K_4	1.27821
P5_LOC_Os03g50885.1	351_450	K_3	0.915285
P5_LOC_Os03g50885.1	401_500	K_4	1.15883
P5_LOC_Os03g50885.1	451_550	K_4	1.25866
P5_LOC_Os03g50885.1	501_600	K_4	1.10878
P5_LOC_Os03g50885.1	51_150	K_4	1.27637
P5_LOC_Os03g50885.1	551_650	K_4	1.01943
P5_LOC_Os03g50885.1	601_700	K_4	1.1601
P5_LOC_Os03g50885.1	651_750	K_2	0.500402
P5_LOC_Os03g50885.1	701_800	K_4	1.09133
P5_LOC_Os03g50885.1	751_850	K_4	1.12977
P5_LOC_Os03g50885.1	801_900	K_4	1.13862
P5_LOC_Os03g50885.1	851_950	K_3	1.03881
P5_LOC_Os03g50885.1	901_1000	K_3	0.892088
P5_LOC_Os03g50885.1	951_1050	K_3	1.0388
P5_LOC_Os03g51080.1	351_450	K_1	0
P5_LOC_Os03g51080.1	551_650	K_1	0
P5_LOC_Os03g51080.1	601_700	K_4	1.25708
P5_LOC_Os03g51080.1	651_750	K_3	0.816248
P5_LOC_Os03g51080.1	701_800	K_3	0.81562
P5_LOC_Os03g51080.1	751_850	K_2	0.253639
P5_LOC_Os03g51600.1	1001_1100	K_4	1.11424
P5_LOC_Os03g51600.1	1051_1150	K_2	0.226968
P5_LOC_Os03g51600.1	1101_1200	K_2	0.562335
P5_LOC_Os03g51600.1	1151_1250	K_2	0.167944
P5_LOC_Os03g51600.1	1201_1300	K_3	0.833365
P5_LOC_Os03g51600.1	1251_1350	K_3	0.791933
P5_LOC_Os03g51600.1	1301_1400	K_3	0.5273
P5_LOC_Os03g51600.1	1351_1450	K_4	1.03356
P5_LOC_Os03g51600.1	1401_1500	K_3	0.740954
P5_LOC_Os03g51600.1	1451_1550	K_3	1.02378
P5_LOC_Os03g51600.1	1501_1600	K_4	1.13397
P5_LOC_Os03g51600.1	151_250	K_3	0.886277
P5_LOC_Os03g51600.1	1551_1650	K_4	1.11868
P5_LOC_Os03g51600.1	1601_1700	K_4	1.13274
P5_LOC_Os03g51600.1	1651_1750	K_1	0
P5_LOC_Os03g51600.1	201_300	K_4	1.04271
P5_LOC_Os03g51600.1	251_350	K_4	1.22814
P5_LOC_Os03g51600.1	301_400	K_3	0.857924
P5_LOC_Os03g51600.1	351_450	K_1	0
P5_LOC_Os03g51600.1	451_550	K_3	1.01227
P5_LOC_Os03g51600.1	501_600	K_4	1.11264
P5_LOC_Os03g51600.1	551_650	K_4	1.22766
P5_LOC_Os03g51600.1	601_700	K_4	1.28522
P5_LOC_Os03g51600.1	651_750	K_3	1.02969
P5_LOC_Os03g51600.1	701_800	K_2	0.302538
P5_LOC_Os03g51600.1	751_850	K_2	0.602152
P5_LOC_Os03g51600.1	801_900	K_4	1.19616
P5_LOC_Os03g51600.1	851_950	K_4	1.1275
P5_LOC_Os03g51600.1	901_1000	K_4	1.32873
P5_LOC_Os03g51600.1	951_1050	K_3	1.02428
P5_LOC_Os03g53190.1	201_300	K_1	0
P5_LOC_Os03g53190.1	251_350	K_3	0.735422
P5_LOC_Os03g53190.1	301_400	K_3	0.912031
P5_LOC_Os03g53190.1	351_450	K_3	1.04261
P5_LOC_Os03g53190.1	401_500	K_2	0.692947
P5_LOC_Os03g53190.1	451_550	K_3	1.01366
P5_LOC_Os03g53190.1	501_600	K_3	0.749825
P5_LOC_Os03g53190.1	551_650	K_4	1.17365
P5_LOC_Os03g53190.1	601_700	K_4	1.38223
P5_LOC_Os03g53230.1	1201_1300	K_3	0.809939
P5_LOC_Os03g53230.1	1251_1350	K_4	1.24575
P5_LOC_Os03g53230.1	1301_1400	K_2	0.55108
P5_LOC_Os03g53800.1	1001_1100	K_4	1.20443
P5_LOC_Os03g53800.1	1051_1150	K_4	1.15422
P5_LOC_Os03g53800.1	1101_1200	K_4	1.10995
P5_LOC_Os03g53800.1	1151_1250	K_4	1.28012
P5_LOC_Os03g53800.1	1201_1300	K_3	0.943749
P5_LOC_Os03g53800.1	1251_1350	K_3	0.843121
P5_LOC_Os03g53800.1	1301_1400	K_2	0.592953
P5_LOC_Os03g53800.1	1351_1450	K_4	1.20326
P5_LOC_Os03g53800.1	1401_1500	K_3	0.755118
P5_LOC_Os03g53800.1	1451_1550	K_3	0.833365
P5_LOC_Os03g53800.1	1501_1600	K_4	1.11217
P5_LOC_Os03g53800.1	1551_1650	K_2	0.386387
P5_LOC_Os03g53800.1	1601_1700	K_4	1.01268
P5_LOC_Os03g53800.1	1651_1750	K_4	1.25211
P5_LOC_Os03g53800.1	1701_1800	K_4	1.26797
P5_LOC_Os03g53800.1	1751_1850	K_4	1.07747
P5_LOC_Os03g53800.1	1801_1900	K_4	1.26422
P5_LOC_Os03g53800.1	1851_1950	K_3	0.862766
P5_LOC_Os03g53800.1	1901_2000	K_2	0.325083
P5_LOC_Os03g53800.1	1951_2050	K_3	1.06836
P5_LOC_Os03g53800.1	2001_2100	K_4	1.23082
P5_LOC_Os03g53800.1	301_400	K_1	0
P5_LOC_Os03g53800.1	351_450	K_3	0.726431
P5_LOC_Os03g53800.1	401_500	K_4	1.35052
P5_LOC_Os03g53800.1	451_550	K_2	0.683315
P5_LOC_Os03g53800.1	501_600	K_4	0.929928
P5_LOC_Os03g53800.1	551_650	K_4	0.956155
P5_LOC_Os03g53800.1	601_700	K_4	1.17952
P5_LOC_Os03g53800.1	651_750	K_4	1.17185
P5_LOC_Os03g53800.1	701_800	K_4	1.33291
P5_LOC_Os03g53800.1	751_850	K_4	1.06983
P5_LOC_Os03g53800.1	801_900	K_4	1.00682
P5_LOC_Os03g53800.1	851_950	K_3	0.726431
P5_LOC_Os03g53800.1	901_1000	K_4	1.25524
P5_LOC_Os03g53800.1	951_1050	K_4	1.11625
P5_LOC_Os03g54890.1	601_700	K_3	0.774054
P5_LOC_Os03g54890.1	651_750	K_4	1.35984
P5_LOC_Os03g54890.1	701_800	K_3	0.892637
P5_LOC_Os03g55070.1	1001_1100	K_4	1.34424
P5_LOC_Os03g55070.1	101_200	K_1	0
P5_LOC_Os03g55070.1	1051_1150	K_4	0.973283
P5_LOC_Os03g55070.1	1101_1200	K_4	0.933189
P5_LOC_Os03g55070.1	1151_1250	K_3	0.665003
P5_LOC_Os03g55070.1	1301_1400	K_3	0.864228
P5_LOC_Os03g55070.1	1351_1450	K_4	1.04705
P5_LOC_Os03g55070.1	1401_1500	K_4	1.17301
P5_LOC_Os03g55070.1	1451_1550	K_2	0.691346
P5_LOC_Os03g55070.1	1501_1600	K_2	0.43967
P5_LOC_Os03g55070.1	151_250	K_4	1.33347
P5_LOC_Os03g55070.1	1551_1650	K_3	0.823121
P5_LOC_Os03g55070.1	1601_1700	K_3	0.994588
P5_LOC_Os03g55070.1	1651_1750	K_3	1.0609
P5_LOC_Os03g55070.1	1701_1800	K_2	0.647447
P5_LOC_Os03g55070.1	201_300	K_2	0.653418
P5_LOC_Os03g55070.1	251_350	K_4	1.19707
P5_LOC_Os03g55070.1	301_400	K_4	1.19736
P5_LOC_Os03g55070.1	351_450	K_3	1.04635
P5_LOC_Os03g55070.1	401_500	K_4	1.1683
P5_LOC_Os03g55070.1	451_550	K_4	1.08338
P5_LOC_Os03g55070.1	501_600	K_4	1.01568
P5_LOC_Os03g55070.1	551_650	K_3	0.826004
P5_LOC_Os03g55070.1	601_700	K_4	1.36004
P5_LOC_Os03g55070.1	651_750	K_3	1.08505
P5_LOC_Os03g55070.1	701_800	K_4	1.12249
P5_LOC_Os03g55070.1	751_850	K_4	1.20864
P5_LOC_Os03g55070.1	801_900	K_4	1.18784
P5_LOC_Os03g55070.1	851_950	K_4	1.07154
P5_LOC_Os03g55070.1	901_1000	K_4	1.30491
P5_LOC_Os03g55070.1	951_1050	K_4	1.12681
P5_LOC_Os03g55150.1	101_200	K_2	0.693147
P5_LOC_Os03g55150.1	301_400	K_4	1.27331
P5_LOC_Os03g55150.1	351_450	K_3	0.876799
P5_LOC_Os03g55150.1	401_500	K_3	0.701683
P5_LOC_Os03g55150.1	451_550	K_4	1.0273
P5_LOC_Os03g55150.1	501_600	K_2	0.602152
P5_LOC_Os03g55150.1	551_650	K_4	1.0378
P5_LOC_Os03g55150.1	601_700	K_2	0.422709
P5_LOC_Os03g55150.1	651_750	K_2	0.602152
P5_LOC_Os03g55540.1	1001_1100	K_2	0.610864
P5_LOC_Os03g55540.1	1051_1150	K_3	0.994769
P5_LOC_Os03g55540.1	701_800	K_3	0.953967
P5_LOC_Os03g55540.1	751_850	K_3	1.0508
P5_LOC_Os03g55540.1	801_900	K_3	0.953967
P5_LOC_Os03g55540.1	851_950	K_4	1.17341
P5_LOC_Os03g55540.1	901_1000	K_3	0.678991
P5_LOC_Os03g55540.1	951_1050	K_4	1.27826
P5_LOC_Os03g56190.1	151_250	K_1	0
P5_LOC_Os03g56190.1	201_300	K_3	1.02888
P5_LOC_Os03g57790.1	151_250	K_1	0
P5_LOC_Os03g57790.1	201_300	K_2	0.691346
P5_LOC_Os03g58050.1	301_400	K_2	0.346515
P5_LOC_Os03g58050.1	351_450	K_1	0
P5_LOC_Os03g58050.1	401_500	K_3	0.987987
P5_LOC_Os03g58050.1	451_550	K_1	0
P5_LOC_Os03g58050.1	501_600	K_3	0.719053
P5_LOC_Os03g59220.1	151_250	K_4	1.20414
P5_LOC_Os03g59220.1	201_300	K_2	0.43967
P5_LOC_Os03g59220.1	251_350	K_3	0.883071
P5_LOC_Os03g59310.1	401_500	K_4	0.96029
P5_LOC_Os03g59310.1	451_550	K_2	0.683315
P5_LOC_Os03g59310.1	501_600	K_3	0.859115
P5_LOC_Os03g59310.1	551_650	K_4	1.2086
P5_LOC_Os03g59310.1	601_700	K_4	1.21071
P5_LOC_Os03g59310.1	651_750	K_4	0.936714
P5_LOC_Os03g59310.1	701_800	K_3	0.933357
P5_LOC_Os03g59310.1	751_850	K_4	1.21056
P5_LOC_Os03g59310.1	801_900	K_4	1.23423
P5_LOC_Os03g59310.1	851_950	K_4	1.36416
P5_LOC_Os03g59310.1	901_1000	K_4	1.17721
P5_LOC_Os03g59310.1	951_1050	K_2	0.539276
P5_LOC_Os03g59740.1	101_200	K_1	0
P5_LOC_Os03g59740.1	151_250	K_4	1.22416
P5_LOC_Os03g59740.1	201_300	K_4	1.25366
P5_LOC_Os03g59740.1	251_350	K_3	0.903046
P5_LOC_Os03g59740.1	301_400	K_3	1.09851
P5_LOC_Os03g59740.1	351_450	K_3	1.08757
P5_LOC_Os03g59740.1	401_500	K_2	0.226968
P5_LOC_Os03g59740.1	451_550	K_4	1.29542
P5_LOC_Os03g60080.1	1001_1100	K_2	0.404963
P5_LOC_Os03g60080.1	1051_1150	K_3	0.856952
P5_LOC_Os03g60080.1	1101_1200	K_3	0.920883
P5_LOC_Os03g60080.1	201_300	K_3	0.914203
P5_LOC_Os03g60080.1	301_400	K_1	0
P5_LOC_Os03g60080.1	351_450	K_3	1.05127
P5_LOC_Os03g60080.1	401_500	K_3	1.06709
P5_LOC_Os03g60080.1	651_750	K_2	0.562335
P5_LOC_Os03g60080.1	701_800	K_3	0.805857
P5_LOC_Os03g60080.1	751_850	K_4	1.05751
P5_LOC_Os03g60080.1	801_900	K_2	0.302538
P5_LOC_Os03g60080.1	851_950	K_2	0.692947
P5_LOC_Os03g60080.1	901_1000	K_3	0.677444
P5_LOC_Os03g60080.1	951_1050	K_4	1.24041
P5_LOC_Os03g60090.1	1001_1100	K_4	1.15938
P5_LOC_Os03g60090.1	1051_1150	K_4	1.28271
P5_LOC_Os03g60090.1	1101_1200	K_4	1.22273
P5_LOC_Os03g60090.1	1151_1250	K_4	1.14367
P5_LOC_Os03g60090.1	1201_1300	K_3	1.07832
P5_LOC_Os03g60090.1	1251_1350	K_2	0.43967
P5_LOC_Os03g60090.1	1451_1550	K_4	1.17305
P5_LOC_Os03g60090.1	1501_1600	K_3	1.07117
P5_LOC_Os03g60090.1	151_250	K_3	1.03096
P5_LOC_Os03g60090.1	1551_1650	K_2	0.167944
P5_LOC_Os03g60090.1	1601_1700	K_4	1.26846
P5_LOC_Os03g60090.1	1651_1750	K_4	1.26545
P5_LOC_Os03g60090.1	1701_1800	K_4	1.2689
P5_LOC_Os03g60090.1	1751_1850	K_4	1.2386
P5_LOC_Os03g60090.1	1801_1900	K_3	0.908616
P5_LOC_Os03g60090.1	1851_1950	K_4	1.15787
P5_LOC_Os03g60090.1	201_300	K_4	1.27615
P5_LOC_Os03g60090.1	251_350	K_4	1.26207
P5_LOC_Os03g60090.1	301_400	K_2	0.422709
P5_LOC_Os03g60090.1	351_450	K_2	0.592953
P5_LOC_Os03g60090.1	451_550	K_4	1.35151
P5_LOC_Os03g60090.1	501_600	K_2	0.455886
P5_LOC_Os03g60090.1	901_1000	K_2	0.366925
P5_LOC_Os03g60090.1	951_1050	K_4	1.3043
P5_LOC_Os03g61960.1	151_250	K_3	1.06582
P5_LOC_Os03g61960.1	351_450	K_2	0.325083
P5_LOC_Os03g61960.1	401_500	K_4	1.14103
P5_LOC_Os03g61960.1	451_550	K_4	1.25143
P5_LOC_Os03g61960.1	501_600	K_2	0.689944
P5_LOC_Os04g01300.1	201_300	K_4	1.34183
P5_LOC_Os04g01300.1	251_350	K_2	0.610864
P5_LOC_Os04g01300.1	301_400	K_3	0.654066
P5_LOC_Os04g01300.1	351_450	K_3	0.878346
P5_LOC_Os04g01300.1	401_500	K_2	0.653418
P5_LOC_Os04g01300.1	451_550	K_4	1.30277
P5_LOC_Os04g01300.1	501_600	K_3	0.994769
P5_LOC_Os04g01300.1	551_650	K_2	0.226968
P5_LOC_Os04g01300.1	601_700	K_4	1.29128
P5_LOC_Os04g01300.1	751_850	K_2	0.610864
P5_LOC_Os04g01300.1	801_900	K_3	0.746289
P5_LOC_Os04g01300.1	851_950	K_4	1.1862
P5_LOC_Os04g01300.1	901_1000	K_3	0.617658
P5_LOC_Os04g01300.1	951_1050	K_2	0.692347
P5_LOC_Os04g16722.1	1151_1250	K_1	0
P5_LOC_Os04g16722.1	1201_1300	K_1	0
P5_LOC_Os04g16722.1	1251_1350	K_2	0.43967
P5_LOC_Os04g16722.1	1301_1400	K_2	0.626869
P5_LOC_Os04g16722.1	1351_1450	K_1	0
P5_LOC_Os04g16722.1	1401_1500	K_1	0
P5_LOC_Os04g16722.1	1451_1550	K_1	0
P5_LOC_Os04g16722.1	1501_1600	K_1	0
P5_LOC_Os04g16722.1	1551_1650	K_1	0
P5_LOC_Os04g16722.1	1601_1700	K_2	0.692947
P5_LOC_Os04g16722.1	1651_1750	K_2	0.513957
P5_LOC_Os04g16722.1	1701_1800	K_3	1.06709
P5_LOC_Os04g16722.1	1751_1850	K_3	0.87603
P5_LOC_Os04g16722.1	1801_1900	K_1	0
P5_LOC_Os04g16722.1	1851_1950	K_1	0
P5_LOC_Os04g16722.1	1901_2000	K_2	0.55108
P5_LOC_Os04g16722.1	1951_2050	K_4	1.13723
P5_LOC_Os04g16722.1	2001_2100	K_3	1.04266
P5_LOC_Os04g16722.1	2401_2500	K_3	1.06264
P5_LOC_Os04g16722.1	2451_2550	K_2	0.689944
P5_LOC_Os04g16722.1	2501_2600	K_4	1.36619
P5_LOC_Os04g16722.1	251_350	K_1	0
P5_LOC_Os04g16722.1	2551_2650	K_3	1.03167
P5_LOC_Os04g16722.1	2601_2700	K_4	1.20957
P5_LOC_Os04g16722.1	2651_2750	K_3	0.94977
P5_LOC_Os04g16722.1	2701_2800	K_2	0.673012
P5_LOC_Os04g16722.1	2751_2850	K_4	0.978602
P5_LOC_Os04g16722.1	2801_2900	K_1	0
P5_LOC_Os04g16722.1	301_400	K_2	0.592953
P5_LOC_Os04g16722.1	3051_3150	K_2	0.647447
P5_LOC_Os04g16722.1	3101_3200	K_2	0.634179
P5_LOC_Os04g16722.1	3151_3250	K_1	0
P5_LOC_Os04g16722.1	3201_3300	K_1	0
P5_LOC_Os04g16722.1	3251_3350	K_4	1.25662
P5_LOC_Os04g16722.1	3301_3400	K_3	0.704254
P5_LOC_Os04g16722.1	3351_3450	K_4	1.12099
P5_LOC_Os04g16722.1	3401_3500	K_3	0.963748
P5_LOC_Os04g16722.1	3451_3550	K_3	1.009
P5_LOC_Os04g16722.1	351_450	K_2	0.346515
P5_LOC_Os04g16722.1	401_500	K_2	0.602152
P5_LOC_Os04g16722.1	451_550	K_1	0
P5_LOC_Os04g16722.1	501_600	K_1	0
P5_LOC_Os04g16722.1	551_650	K_1	0
P5_LOC_Os04g16722.1	601_700	K_2	0.641035
P5_LOC_Os04g28180.1	151_250	K_2	0.610864
P5_LOC_Os04g28180.1	201_300	K_2	0.592953
P5_LOC_Os04g28180.1	601_700	K_3	1.0352
P5_LOC_Os04g28180.1	651_750	K_4	1.11792
P5_LOC_Os04g28180.1	701_800	K_3	0.94611
P5_LOC_Os04g28180.1	751_850	K_3	0.983601
P5_LOC_Os04g28180.1	801_900	K_2	0.664064
P5_LOC_Os04g30920.1	301_400	K_1	0
P5_LOC_Os04g30920.1	351_450	K_2	0.641035
P5_LOC_Os04g30920.1	401_500	K_4	1.30488
P5_LOC_Os04g30920.1	451_550	K_2	0.134742
P5_LOC_Os04g30920.1	501_600	K_1	0
P5_LOC_Os04g31070.1	201_300	K_2	0.691346
P5_LOC_Os04g32950.1	101_200	K_3	0.607227
P5_LOC_Os04g32950.1	151_250	K_4	1.04527
P5_LOC_Os04g32950.1	1601_1700	K_3	1.05872
P5_LOC_Os04g32950.1	1651_1750	K_3	0.760469
P5_LOC_Os04g32950.1	1701_1800	K_2	0.573057
P5_LOC_Os04g32950.1	201_300	K_2	0.455886
P5_LOC_Os04g32950.1	251_350	K_3	1.01617
P5_LOC_Os04g32950.1	51_150	K_4	1.11665
P5_LOC_Os04g34170.1	1501_1600	K_4	1.17514
P5_LOC_Os04g34170.1	1551_1650	K_3	0.610897
P5_LOC_Os04g34170.1	1601_1700	K_2	0.641035
P5_LOC_Os04g34170.1	1651_1750	K_2	0.673012
P5_LOC_Os04g35090.1	201_300	K_2	0.658956
P5_LOC_Os04g35090.1	251_350	K_4	1.27477
P5_LOC_Os04g35090.1	301_400	K_3	0.616208
P5_LOC_Os04g35090.1	351_450	K_4	0.999069
P5_LOC_Os04g35090.1	401_500	K_1	0
P5_LOC_Os04g35090.1	451_550	K_4	1.12063
P5_LOC_Os04g35300.1	101_200	K_3	0.920883
P5_LOC_Os04g35300.1	151_250	K_4	1.23736
P5_LOC_Os04g35300.1	201_300	K_2	0.634179
P5_LOC_Os04g35300.1	251_350	K_4	1.10946
P5_LOC_Os04g35300.1	301_400	K_4	0.933248
P5_LOC_Os04g35300.1	351_450	K_4	1.2584
P5_LOC_Os04g35300.1	401_500	K_2	0.386387
P5_LOC_Os04g35300.1	51_150	K_3	0.848686
P5_LOC_Os04g38870.1	1001_1100	K_1	0
P5_LOC_Os04g38870.1	1051_1150	K_4	1.15679
P5_LOC_Os04g38870.1	1101_1200	K_3	1.09422
P5_LOC_Os04g38870.1	1151_1250	K_1	0
P5_LOC_Os04g38870.1	201_300	K_3	0.70034
P5_LOC_Os04g38870.1	251_350	K_3	0.836604
P5_LOC_Os04g38870.1	301_400	K_4	1.22274
P5_LOC_Os04g38870.1	351_450	K_4	1.17764
P5_LOC_Os04g38870.1	401_500	K_3	0.952994
P5_LOC_Os04g38870.1	451_550	K_3	1.0609
P5_LOC_Os04g38870.1	501_600	K_1	0
P5_LOC_Os04g38870.1	551_650	K_4	1.26281
P5_LOC_Os04g38870.1	601_700	K_3	0.844112
P5_LOC_Os04g38870.1	651_750	K_4	1.27816
P5_LOC_Os04g38870.1	701_800	K_3	1.03587
P5_LOC_Os04g38870.1	751_850	K_3	0.794632
P5_LOC_Os04g38870.1	801_900	K_2	0.539276
P5_LOC_Os04g38870.1	851_950	K_4	1.04963
P5_LOC_Os04g38870.1	901_1000	K_4	1.21061
P5_LOC_Os04g38870.1	951_1050	K_3	0.852541
P5_LOC_Os04g40950.1	1001_1100	K_4	1.27038
P5_LOC_Os04g40950.1	101_200	K_4	1.22611
P5_LOC_Os04g40950.1	1051_1150	K_4	1.30983
P5_LOC_Os04g40950.1	1_100	K_1	0
P5_LOC_Os04g40950.1	1101_1200	K_4	1.11971
P5_LOC_Os04g40950.1	1151_1250	K_4	1.27458
P5_LOC_Os04g40950.1	1201_1300	K_4	1.28293
P5_LOC_Os04g40950.1	151_250	K_4	1.06371
P5_LOC_Os04g40950.1	201_300	K_4	1.27138
P5_LOC_Os04g40950.1	251_350	K_4	1.25647
P5_LOC_Os04g40950.1	301_400	K_4	1.21178
P5_LOC_Os04g40950.1	351_450	K_4	1.2889
P5_LOC_Os04g40950.1	401_500	K_4	1.18213
P5_LOC_Os04g40950.1	451_550	K_4	1.15497
P5_LOC_Os04g40950.1	501_600	K_4	1.26364
P5_LOC_Os04g40950.1	51_150	K_4	1.30989
P5_LOC_Os04g40950.1	551_650	K_4	1.01422
P5_LOC_Os04g40950.1	601_700	K_4	1.3754
P5_LOC_Os04g40950.1	651_750	K_4	1.16524
P5_LOC_Os04g40950.1	701_800	K_4	1.22305
P5_LOC_Os04g40950.1	751_850	K_4	1.24403
P5_LOC_Os04g40950.1	801_900	K_4	1.32951
P5_LOC_Os04g40950.1	851_950	K_3	0.900751
P5_LOC_Os04g40950.1	901_1000	K_4	1.11185
P5_LOC_Os04g40950.1	951_1050	K_4	0.980134
P5_LOC_Os04g42090.1	351_450	K_4	1.08557
P5_LOC_Os04g42090.1	401_500	K_4	1.1274
P5_LOC_Os04g42090.1	451_550	K_3	0.434405
P5_LOC_Os04g42090.1	501_600	K_2	0.198515
P5_LOC_Os04g42270.1	101_200	K_2	0.653418
P5_LOC_Os04g42270.1	1_100	K_4	1.27286
P5_LOC_Os04g42270.1	151_250	K_4	1.26532
P5_LOC_Os04g42270.1	201_300	K_4	1.28847
P5_LOC_Os04g42270.1	51_150	K_4	1.23612
P5_LOC_Os04g43760.1	1251_1350	K_2	0.325083
P5_LOC_Os04g43760.1	1301_1400	K_3	0.668704
P5_LOC_Os04g43760.1	1351_1450	K_3	0.875364
P5_LOC_Os04g43760.1	1401_1500	K_1	0
P5_LOC_Os04g43760.1	1451_1550	K_1	0
P5_LOC_Os04g43760.1	1551_1650	K_2	0.253639
P5_LOC_Os04g43760.1	1601_1700	K_1	0
P5_LOC_Os04g43760.1	1651_1750	K_3	1.03719
P5_LOC_Os04g43760.1	1701_1800	K_3	1.04067
P5_LOC_Os04g43760.1	1751_1850	K_1	0
P5_LOC_Os04g43760.1	1801_1900	K_2	0.691346
P5_LOC_Os04g43760.1	1851_1950	K_2	0.691346
P5_LOC_Os04g43760.1	201_300	K_2	0.422709
P5_LOC_Os04g43760.1	2051_2150	K_4	1.25123
P5_LOC_Os04g43760.1	2101_2200	K_2	0.634179
P5_LOC_Os04g43760.1	251_350	K_3	0.608998
P5_LOC_Os04g43760.1	301_400	K_2	0.366925
P5_LOC_Os04g43760.1	351_450	K_4	0.93193
P5_LOC_Os04g43760.1	401_500	K_1	0
P5_LOC_Os04g43760.1	451_550	K_4	1.04706
P5_LOC_Os04g43760.1	501_600	K_2	0.346515
P5_LOC_Os04g43760.1	551_650	K_1	0
P5_LOC_Os04g43760.1	601_700	K_1	0
P5_LOC_Os04g43760.1	801_900	K_3	1.01617
P5_LOC_Os04g44060.1	1001_1100	K_4	1.12442
P5_LOC_Os04g44060.1	1051_1150	K_4	1.17721
P5_LOC_Os04g44060.1	1101_1200	K_4	1.25322
P5_LOC_Os04g44060.1	401_500	K_4	1.34998
P5_LOC_Os04g44060.1	451_550	K_4	1.36215
P5_LOC_Os04g44060.1	501_600	K_4	1.3543
P5_LOC_Os04g44060.1	551_650	K_4	0.991086
P5_LOC_Os04g44060.1	701_800	K_4	1.17625
P5_LOC_Os04g44060.1	751_850	K_4	1.2418
P5_LOC_Os04g44060.1	801_900	K_3	1.05641
P5_LOC_Os04g44060.1	851_950	K_4	1.24257
P5_LOC_Os04g44060.1	901_1000	K_4	1.22596
P5_LOC_Os04g44060.1	951_1050	K_4	1.19713
P5_LOC_Os04g44820.1	151_250	K_3	0.892088
P5_LOC_Os04g44820.1	201_300	K_1	0
P5_LOC_Os04g44820.1	451_550	K_4	1.15497
P5_LOC_Os04g44870.1	301_400	K_2	0.658956
P5_LOC_Os04g46960.1	101_200	K_3	0.864247
P5_LOC_Os04g46960.1	151_250	K_3	0.633988
P5_LOC_Os04g46960.1	201_300	K_3	0.821324
P5_LOC_Os04g46960.1	251_350	K_3	0.530014
P5_LOC_Os04g46960.1	301_400	K_3	0.83857
P5_LOC_Os04g46960.1	351_450	K_4	1.26514
P5_LOC_Os04g46960.1	401_500	K_2	0.471393
P5_LOC_Os04g46960.1	451_550	K_3	1.04184
P5_LOC_Os04g47220.1	1001_1100	K_1	0
P5_LOC_Os04g47220.1	101_200	K_1	0
P5_LOC_Os04g47220.1	1051_1150	K_1	0
P5_LOC_Os04g47220.1	1101_1200	K_1	0
P5_LOC_Os04g47220.1	151_250	K_1	0
P5_LOC_Os04g47220.1	201_300	K_1	0
P5_LOC_Os04g47220.1	251_350	K_1	0
P5_LOC_Os04g47220.1	301_400	K_1	0
P5_LOC_Os04g47220.1	351_450	K_1	0
P5_LOC_Os04g47220.1	401_500	K_1	0
P5_LOC_Os04g47220.1	451_550	K_1	0
P5_LOC_Os04g47220.1	501_600	K_1	0
P5_LOC_Os04g47220.1	551_650	K_1	0
P5_LOC_Os04g47220.1	601_700	K_1	0
P5_LOC_Os04g47220.1	651_750	K_1	0
P5_LOC_Os04g47220.1	701_800	K_1	0
P5_LOC_Os04g47220.1	751_850	K_1	0
P5_LOC_Os04g47220.1	801_900	K_1	0
P5_LOC_Os04g47220.1	851_950	K_1	0
P5_LOC_Os04g47220.1	901_1000	K_1	0
P5_LOC_Os04g47220.1	951_1050	K_1	0
P5_LOC_Os04g49510.1	201_300	K_4	1.31326
P5_LOC_Os04g49510.1	251_350	K_4	1.23769
P5_LOC_Os04g49510.1	301_400	K_4	1.09165
P5_LOC_Os04g49510.1	351_450	K_4	1.12128
P5_LOC_Os04g49510.1	401_500	K_1	0
P5_LOC_Os04g52090.1	651_750	K_2	0.471393
P5_LOC_Os04g52090.1	701_800	K_4	1.10611
P5_LOC_Os04g52090.1	751_850	K_2	0.562335
P5_LOC_Os04g52090.1	801_900	K_2	0.471393
P5_LOC_Os04g52361.1	101_200	K_3	1.00711
P5_LOC_Os04g52361.1	151_250	K_4	1.16285
P5_LOC_Os04g52361.1	201_300	K_4	1.15888
P5_LOC_Os04g52361.1	251_350	K_1	0
P5_LOC_Os04g52361.1	401_500	K_2	0.602152
P5_LOC_Os04g52361.1	451_550	K_3	0.854424
P5_LOC_Os04g52361.1	501_600	K_4	1.31077
P5_LOC_Os04g52361.1	551_650	K_1	0
P5_LOC_Os04g52361.1	601_700	K_1	0
P5_LOC_Os04g52361.1	651_750	K_2	0.664064
P5_LOC_Os04g53620.1	2251_2350	K_1	0
P5_LOC_Os04g53620.1	2301_2400	K_1	0
P5_LOC_Os04g53620.1	2351_2450	K_1	0
P5_LOC_Os04g53620.1	2401_2500	K_1	0
P5_LOC_Os04g53970.1	451_550	K_3	0.848051
P5_LOC_Os04g55650.1	1301_1400	K_1	0
P5_LOC_Os04g55650.1	1351_1450	K_1	0
P5_LOC_Os04g55650.1	1401_1500	K_1	0
P5_LOC_Os04g55920.1	451_550	K_4	1.10007
P5_LOC_Os04g55920.1	501_600	K_3	0.552495
P5_LOC_Os04g55920.1	551_650	K_3	0.953697
P5_LOC_Os04g55920.1	601_700	K_3	0.888799
P5_LOC_Os04g56160.1	1001_1100	K_4	1.28657
P5_LOC_Os04g56160.1	1051_1150	K_4	1.28526
P5_LOC_Os04g56160.1	1101_1200	K_4	1.23844
P5_LOC_Os04g56160.1	1151_1250	K_4	1.2357
P5_LOC_Os04g56160.1	1201_1300	K_4	1.16874
P5_LOC_Os04g56160.1	1251_1350	K_4	1.13268
P5_LOC_Os04g56160.1	1301_1400	K_4	1.13275
P5_LOC_Os04g56160.1	1351_1450	K_4	1.32639
P5_LOC_Os04g56160.1	1401_1500	K_4	1.15543
P5_LOC_Os04g56160.1	1451_1550	K_4	1.22396
P5_LOC_Os04g56160.1	1501_1600	K_4	1.16561
P5_LOC_Os04g56160.1	151_250	K_1	0
P5_LOC_Os04g56160.1	1551_1650	K_4	1.30797
P5_LOC_Os04g56160.1	1601_1700	K_4	1.24948
P5_LOC_Os04g56160.1	1651_1750	K_4	1.22716
[truncated: 2,112 more rows]

## Sheet: ReP_>50K
The RSS clunster number and Shannon index of common high-conf. RSS windows with more than 50,000 reads in ReP sample
Gene	The region of window	RSS cluster number	Shannon index
PRe2d_LOC_Os01g03340.1	201_300	K_1	0
PRe2d_LOC_Os01g03340.1	251_350	K_3	0.938947
PRe2d_LOC_Os01g03340.1	301_400	K_2	0.688139
PRe2d_LOC_Os01g03340.1	351_450	K_2	0.676859
PRe2d_LOC_Os01g03340.1	401_500	K_4	1.0742
PRe2d_LOC_Os01g03340.1	451_550	K_2	0.680292
PRe2d_LOC_Os01g03340.1	501_600	K_4	1.1218
PRe2d_LOC_Os01g03340.1	551_650	K_4	1.09797
PRe2d_LOC_Os01g03340.1	601_700	K_2	0.167944
PRe2d_LOC_Os01g03340.1	651_750	K_4	1.27778
PRe2d_LOC_Os01g03340.1	701_800	K_4	1.27044
PRe2d_LOC_Os01g03340.1	751_850	K_4	1.28057
PRe2d_LOC_Os01g03360.1	251_350	K_3	0.976143
PRe2d_LOC_Os01g03360.1	301_400	K_4	1.00028
PRe2d_LOC_Os01g03360.1	351_450	K_2	0.692347
PRe2d_LOC_Os01g03360.1	401_500	K_2	0.610864
PRe2d_LOC_Os01g03680.1	101_200	K_3	0.886464
PRe2d_LOC_Os01g03680.1	151_250	K_3	0.947366
PRe2d_LOC_Os01g03680.1	201_300	K_3	1.05493
PRe2d_LOC_Os01g03680.1	251_350	K_3	1.00711
PRe2d_LOC_Os01g03680.1	301_400	K_4	1.18047
PRe2d_LOC_Os01g03680.1	351_450	K_3	0.703843
PRe2d_LOC_Os01g03680.1	401_500	K_3	0.902481
PRe2d_LOC_Os01g03680.1	451_550	K_3	1.06345
PRe2d_LOC_Os01g03680.1	501_600	K_3	1.09422
PRe2d_LOC_Os01g03680.1	51_150	K_2	0.680292
PRe2d_LOC_Os01g03680.1	551_650	K_1	0
PRe2d_LOC_Os01g03680.1	601_700	K_2	0.513957
PRe2d_LOC_Os01g03680.1	651_750	K_4	1.0389
PRe2d_LOC_Os01g03680.1	701_800	K_3	0.748019
PRe2d_LOC_Os01g03680.1	751_850	K_1	0
PRe2d_LOC_Os01g04020.1	151_250	K_2	0.653418
PRe2d_LOC_Os01g05490.1	201_300	K_1	0
PRe2d_LOC_Os01g05490.1	251_350	K_2	0.583259
PRe2d_LOC_Os01g05490.1	301_400	K_4	1.23575
PRe2d_LOC_Os01g05490.1	351_450	K_3	0.954647
PRe2d_LOC_Os01g05490.1	701_800	K_4	1.17451
PRe2d_LOC_Os01g05490.1	751_850	K_2	0.562335
PRe2d_LOC_Os01g05490.1	801_900	K_4	1.28816
PRe2d_LOC_Os01g05490.1	851_950	K_3	1.01514
PRe2d_LOC_Os01g05490.1	901_1000	K_3	1.08864
PRe2d_LOC_Os01g08350.1	101_200	K_4	1.34232
PRe2d_LOC_Os01g08350.1	1_100	K_2	0.641035
PRe2d_LOC_Os01g08350.1	151_250	K_3	0.842625
PRe2d_LOC_Os01g08350.1	51_150	K_4	1.26834
PRe2d_LOC_Os01g08700.1	3401_3500	K_2	0.676859
PRe2d_LOC_Os01g08700.1	3451_3550	K_1	0
PRe2d_LOC_Os01g08700.1	3501_3600	K_2	0.692947
PRe2d_LOC_Os01g08700.1	3551_3650	K_2	0.526908
PRe2d_LOC_Os01g09320.1	1751_1850	K_2	0.658956
PRe2d_LOC_Os01g09320.1	1801_1900	K_2	0.486223
PRe2d_LOC_Os01g09320.1	1851_1950	K_2	0.673012
PRe2d_LOC_Os01g09320.1	1901_2000	K_2	0.500402
PRe2d_LOC_Os01g09510.1	101_200	K_2	0.676859
PRe2d_LOC_Os01g09510.1	151_250	K_2	0.658956
PRe2d_LOC_Os01g09510.1	201_300	K_2	0.680292
PRe2d_LOC_Os01g09510.1	251_350	K_3	0.771412
PRe2d_LOC_Os01g09510.1	301_400	K_2	0.610864
PRe2d_LOC_Os01g09510.1	351_450	K_2	0.641035
PRe2d_LOC_Os01g09510.1	51_150	K_2	0.683315
PRe2d_LOC_Os01g09665.1	151_250	K_1	0
PRe2d_LOC_Os01g09665.1	201_300	K_1	0
PRe2d_LOC_Os01g09665.1	251_350	K_4	1.35393
PRe2d_LOC_Os01g09665.1	301_400	K_1	0
PRe2d_LOC_Os01g09665.1	351_450	K_1	0
PRe2d_LOC_Os01g09665.1	401_500	K_1	0
PRe2d_LOC_Os01g09665.1	451_550	K_2	0.683315
PRe2d_LOC_Os01g15270.1	101_200	K_4	1.33776
PRe2d_LOC_Os01g15270.1	151_250	K_3	0.805857
PRe2d_LOC_Os01g15270.1	201_300	K_2	0.658956
PRe2d_LOC_Os01g15270.1	251_350	K_2	0.676859
PRe2d_LOC_Os01g15270.1	301_400	K_4	1.12672
PRe2d_LOC_Os01g15270.1	351_450	K_2	0.688139
PRe2d_LOC_Os01g15270.1	401_500	K_4	1.26912
PRe2d_LOC_Os01g15270.1	451_550	K_4	1.3358
PRe2d_LOC_Os01g15270.1	501_600	K_2	0.486223
PRe2d_LOC_Os01g15270.1	51_150	K_4	1.28316
PRe2d_LOC_Os01g15270.1	551_650	K_4	1.31207
PRe2d_LOC_Os01g15270.1	601_700	K_4	1.35202
PRe2d_LOC_Os01g15270.1	651_750	K_4	1.1691
PRe2d_LOC_Os01g15270.1	701_800	K_4	1.05311
PRe2d_LOC_Os01g15270.1	751_850	K_1	0
PRe2d_LOC_Os01g15830.1	1001_1100	K_2	0.471393
PRe2d_LOC_Os01g15830.1	1051_1150	K_2	0.346515
PRe2d_LOC_Os01g15830.1	1101_1200	K_2	0.583259
PRe2d_LOC_Os01g15830.1	1151_1250	K_3	1.02083
PRe2d_LOC_Os01g15830.1	1201_1300	K_4	1.34767
PRe2d_LOC_Os01g15830.1	251_350	K_1	0
PRe2d_LOC_Os01g15830.1	301_400	K_4	1.17143
PRe2d_LOC_Os01g15830.1	351_450	K_2	0.676859
PRe2d_LOC_Os01g15830.1	401_500	K_3	0.753275
PRe2d_LOC_Os01g15830.1	451_550	K_4	1.34325
PRe2d_LOC_Os01g15830.1	501_600	K_3	0.962911
PRe2d_LOC_Os01g15830.1	551_650	K_1	0
PRe2d_LOC_Os01g15830.1	601_700	K_2	0.562335
PRe2d_LOC_Os01g15830.1	651_750	K_3	0.752505
PRe2d_LOC_Os01g15830.1	701_800	K_2	0.691346
PRe2d_LOC_Os01g15830.1	901_1000	K_2	0.691346
PRe2d_LOC_Os01g15830.1	951_1050	K_3	0.985672
PRe2d_LOC_Os01g16890.1	101_200	K_1	0
PRe2d_LOC_Os01g16890.1	151_250	K_2	0.562335
PRe2d_LOC_Os01g16890.1	201_300	K_2	0.562335
PRe2d_LOC_Os01g16890.1	251_350	K_2	0.500402
PRe2d_LOC_Os01g16890.1	301_400	K_3	1.03953
PRe2d_LOC_Os01g16890.1	351_450	K_4	1.22915
PRe2d_LOC_Os01g16890.1	401_500	K_4	1.21667
PRe2d_LOC_Os01g16890.1	451_550	K_2	0.526908
PRe2d_LOC_Os01g16890.1	501_600	K_1	0
PRe2d_LOC_Os01g18050.1	1001_1100	K_2	0.692347
PRe2d_LOC_Os01g18050.1	1051_1150	K_2	0.658956
PRe2d_LOC_Os01g18050.1	1401_1500	K_1	0
PRe2d_LOC_Os01g18050.1	1451_1550	K_3	0.875705
PRe2d_LOC_Os01g18050.1	1501_1600	K_2	0.647447
PRe2d_LOC_Os01g18050.1	1551_1650	K_2	0.692347
PRe2d_LOC_Os01g18050.1	1601_1700	K_1	0
PRe2d_LOC_Os01g18050.1	201_300	K_1	0
PRe2d_LOC_Os01g18050.1	251_350	K_2	0.676859
PRe2d_LOC_Os01g18050.1	301_400	K_1	0
PRe2d_LOC_Os01g18050.1	351_450	K_2	0.692947
PRe2d_LOC_Os01g18050.1	401_500	K_1	0
PRe2d_LOC_Os01g18050.1	451_550	K_2	0.500402
PRe2d_LOC_Os01g18050.1	501_600	K_1	0
PRe2d_LOC_Os01g18050.1	551_650	K_2	0.278769
PRe2d_LOC_Os01g18050.1	601_700	K_1	0
PRe2d_LOC_Os01g18050.1	651_750	K_2	0.688139
PRe2d_LOC_Os01g18050.1	701_800	K_3	0.947628
PRe2d_LOC_Os01g18050.1	751_850	K_2	0.539276
PRe2d_LOC_Os01g18050.1	801_900	K_2	0.513957
PRe2d_LOC_Os01g18050.1	851_950	K_2	0.486223
PRe2d_LOC_Os01g18050.1	901_1000	K_2	0.689944
PRe2d_LOC_Os01g18050.1	951_1050	K_2	0.592953
PRe2d_LOC_Os01g18170.1	1001_1100	K_1	0
PRe2d_LOC_Os01g18170.1	1051_1150	K_1	0
PRe2d_LOC_Os01g18170.1	1101_1200	K_2	0.647447
PRe2d_LOC_Os01g18170.1	1151_1250	K_2	0.673012
PRe2d_LOC_Os01g18170.1	301_400	K_1	0
PRe2d_LOC_Os01g18170.1	351_450	K_4	1.20433
PRe2d_LOC_Os01g18170.1	401_500	K_4	1.19977
PRe2d_LOC_Os01g18170.1	451_550	K_4	1.2684
PRe2d_LOC_Os01g18170.1	501_600	K_3	0.965711
PRe2d_LOC_Os01g18170.1	551_650	K_4	1.26976
PRe2d_LOC_Os01g18170.1	601_700	K_4	1.3223
PRe2d_LOC_Os01g18170.1	651_750	K_4	1.30826
PRe2d_LOC_Os01g18170.1	701_800	K_4	1.35636
PRe2d_LOC_Os01g18170.1	751_850	K_4	1.19421
PRe2d_LOC_Os01g18170.1	801_900	K_4	1.25594
PRe2d_LOC_Os01g18170.1	851_950	K_3	0.680612
PRe2d_LOC_Os01g18170.1	901_1000	K_2	0.692947
PRe2d_LOC_Os01g18170.1	951_1050	K_4	1.18407
PRe2d_LOC_Os01g18744.1	1001_1100	K_2	0.573057
PRe2d_LOC_Os01g18744.1	1051_1150	K_3	0.852124
PRe2d_LOC_Os01g18744.1	1101_1200	K_3	0.900724
PRe2d_LOC_Os01g18744.1	1151_1250	K_4	1.11269
PRe2d_LOC_Os01g18744.1	1201_1300	K_2	0.539276
PRe2d_LOC_Os01g18744.1	1251_1350	K_2	0.253639
PRe2d_LOC_Os01g18744.1	1301_1400	K_3	0.99046
PRe2d_LOC_Os01g18744.1	1351_1450	K_4	1.17341
PRe2d_LOC_Os01g18744.1	1401_1500	K_2	0.689944
PRe2d_LOC_Os01g18744.1	551_650	K_3	1.05106
PRe2d_LOC_Os01g18744.1	601_700	K_1	0
PRe2d_LOC_Os01g18744.1	651_750	K_3	0.990915
PRe2d_LOC_Os01g18744.1	701_800	K_4	1.03835
PRe2d_LOC_Os01g18744.1	751_850	K_2	0.455886
PRe2d_LOC_Os01g18744.1	801_900	K_2	0.610864
PRe2d_LOC_Os01g18744.1	851_950	K_1	0
PRe2d_LOC_Os01g18744.1	901_1000	K_2	0.634179
PRe2d_LOC_Os01g18744.1	951_1050	K_1	0
PRe2d_LOC_Os01g19020.1	1001_1100	K_2	0.68593
PRe2d_LOC_Os01g19020.1	101_200	K_3	0.994588
PRe2d_LOC_Os01g19020.1	1051_1150	K_3	0.798832
PRe2d_LOC_Os01g19020.1	1_100	K_1	0
PRe2d_LOC_Os01g19020.1	1101_1200	K_1	0
PRe2d_LOC_Os01g19020.1	151_250	K_2	0.253639
PRe2d_LOC_Os01g19020.1	201_300	K_2	0.513957
PRe2d_LOC_Os01g19020.1	251_350	K_4	1.33469
PRe2d_LOC_Os01g19020.1	301_400	K_3	0.937906
PRe2d_LOC_Os01g19020.1	351_450	K_3	0.771412
PRe2d_LOC_Os01g19020.1	401_500	K_3	0.94708
PRe2d_LOC_Os01g19020.1	451_550	K_1	0
PRe2d_LOC_Os01g19020.1	51_150	K_4	1.20865
PRe2d_LOC_Os01g19020.1	901_1000	K_1	0
PRe2d_LOC_Os01g19020.1	951_1050	K_3	1.07678
PRe2d_LOC_Os01g22010.1	1001_1100	K_4	1.16346
PRe2d_LOC_Os01g22010.1	101_200	K_2	0.641035
PRe2d_LOC_Os01g22010.1	1051_1150	K_4	1.11518
PRe2d_LOC_Os01g22010.1	1_100	K_3	0.902481
PRe2d_LOC_Os01g22010.1	1101_1200	K_2	0.278769
PRe2d_LOC_Os01g22010.1	1151_1250	K_2	0.539276
PRe2d_LOC_Os01g22010.1	1201_1300	K_4	1.00528
PRe2d_LOC_Os01g22010.1	1251_1350	K_4	1.13374
PRe2d_LOC_Os01g22010.1	1301_1400	K_4	1.34965
PRe2d_LOC_Os01g22010.1	1351_1450	K_4	1.07334
PRe2d_LOC_Os01g22010.1	1401_1500	K_4	0.945498
PRe2d_LOC_Os01g22010.1	1451_1550	K_3	1.07682
PRe2d_LOC_Os01g22010.1	1501_1600	K_2	0.626869
PRe2d_LOC_Os01g22010.1	151_250	K_4	1.17597
PRe2d_LOC_Os01g22010.1	1551_1650	K_3	0.958355
PRe2d_LOC_Os01g22010.1	201_300	K_3	1.0973
PRe2d_LOC_Os01g22010.1	251_350	K_1	0
PRe2d_LOC_Os01g22010.1	301_400	K_2	0.346515
PRe2d_LOC_Os01g22010.1	451_550	K_2	0.676859
PRe2d_LOC_Os01g22010.1	501_600	K_1	0
PRe2d_LOC_Os01g22010.1	51_150	K_4	1.02567
PRe2d_LOC_Os01g22010.1	551_650	K_4	1.14588
PRe2d_LOC_Os01g22010.1	601_700	K_4	1.35219
PRe2d_LOC_Os01g22010.1	651_750	K_4	1.20359
PRe2d_LOC_Os01g22010.1	701_800	K_3	0.786757
PRe2d_LOC_Os01g22010.1	751_850	K_1	0
PRe2d_LOC_Os01g22010.1	801_900	K_2	0.658956
PRe2d_LOC_Os01g22010.1	851_950	K_1	0
PRe2d_LOC_Os01g22010.1	901_1000	K_1	0
PRe2d_LOC_Os01g22010.1	951_1050	K_2	0.626869
PRe2d_LOC_Os01g22490.1	401_500	K_2	0.653418
PRe2d_LOC_Os01g22490.1	451_550	K_2	0.692947
PRe2d_LOC_Os01g22490.1	501_600	K_2	0.602152
PRe2d_LOC_Os01g22490.1	551_650	K_1	0
PRe2d_LOC_Os01g22490.1	601_700	K_1	0
PRe2d_LOC_Os01g28790.1	151_250	K_1	0
PRe2d_LOC_Os01g28790.1	201_300	K_2	0.680292
PRe2d_LOC_Os01g28790.1	251_350	K_3	0.562487
PRe2d_LOC_Os01g28790.1	301_400	K_1	0
PRe2d_LOC_Os01g28790.1	351_450	K_4	1.03239
PRe2d_LOC_Os01g28790.1	401_500	K_3	0.862766
PRe2d_LOC_Os01g28790.1	451_550	K_2	0.688139
PRe2d_LOC_Os01g28790.1	501_600	K_2	0.641035
PRe2d_LOC_Os01g28790.1	551_650	K_3	0.967141
PRe2d_LOC_Os01g33960.1	1851_1950	K_2	0.673012
PRe2d_LOC_Os01g33960.1	1901_2000	K_2	0.692947
PRe2d_LOC_Os01g33960.1	1951_2050	K_2	0.513957
PRe2d_LOC_Os01g33960.1	2001_2100	K_1	0
PRe2d_LOC_Os01g42410.1	4101_4200	K_4	1.29253
PRe2d_LOC_Os01g45274.1	801_900	K_1	0
PRe2d_LOC_Os01g45274.1	851_950	K_3	0.886464
PRe2d_LOC_Os01g45274.1	901_1000	K_2	0.455886
PRe2d_LOC_Os01g45274.1	951_1050	K_4	1.25805
PRe2d_LOC_Os01g46610.1	101_200	K_3	0.968509
PRe2d_LOC_Os01g46610.1	1101_1200	K_2	0.55108
PRe2d_LOC_Os01g46610.1	1151_1250	K_1	0
PRe2d_LOC_Os01g46610.1	1201_1300	K_2	0.673012
PRe2d_LOC_Os01g46610.1	1251_1350	K_2	0.673012
PRe2d_LOC_Os01g46610.1	1301_1400	K_3	0.696738
PRe2d_LOC_Os01g46610.1	1351_1450	K_3	1.03953
PRe2d_LOC_Os01g46610.1	151_250	K_2	0.562335
PRe2d_LOC_Os01g46610.1	201_300	K_2	0.664064
PRe2d_LOC_Os01g46610.1	251_350	K_1	0
PRe2d_LOC_Os01g46610.1	301_400	K_1	0
PRe2d_LOC_Os01g46980.1	501_600	K_2	0.573057
PRe2d_LOC_Os01g46980.1	551_650	K_1	0
PRe2d_LOC_Os01g46980.1	601_700	K_3	1.08213
PRe2d_LOC_Os01g46980.1	651_750	K_2	0.583259
PRe2d_LOC_Os01g46980.1	701_800	K_2	0.539276
PRe2d_LOC_Os01g46980.1	751_850	K_3	0.839649
PRe2d_LOC_Os01g46980.1	801_900	K_3	0.826538
PRe2d_LOC_Os01g46980.1	851_950	K_2	0.526908
PRe2d_LOC_Os01g46980.1	901_1000	K_2	0.664064
PRe2d_LOC_Os01g49190.1	1051_1150	K_2	0.562335
PRe2d_LOC_Os01g49190.1	1101_1200	K_2	0.689944
PRe2d_LOC_Os01g49190.1	1151_1250	K_3	1.02776
PRe2d_LOC_Os01g49190.1	1201_1300	K_4	1.31394
PRe2d_LOC_Os01g49190.1	1251_1350	K_2	0.55108
PRe2d_LOC_Os01g49190.1	1301_1400	K_2	0.673012
PRe2d_LOC_Os01g49190.1	1351_1450	K_2	0.619101
PRe2d_LOC_Os01g49190.1	1401_1500	K_1	0
PRe2d_LOC_Os01g49190.1	1451_1550	K_3	0.958574
PRe2d_LOC_Os01g49190.1	1501_1600	K_2	0.626869
PRe2d_LOC_Os01g49190.1	1551_1650	K_2	0.668748
PRe2d_LOC_Os01g49190.1	1601_1700	K_3	1.01854
PRe2d_LOC_Os01g49190.1	1651_1750	K_3	1.03758
PRe2d_LOC_Os01g49190.1	1701_1800	K_2	0.683315
PRe2d_LOC_Os01g49190.1	401_500	K_2	0.688139
PRe2d_LOC_Os01g49190.1	451_550	K_1	0
PRe2d_LOC_Os01g49190.1	501_600	K_2	0.634179
PRe2d_LOC_Os01g49190.1	551_650	K_2	0.610864
PRe2d_LOC_Os01g49190.1	601_700	K_1	0
PRe2d_LOC_Os01g49190.1	651_750	K_1	0
PRe2d_LOC_Os01g49370.1	101_200	K_1	0
PRe2d_LOC_Os01g49370.1	1_100	K_3	1.01456
PRe2d_LOC_Os01g49370.1	51_150	K_1	0
PRe2d_LOC_Os01g52500.1	2151_2250	K_1	0
PRe2d_LOC_Os01g52500.1	2201_2300	K_2	0.626869
PRe2d_LOC_Os01g52500.1	2251_2350	K_2	0.680292
PRe2d_LOC_Os01g52500.1	2301_2400	K_2	0.455886
PRe2d_LOC_Os01g55830.1	1001_1100	K_4	1.24836
PRe2d_LOC_Os01g55830.1	1051_1150	K_2	0.626869
PRe2d_LOC_Os01g55830.1	1101_1200	K_1	0
PRe2d_LOC_Os01g55830.1	151_250	K_2	0.692947
PRe2d_LOC_Os01g55830.1	201_300	K_3	1.0181
PRe2d_LOC_Os01g55830.1	251_350	K_4	1.20376
PRe2d_LOC_Os01g55830.1	301_400	K_4	1.11241
PRe2d_LOC_Os01g55830.1	351_450	K_4	1.00071
PRe2d_LOC_Os01g55830.1	401_500	K_4	1.03887
PRe2d_LOC_Os01g55830.1	451_550	K_4	1.14033
PRe2d_LOC_Os01g55830.1	501_600	K_4	1.26333
PRe2d_LOC_Os01g55830.1	551_650	K_4	1.33899
PRe2d_LOC_Os01g55830.1	601_700	K_4	1.33907
PRe2d_LOC_Os01g55830.1	651_750	K_3	0.688858
PRe2d_LOC_Os01g55830.1	701_800	K_4	0.987416
PRe2d_LOC_Os01g55830.1	751_850	K_4	1.17814
PRe2d_LOC_Os01g55830.1	801_900	K_3	0.902951
PRe2d_LOC_Os01g55830.1	851_950	K_4	1.25635
PRe2d_LOC_Os01g55830.1	901_1000	K_4	1.27428
PRe2d_LOC_Os01g55830.1	951_1050	K_4	1.19008
PRe2d_LOC_Os01g57960.1	101_200	K_4	1.17796
PRe2d_LOC_Os01g57960.1	1_100	K_4	1.31588
PRe2d_LOC_Os01g57960.1	151_250	K_4	1.10601
PRe2d_LOC_Os01g57960.1	201_300	K_4	1.36024
PRe2d_LOC_Os01g57960.1	251_350	K_4	1.36031
PRe2d_LOC_Os01g57960.1	301_400	K_4	1.37314
PRe2d_LOC_Os01g57960.1	351_450	K_4	1.29064
PRe2d_LOC_Os01g57960.1	401_500	K_4	1.11102
PRe2d_LOC_Os01g57960.1	451_550	K_4	1.14253
PRe2d_LOC_Os01g57960.1	501_600	K_4	1.17066
PRe2d_LOC_Os01g57960.1	51_150	K_4	1.23604
PRe2d_LOC_Os01g57960.1	551_650	K_4	1.27306
PRe2d_LOC_Os01g57960.1	601_700	K_4	1.05746
PRe2d_LOC_Os01g57960.1	651_750	K_4	1.31912
PRe2d_LOC_Os01g57960.1	701_800	K_1	0
PRe2d_LOC_Os01g57968.1	1451_1550	K_1	0
PRe2d_LOC_Os01g57968.1	1501_1600	K_1	0
PRe2d_LOC_Os01g57968.1	1551_1650	K_2	0.167944
PRe2d_LOC_Os01g58010.1	551_650	K_1	0
PRe2d_LOC_Os01g58022.1	101_200	K_1	0
PRe2d_LOC_Os01g58022.1	151_250	K_1	0
PRe2d_LOC_Os01g58022.1	51_150	K_1	0
PRe2d_LOC_Os01g58024.1	551_650	K_1	0
PRe2d_LOC_Os01g58024.1	601_700	K_1	0
PRe2d_LOC_Os01g58039.1	601_700	K_2	0.647447
PRe2d_LOC_Os01g58039.1	651_750	K_4	1.36474
PRe2d_LOC_Os01g58039.1	701_800	K_3	1.04661
PRe2d_LOC_Os01g58039.1	751_850	K_2	0.683315
PRe2d_LOC_Os01g59150.1	101_200	K_3	1.03953
PRe2d_LOC_Os01g59150.1	151_250	K_3	1.07409
PRe2d_LOC_Os01g59150.1	201_300	K_2	0.668748
PRe2d_LOC_Os01g59150.1	251_350	K_2	0.653418
PRe2d_LOC_Os01g59150.1	301_400	K_2	0.680292
PRe2d_LOC_Os01g59150.1	351_450	K_2	0.688139
PRe2d_LOC_Os01g59150.1	401_500	K_3	1.0889
PRe2d_LOC_Os01g59150.1	501_600	K_2	0.610864
PRe2d_LOC_Os01g59150.1	51_150	K_3	1.00343
PRe2d_LOC_Os01g59150.1	551_650	K_2	0.641035
PRe2d_LOC_Os01g59150.1	601_700	K_2	0.673012
PRe2d_LOC_Os01g59150.1	651_750	K_4	1.35052
PRe2d_LOC_Os01g59150.1	701_800	K_2	0.592953
PRe2d_LOC_Os01g59150.1	751_850	K_1	0
PRe2d_LOC_Os01g59150.1	801_900	K_2	0.676859
PRe2d_LOC_Os01g59150.1	851_950	K_2	0.692947
PRe2d_LOC_Os01g59150.1	901_1000	K_3	1.0583
PRe2d_LOC_Os01g59150.1	951_1050	K_3	0.843018
PRe2d_LOC_Os01g59440.1	601_700	K_3	0.9776
PRe2d_LOC_Os01g60190.1	1551_1650	K_1	0
PRe2d_LOC_Os01g60190.1	1601_1700	K_2	0.664064
PRe2d_LOC_Os01g60190.1	1651_1750	K_3	0.874861
PRe2d_LOC_Os01g60190.1	1701_1800	K_2	0.689944
PRe2d_LOC_Os01g60190.1	1751_1850	K_1	0
PRe2d_LOC_Os01g60190.1	201_300	K_2	0.619101
PRe2d_LOC_Os01g60410.1	551_650	K_1	0
PRe2d_LOC_Os01g60410.1	601_700	K_2	0.68593
PRe2d_LOC_Os01g60790.1	301_400	K_1	0
PRe2d_LOC_Os01g64630.1	101_200	K_4	1.32731
PRe2d_LOC_Os01g64630.1	1201_1300	K_3	0.994588
PRe2d_LOC_Os01g64630.1	1251_1350	K_4	1.36139
PRe2d_LOC_Os01g64630.1	1301_1400	K_3	0.780556
PRe2d_LOC_Os01g64630.1	1351_1450	K_4	1.30964
PRe2d_LOC_Os01g64630.1	1401_1500	K_3	1.07978
PRe2d_LOC_Os01g64630.1	151_250	K_4	1.34074
PRe2d_LOC_Os01g64630.1	451_550	K_2	0.680292
PRe2d_LOC_Os01g64630.1	501_600	K_2	0.641035
PRe2d_LOC_Os01g64630.1	551_650	K_3	0.898516
PRe2d_LOC_Os01g64630.1	601_700	K_4	1.31207
PRe2d_LOC_Os01g67134.1	101_200	K_1	0
PRe2d_LOC_Os01g67134.1	151_250	K_1	0
PRe2d_LOC_Os01g67134.1	201_300	K_1	0
PRe2d_LOC_Os01g67134.1	251_350	K_1	0
PRe2d_LOC_Os01g67134.1	301_400	K_2	0.619101
PRe2d_LOC_Os01g67134.1	351_450	K_1	0
PRe2d_LOC_Os01g67134.1	401_500	K_2	0.664064
PRe2d_LOC_Os01g67134.1	451_550	K_2	0.55108
PRe2d_LOC_Os01g67134.1	501_600	K_3	1.06424
PRe2d_LOC_Os01g67134.1	51_150	K_1	0
PRe2d_LOC_Os01g67134.1	551_650	K_1	0
PRe2d_LOC_Os01g67134.1	601_700	K_1	0
PRe2d_LOC_Os01g67364.1	651_750	K_1	0
PRe2d_LOC_Os01g67364.1	701_800	K_4	1.31914
PRe2d_LOC_Os01g67364.1	751_850	K_3	0.985447
PRe2d_LOC_Os01g67364.1	801_900	K_1	0
PRe2d_LOC_Os01g67364.1	851_950	K_1	0
PRe2d_LOC_Os01g67364.1	901_1000	K_4	1.19951
PRe2d_LOC_Os01g67860.1	1001_1100	K_3	0.780556
PRe2d_LOC_Os01g67860.1	101_200	K_4	1.27517
PRe2d_LOC_Os01g67860.1	1051_1150	K_4	0.928666
PRe2d_LOC_Os01g67860.1	1101_1200	K_4	1.35412
PRe2d_LOC_Os01g67860.1	1151_1250	K_4	1.15589
PRe2d_LOC_Os01g67860.1	1201_1300	K_4	1.16572
PRe2d_LOC_Os01g67860.1	1251_1350	K_2	0.692947
PRe2d_LOC_Os01g67860.1	1301_1400	K_3	0.988907
PRe2d_LOC_Os01g67860.1	151_250	K_4	1.3502
PRe2d_LOC_Os01g67860.1	201_300	K_4	1.16462
PRe2d_LOC_Os01g67860.1	251_350	K_4	1.01994
PRe2d_LOC_Os01g67860.1	301_400	K_4	0.974541
PRe2d_LOC_Os01g67860.1	351_450	K_4	1.05141
PRe2d_LOC_Os01g67860.1	401_500	K_4	1.27545
PRe2d_LOC_Os01g67860.1	451_550	K_4	1.27573
PRe2d_LOC_Os01g67860.1	501_600	K_4	1.0934
PRe2d_LOC_Os01g67860.1	51_150	K_1	0
PRe2d_LOC_Os01g67860.1	551_650	K_4	1.25123
PRe2d_LOC_Os01g67860.1	601_700	K_4	1.38117
PRe2d_LOC_Os01g67860.1	651_750	K_4	1.29224
PRe2d_LOC_Os01g67860.1	701_800	K_4	0.991663
PRe2d_LOC_Os01g67860.1	751_850	K_4	1.18007
PRe2d_LOC_Os01g67860.1	801_900	K_4	1.15275
PRe2d_LOC_Os01g67860.1	851_950	K_4	1.25088
PRe2d_LOC_Os01g67860.1	901_1000	K_4	1.37867
PRe2d_LOC_Os01g67860.1	951_1050	K_2	0.626869
PRe2d_LOC_Os01g70170.1	1001_1100	K_2	0.43967
PRe2d_LOC_Os01g70170.1	1051_1150	K_1	0
PRe2d_LOC_Os01g70170.1	701_800	K_2	0.610864
PRe2d_LOC_Os01g70170.1	751_850	K_4	1.25508
PRe2d_LOC_Os01g70170.1	801_900	K_2	0.471393
PRe2d_LOC_Os01g70170.1	851_950	K_2	0.647447
PRe2d_LOC_Os01g70170.1	901_1000	K_2	0.55108
PRe2d_LOC_Os01g70170.1	951_1050	K_3	0.612869
PRe2d_LOC_Os01g71620.1	5101_5200	K_1	0
PRe2d_LOC_Os01g74300.1	251_350	K_3	0.99891
PRe2d_LOC_Os01g74300.1	301_400	K_3	0.822443
PRe2d_LOC_Os01g74300.1	351_450	K_3	0.67849
PRe2d_LOC_Os01g74300.1	401_500	K_2	0.653418
PRe2d_LOC_Os01g74300.1	451_550	K_3	0.873197
PRe2d_LOC_Os01g74300.1	501_600	K_2	0.583259
PRe2d_LOC_Os01g74300.1	551_650	K_3	1.08693
PRe2d_LOC_Os01g74300.1	601_700	K_3	1.07374
PRe2d_LOC_Os01g74300.1	651_750	K_1	0
PRe2d_LOC_Os01g74410.1	751_850	K_4	1.32126
PRe2d_LOC_Os01g74410.1	801_900	K_4	1.18445
PRe2d_LOC_Os01g74410.1	851_950	K_1	0
PRe2d_LOC_Os02g01560.1	351_450	K_2	0.500402
PRe2d_LOC_Os02g01560.1	401_500	K_3	1.01836
PRe2d_LOC_Os02g01560.1	451_550	K_2	0.664064
PRe2d_LOC_Os02g01560.1	501_600	K_1	0
PRe2d_LOC_Os02g01560.1	551_650	K_1	0
PRe2d_LOC_Os02g01560.1	751_850	K_1	0
PRe2d_LOC_Os02g01560.1	801_900	K_3	1.00633
PRe2d_LOC_Os02g01560.1	851_950	K_3	0.85333
PRe2d_LOC_Os02g01560.1	901_1000	K_2	0.68593
PRe2d_LOC_Os02g01560.1	951_1050	K_2	0.610864
PRe2d_LOC_Os02g02890.1	151_250	K_2	0.43967
PRe2d_LOC_Os02g02890.1	201_300	K_1	0
PRe2d_LOC_Os02g02890.1	251_350	K_2	0.602152
PRe2d_LOC_Os02g02890.1	301_400	K_3	0.855066
PRe2d_LOC_Os02g02890.1	351_450	K_2	0.673012
PRe2d_LOC_Os02g02890.1	401_500	K_1	0
PRe2d_LOC_Os02g02890.1	451_550	K_2	0.689944
PRe2d_LOC_Os02g02890.1	501_600	K_2	0.619101
PRe2d_LOC_Os02g02890.1	551_650	K_2	0.647447
PRe2d_LOC_Os02g02890.1	601_700	K_2	0.641035
PRe2d_LOC_Os02g03860.1	101_200	K_4	1.31318
PRe2d_LOC_Os02g03860.1	1_100	K_1	0
PRe2d_LOC_Os02g03860.1	151_250	K_4	1.28127
PRe2d_LOC_Os02g03860.1	201_300	K_4	1.23971
PRe2d_LOC_Os02g03860.1	251_350	K_3	1.03584
PRe2d_LOC_Os02g03860.1	301_400	K_2	0.526908
PRe2d_LOC_Os02g03860.1	51_150	K_4	1.29918
PRe2d_LOC_Os02g06640.1	1001_1100	K_3	0.899955
PRe2d_LOC_Os02g06640.1	1251_1350	K_2	0.513957
PRe2d_LOC_Os02g06640.1	1301_1400	K_1	0
PRe2d_LOC_Os02g06640.1	1351_1450	K_1	0
PRe2d_LOC_Os02g06640.1	1401_1500	K_4	1.22364
PRe2d_LOC_Os02g06640.1	1451_1550	K_4	1.14351
PRe2d_LOC_Os02g06640.1	1501_1600	K_4	1.04282
PRe2d_LOC_Os02g06640.1	151_250	K_2	0.647447
PRe2d_LOC_Os02g06640.1	1551_1650	K_2	0.500402
PRe2d_LOC_Os02g06640.1	201_300	K_1	0
PRe2d_LOC_Os02g06640.1	251_350	K_4	1.14813
PRe2d_LOC_Os02g06640.1	551_650	K_2	0.689944
PRe2d_LOC_Os02g06640.1	601_700	K_2	0.664064
PRe2d_LOC_Os02g06640.1	651_750	K_4	1.30172
PRe2d_LOC_Os02g06640.1	701_800	K_4	1.09744
PRe2d_LOC_Os02g06640.1	751_850	K_2	0.692947
PRe2d_LOC_Os02g06640.1	801_900	K_1	0
PRe2d_LOC_Os02g06640.1	851_950	K_2	0.526908
PRe2d_LOC_Os02g06640.1	901_1000	K_4	1.08182
PRe2d_LOC_Os02g06640.1	951_1050	K_4	1.02384
PRe2d_LOC_Os02g06700.1	101_200	K_2	0.619101
PRe2d_LOC_Os02g06700.1	1_100	K_1	0
PRe2d_LOC_Os02g06700.1	151_250	K_4	1.31722
PRe2d_LOC_Os02g06700.1	201_300	K_3	1.00487
PRe2d_LOC_Os02g06700.1	251_350	K_4	1.38098
PRe2d_LOC_Os02g06700.1	301_400	K_2	0.573057
PRe2d_LOC_Os02g06700.1	351_450	K_3	0.937982
PRe2d_LOC_Os02g06700.1	51_150	K_3	1.04613
PRe2d_LOC_Os02g06700.1	601_700	K_1	0
PRe2d_LOC_Os02g06700.1	651_750	K_3	1.0362
PRe2d_LOC_Os02g06700.1	701_800	K_4	1.34892
PRe2d_LOC_Os02g06700.1	751_850	K_2	0.693147
PRe2d_LOC_Os02g07260.1	1001_1100	K_4	1.05675
PRe2d_LOC_Os02g07260.1	1051_1150	K_2	0.626869
PRe2d_LOC_Os02g07260.1	1101_1200	K_1	0
PRe2d_LOC_Os02g07260.1	1151_1250	K_2	0.602152
PRe2d_LOC_Os02g07260.1	1201_1300	K_4	1.27517
PRe2d_LOC_Os02g07260.1	1251_1350	K_4	1.16782
PRe2d_LOC_Os02g07260.1	1301_1400	K_4	1.09735
PRe2d_LOC_Os02g07260.1	1351_1450	K_3	0.917374
PRe2d_LOC_Os02g07260.1	1401_1500	K_3	0.719053
PRe2d_LOC_Os02g07260.1	1451_1550	K_2	0.43967
PRe2d_LOC_Os02g07260.1	1501_1600	K_1	0
PRe2d_LOC_Os02g07260.1	151_250	K_2	0.619101
PRe2d_LOC_Os02g07260.1	201_300	K_2	0.404963
PRe2d_LOC_Os02g07260.1	251_350	K_3	0.496209
PRe2d_LOC_Os02g07260.1	301_400	K_3	0.845113
PRe2d_LOC_Os02g07260.1	351_450	K_3	0.834314
PRe2d_LOC_Os02g07260.1	401_500	K_2	0.325083
PRe2d_LOC_Os02g07260.1	451_550	K_3	0.828148
PRe2d_LOC_Os02g07260.1	501_600	K_3	0.83857
PRe2d_LOC_Os02g07260.1	551_650	K_3	1.08213
PRe2d_LOC_Os02g07260.1	601_700	K_2	0.658956
PRe2d_LOC_Os02g07260.1	651_750	K_2	0.422709
PRe2d_LOC_Os02g07260.1	701_800	K_3	1.08414
PRe2d_LOC_Os02g07260.1	751_850	K_3	0.78469
PRe2d_LOC_Os02g07260.1	801_900	K_3	0.974847
PRe2d_LOC_Os02g07260.1	851_950	K_1	0
PRe2d_LOC_Os02g07260.1	901_1000	K_4	1.33065
PRe2d_LOC_Os02g07260.1	951_1050	K_4	1.33323
PRe2d_LOC_Os02g07410.1	351_450	K_3	0.857924
PRe2d_LOC_Os02g07410.1	401_500	K_3	0.539044
PRe2d_LOC_Os02g07410.1	451_550	K_4	1.28491
PRe2d_LOC_Os02g07410.1	501_600	K_3	0.999944
PRe2d_LOC_Os02g07410.1	551_650	K_3	0.897928
PRe2d_LOC_Os02g07910.1	201_300	K_1	0
PRe2d_LOC_Os02g07910.1	251_350	K_1	0
PRe2d_LOC_Os02g07910.1	301_400	K_1	0
PRe2d_LOC_Os02g07910.1	351_450	K_1	0
PRe2d_LOC_Os02g07910.1	401_500	K_1	0
PRe2d_LOC_Os02g07910.1	451_550	K_1	0
PRe2d_LOC_Os02g08100.1	1001_1100	K_1	0
PRe2d_LOC_Os02g08100.1	101_200	K_1	0
PRe2d_LOC_Os02g08100.1	1051_1150	K_1	0
PRe2d_LOC_Os02g08100.1	1101_1200	K_1	0
PRe2d_LOC_Os02g08100.1	1151_1250	K_1	0
PRe2d_LOC_Os02g08100.1	1201_1300	K_1	0
PRe2d_LOC_Os02g08100.1	151_250	K_1	0
PRe2d_LOC_Os02g08100.1	701_800	K_1	0
PRe2d_LOC_Os02g08100.1	751_850	K_1	0
PRe2d_LOC_Os02g08100.1	801_900	K_1	0
PRe2d_LOC_Os02g08100.1	851_950	K_1	0
PRe2d_LOC_Os02g08100.1	901_1000	K_1	0
PRe2d_LOC_Os02g08100.1	951_1050	K_1	0
PRe2d_LOC_Os02g08440.1	1151_1250	K_2	0.619101
PRe2d_LOC_Os02g08440.1	1201_1300	K_4	1.05377
PRe2d_LOC_Os02g08440.1	1251_1350	K_4	1.14388
PRe2d_LOC_Os02g08440.1	1301_1400	K_4	1.24235
PRe2d_LOC_Os02g08440.1	1351_1450	K_3	1.09349
PRe2d_LOC_Os02g08440.1	1401_1500	K_2	0.68593
PRe2d_LOC_Os02g08440.1	1451_1550	K_2	0.692947
PRe2d_LOC_Os02g08440.1	1501_1600	K_1	0
PRe2d_LOC_Os02g08440.1	151_250	K_1	0
PRe2d_LOC_Os02g08440.1	201_300	K_4	1.15305
PRe2d_LOC_Os02g08440.1	251_350	K_4	1.11278
PRe2d_LOC_Os02g08440.1	301_400	K_3	0.926507
PRe2d_LOC_Os02g08440.1	351_450	K_3	0.794972
PRe2d_LOC_Os02g09490.1	101_200	K_4	1.24251
PRe2d_LOC_Os02g09490.1	1101_1200	K_1	0
PRe2d_LOC_Os02g09490.1	1151_1250	K_2	0.680292
PRe2d_LOC_Os02g09490.1	1201_1300	K_2	0.668748
PRe2d_LOC_Os02g09490.1	1251_1350	K_2	0.592953
PRe2d_LOC_Os02g09490.1	151_250	K_4	1.21455
PRe2d_LOC_Os02g09490.1	201_300	K_4	1.13377
PRe2d_LOC_Os02g09490.1	251_350	K_2	0.486223
PRe2d_LOC_Os02g09490.1	301_400	K_2	0.253639
PRe2d_LOC_Os02g12480.1	101_200	K_1	0
PRe2d_LOC_Os02g12480.1	1_100	K_1	0
PRe2d_LOC_Os02g12480.1	1701_1800	K_2	0.592953
PRe2d_LOC_Os02g12480.1	1751_1850	K_4	1.26663
PRe2d_LOC_Os02g12480.1	1801_1900	K_4	1.2134
PRe2d_LOC_Os02g12480.1	1851_1950	K_4	1.14675
PRe2d_LOC_Os02g12480.1	1901_2000	K_4	1.07008
PRe2d_LOC_Os02g12480.1	1951_2050	K_3	1.08952
PRe2d_LOC_Os02g12480.1	2001_2100	K_4	1.28683
PRe2d_LOC_Os02g12480.1	2051_2150	K_4	1.2849
PRe2d_LOC_Os02g12480.1	2101_2200	K_2	0.658956
PRe2d_LOC_Os02g12480.1	51_150	K_4	1.27404
PRe2d_LOC_Os02g12800.1	151_250	K_1	0
PRe2d_LOC_Os02g14770.1	1401_1500	K_2	0.55108
PRe2d_LOC_Os02g14770.1	1451_1550	K_3	1.08341
PRe2d_LOC_Os02g14770.1	1601_1700	K_1	0
PRe2d_LOC_Os02g14770.1	1651_1750	K_3	0.946914
PRe2d_LOC_Os02g14770.1	1701_1800	K_2	0.676859
PRe2d_LOC_Os02g14770.1	1751_1850	K_2	0.626869
PRe2d_LOC_Os02g14770.1	1801_1900	K_2	0.55108
PRe2d_LOC_Os02g14770.1	201_300	K_1	0
PRe2d_LOC_Os02g14770.1	2351_2450	K_1	0
PRe2d_LOC_Os02g14770.1	251_350	K_2	0.513957
PRe2d_LOC_Os02g14770.1	2751_2850	K_1	0
PRe2d_LOC_Os02g14770.1	2801_2900	K_2	0.471393
PRe2d_LOC_Os02g14770.1	2851_2950	K_1	0
PRe2d_LOC_Os02g14770.1	2901_3000	K_2	0.641035
PRe2d_LOC_Os02g14770.1	2951_3050	K_3	0.829806
PRe2d_LOC_Os02g14770.1	3001_3100	K_2	0.68593
PRe2d_LOC_Os02g14770.1	301_400	K_1	0
PRe2d_LOC_Os02g14770.1	3051_3150	K_2	0.610864
PRe2d_LOC_Os02g14770.1	351_450	K_1	0
PRe2d_LOC_Os02g14770.1	401_500	K_3	1.0417
PRe2d_LOC_Os02g14770.1	651_750	K_2	0.668748
PRe2d_LOC_Os02g14770.1	701_800	K_2	0.641035
PRe2d_LOC_Os02g14770.1	751_850	K_2	0.668748
PRe2d_LOC_Os02g14770.1	801_900	K_2	0.668748
PRe2d_LOC_Os02g14770.1	851_950	K_2	0.692947
PRe2d_LOC_Os02g18380.1	151_250	K_2	0.683315
PRe2d_LOC_Os02g26700.1	1001_1100	K_3	0.976429
PRe2d_LOC_Os02g26700.1	1051_1150	K_4	1.19963
PRe2d_LOC_Os02g26700.1	1101_1200	K_4	1.33468
PRe2d_LOC_Os02g26700.1	1151_1250	K_3	0.864228
PRe2d_LOC_Os02g26700.1	301_400	K_2	0.683315
PRe2d_LOC_Os02g26700.1	351_450	K_3	0.834314
PRe2d_LOC_Os02g26700.1	401_500	K_3	1.08928
PRe2d_LOC_Os02g26700.1	451_550	K_3	0.960927
PRe2d_LOC_Os02g26700.1	951_1050	K_1	0
PRe2d_LOC_Os02g30050.1	251_350	K_2	0.68593
PRe2d_LOC_Os02g30050.1	301_400	K_1	0
PRe2d_LOC_Os02g30050.1	351_450	K_2	0.641035
PRe2d_LOC_Os02g32030.1	101_200	K_3	0.980375
PRe2d_LOC_Os02g32030.1	151_250	K_2	0.500402
PRe2d_LOC_Os02g32030.1	1701_1800	K_2	0.43967
PRe2d_LOC_Os02g32030.1	1751_1850	K_2	0.680292
PRe2d_LOC_Os02g32030.1	1801_1900	K_3	0.833602
PRe2d_LOC_Os02g32030.1	1851_1950	K_3	0.803327
PRe2d_LOC_Os02g32030.1	1901_2000	K_2	0.346515
PRe2d_LOC_Os02g32030.1	1951_2050	K_2	0.691346
PRe2d_LOC_Os02g32030.1	201_300	K_1	0
PRe2d_LOC_Os02g32030.1	2251_2350	K_3	0.86178
PRe2d_LOC_Os02g32030.1	2301_2400	K_1	0
PRe2d_LOC_Os02g32030.1	2351_2450	K_2	0.539276
PRe2d_LOC_Os02g32030.1	2401_2500	K_3	1.0181
PRe2d_LOC_Os02g32030.1	2451_2550	K_1	0
PRe2d_LOC_Os02g32030.1	2501_2600	K_1	0
PRe2d_LOC_Os02g32030.1	2551_2650	K_3	0.687877
PRe2d_LOC_Os02g32030.1	2601_2700	K_3	0.844112
PRe2d_LOC_Os02g32030.1	2651_2750	K_3	0.982093
PRe2d_LOC_Os02g32030.1	2701_2800	K_3	1.09578
PRe2d_LOC_Os02g32030.1	2751_2850	K_1	0
PRe2d_LOC_Os02g36974.1	901_1000	K_1	0
PRe2d_LOC_Os02g37190.1	151_250	K_3	1.00705
PRe2d_LOC_Os02g37190.1	201_300	K_2	0.626869
PRe2d_LOC_Os02g37190.1	251_350	K_3	0.967141
PRe2d_LOC_Os02g37190.1	301_400	K_3	0.835587
PRe2d_LOC_Os02g37190.1	351_450	K_4	1.07644
PRe2d_LOC_Os02g37190.1	401_500	K_4	1.03325
PRe2d_LOC_Os02g37190.1	451_550	K_4	1.22037
PRe2d_LOC_Os02g37190.1	501_600	K_4	1.36432
PRe2d_LOC_Os02g37190.1	551_650	K_4	1.32622
PRe2d_LOC_Os02g37190.1	601_700	K_4	1.2087
PRe2d_LOC_Os02g37190.1	651_750	K_1	0
PRe2d_LOC_Os02g37800.1	51_150	K_2	0.673012
PRe2d_LOC_Os02g38920.1	101_200	K_4	1.27286
PRe2d_LOC_Os02g38920.1	151_250	K_4	1.3701
PRe2d_LOC_Os02g38920.1	201_300	K_4	1.19159
PRe2d_LOC_Os02g38920.1	251_350	K_4	1.25893
PRe2d_LOC_Os02g38920.1	301_400	K_1	0
PRe2d_LOC_Os02g38920.1	401_500	K_4	1.21615
PRe2d_LOC_Os02g38920.1	451_550	K_4	1.03889
PRe2d_LOC_Os02g38920.1	501_600	K_4	1.24754
PRe2d_LOC_Os02g38920.1	51_150	K_4	1.36287
PRe2d_LOC_Os02g38920.1	551_650	K_4	1.25509
PRe2d_LOC_Os02g38920.1	601_700	K_4	1.27824
PRe2d_LOC_Os02g38920.1	651_750	K_4	1.21461
PRe2d_LOC_Os02g38920.1	701_800	K_4	1.249
PRe2d_LOC_Os02g38920.1	751_850	K_3	0.808012
PRe2d_LOC_Os02g38920.1	801_900	K_4	1.19081
PRe2d_LOC_Os02g38920.1	851_950	K_4	1.22538
PRe2d_LOC_Os02g38920.1	901_1000	K_4	1.35153
PRe2d_LOC_Os02g38920.1	951_1050	K_4	1.30034
PRe2d_LOC_Os02g39384.1	151_250	K_1	0
PRe2d_LOC_Os02g39384.1	201_300	K_1	0
PRe2d_LOC_Os02g39384.1	251_350	K_4	1.34899
PRe2d_LOC_Os02g39384.1	301_400	K_1	0
PRe2d_LOC_Os02g39384.1	351_450	K_1	0
PRe2d_LOC_Os02g39384.1	401_500	K_1	0
PRe2d_LOC_Os02g39850.1	101_200	K_3	0.908616
PRe2d_LOC_Os02g39850.1	151_250	K_3	0.802992
PRe2d_LOC_Os02g39850.1	201_300	K_3	1.05844
PRe2d_LOC_Os02g39850.1	251_350	K_3	1.03847
PRe2d_LOC_Os02g41590.1	1001_1100	K_4	1.26558
PRe2d_LOC_Os02g41590.1	101_200	K_4	1.24088
PRe2d_LOC_Os02g41590.1	1051_1150	K_4	1.33238
PRe2d_LOC_Os02g41590.1	1_100	K_1	0
PRe2d_LOC_Os02g41590.1	1101_1200	K_3	1.05934
PRe2d_LOC_Os02g41590.1	151_250	K_3	0.825617
PRe2d_LOC_Os02g41590.1	201_300	K_2	0.689944
PRe2d_LOC_Os02g41590.1	251_350	K_2	0.325083
PRe2d_LOC_Os02g41590.1	301_400	K_4	1.2367
PRe2d_LOC_Os02g41590.1	351_450	K_2	0.602152
PRe2d_LOC_Os02g41590.1	401_500	K_2	0.500402
PRe2d_LOC_Os02g41590.1	451_550	K_3	1.04761
PRe2d_LOC_Os02g41590.1	501_600	K_3	1.06981
PRe2d_LOC_Os02g41590.1	51_150	K_3	0.645545
PRe2d_LOC_Os02g41590.1	551_650	K_3	0.980321
PRe2d_LOC_Os02g41590.1	601_700	K_4	1.10287
PRe2d_LOC_Os02g41590.1	651_750	K_3	0.798357
PRe2d_LOC_Os02g41590.1	701_800	K_3	0.923984
PRe2d_LOC_Os02g41590.1	751_850	K_2	0.43967
PRe2d_LOC_Os02g41590.1	801_900	K_2	0.386387
PRe2d_LOC_Os02g41590.1	851_950	K_2	0.55108
PRe2d_LOC_Os02g41590.1	901_1000	K_3	0.820722
PRe2d_LOC_Os02g41590.1	951_1050	K_4	1.07633
PRe2d_LOC_Os02g41650.1	1001_1100	K_4	1.21051
PRe2d_LOC_Os02g41650.1	101_200	K_4	1.30509
PRe2d_LOC_Os02g41650.1	1051_1150	K_4	1.2937
PRe2d_LOC_Os02g41650.1	1_100	K_1	0
PRe2d_LOC_Os02g41650.1	1101_1200	K_3	0.934148
PRe2d_LOC_Os02g41650.1	1151_1250	K_3	0.899381
PRe2d_LOC_Os02g41650.1	1201_1300	K_4	1.36912
PRe2d_LOC_Os02g41650.1	1251_1350	K_2	0.346515
PRe2d_LOC_Os02g41650.1	1301_1400	K_4	1.0889
PRe2d_LOC_Os02g41650.1	1351_1450	K_4	1.08244
PRe2d_LOC_Os02g41650.1	1401_1500	K_4	1.20742
PRe2d_LOC_Os02g41650.1	1451_1550	K_4	1.10267
PRe2d_LOC_Os02g41650.1	1501_1600	K_4	1.04799
PRe2d_LOC_Os02g41650.1	151_250	K_4	1.31448
PRe2d_LOC_Os02g41650.1	1551_1650	K_4	1.09575
PRe2d_LOC_Os02g41650.1	1601_1700	K_4	1.2849
PRe2d_LOC_Os02g41650.1	1651_1750	K_4	1.15959
PRe2d_LOC_Os02g41650.1	1701_1800	K_3	1.04261
PRe2d_LOC_Os02g41650.1	1751_1850	K_3	0.968687
PRe2d_LOC_Os02g41650.1	1801_1900	K_3	0.813836
PRe2d_LOC_Os02g41650.1	1851_1950	K_4	0.993912
PRe2d_LOC_Os02g41650.1	1901_2000	K_3	0.803045
PRe2d_LOC_Os02g41650.1	1951_2050	K_1	0
PRe2d_LOC_Os02g41650.1	2001_2100	K_2	0.302538
PRe2d_LOC_Os02g41650.1	201_300	K_2	0.226968
PRe2d_LOC_Os02g41650.1	2051_2150	K_2	0.471393
PRe2d_LOC_Os02g41650.1	2101_2200	K_2	0.226968
PRe2d_LOC_Os02g41650.1	2151_2250	K_3	0.968687
PRe2d_LOC_Os02g41650.1	2201_2300	K_2	0.404963
PRe2d_LOC_Os02g41650.1	2251_2350	K_2	0.455886
PRe2d_LOC_Os02g41650.1	2301_2400	K_1	0
PRe2d_LOC_Os02g41650.1	2351_2450	K_3	0.953888
PRe2d_LOC_Os02g41650.1	2401_2500	K_2	0.668748
PRe2d_LOC_Os02g41650.1	2451_2550	K_4	0.957484
PRe2d_LOC_Os02g41650.1	2501_2600	K_1	0
PRe2d_LOC_Os02g41650.1	251_350	K_3	1.00845
PRe2d_LOC_Os02g41650.1	301_400	K_2	0.688139
PRe2d_LOC_Os02g41650.1	401_500	K_1	0
PRe2d_LOC_Os02g41650.1	451_550	K_1	0
PRe2d_LOC_Os02g41650.1	501_600	K_3	0.591678
PRe2d_LOC_Os02g41650.1	51_150	K_4	1.26603
PRe2d_LOC_Os02g41650.1	551_650	K_2	0.346515
PRe2d_LOC_Os02g41650.1	601_700	K_4	1.1523
PRe2d_LOC_Os02g41650.1	651_750	K_4	1.19647
PRe2d_LOC_Os02g41650.1	701_800	K_4	1.139
PRe2d_LOC_Os02g41650.1	751_850	K_4	1.23458
PRe2d_LOC_Os02g41650.1	801_900	K_3	1.07293
PRe2d_LOC_Os02g41650.1	851_950	K_4	1.065
PRe2d_LOC_Os02g41650.1	901_1000	K_3	0.730659
PRe2d_LOC_Os02g41650.1	951_1050	K_4	1.0831
PRe2d_LOC_Os02g41670.1	1201_1300	K_4	1.15719
PRe2d_LOC_Os02g41670.1	1251_1350	K_3	0.861552
PRe2d_LOC_Os02g41670.1	1301_1400	K_3	0.889905
PRe2d_LOC_Os02g41670.1	1351_1450	K_4	1.30687
PRe2d_LOC_Os02g41670.1	1401_1500	K_4	1.23936
PRe2d_LOC_Os02g41670.1	1451_1550	K_4	1.16478
PRe2d_LOC_Os02g41670.1	1501_1600	K_3	0.986473
PRe2d_LOC_Os02g41670.1	1551_1650	K_2	0.602152
PRe2d_LOC_Os02g41670.1	1601_1700	K_3	0.847614
PRe2d_LOC_Os02g41670.1	1651_1750	K_2	0.366925
PRe2d_LOC_Os02g41670.1	1701_1800	K_3	0.909798
PRe2d_LOC_Os02g41670.1	2201_2300	K_3	0.750186
PRe2d_LOC_Os02g41670.1	651_750	K_3	0.956601
PRe2d_LOC_Os02g41670.1	701_800	K_3	0.976429
PRe2d_LOC_Os02g41670.1	751_850	K_4	0.972131
PRe2d_LOC_Os02g41670.1	801_900	K_3	0.826191
PRe2d_LOC_Os02g41670.1	851_950	K_3	1.02094
PRe2d_LOC_Os02g41680.1	1001_1100	K_2	0.386387
PRe2d_LOC_Os02g41680.1	1051_1150	K_2	0.55108
PRe2d_LOC_Os02g41680.1	1101_1200	K_1	0
PRe2d_LOC_Os02g41680.1	1151_1250	K_1	0
PRe2d_LOC_Os02g41680.1	1201_1300	K_2	0.692947
PRe2d_LOC_Os02g41680.1	1251_1350	K_2	0.486223
PRe2d_LOC_Os02g41680.1	1301_1400	K_2	0.422709
PRe2d_LOC_Os02g41680.1	1351_1450	K_2	0.366925
PRe2d_LOC_Os02g41680.1	1401_1500	K_3	1.0767
PRe2d_LOC_Os02g41680.1	1451_1550	K_2	0.404963
PRe2d_LOC_Os02g41680.1	1501_1600	K_3	1.00475
PRe2d_LOC_Os02g41680.1	601_700	K_3	1.00248
PRe2d_LOC_Os02g41680.1	651_750	K_4	1.30494
PRe2d_LOC_Os02g41680.1	751_850	K_4	1.20189
PRe2d_LOC_Os02g41680.1	801_900	K_3	0.635005
PRe2d_LOC_Os02g41680.1	851_950	K_3	0.616208
PRe2d_LOC_Os02g41680.1	901_1000	K_4	1.03035
PRe2d_LOC_Os02g41680.1	951_1050	K_3	1.08505
PRe2d_LOC_Os02g41860.1	1251_1350	K_2	0.55108
PRe2d_LOC_Os02g41860.1	1301_1400	K_4	1.29594
PRe2d_LOC_Os02g43519.1	1551_1650	K_1	0
PRe2d_LOC_Os02g43519.1	1601_1700	K_1	0
PRe2d_LOC_Os02g43519.1	1651_1750	K_1	0
PRe2d_LOC_Os02g43519.1	1701_1800	K_3	1.0816
PRe2d_LOC_Os02g43519.1	1751_1850	K_1	0
PRe2d_LOC_Os02g43519.1	1801_1900	K_1	0
PRe2d_LOC_Os02g43519.1	1851_1950	K_1	0
PRe2d_LOC_Os02g43519.1	1901_2000	K_1	0
PRe2d_LOC_Os02g43519.1	1951_2050	K_1	0
PRe2d_LOC_Os02g43519.1	2001_2100	K_1	0
PRe2d_LOC_Os02g43660.1	101_200	K_1	0
PRe2d_LOC_Os02g43660.1	151_250	K_1	0
PRe2d_LOC_Os02g43660.1	201_300	K_1	0
PRe2d_LOC_Os02g43660.1	51_150	K_1	0
PRe2d_LOC_Os02g44080.1	101_200	K_2	0.688139
PRe2d_LOC_Os02g44080.1	151_250	K_4	1.29927
PRe2d_LOC_Os02g44080.1	201_300	K_4	1.2391
PRe2d_LOC_Os02g44080.1	251_350	K_4	1.23641
PRe2d_LOC_Os02g44080.1	301_400	K_4	1.37401
PRe2d_LOC_Os02g44080.1	351_450	K_4	1.22122
PRe2d_LOC_Os02g44080.1	401_500	K_2	0.626869
PRe2d_LOC_Os02g44080.1	451_550	K_4	1.18312
PRe2d_LOC_Os02g44080.1	501_600	K_3	1.01757
PRe2d_LOC_Os02g44080.1	551_650	K_3	0.845745
PRe2d_LOC_Os02g44080.1	601_700	K_3	0.820722
PRe2d_LOC_Os02g44080.1	651_750	K_3	0.893988
PRe2d_LOC_Os02g44080.1	701_800	K_2	0.668748
PRe2d_LOC_Os02g44080.1	751_850	K_4	0.964256
PRe2d_LOC_Os02g44080.1	801_900	K_4	0.988497
PRe2d_LOC_Os02g44080.1	851_950	K_2	0.500402
PRe2d_LOC_Os02g44080.1	901_1000	K_1	0
PRe2d_LOC_Os02g44230.1	151_250	K_1	0
PRe2d_LOC_Os02g44230.1	201_300	K_2	0.43967
PRe2d_LOC_Os02g44230.1	251_350	K_1	0
PRe2d_LOC_Os02g44310.1	101_200	K_4	1.14788
PRe2d_LOC_Os02g44310.1	1_100	K_1	0
PRe2d_LOC_Os02g44310.1	151_250	K_2	0.278769
PRe2d_LOC_Os02g44310.1	201_300	K_2	0.366925
PRe2d_LOC_Os02g44310.1	251_350	K_4	1.08523
PRe2d_LOC_Os02g44310.1	301_400	K_4	1.30805
PRe2d_LOC_Os02g44310.1	351_450	K_4	1.29017
PRe2d_LOC_Os02g44310.1	401_500	K_2	0.653418
PRe2d_LOC_Os02g44310.1	451_550	K_4	1.2708
PRe2d_LOC_Os02g44310.1	501_600	K_4	1.28296
PRe2d_LOC_Os02g44310.1	51_150	K_4	1.09985
PRe2d_LOC_Os02g44310.1	551_650	K_4	1.304
PRe2d_LOC_Os02g44310.1	601_700	K_4	1.30306
PRe2d_LOC_Os02g44310.1	651_750	K_4	1.10099
PRe2d_LOC_Os02g44310.1	701_800	K_3	0.994769
PRe2d_LOC_Os02g44630.1	1001_1100	K_4	1.18876
PRe2d_LOC_Os02g44630.1	101_200	K_4	1.06685
PRe2d_LOC_Os02g44630.1	1051_1150	K_4	1.30726
PRe2d_LOC_Os02g44630.1	1101_1200	K_3	0.876117
PRe2d_LOC_Os02g44630.1	151_250	K_4	1.19284
PRe2d_LOC_Os02g44630.1	201_300	K_4	1.26663
PRe2d_LOC_Os02g44630.1	251_350	K_4	1.1214
PRe2d_LOC_Os02g44630.1	301_400	K_4	1.10554
PRe2d_LOC_Os02g44630.1	351_450	K_4	1.09705
PRe2d_LOC_Os02g44630.1	401_500	K_4	1.13032
PRe2d_LOC_Os02g44630.1	451_550	K_4	1.19309
PRe2d_LOC_Os02g44630.1	501_600	K_4	1.33157
PRe2d_LOC_Os02g44630.1	551_650	K_4	1.19238
PRe2d_LOC_Os02g44630.1	601_700	K_4	1.32511
PRe2d_LOC_Os02g44630.1	651_750	K_4	1.30257
PRe2d_LOC_Os02g44630.1	701_800	K_4	1.28421
PRe2d_LOC_Os02g44630.1	751_850	K_2	0.673012
PRe2d_LOC_Os02g44630.1	801_900	K_4	1.11096
PRe2d_LOC_Os02g44630.1	851_950	K_4	1.25835
PRe2d_LOC_Os02g44630.1	901_1000	K_4	1.165
PRe2d_LOC_Os02g44630.1	951_1050	K_4	1.27367
PRe2d_LOC_Os02g44870.1	1001_1100	K_2	0.626869
PRe2d_LOC_Os02g44870.1	1051_1150	K_4	1.02548
PRe2d_LOC_Os02g44870.1	1101_1200	K_4	1.18079
PRe2d_LOC_Os02g44870.1	601_700	K_2	0.668748
PRe2d_LOC_Os02g44870.1	951_1050	K_2	0.302538
PRe2d_LOC_Os02g47140.1	551_650	K_1	0
PRe2d_LOC_Os02g47140.1	601_700	K_2	0.471393
PRe2d_LOC_Os02g48560.1	1001_1100	K_2	0.619101
PRe2d_LOC_Os02g48560.1	1051_1150	K_1	0
PRe2d_LOC_Os02g48560.1	1101_1200	K_2	0.692347
PRe2d_LOC_Os02g48560.1	1151_1250	K_3	0.915285
PRe2d_LOC_Os02g48560.1	1851_1950	K_2	0.688139
PRe2d_LOC_Os02g48560.1	551_650	K_1	0
PRe2d_LOC_Os02g48560.1	601_700	K_1	0
PRe2d_LOC_Os02g48560.1	651_750	K_3	0.962911
PRe2d_LOC_Os02g48560.1	701_800	K_2	0.573057
PRe2d_LOC_Os02g48660.1	151_250	K_1	0
PRe2d_LOC_Os02g48660.1	201_300	K_1	0
PRe2d_LOC_Os02g48660.1	251_350	K_1	0
PRe2d_LOC_Os02g48660.1	301_400	K_2	0.619101
PRe2d_LOC_Os02g48660.1	351_450	K_2	0.664064
PRe2d_LOC_Os02g48660.1	401_500	K_2	0.500402
PRe2d_LOC_Os02g48660.1	451_550	K_2	0.602152
PRe2d_LOC_Os02g48660.1	501_600	K_1	0
PRe2d_LOC_Os02g48720.1	1001_1100	K_2	0.422709
PRe2d_LOC_Os02g48720.1	101_200	K_4	1.26175
PRe2d_LOC_Os02g48720.1	1051_1150	K_3	0.940289
PRe2d_LOC_Os02g48720.1	1_100	K_1	0
PRe2d_LOC_Os02g48720.1	1101_1200	K_3	0.497769
PRe2d_LOC_Os02g48720.1	1151_1250	K_3	0.908616
PRe2d_LOC_Os02g48720.1	1201_1300	K_2	0.404963
PRe2d_LOC_Os02g48720.1	1251_1350	K_4	1.188
PRe2d_LOC_Os02g48720.1	1301_1400	K_1	0
PRe2d_LOC_Os02g48720.1	1351_1450	K_2	0.513957
PRe2d_LOC_Os02g48720.1	1401_1500	K_1	0
PRe2d_LOC_Os02g48720.1	1451_1550	K_2	0.683315
PRe2d_LOC_Os02g48720.1	151_250	K_4	1.00056
PRe2d_LOC_Os02g48720.1	201_300	K_4	1.28734
PRe2d_LOC_Os02g48720.1	251_350	K_4	1.33306
PRe2d_LOC_Os02g48720.1	301_400	K_3	0.641505
PRe2d_LOC_Os02g48720.1	351_450	K_3	1.04545
PRe2d_LOC_Os02g48720.1	401_500	K_3	0.961285
PRe2d_LOC_Os02g48720.1	451_550	K_3	0.975645
PRe2d_LOC_Os02g48720.1	501_600	K_4	1.16085
PRe2d_LOC_Os02g48720.1	51_150	K_4	1.19886
PRe2d_LOC_Os02g48720.1	551_650	K_4	1.26172
PRe2d_LOC_Os02g48720.1	601_700	K_3	1.02428
PRe2d_LOC_Os02g48720.1	651_750	K_4	0.977609
PRe2d_LOC_Os02g48720.1	701_800	K_4	1.31123
PRe2d_LOC_Os02g48720.1	751_850	K_4	0.891741
PRe2d_LOC_Os02g48720.1	801_900	K_2	0.404963
PRe2d_LOC_Os02g48720.1	851_950	K_4	0.816134
PRe2d_LOC_Os02g48720.1	901_1000	K_4	1.06569
PRe2d_LOC_Os02g48720.1	951_1050	K_4	1.27254
PRe2d_LOC_Os02g50240.1	1051_1150	K_2	0.539276
PRe2d_LOC_Os02g50240.1	1101_1200	K_2	0.692947
PRe2d_LOC_Os02g50240.1	1151_1250	K_3	0.771831
PRe2d_LOC_Os02g50240.1	1201_1300	K_2	0.676859
PRe2d_LOC_Os02g50240.1	1251_1350	K_1	0
PRe2d_LOC_Os02g50240.1	251_350	K_3	0.746289
PRe2d_LOC_Os02g50240.1	301_400	K_3	0.986811
PRe2d_LOC_Os02g50240.1	351_450	K_4	1.27488
PRe2d_LOC_Os02g50240.1	401_500	K_4	1.2034
PRe2d_LOC_Os02g50240.1	451_550	K_4	1.2752
PRe2d_LOC_Os02g50240.1	501_600	K_2	0.43967
PRe2d_LOC_Os02g50240.1	551_650	K_2	0.692347
PRe2d_LOC_Os02g50240.1	601_700	K_4	1.2954
PRe2d_LOC_Os02g50240.1	651_750	K_4	1.0014
PRe2d_LOC_Os02g50240.1	701_800	K_4	1.12307
PRe2d_LOC_Os02g50240.1	751_850	K_2	0.634179
PRe2d_LOC_Os02g50240.1	801_900	K_3	1.04346
PRe2d_LOC_Os02g50240.1	851_950	K_4	1.23126
PRe2d_LOC_Os02g50240.1	901_1000	K_3	1.0583
PRe2d_LOC_Os02g50240.1	951_1050	K_2	0.422709
PRe2d_LOC_Os02g51110.1	1001_1100	K_2	0.592953
PRe2d_LOC_Os02g51110.1	101_200	K_4	1.15157
PRe2d_LOC_Os02g51110.1	1051_1150	K_2	0.583259
PRe2d_LOC_Os02g51110.1	1101_1200	K_3	0.925351
PRe2d_LOC_Os02g51110.1	1151_1250	K_3	1.04931
PRe2d_LOC_Os02g51110.1	1201_1300	K_4	1.31746
PRe2d_LOC_Os02g51110.1	1251_1350	K_4	1.15632
PRe2d_LOC_Os02g51110.1	151_250	K_4	1.28261
PRe2d_LOC_Os02g51110.1	201_300	K_1	0
PRe2d_LOC_Os02g51110.1	251_350	K_2	0.346515
PRe2d_LOC_Os02g51110.1	301_400	K_4	1.2353
PRe2d_LOC_Os02g51110.1	351_450	K_4	1.28132
PRe2d_LOC_Os02g51110.1	401_500	K_4	1.23126
PRe2d_LOC_Os02g51110.1	451_550	K_4	1.11233
PRe2d_LOC_Os02g51110.1	501_600	K_2	0.513957
PRe2d_LOC_Os02g51110.1	551_650	K_2	0.455886
PRe2d_LOC_Os02g51110.1	601_700	K_4	0.90383
PRe2d_LOC_Os02g51110.1	651_750	K_3	0.855436
PRe2d_LOC_Os02g51110.1	901_1000	K_2	0.526908
PRe2d_LOC_Os02g51110.1	951_1050	K_2	0.641035
PRe2d_LOC_Os02g52860.1	1001_1100	K_3	1.04266
PRe2d_LOC_Os02g52860.1	101_200	K_2	0.562335
PRe2d_LOC_Os02g52860.1	151_250	K_1	0
PRe2d_LOC_Os02g52860.1	201_300	K_2	0.673012
PRe2d_LOC_Os02g52860.1	251_350	K_2	0.676859
PRe2d_LOC_Os02g52860.1	301_400	K_2	0.500402
PRe2d_LOC_Os02g52860.1	351_450	K_1	0
PRe2d_LOC_Os02g52860.1	401_500	K_2	0.610864
PRe2d_LOC_Os02g52860.1	651_750	K_2	0.592953
PRe2d_LOC_Os02g52860.1	701_800	K_2	0.526908
PRe2d_LOC_Os02g52860.1	751_850	K_3	0.818808
PRe2d_LOC_Os02g52860.1	801_900	K_2	0.641035
PRe2d_LOC_Os02g52860.1	851_950	K_2	0.68593
PRe2d_LOC_Os02g52860.1	901_1000	K_4	1.3581
PRe2d_LOC_Os02g52860.1	951_1050	K_2	0.539276
PRe2d_LOC_Os02g54470.1	151_250	K_2	0.691346
PRe2d_LOC_Os02g56960.1	101_200	K_2	0.513957
PRe2d_LOC_Os02g56960.1	151_250	K_2	0.641035
PRe2d_LOC_Os02g56960.1	201_300	K_2	0.55108
PRe2d_LOC_Os02g56960.1	251_350	K_2	0.573057
PRe2d_LOC_Os02g56960.1	301_400	K_2	0.513957
PRe2d_LOC_Os02g56960.1	351_450	K_1	0
PRe2d_LOC_Os02g56960.1	401_500	K_2	0.641035
PRe2d_LOC_Os02g56960.1	451_550	K_1	0
PRe2d_LOC_Os02g56960.1	51_150	K_1	0
PRe2d_LOC_Os02g57720.1	1001_1100	K_2	0.583259
PRe2d_LOC_Os02g57720.1	1101_1200	K_4	1.21406
PRe2d_LOC_Os02g57720.1	1151_1250	K_3	0.892637
PRe2d_LOC_Os02g57720.1	851_950	K_3	1.04919
PRe2d_LOC_Os02g57720.1	901_1000	K_3	0.986099
PRe2d_LOC_Os02g57720.1	951_1050	K_2	0.68593
PRe2d_LOC_Os03g01300.1	201_300	K_2	0.680292
PRe2d_LOC_Os03g01300.1	251_350	K_3	0.734709
PRe2d_LOC_Os03g01300.1	301_400	K_1	0
PRe2d_LOC_Os03g01300.1	351_450	K_1	0
PRe2d_LOC_Os03g01300.1	401_500	K_1	0
PRe2d_LOC_Os03g01300.1	451_550	K_1	0
PRe2d_LOC_Os03g01300.1	501_600	K_1	0
PRe2d_LOC_Os03g01300.1	51_150	K_4	1.15568
PRe2d_LOC_Os03g01700.1	1001_1100	K_2	0.634179
PRe2d_LOC_Os03g01700.1	101_200	K_3	0.861185
PRe2d_LOC_Os03g01700.1	1051_1150	K_2	0.583259
PRe2d_LOC_Os03g01700.1	1101_1200	K_3	0.924719
PRe2d_LOC_Os03g01700.1	1151_1250	K_2	0.471393
PRe2d_LOC_Os03g01700.1	1201_1300	K_2	0.658956
PRe2d_LOC_Os03g01700.1	1251_1350	K_2	0.634179
PRe2d_LOC_Os03g01700.1	1301_1400	K_2	0.253639
PRe2d_LOC_Os03g01700.1	1351_1450	K_2	0.366925
PRe2d_LOC_Os03g01700.1	1401_1500	K_3	0.659701
PRe2d_LOC_Os03g01700.1	1451_1550	K_2	0.562335
PRe2d_LOC_Os03g01700.1	1501_1600	K_1	0
PRe2d_LOC_Os03g01700.1	151_250	K_2	0.302538
PRe2d_LOC_Os03g01700.1	1551_1650	K_1	0
PRe2d_LOC_Os03g01700.1	201_300	K_4	1.06243
PRe2d_LOC_Os03g01700.1	251_350	K_4	1.15321
PRe2d_LOC_Os03g01700.1	301_400	K_4	1.33674
PRe2d_LOC_Os03g01700.1	351_450	K_3	0.700105
PRe2d_LOC_Os03g01700.1	401_500	K_2	0.471393
PRe2d_LOC_Os03g01700.1	51_150	K_3	1.06221
PRe2d_LOC_Os03g04590.1	251_350	K_1	0
PRe2d_LOC_Os03g04590.1	301_400	K_2	0.325083
PRe2d_LOC_Os03g04590.1	351_450	K_2	0.386387
PRe2d_LOC_Os03g04590.1	401_500	K_2	0.573057
PRe2d_LOC_Os03g04750.1	351_450	K_2	0.602152
PRe2d_LOC_Os03g04750.1	401_500	K_2	0.68593
PRe2d_LOC_Os03g04750.1	451_550	K_3	1.07242
PRe2d_LOC_Os03g04750.1	501_600	K_3	0.920883
PRe2d_LOC_Os03g04750.1	551_650	K_3	0.995243
PRe2d_LOC_Os03g05290.1	101_200	K_4	1.26081
PRe2d_LOC_Os03g05290.1	1_100	K_1	0
PRe2d_LOC_Os03g05290.1	151_250	K_4	1.154
PRe2d_LOC_Os03g05290.1	201_300	K_4	1.28832
PRe2d_LOC_Os03g05290.1	251_350	K_4	1.20957
PRe2d_LOC_Os03g05290.1	301_400	K_4	1.32951
PRe2d_LOC_Os03g05290.1	351_450	K_4	1.25201
PRe2d_LOC_Os03g05290.1	401_500	K_4	1.29321
PRe2d_LOC_Os03g05290.1	451_550	K_4	1.1424
PRe2d_LOC_Os03g05290.1	501_600	K_4	1.16745
PRe2d_LOC_Os03g05290.1	51_150	K_4	1.2134
PRe2d_LOC_Os03g05290.1	551_650	K_4	1.33794
PRe2d_LOC_Os03g05290.1	601_700	K_4	1.14553
PRe2d_LOC_Os03g05290.1	651_750	K_4	1.36046
PRe2d_LOC_Os03g05290.1	701_800	K_4	1.35957
PRe2d_LOC_Os03g05290.1	751_850	K_4	1.21857
PRe2d_LOC_Os03g05290.1	801_900	K_4	1.33861
PRe2d_LOC_Os03g05290.1	851_950	K_3	0.696519
PRe2d_LOC_Os03g05290.1	901_1000	K_4	1.17788
PRe2d_LOC_Os03g05290.1	951_1050	K_2	0.455886
PRe2d_LOC_Os03g05390.1	1001_1100	K_2	0.386387
PRe2d_LOC_Os03g05390.1	1051_1150	K_4	1.35189
PRe2d_LOC_Os03g05390.1	1101_1200	K_2	0.422709
PRe2d_LOC_Os03g05390.1	1451_1550	K_4	1.21279
PRe2d_LOC_Os03g05390.1	1501_1600	K_4	1.29892
PRe2d_LOC_Os03g05390.1	1801_1900	K_1	0
PRe2d_LOC_Os03g05390.1	1851_1950	K_2	0.55108
PRe2d_LOC_Os03g05390.1	1901_2000	K_2	0.692947
PRe2d_LOC_Os03g05390.1	1951_2050	K_3	1.09023
PRe2d_LOC_Os03g05390.1	2001_2100	K_2	0.673012
PRe2d_LOC_Os03g05390.1	2051_2150	K_3	1.03366
PRe2d_LOC_Os03g05390.1	401_500	K_3	0.858502
PRe2d_LOC_Os03g05390.1	451_550	K_3	1.03066
PRe2d_LOC_Os03g05390.1	501_600	K_3	0.724963
PRe2d_LOC_Os03g05390.1	551_650	K_4	1.27955
PRe2d_LOC_Os03g05390.1	601_700	K_3	0.915295
PRe2d_LOC_Os03g05390.1	901_1000	K_2	0.471393
PRe2d_LOC_Os03g05390.1	951_1050	K_2	0.386387
PRe2d_LOC_Os03g06240.1	401_500	K_1	0
PRe2d_LOC_Os03g06240.1	451_550	K_4	1.23009
PRe2d_LOC_Os03g06240.1	501_600	K_2	0.641035
PRe2d_LOC_Os03g06240.1	551_650	K_2	0.471393
PRe2d_LOC_Os03g06240.1	601_700	K_4	1.34963
PRe2d_LOC_Os03g06240.1	651_750	K_3	0.893575
PRe2d_LOC_Os03g06240.1	951_1050	K_2	0.592953
PRe2d_LOC_Os03g08010.1	101_200	K_4	1.15569
PRe2d_LOC_Os03g08010.1	151_250	K_1	0
PRe2d_LOC_Os03g08010.1	201_300	K_1	0
PRe2d_LOC_Os03g08010.1	51_150	K_1	0
PRe2d_LOC_Os03g08050.1	1001_1100	K_4	1.16912
PRe2d_LOC_Os03g08050.1	1051_1150	K_2	0.68593
PRe2d_LOC_Os03g08050.1	1101_1200	K_1	0
PRe2d_LOC_Os03g08050.1	1151_1250	K_2	0.526908
PRe2d_LOC_Os03g08050.1	851_950	K_1	0
PRe2d_LOC_Os03g08050.1	901_1000	K_1	0
PRe2d_LOC_Os03g08050.1	951_1050	K_3	1.08355
PRe2d_LOC_Os03g08330.1	601_700	K_1	0
PRe2d_LOC_Os03g08330.1	651_750	K_2	0.302538
PRe2d_LOC_Os03g08330.1	701_800	K_2	0.278769
PRe2d_LOC_Os03g08330.1	751_850	K_2	0.539276
PRe2d_LOC_Os03g08330.1	801_900	K_2	0.43967
PRe2d_LOC_Os03g08470.1	1001_1100	K_2	0.226968
PRe2d_LOC_Os03g08470.1	1051_1150	K_3	0.999054
PRe2d_LOC_Os03g08470.1	1101_1200	K_4	1.21722
PRe2d_LOC_Os03g08470.1	1151_1250	K_4	1.02834
PRe2d_LOC_Os03g08470.1	1201_1300	K_2	0.471393
PRe2d_LOC_Os03g08470.1	701_800	K_2	0.43967
PRe2d_LOC_Os03g08470.1	751_850	K_1	0
PRe2d_LOC_Os03g08470.1	801_900	K_2	0.198515
PRe2d_LOC_Os03g08470.1	851_950	K_4	1.22745
PRe2d_LOC_Os03g08470.1	901_1000	K_4	1.22127
PRe2d_LOC_Os03g08470.1	951_1050	K_3	1.04805
PRe2d_LOC_Os03g08500.1	1001_1100	K_4	1.27319
PRe2d_LOC_Os03g08500.1	1051_1150	K_3	1.07266
PRe2d_LOC_Os03g08500.1	1101_1200	K_2	0.55108
PRe2d_LOC_Os03g08500.1	551_650	K_2	0.55108
PRe2d_LOC_Os03g08500.1	601_700	K_1	0
PRe2d_LOC_Os03g08500.1	651_750	K_3	0.990063
PRe2d_LOC_Os03g08500.1	701_800	K_2	0.526908
PRe2d_LOC_Os03g08500.1	751_850	K_2	0.562335
PRe2d_LOC_Os03g08500.1	801_900	K_2	0.676859
PRe2d_LOC_Os03g08500.1	851_950	K_2	0.404963
PRe2d_LOC_Os03g08500.1	901_1000	K_2	0.68593
PRe2d_LOC_Os03g08500.1	951_1050	K_4	1.23758
PRe2d_LOC_Os03g09900.1	1201_1300	K_3	0.997344
PRe2d_LOC_Os03g09900.1	1251_1350	K_4	1.27302
PRe2d_LOC_Os03g09900.1	1301_1400	K_4	1.29017
PRe2d_LOC_Os03g09900.1	1351_1450	K_4	1.08343
PRe2d_LOC_Os03g09900.1	1401_1500	K_2	0.455886
PRe2d_LOC_Os03g09900.1	151_250	K_4	1.15786
PRe2d_LOC_Os03g09900.1	201_300	K_4	1.05831
PRe2d_LOC_Os03g09900.1	251_350	K_4	1.13545
PRe2d_LOC_Os03g09900.1	301_400	K_1	0
PRe2d_LOC_Os03g09900.1	351_450	K_2	0.346515
PRe2d_LOC_Os03g09900.1	401_500	K_2	0.562335
PRe2d_LOC_Os03g09900.1	451_550	K_4	1.11128
PRe2d_LOC_Os03g09900.1	501_600	K_4	1.05889
PRe2d_LOC_Os03g09900.1	551_650	K_2	0.562335
PRe2d_LOC_Os03g09900.1	601_700	K_3	1.00845
PRe2d_LOC_Os03g09900.1	651_750	K_4	1.25351
PRe2d_LOC_Os03g09900.1	701_800	K_4	1.19341
PRe2d_LOC_Os03g09900.1	751_850	K_4	1.16305
PRe2d_LOC_Os03g09900.1	801_900	K_4	0.949407
PRe2d_LOC_Os03g09900.1	851_950	K_4	1.20609
PRe2d_LOC_Os03g09900.1	901_1000	K_4	1.3546
PRe2d_LOC_Os03g09900.1	951_1050	K_3	0.784525
PRe2d_LOC_Os03g10340.1	401_500	K_2	0.602152
PRe2d_LOC_Os03g10510.1	851_950	K_1	0
PRe2d_LOC_Os03g10510.1	901_1000	K_3	0.987638
PRe2d_LOC_Os03g10510.1	951_1050	K_2	0.658956
PRe2d_LOC_Os03g12210.1	301_400	K_1	0
PRe2d_LOC_Os03g12670.1	101_200	K_3	0.920883
PRe2d_LOC_Os03g12670.1	151_250	K_3	0.703843
PRe2d_LOC_Os03g12670.1	201_300	K_1	0
PRe2d_LOC_Os03g12670.1	251_350	K_3	0.975985
PRe2d_LOC_Os03g12670.1	301_400	K_4	1.32586
PRe2d_LOC_Os03g12670.1	351_450	K_3	0.883071
PRe2d_LOC_Os03g12670.1	51_150	K_4	1.30741
PRe2d_LOC_Os03g12670.1	701_800	K_3	1.07761
PRe2d_LOC_Os03g12670.1	751_850	K_1	0
PRe2d_LOC_Os03g13170.1	301_400	K_2	0.641035
PRe2d_LOC_Os03g13170.1	351_450	K_3	1.00413
PRe2d_LOC_Os03g13170.1	401_500	K_2	0.680292
PRe2d_LOC_Os03g13170.1	451_550	K_1	0
PRe2d_LOC_Os03g14250.1	3801_3900	K_2	0.647447
PRe2d_LOC_Os03g14250.1	3851_3950	K_3	0.957993
PRe2d_LOC_Os03g14250.1	3901_4000	K_4	1.27783
PRe2d_LOC_Os03g14450.1	1201_1300	K_2	0.668748
PRe2d_LOC_Os03g14450.1	1301_1400	K_1	0
PRe2d_LOC_Os03g14450.1	1351_1450	K_2	0.689944
PRe2d_LOC_Os03g14450.1	1401_1500	K_2	0.526908
PRe2d_LOC_Os03g14450.1	1451_1550	K_2	0.43967
PRe2d_LOC_Os03g14450.1	1501_1600	K_2	0.602152
PRe2d_LOC_Os03g14450.1	251_350	K_2	0.573057
PRe2d_LOC_Os03g14450.1	301_400	K_3	0.860007
PRe2d_LOC_Os03g14450.1	351_450	K_3	0.94708
PRe2d_LOC_Os03g14450.1	401_500	K_2	0.366925
PRe2d_LOC_Os03g14450.1	451_550	K_2	0.673012
PRe2d_LOC_Os03g14450.1	601_700	K_3	1.07921
PRe2d_LOC_Os03g14450.1	651_750	K_2	0.680292
PRe2d_LOC_Os03g14450.1	701_800	K_2	0.526908
PRe2d_LOC_Os03g16670.1	101_200	K_4	1.33861
PRe2d_LOC_Os03g16670.1	1_100	K_1	0
PRe2d_LOC_Os03g16670.1	151_250	K_2	0.386387
PRe2d_LOC_Os03g16670.1	201_300	K_3	0.790987
PRe2d_LOC_Os03g16670.1	251_350	K_4	1.04693
PRe2d_LOC_Os03g16670.1	301_400	K_4	1.19126
PRe2d_LOC_Os03g16670.1	51_150	K_4	1.28889
PRe2d_LOC_Os03g16670.1	601_700	K_3	0.892088
PRe2d_LOC_Os03g16670.1	651_750	K_3	0.848051
PRe2d_LOC_Os03g16800.1	701_800	K_2	0.404963
PRe2d_LOC_Os03g16800.1	751_850	K_1	0
PRe2d_LOC_Os03g16800.1	801_900	K_1	0
PRe2d_LOC_Os03g16800.1	851_950	K_1	0
PRe2d_LOC_Os03g16860.1	301_400	K_2	0.610864
PRe2d_LOC_Os03g16860.1	351_450	K_3	0.892088
PRe2d_LOC_Os03g16860.1	401_500	K_2	0.539276
PRe2d_LOC_Os03g16860.1	451_550	K_2	0.647447
PRe2d_LOC_Os03g16980.1	1001_1100	K_4	1.04347
PRe2d_LOC_Os03g16980.1	1051_1150	K_4	1.28983
PRe2d_LOC_Os03g16980.1	1101_1200	K_4	1.02577
PRe2d_LOC_Os03g16980.1	1151_1250	K_3	1.00664
PRe2d_LOC_Os03g16980.1	1201_1300	K_3	1.02292
PRe2d_LOC_Os03g16980.1	1251_1350	K_3	0.99891
PRe2d_LOC_Os03g16980.1	1301_1400	K_3	0.932807
PRe2d_LOC_Os03g16980.1	1351_1450	K_2	0.689944
PRe2d_LOC_Os03g16980.1	1401_1500	K_4	1.24313
PRe2d_LOC_Os03g16980.1	1451_1550	K_4	1.12466
PRe2d_LOC_Os03g16980.1	1501_1600	K_2	0.526908
PRe2d_LOC_Os03g16980.1	1551_1650	K_2	0.634179
PRe2d_LOC_Os03g16980.1	1601_1700	K_2	0.619101
PRe2d_LOC_Os03g16980.1	401_500	K_2	0.43967
PRe2d_LOC_Os03g16980.1	451_550	K_4	0.96227
PRe2d_LOC_Os03g16980.1	501_600	K_2	0.526908
PRe2d_LOC_Os03g16980.1	551_650	K_4	1.21732
PRe2d_LOC_Os03g16980.1	601_700	K_3	0.816952
PRe2d_LOC_Os03g16980.1	651_750	K_4	1.15549
PRe2d_LOC_Os03g16980.1	701_800	K_4	1.13523
PRe2d_LOC_Os03g16980.1	751_850	K_4	1.23048
PRe2d_LOC_Os03g16980.1	801_900	K_2	0.692347
PRe2d_LOC_Os03g16980.1	851_950	K_4	1.22154
PRe2d_LOC_Os03g16980.1	901_1000	K_4	1.31116
PRe2d_LOC_Os03g16980.1	951_1050	K_4	1.17222
PRe2d_LOC_Os03g17690.1	1001_1100	K_1	0
PRe2d_LOC_Os03g17690.1	101_200	K_4	1.19324
PRe2d_LOC_Os03g17690.1	1_100	K_1	0
PRe2d_LOC_Os03g17690.1	151_250	K_3	1.0816
PRe2d_LOC_Os03g17690.1	201_300	K_4	1.15157
PRe2d_LOC_Os03g17690.1	251_350	K_4	0.946189
PRe2d_LOC_Os03g17690.1	301_400	K_3	0.926507
PRe2d_LOC_Os03g17690.1	351_450	K_4	1.11288
PRe2d_LOC_Os03g17690.1	401_500	K_3	1.02945
PRe2d_LOC_Os03g17690.1	451_550	K_4	1.16373
PRe2d_LOC_Os03g17690.1	501_600	K_4	1.36828
PRe2d_LOC_Os03g17690.1	51_150	K_4	1.17388
PRe2d_LOC_Os03g17690.1	551_650	K_3	1.08091
PRe2d_LOC_Os03g17690.1	601_700	K_4	1.27824
PRe2d_LOC_Os03g17690.1	651_750	K_4	1.08667
PRe2d_LOC_Os03g17690.1	701_800	K_4	1.20861
PRe2d_LOC_Os03g17690.1	751_850	K_4	1.16245
PRe2d_LOC_Os03g17690.1	801_900	K_4	1.05827
PRe2d_LOC_Os03g17690.1	851_950	K_4	1.31534
PRe2d_LOC_Os03g17690.1	901_1000	K_2	0.55108
PRe2d_LOC_Os03g17690.1	951_1050	K_2	0.692347
PRe2d_LOC_Os03g18070.1	601_700	K_4	1.21853
PRe2d_LOC_Os03g18070.1	651_750	K_2	0.626869
PRe2d_LOC_Os03g18770.1	1001_1100	K_1	0
PRe2d_LOC_Os03g18770.1	951_1050	K_2	0.583259
PRe2d_LOC_Os03g18850.1	101_200	K_4	1.09781
PRe2d_LOC_Os03g18850.1	1_100	K_1	0
PRe2d_LOC_Os03g18850.1	151_250	K_4	1.15908
PRe2d_LOC_Os03g18850.1	201_300	K_3	1.09672
PRe2d_LOC_Os03g18850.1	251_350	K_3	0.905555
PRe2d_LOC_Os03g18850.1	301_400	K_3	0.806631
PRe2d_LOC_Os03g18850.1	351_450	K_4	1.23213
PRe2d_LOC_Os03g18850.1	401_500	K_2	0.676859
PRe2d_LOC_Os03g18850.1	451_550	K_4	1.33761
PRe2d_LOC_Os03g18850.1	501_600	K_4	1.21372
PRe2d_LOC_Os03g18850.1	51_150	K_4	1.27535
PRe2d_LOC_Os03g18850.1	551_650	K_2	0.658956
PRe2d_LOC_Os03g18850.1	601_700	K_2	0.346515
PRe2d_LOC_Os03g18850.1	651_750	K_2	0.680292
PRe2d_LOC_Os03g19427.1	101_200	K_4	1.3131
PRe2d_LOC_Os03g19427.1	151_250	K_2	0.366925
PRe2d_LOC_Os03g19427.1	201_300	K_4	1.20649
PRe2d_LOC_Os03g19427.1	251_350	K_2	0.619101
PRe2d_LOC_Os03g19427.1	301_400	K_3	1.06345
PRe2d_LOC_Os03g19427.1	351_450	K_3	0.845745
PRe2d_LOC_Os03g19427.1	401_500	K_3	0.994889
PRe2d_LOC_Os03g20370.1	101_200	K_2	0.526908
PRe2d_LOC_Os03g20370.1	151_250	K_2	0.619101
PRe2d_LOC_Os03g20370.1	501_600	K_3	0.760469
PRe2d_LOC_Os03g20370.1	551_650	K_3	0.822954
PRe2d_LOC_Os03g20370.1	601_700	K_4	1.1425
PRe2d_LOC_Os03g20370.1	651_750	K_3	0.773306
PRe2d_LOC_Os03g20370.1	701_800	K_3	1.03366
PRe2d_LOC_Os03g21380.1	551_650	K_3	0.611264
PRe2d_LOC_Os03g21380.1	601_700	K_4	1.0802
PRe2d_LOC_Os03g21380.1	651_750	K_2	0.683315
PRe2d_LOC_Os03g21380.1	701_800	K_4	1.14787
PRe2d_LOC_Os03g22270.1	451_550	K_2	0.680292
PRe2d_LOC_Os03g22270.1	501_600	K_3	0.962268
PRe2d_LOC_Os03g22270.1	551_650	K_3	0.874861
PRe2d_LOC_Os03g22810.1	301_400	K_3	0.981252
PRe2d_LOC_Os03g22810.1	351_450	K_4	1.22094
PRe2d_LOC_Os03g22810.1	401_500	K_3	0.986606
PRe2d_LOC_Os03g22810.1	451_550	K_4	0.963225
PRe2d_LOC_Os03g22810.1	501_600	K_4	1.18238
PRe2d_LOC_Os03g22810.1	551_650	K_2	0.683315
PRe2d_LOC_Os03g22810.1	601_700	K_2	0.346515
PRe2d_LOC_Os03g22810.1	651_750	K_3	1.03114
PRe2d_LOC_Os03g22810.1	701_800	K_3	0.943348
PRe2d_LOC_Os03g22810.1	751_850	K_2	0.658956
PRe2d_LOC_Os03g22810.1	801_900	K_3	1.03932
PRe2d_LOC_Os03g22810.1	851_950	K_3	0.999054
PRe2d_LOC_Os03g22810.1	901_1000	K_3	1.07117
PRe2d_LOC_Os03g22810.1	951_1050	K_1	0
PRe2d_LOC_Os03g23010.1	151_250	K_2	0.386387
PRe2d_LOC_Os03g23010.1	201_300	K_2	0.626869
PRe2d_LOC_Os03g23010.1	251_350	K_3	0.972615
PRe2d_LOC_Os03g23010.1	301_400	K_4	1.20279
PRe2d_LOC_Os03g23010.1	551_650	K_1	0
PRe2d_LOC_Os03g23010.1	601_700	K_3	0.916989
PRe2d_LOC_Os03g23010.1	651_750	K_1	0
PRe2d_LOC_Os03g23010.1	701_800	K_4	1.24776
PRe2d_LOC_Os03g23010.1	751_850	K_2	0.619101
PRe2d_LOC_Os03g23010.1	801_900	K_2	0.691346
PRe2d_LOC_Os03g25330.1	1001_1100	K_4	1.2418
PRe2d_LOC_Os03g25330.1	101_200	K_4	1.18876
PRe2d_LOC_Os03g25330.1	1051_1150	K_2	0.539276
PRe2d_LOC_Os03g25330.1	1101_1200	K_4	1.33498
PRe2d_LOC_Os03g25330.1	1151_1250	K_4	1.35794
PRe2d_LOC_Os03g25330.1	1201_1300	K_4	1.38019
PRe2d_LOC_Os03g25330.1	1251_1350	K_1	0
PRe2d_LOC_Os03g25330.1	151_250	K_4	1.34424
PRe2d_LOC_Os03g25330.1	201_300	K_3	1.07138
PRe2d_LOC_Os03g25330.1	251_350	K_4	1.16098
PRe2d_LOC_Os03g25330.1	301_400	K_4	1.0805
PRe2d_LOC_Os03g25330.1	351_450	K_3	0.936888
PRe2d_LOC_Os03g25330.1	401_500	K_4	1.1749
PRe2d_LOC_Os03g25330.1	451_550	K_3	1.08757
PRe2d_LOC_Os03g25330.1	501_600	K_3	0.791933
PRe2d_LOC_Os03g25330.1	51_150	K_3	0.818682
PRe2d_LOC_Os03g25330.1	551_650	K_4	1.29315
PRe2d_LOC_Os03g25330.1	601_700	K_4	1.05902
PRe2d_LOC_Os03g25330.1	651_750	K_4	0.955324
PRe2d_LOC_Os03g25330.1	701_800	K_2	0.346515
PRe2d_LOC_Os03g25330.1	751_850	K_3	0.876117
PRe2d_LOC_Os03g25330.1	801_900	K_2	0.539276
PRe2d_LOC_Os03g25330.1	851_950	K_1	0
PRe2d_LOC_Os03g25330.1	901_1000	K_1	0
PRe2d_LOC_Os03g25330.1	951_1050	K_4	1.07967
PRe2d_LOC_Os03g27310.1	101_200	K_4	0.983748
PRe2d_LOC_Os03g27310.1	1_100	K_1	0
PRe2d_LOC_Os03g27310.1	151_250	K_3	0.932759
PRe2d_LOC_Os03g27310.1	201_300	K_3	1.05545
PRe2d_LOC_Os03g27310.1	251_350	K_2	0.626869
PRe2d_LOC_Os03g27310.1	301_400	K_3	0.747336
PRe2d_LOC_Os03g27310.1	351_450	K_3	1.03096
PRe2d_LOC_Os03g27310.1	401_500	K_4	1.25327
PRe2d_LOC_Os03g27310.1	451_550	K_4	1.30268
PRe2d_LOC_Os03g27310.1	501_600	K_1	0
PRe2d_LOC_Os03g27310.1	51_150	K_4	1.2361
PRe2d_LOC_Os03g27310.1	551_650	K_2	0.562335
PRe2d_LOC_Os03g28330.1	1001_1100	K_4	0.900381
PRe2d_LOC_Os03g28330.1	101_200	K_4	0.97
PRe2d_LOC_Os03g28330.1	1051_1150	K_4	1.19814
PRe2d_LOC_Os03g28330.1	1101_1200	K_4	1.33816
PRe2d_LOC_Os03g28330.1	1151_1250	K_4	1.15046
PRe2d_LOC_Os03g28330.1	1201_1300	K_4	1.36183
PRe2d_LOC_Os03g28330.1	1251_1350	K_4	1.18341
PRe2d_LOC_Os03g28330.1	1301_1400	K_3	0.448428
PRe2d_LOC_Os03g28330.1	1351_1450	K_3	0.888761
PRe2d_LOC_Os03g28330.1	1401_1500	K_4	1.14873
PRe2d_LOC_Os03g28330.1	1451_1550	K_4	1.17613
PRe2d_LOC_Os03g28330.1	1501_1600	K_3	0.961146
PRe2d_LOC_Os03g28330.1	151_250	K_4	1.28938
PRe2d_LOC_Os03g28330.1	1551_1650	K_4	1.22584
PRe2d_LOC_Os03g28330.1	1601_1700	K_4	1.04151
PRe2d_LOC_Os03g28330.1	1651_1750	K_4	1.14822
PRe2d_LOC_Os03g28330.1	1701_1800	K_4	1.04293
PRe2d_LOC_Os03g28330.1	1751_1850	K_4	1.09812
PRe2d_LOC_Os03g28330.1	1801_1900	K_2	0.455886
PRe2d_LOC_Os03g28330.1	1851_1950	K_4	1.20802
PRe2d_LOC_Os03g28330.1	1901_2000	K_4	1.113
PRe2d_LOC_Os03g28330.1	1951_2050	K_2	0.134742
PRe2d_LOC_Os03g28330.1	2001_2100	K_3	1.04635
PRe2d_LOC_Os03g28330.1	201_300	K_2	0.647447
PRe2d_LOC_Os03g28330.1	2051_2150	K_2	0.386387
PRe2d_LOC_Os03g28330.1	2101_2200	K_4	1.20929
PRe2d_LOC_Os03g28330.1	2151_2250	K_4	1.26716
PRe2d_LOC_Os03g28330.1	2201_2300	K_4	1.25999
PRe2d_LOC_Os03g28330.1	2251_2350	K_4	1.20928
PRe2d_LOC_Os03g28330.1	2301_2400	K_4	1.06541
PRe2d_LOC_Os03g28330.1	2351_2450	K_4	1.21656
PRe2d_LOC_Os03g28330.1	2401_2500	K_4	1.08722
PRe2d_LOC_Os03g28330.1	2451_2550	K_3	0.86198
PRe2d_LOC_Os03g28330.1	2501_2600	K_4	1.31955
PRe2d_LOC_Os03g28330.1	251_350	K_4	1.26435
PRe2d_LOC_Os03g28330.1	2551_2650	K_3	1.03719
PRe2d_LOC_Os03g28330.1	2601_2700	K_4	1.19102
PRe2d_LOC_Os03g28330.1	2651_2750	K_4	1.37151
PRe2d_LOC_Os03g28330.1	2701_2800	K_2	0.562335
PRe2d_LOC_Os03g28330.1	301_400	K_3	0.742417
PRe2d_LOC_Os03g28330.1	351_450	K_4	1.14631
PRe2d_LOC_Os03g28330.1	401_500	K_4	1.11048
PRe2d_LOC_Os03g28330.1	451_550	K_4	1.16806
PRe2d_LOC_Os03g28330.1	501_600	K_4	1.2873
PRe2d_LOC_Os03g28330.1	51_150	K_4	1.05452
PRe2d_LOC_Os03g28330.1	551_650	K_4	1.182
PRe2d_LOC_Os03g28330.1	601_700	K_3	0.94611
PRe2d_LOC_Os03g28330.1	651_750	K_4	1.22893
PRe2d_LOC_Os03g28330.1	701_800	K_4	0.980927
PRe2d_LOC_Os03g28330.1	751_850	K_4	1.17433
PRe2d_LOC_Os03g28330.1	801_900	K_3	1.04855
PRe2d_LOC_Os03g28330.1	851_950	K_4	1.25703
PRe2d_LOC_Os03g28330.1	901_1000	K_3	0.890036
PRe2d_LOC_Os03g28330.1	951_1050	K_4	1.07339
PRe2d_LOC_Os03g28940.1	351_450	K_3	1.07621
PRe2d_LOC_Os03g28940.1	401_500	K_4	1.25242
PRe2d_LOC_Os03g28940.1	451_550	K_4	1.26135
PRe2d_LOC_Os03g28940.1	501_600	K_4	1.20714
PRe2d_LOC_Os03g28940.1	551_650	K_4	1.25935
PRe2d_LOC_Os03g28940.1	601_700	K_4	1.20189
PRe2d_LOC_Os03g28940.1	651_750	K_2	0.664064
PRe2d_LOC_Os03g28940.1	701_800	K_2	0.55108
PRe2d_LOC_Os03g28940.1	751_850	K_3	0.81562
PRe2d_LOC_Os03g28940.1	801_900	K_3	0.77829
PRe2d_LOC_Os03g28940.1	851_950	K_4	1.16247
PRe2d_LOC_Os03g28940.1	901_1000	K_3	0.753578
PRe2d_LOC_Os03g28940.1	951_1050	K_4	1.32337
PRe2d_LOC_Os03g29460.1	151_250	K_1	0
PRe2d_LOC_Os03g29460.1	201_300	K_1	0
PRe2d_LOC_Os03g29460.1	251_350	K_1	0
PRe2d_LOC_Os03g29460.1	351_450	K_1	0
PRe2d_LOC_Os03g29460.1	401_500	K_1	0
PRe2d_LOC_Os03g30430.1	101_200	K_1	0
PRe2d_LOC_Os03g30430.1	151_250	K_3	1.04464
PRe2d_LOC_Os03g30430.1	201_300	K_4	1.31935
PRe2d_LOC_Os03g30430.1	251_350	K_2	0.602152
PRe2d_LOC_Os03g30430.1	301_400	K_4	1.27265
PRe2d_LOC_Os03g30430.1	351_450	K_3	0.893904
PRe2d_LOC_Os03g30430.1	401_500	K_3	0.850488
PRe2d_LOC_Os03g30430.1	451_550	K_4	1.32754
PRe2d_LOC_Os03g30430.1	501_600	K_4	1.23252
PRe2d_LOC_Os03g30430.1	551_650	K_2	0.386387
PRe2d_LOC_Os03g30430.1	601_700	K_1	0
PRe2d_LOC_Os03g32314.1	1851_1950	K_3	0.983601
PRe2d_LOC_Os03g32314.1	1901_2000	K_2	0.486223
PRe2d_LOC_Os03g32314.1	1951_2050	K_4	1.0446
PRe2d_LOC_Os03g32314.1	2001_2100	K_3	1.05124
PRe2d_LOC_Os03g32314.1	2051_2150	K_1	0
PRe2d_LOC_Os03g38000.1	151_250	K_2	0.664064
PRe2d_LOC_Os03g38000.1	201_300	K_2	0.676859
PRe2d_LOC_Os03g38000.1	251_350	K_2	0.167944
PRe2d_LOC_Os03g38000.1	301_400	K_2	0.673012
PRe2d_LOC_Os03g38000.1	351_450	K_1	0
PRe2d_LOC_Os03g38000.1	401_500	K_2	0.43967
PRe2d_LOC_Os03g38000.1	451_550	K_2	0.668748
PRe2d_LOC_Os03g38000.1	501_600	K_2	0.658956
PRe2d_LOC_Os03g38000.1	551_650	K_1	0
PRe2d_LOC_Os03g38000.1	601_700	K_2	0.592953
PRe2d_LOC_Os03g38000.1	651_750	K_1	0
PRe2d_LOC_Os03g38000.1	701_800	K_2	0.346515
PRe2d_LOC_Os03g38000.1	751_850	K_3	0.872466
PRe2d_LOC_Os03g38000.1	801_900	K_3	0.94977
PRe2d_LOC_Os03g38000.1	851_950	K_2	0.573057
PRe2d_LOC_Os03g40180.1	501_600	K_2	0.539276
PRe2d_LOC_Os03g40180.1	551_650	K_2	0.634179
PRe2d_LOC_Os03g40180.1	601_700	K_1	0
PRe2d_LOC_Os03g40180.1	651_750	K_3	1.01331
PRe2d_LOC_Os03g40270.1	1001_1100	K_2	0.526908
PRe2d_LOC_Os03g40270.1	101_200	K_3	0.826004
PRe2d_LOC_Os03g40270.1	1051_1150	K_3	0.805857
PRe2d_LOC_Os03g40270.1	1_100	K_2	0.455886
PRe2d_LOC_Os03g40270.1	1101_1200	K_4	1.0692
PRe2d_LOC_Os03g40270.1	1151_1250	K_3	0.976172
PRe2d_LOC_Os03g40270.1	1201_1300	K_4	1.30976
PRe2d_LOC_Os03g40270.1	1251_1350	K_3	1.04311
PRe2d_LOC_Os03g40270.1	1301_1400	K_1	0
PRe2d_LOC_Os03g40270.1	151_250	K_1	0
PRe2d_LOC_Os03g40270.1	301_400	K_1	0
PRe2d_LOC_Os03g40270.1	351_450	K_3	0.909472
PRe2d_LOC_Os03g40270.1	401_500	K_4	1.2376
PRe2d_LOC_Os03g40270.1	451_550	K_4	1.23037
PRe2d_LOC_Os03g40270.1	501_600	K_3	1.06709
PRe2d_LOC_Os03g40270.1	51_150	K_4	1.07367
PRe2d_LOC_Os03g40270.1	551_650	K_4	1.18927
PRe2d_LOC_Os03g40270.1	601_700	K_4	1.05009
PRe2d_LOC_Os03g40270.1	651_750	K_4	1.32527
PRe2d_LOC_Os03g40270.1	701_800	K_4	1.027
PRe2d_LOC_Os03g40270.1	751_850	K_4	1.08302
PRe2d_LOC_Os03g40270.1	801_900	K_4	1.20852
PRe2d_LOC_Os03g40270.1	851_950	K_2	0.253639
PRe2d_LOC_Os03g40270.1	901_1000	K_3	0.931565
PRe2d_LOC_Os03g40270.1	951_1050	K_1	0
PRe2d_LOC_Os03g40920.1	201_300	K_3	1.00926
PRe2d_LOC_Os03g40920.1	251_350	K_4	1.04657
PRe2d_LOC_Os03g40920.1	301_400	K_4	1.12676
PRe2d_LOC_Os03g40920.1	351_450	K_2	0.302538
PRe2d_LOC_Os03g46770.1	101_200	K_4	1.30519
PRe2d_LOC_Os03g46770.1	151_250	K_4	1.3181
PRe2d_LOC_Os03g46770.1	201_300	K_3	0.862766
PRe2d_LOC_Os03g46770.1	251_350	K_3	0.850488
PRe2d_LOC_Os03g46770.1	301_400	K_1	0
PRe2d_LOC_Os03g46770.1	51_150	K_4	1.24599
PRe2d_LOC_Os03g46770.1	551_650	K_3	0.975456
PRe2d_LOC_Os03g46770.1	601_700	K_3	1.06981
PRe2d_LOC_Os03g46770.1	651_750	K_4	1.12409
PRe2d_LOC_Os03g46770.1	701_800	K_4	1.19004
PRe2d_LOC_Os03g46770.1	751_850	K_1	0
PRe2d_LOC_Os03g46770.1	801_900	K_1	0
PRe2d_LOC_Os03g48080.1	101_200	K_2	0.513957
PRe2d_LOC_Os03g48080.1	151_250	K_3	0.884122
PRe2d_LOC_Os03g48080.1	201_300	K_4	1.23521
PRe2d_LOC_Os03g48080.1	251_350	K_2	0.325083
PRe2d_LOC_Os03g48080.1	301_400	K_3	0.573427
PRe2d_LOC_Os03g48080.1	351_450	K_2	0.526908
PRe2d_LOC_Os03g48080.1	401_500	K_1	0
PRe2d_LOC_Os03g48080.1	451_550	K_2	0.610864
PRe2d_LOC_Os03g48080.1	501_600	K_3	1.09292
PRe2d_LOC_Os03g48080.1	551_650	K_2	0.592953
PRe2d_LOC_Os03g49600.1	1501_1600	K_2	0.539276
PRe2d_LOC_Os03g49600.1	1551_1650	K_1	0
PRe2d_LOC_Os03g50290.1	1001_1100	K_1	0
PRe2d_LOC_Os03g50290.1	1051_1150	K_3	0.975615
PRe2d_LOC_Os03g50290.1	1101_1200	K_4	1.23105
PRe2d_LOC_Os03g50290.1	1151_1250	K_2	0.471393
PRe2d_LOC_Os03g50290.1	1201_1300	K_4	1.37103
PRe2d_LOC_Os03g50290.1	1251_1350	K_1	0
PRe2d_LOC_Os03g50290.1	1301_1400	K_2	0.691346
PRe2d_LOC_Os03g50290.1	1351_1450	K_1	0
PRe2d_LOC_Os03g50290.1	1401_1500	K_1	0
PRe2d_LOC_Os03g50290.1	901_1000	K_2	0.471393
PRe2d_LOC_Os03g50290.1	951_1050	K_3	0.754704
PRe2d_LOC_Os03g50480.1	1601_1700	K_2	0.455886
PRe2d_LOC_Os03g50480.1	1651_1750	K_3	0.869679
PRe2d_LOC_Os03g50480.1	1701_1800	K_3	1.08894
PRe2d_LOC_Os03g50480.1	1751_1850	K_3	1.03003
PRe2d_LOC_Os03g50480.1	951_1050	K_1	0
PRe2d_LOC_Os03g50885.1	1001_1100	K_4	1.36533
PRe2d_LOC_Os03g50885.1	1051_1150	K_3	0.874861
PRe2d_LOC_Os03g50885.1	1101_1200	K_2	0.610864
PRe2d_LOC_Os03g50885.1	151_250	K_2	0.471393
PRe2d_LOC_Os03g50885.1	201_300	K_2	0.689944
PRe2d_LOC_Os03g50885.1	251_350	K_1	0
PRe2d_LOC_Os03g50885.1	301_400	K_1	0
PRe2d_LOC_Os03g50885.1	351_450	K_2	0.592953
PRe2d_LOC_Os03g50885.1	401_500	K_1	0
PRe2d_LOC_Os03g50885.1	451_550	K_3	0.830756
PRe2d_LOC_Os03g50885.1	501_600	K_3	1.0524
PRe2d_LOC_Os03g50885.1	51_150	K_1	0
PRe2d_LOC_Os03g50885.1	551_650	K_2	0.664064
PRe2d_LOC_Os03g50885.1	601_700	K_1	0
PRe2d_LOC_Os03g50885.1	651_750	K_2	0.513957
PRe2d_LOC_Os03g50885.1	701_800	K_3	1.08197
PRe2d_LOC_Os03g50885.1	751_850	K_3	0.70034
PRe2d_LOC_Os03g50885.1	801_900	K_3	1.0524
PRe2d_LOC_Os03g50885.1	851_950	K_1	0
PRe2d_LOC_Os03g50885.1	901_1000	K_2	0.626869
PRe2d_LOC_Os03g50885.1	951_1050	K_3	0.916989
PRe2d_LOC_Os03g51080.1	351_450	K_1	0
PRe2d_LOC_Os03g51080.1	551_650	K_1	0
PRe2d_LOC_Os03g51080.1	601_700	K_2	0.676859
PRe2d_LOC_Os03g51080.1	651_750	K_3	0.876117
PRe2d_LOC_Os03g51080.1	701_800	K_2	0.583259
PRe2d_LOC_Os03g51080.1	751_850	K_3	0.992957
PRe2d_LOC_Os03g51600.1	1001_1100	K_2	0.366925
PRe2d_LOC_Os03g51600.1	1051_1150	K_2	0.302538
PRe2d_LOC_Os03g51600.1	1101_1200	K_1	0
PRe2d_LOC_Os03g51600.1	1151_1250	K_1	0
PRe2d_LOC_Os03g51600.1	1201_1300	K_1	0
PRe2d_LOC_Os03g51600.1	1251_1350	K_2	0.198515
PRe2d_LOC_Os03g51600.1	1301_1400	K_2	0.346515
PRe2d_LOC_Os03g51600.1	1351_1450	K_4	1.22423
PRe2d_LOC_Os03g51600.1	1401_1500	K_4	1.18503
PRe2d_LOC_Os03g51600.1	1451_1550	K_4	1.28873
PRe2d_LOC_Os03g51600.1	1501_1600	K_4	1.07658
PRe2d_LOC_Os03g51600.1	151_250	K_2	0.691346
PRe2d_LOC_Os03g51600.1	1551_1650	K_2	0.626869
PRe2d_LOC_Os03g51600.1	1601_1700	K_3	0.858502
PRe2d_LOC_Os03g51600.1	1651_1750	K_1	0
PRe2d_LOC_Os03g51600.1	201_300	K_3	0.929838
PRe2d_LOC_Os03g51600.1	251_350	K_2	0.513957
PRe2d_LOC_Os03g51600.1	301_400	K_3	0.962304
PRe2d_LOC_Os03g51600.1	351_450	K_1	0
PRe2d_LOC_Os03g51600.1	451_550	K_1	0
PRe2d_LOC_Os03g51600.1	501_600	K_3	0.998579
PRe2d_LOC_Os03g51600.1	551_650	K_4	1.20619
PRe2d_LOC_Os03g51600.1	601_700	K_4	1.36533
PRe2d_LOC_Os03g51600.1	651_750	K_2	0.692947
PRe2d_LOC_Os03g51600.1	701_800	K_1	0
PRe2d_LOC_Os03g51600.1	751_850	K_2	0.693147
PRe2d_LOC_Os03g51600.1	801_900	K_3	0.745189
PRe2d_LOC_Os03g51600.1	851_950	K_2	0.366925
PRe2d_LOC_Os03g51600.1	901_1000	K_3	1.05641
PRe2d_LOC_Os03g51600.1	951_1050	K_1	0
PRe2d_LOC_Os03g53190.1	201_300	K_1	0
PRe2d_LOC_Os03g53190.1	251_350	K_1	0
PRe2d_LOC_Os03g53190.1	301_400	K_3	0.916247
PRe2d_LOC_Os03g53190.1	351_450	K_2	0.366925
PRe2d_LOC_Os03g53190.1	401_500	K_3	0.773846
PRe2d_LOC_Os03g53190.1	451_550	K_2	0.689944
PRe2d_LOC_Os03g53190.1	501_600	K_3	0.926507
PRe2d_LOC_Os03g53190.1	551_650	K_1	0
PRe2d_LOC_Os03g53190.1	601_700	K_2	0.471393
PRe2d_LOC_Os03g53230.1	1201_1300	K_2	0.592953
PRe2d_LOC_Os03g53230.1	1251_1350	K_2	0.688139
PRe2d_LOC_Os03g53230.1	1301_1400	K_2	0.688139
PRe2d_LOC_Os03g53800.1	1001_1100	K_4	1.33397
PRe2d_LOC_Os03g53800.1	1051_1150	K_4	1.04614
PRe2d_LOC_Os03g53800.1	1101_1200	K_4	1.24228
PRe2d_LOC_Os03g53800.1	1151_1250	K_4	1.22483
PRe2d_LOC_Os03g53800.1	1201_1300	K_3	0.969506
PRe2d_LOC_Os03g53800.1	1251_1350	K_2	0.539276
PRe2d_LOC_Os03g53800.1	1301_1400	K_2	0.610864
PRe2d_LOC_Os03g53800.1	1351_1450	K_2	0.592953
PRe2d_LOC_Os03g53800.1	1401_1500	K_3	0.86741
PRe2d_LOC_Os03g53800.1	1451_1550	K_3	0.955044
PRe2d_LOC_Os03g53800.1	1501_1600	K_2	0.404963
PRe2d_LOC_Os03g53800.1	1551_1650	K_2	0.526908
PRe2d_LOC_Os03g53800.1	1601_1700	K_2	0.486223
PRe2d_LOC_Os03g53800.1	1651_1750	K_3	0.781771
PRe2d_LOC_Os03g53800.1	1701_1800	K_4	1.07075
PRe2d_LOC_Os03g53800.1	1751_1850	K_3	0.747436
PRe2d_LOC_Os03g53800.1	1801_1900	K_2	0.634179
PRe2d_LOC_Os03g53800.1	1851_1950	K_2	0.602152
PRe2d_LOC_Os03g53800.1	1901_2000	K_1	0
PRe2d_LOC_Os03g53800.1	1951_2050	K_2	0.455886
PRe2d_LOC_Os03g53800.1	2001_2100	K_3	0.916989
PRe2d_LOC_Os03g53800.1	301_400	K_1	0
PRe2d_LOC_Os03g53800.1	351_450	K_3	0.548637
PRe2d_LOC_Os03g53800.1	401_500	K_4	1.2361
PRe2d_LOC_Os03g53800.1	451_550	K_2	0.634179
PRe2d_LOC_Os03g53800.1	501_600	K_3	0.612869
PRe2d_LOC_Os03g53800.1	551_650	K_3	0.709718
PRe2d_LOC_Os03g53800.1	601_700	K_4	1.30537
PRe2d_LOC_Os03g53800.1	651_750	K_4	1.21271
PRe2d_LOC_Os03g53800.1	701_800	K_4	1.37477
PRe2d_LOC_Os03g53800.1	751_850	K_4	1.07913
PRe2d_LOC_Os03g53800.1	801_900	K_4	1.24356
PRe2d_LOC_Os03g53800.1	851_950	K_3	0.943348
PRe2d_LOC_Os03g53800.1	901_1000	K_2	0.673012
PRe2d_LOC_Os03g53800.1	951_1050	K_2	0.455886
PRe2d_LOC_Os03g54890.1	601_700	K_3	1.0735
PRe2d_LOC_Os03g54890.1	651_750	K_2	0.471393
PRe2d_LOC_Os03g54890.1	701_800	K_1	0
PRe2d_LOC_Os03g55070.1	1001_1100	K_4	1.05803
PRe2d_LOC_Os03g55070.1	101_200	K_1	0
PRe2d_LOC_Os03g55070.1	1051_1150	K_4	1.28264
PRe2d_LOC_Os03g55070.1	1101_1200	K_4	1.30873
PRe2d_LOC_Os03g55070.1	1151_1250	K_2	0.55108
PRe2d_LOC_Os03g55070.1	1301_1400	K_1	0
PRe2d_LOC_Os03g55070.1	1351_1450	K_3	0.898212
PRe2d_LOC_Os03g55070.1	1401_1500	K_4	0.955324
PRe2d_LOC_Os03g55070.1	1451_1550	K_1	0
PRe2d_LOC_Os03g55070.1	1501_1600	K_2	0.404963
PRe2d_LOC_Os03g55070.1	151_250	K_4	1.19918
PRe2d_LOC_Os03g55070.1	1551_1650	K_3	0.922703
PRe2d_LOC_Os03g55070.1	1601_1700	K_2	0.486223
PRe2d_LOC_Os03g55070.1	1651_1750	K_4	1.14062
PRe2d_LOC_Os03g55070.1	1701_1800	K_2	0.253639
PRe2d_LOC_Os03g55070.1	201_300	K_4	1.09644
PRe2d_LOC_Os03g55070.1	251_350	K_4	1.00121
PRe2d_LOC_Os03g55070.1	301_400	K_4	1.10073
PRe2d_LOC_Os03g55070.1	351_450	K_4	1.23926
PRe2d_LOC_Os03g55070.1	401_500	K_3	0.848082
PRe2d_LOC_Os03g55070.1	451_550	K_3	1.05844
PRe2d_LOC_Os03g55070.1	501_600	K_4	1.09704
PRe2d_LOC_Os03g55070.1	551_650	K_4	1.34677
PRe2d_LOC_Os03g55070.1	601_700	K_3	0.635005
PRe2d_LOC_Os03g55070.1	651_750	K_1	0
PRe2d_LOC_Os03g55070.1	701_800	K_4	1.36643
PRe2d_LOC_Os03g55070.1	751_850	K_4	1.20946
PRe2d_LOC_Os03g55070.1	801_900	K_3	0.82329
PRe2d_LOC_Os03g55070.1	851_950	K_3	1.03812
PRe2d_LOC_Os03g55070.1	901_1000	K_4	1.03859
PRe2d_LOC_Os03g55070.1	951_1050	K_4	1.1199
PRe2d_LOC_Os03g55150.1	101_200	K_1	0
PRe2d_LOC_Os03g55150.1	301_400	K_2	0.513957
PRe2d_LOC_Os03g55150.1	351_450	K_1	0
PRe2d_LOC_Os03g55150.1	401_500	K_3	0.86178
PRe2d_LOC_Os03g55150.1	451_550	K_4	1.10401
PRe2d_LOC_Os03g55150.1	501_600	K_4	0.823644
PRe2d_LOC_Os03g55150.1	551_650	K_3	0.998579
PRe2d_LOC_Os03g55150.1	601_700	K_1	0
PRe2d_LOC_Os03g55150.1	651_750	K_1	0
PRe2d_LOC_Os03g55540.1	1001_1100	K_4	1.28312
PRe2d_LOC_Os03g55540.1	1051_1150	K_2	0.691346
PRe2d_LOC_Os03g55540.1	701_800	K_3	1.00487
PRe2d_LOC_Os03g55540.1	751_850	K_2	0.692347
PRe2d_LOC_Os03g55540.1	801_900	K_4	1.15741
PRe2d_LOC_Os03g55540.1	851_950	K_4	0.990533
PRe2d_LOC_Os03g55540.1	901_1000	K_2	0.471393
PRe2d_LOC_Os03g55540.1	951_1050	K_2	0.619101
PRe2d_LOC_Os03g56190.1	151_250	K_2	0.55108
PRe2d_LOC_Os03g56190.1	201_300	K_2	0.539276
PRe2d_LOC_Os03g57790.1	151_250	K_2	0.673012
PRe2d_LOC_Os03g57790.1	201_300	K_1	0
PRe2d_LOC_Os03g58050.1	301_400	K_2	0.619101
PRe2d_LOC_Os03g58050.1	351_450	K_1	0
PRe2d_LOC_Os03g58050.1	401_500	K_2	0.664064
PRe2d_LOC_Os03g58050.1	451_550	K_1	0
PRe2d_LOC_Os03g58050.1	501_600	K_1	0
PRe2d_LOC_Os03g59220.1	151_250	K_2	0.689944
PRe2d_LOC_Os03g59220.1	201_300	K_2	0.592953
PRe2d_LOC_Os03g59220.1	251_350	K_1	0
PRe2d_LOC_Os03g59310.1	401_500	K_1	0
PRe2d_LOC_Os03g59310.1	451_550	K_2	0.676859
PRe2d_LOC_Os03g59310.1	501_600	K_2	0.692347
PRe2d_LOC_Os03g59310.1	551_650	K_3	1.04661
PRe2d_LOC_Os03g59310.1	601_700	K_2	0.673012
PRe2d_LOC_Os03g59310.1	651_750	K_3	1.00014
PRe2d_LOC_Os03g59310.1	701_800	K_2	0.689944
PRe2d_LOC_Os03g59310.1	751_850	K_3	0.855066
PRe2d_LOC_Os03g59310.1	801_900	K_1	0
PRe2d_LOC_Os03g59310.1	851_950	K_2	0.673012
PRe2d_LOC_Os03g59310.1	901_1000	K_4	1.12544
PRe2d_LOC_Os03g59310.1	951_1050	K_1	0
PRe2d_LOC_Os03g59740.1	101_200	K_1	0
PRe2d_LOC_Os03g59740.1	151_250	K_4	1.36181
PRe2d_LOC_Os03g59740.1	201_300	K_4	1.2047
PRe2d_LOC_Os03g59740.1	251_350	K_4	1.30532
PRe2d_LOC_Os03g59740.1	301_400	K_2	0.688139
PRe2d_LOC_Os03g59740.1	351_450	K_1	0
PRe2d_LOC_Os03g59740.1	401_500	K_3	0.998579
PRe2d_LOC_Os03g59740.1	451_550	K_4	1.33651
PRe2d_LOC_Os03g60080.1	1001_1100	K_2	0.539276
PRe2d_LOC_Os03g60080.1	1051_1150	K_4	1.15318
PRe2d_LOC_Os03g60080.1	1101_1200	K_3	1.05267
PRe2d_LOC_Os03g60080.1	201_300	K_2	0.486223
PRe2d_LOC_Os03g60080.1	301_400	K_1	0
PRe2d_LOC_Os03g60080.1	351_450	K_1	0
PRe2d_LOC_Os03g60080.1	401_500	K_4	1.29536
PRe2d_LOC_Os03g60080.1	651_750	K_2	0.626869
PRe2d_LOC_Os03g60080.1	701_800	K_3	1.00434
PRe2d_LOC_Os03g60080.1	751_850	K_3	0.914507
PRe2d_LOC_Os03g60080.1	801_900	K_1	0
PRe2d_LOC_Os03g60080.1	851_950	K_1	0
PRe2d_LOC_Os03g60080.1	901_1000	K_2	0.455886
PRe2d_LOC_Os03g60080.1	951_1050	K_4	1.16912
PRe2d_LOC_Os03g60090.1	1001_1100	K_2	0.688139
PRe2d_LOC_Os03g60090.1	1051_1150	K_2	0.573057
PRe2d_LOC_Os03g60090.1	1101_1200	K_2	0.526908
PRe2d_LOC_Os03g60090.1	1151_1250	K_4	0.983641
PRe2d_LOC_Os03g60090.1	1201_1300	K_2	0.673012
PRe2d_LOC_Os03g60090.1	1251_1350	K_1	0
PRe2d_LOC_Os03g60090.1	1451_1550	K_3	0.921809
PRe2d_LOC_Os03g60090.1	1501_1600	K_1	0
PRe2d_LOC_Os03g60090.1	151_250	K_2	0.573057
PRe2d_LOC_Os03g60090.1	1551_1650	K_2	0.422709
PRe2d_LOC_Os03g60090.1	1601_1700	K_4	1.29735
PRe2d_LOC_Os03g60090.1	1651_1750	K_2	0.691346
PRe2d_LOC_Os03g60090.1	1701_1800	K_3	0.961008
PRe2d_LOC_Os03g60090.1	1751_1850	K_3	1.01331
PRe2d_LOC_Os03g60090.1	1801_1900	K_3	0.892637
PRe2d_LOC_Os03g60090.1	1851_1950	K_1	0
PRe2d_LOC_Os03g60090.1	201_300	K_4	1.33578
PRe2d_LOC_Os03g60090.1	251_350	K_3	1.07242
PRe2d_LOC_Os03g60090.1	301_400	K_2	0.680292
PRe2d_LOC_Os03g60090.1	351_450	K_1	0
PRe2d_LOC_Os03g60090.1	451_550	K_3	1.01702
PRe2d_LOC_Os03g60090.1	501_600	K_2	0.647447
PRe2d_LOC_Os03g60090.1	901_1000	K_1	0
PRe2d_LOC_Os03g60090.1	951_1050	K_3	0.857336
PRe2d_LOC_Os03g61960.1	151_250	K_1	0
PRe2d_LOC_Os03g61960.1	351_450	K_2	0.691346
PRe2d_LOC_Os03g61960.1	401_500	K_3	0.948026
PRe2d_LOC_Os03g61960.1	451_550	K_3	0.975645
PRe2d_LOC_Os03g61960.1	501_600	K_1	0
PRe2d_LOC_Os04g01300.1	201_300	K_2	0.226968
PRe2d_LOC_Os04g01300.1	251_350	K_4	1.21804
PRe2d_LOC_Os04g01300.1	301_400	K_3	0.617658
PRe2d_LOC_Os04g01300.1	351_450	K_1	0
PRe2d_LOC_Os04g01300.1	401_500	K_3	1.04761
PRe2d_LOC_Os04g01300.1	451_550	K_1	0
PRe2d_LOC_Os04g01300.1	501_600	K_3	1.03758
PRe2d_LOC_Os04g01300.1	551_650	K_4	1.3769
PRe2d_LOC_Os04g01300.1	601_700	K_2	0.680292
PRe2d_LOC_Os04g01300.1	751_850	K_2	0.683315
PRe2d_LOC_Os04g01300.1	801_900	K_2	0.43967
PRe2d_LOC_Os04g01300.1	851_950	K_3	0.938947
PRe2d_LOC_Os04g01300.1	901_1000	K_2	0.302538
PRe2d_LOC_Os04g01300.1	951_1050	K_2	0.634179
PRe2d_LOC_Os04g16722.1	1151_1250	K_1	0
PRe2d_LOC_Os04g16722.1	1201_1300	K_1	0
PRe2d_LOC_Os04g16722.1	1251_1350	K_4	0.516865
PRe2d_LOC_Os04g16722.1	1301_1400	K_2	0.404963
PRe2d_LOC_Os04g16722.1	1351_1450	K_1	0
PRe2d_LOC_Os04g16722.1	1401_1500	K_1	0
PRe2d_LOC_Os04g16722.1	1451_1550	K_1	0
PRe2d_LOC_Os04g16722.1	1501_1600	K_1	0
PRe2d_LOC_Os04g16722.1	1551_1650	K_1	0
PRe2d_LOC_Os04g16722.1	1601_1700	K_1	0
PRe2d_LOC_Os04g16722.1	1651_1750	K_2	0.658956
PRe2d_LOC_Os04g16722.1	1701_1800	K_3	0.989624
PRe2d_LOC_Os04g16722.1	1751_1850	K_4	1.19211
PRe2d_LOC_Os04g16722.1	1801_1900	K_1	0
PRe2d_LOC_Os04g16722.1	1851_1950	K_1	0
PRe2d_LOC_Os04g16722.1	1901_2000	K_2	0.673012
PRe2d_LOC_Os04g16722.1	1951_2050	K_3	0.960927
PRe2d_LOC_Os04g16722.1	2001_2100	K_1	0
PRe2d_LOC_Os04g16722.1	2401_2500	K_1	0
PRe2d_LOC_Os04g16722.1	2451_2550	K_2	0.539276
PRe2d_LOC_Os04g16722.1	2501_2600	K_3	0.986811
PRe2d_LOC_Os04g16722.1	251_350	K_1	0
PRe2d_LOC_Os04g16722.1	2551_2650	K_3	1.06654
PRe2d_LOC_Os04g16722.1	2601_2700	K_4	1.12346
PRe2d_LOC_Os04g16722.1	2651_2750	K_3	0.912982
PRe2d_LOC_Os04g16722.1	2701_2800	K_2	0.641035
PRe2d_LOC_Os04g16722.1	2751_2850	K_4	1.16221
PRe2d_LOC_Os04g16722.1	2801_2900	K_2	0.302538
PRe2d_LOC_Os04g16722.1	301_400	K_2	0.43967
PRe2d_LOC_Os04g16722.1	3051_3150	K_2	0.526908
PRe2d_LOC_Os04g16722.1	3101_3200	K_1	0
PRe2d_LOC_Os04g16722.1	3151_3250	K_1	0
PRe2d_LOC_Os04g16722.1	3201_3300	K_1	0
PRe2d_LOC_Os04g16722.1	3251_3350	K_4	1.22882
PRe2d_LOC_Os04g16722.1	3301_3400	K_2	0.55108
PRe2d_LOC_Os04g16722.1	3351_3450	K_1	0
PRe2d_LOC_Os04g16722.1	3401_3500	K_2	0.664064
PRe2d_LOC_Os04g16722.1	3451_3550	K_1	0
PRe2d_LOC_Os04g16722.1	351_450	K_1	0
PRe2d_LOC_Os04g16722.1	401_500	K_1	0
PRe2d_LOC_Os04g16722.1	451_550	K_1	0
PRe2d_LOC_Os04g16722.1	501_600	K_1	0
PRe2d_LOC_Os04g16722.1	551_650	K_1	0
PRe2d_LOC_Os04g16722.1	601_700	K_1	0
PRe2d_LOC_Os04g28180.1	151_250	K_1	0
PRe2d_LOC_Os04g28180.1	201_300	K_1	0
PRe2d_LOC_Os04g28180.1	601_700	K_2	0.689944
PRe2d_LOC_Os04g28180.1	651_750	K_2	0.664064
PRe2d_LOC_Os04g28180.1	701_800	K_3	1.09349
PRe2d_LOC_Os04g28180.1	751_850	K_2	0.610864
PRe2d_LOC_Os04g28180.1	801_900	K_2	0.692347
PRe2d_LOC_Os04g30920.1	301_400	K_2	0.647447
PRe2d_LOC_Os04g30920.1	351_450	K_1	0
PRe2d_LOC_Os04g30920.1	401_500	K_4	1.16535
PRe2d_LOC_Os04g30920.1	451_550	K_1	0
PRe2d_LOC_Os04g30920.1	501_600	K_2	0.167944
PRe2d_LOC_Os04g31070.1	201_300	K_1	0
PRe2d_LOC_Os04g32950.1	101_200	K_2	0.583259
PRe2d_LOC_Os04g32950.1	151_250	K_4	1.35588
PRe2d_LOC_Os04g32950.1	1601_1700	K_2	0.592953
PRe2d_LOC_Os04g32950.1	1651_1750	K_1	0
PRe2d_LOC_Os04g32950.1	1701_1800	K_2	0.500402
PRe2d_LOC_Os04g32950.1	201_300	K_2	0.676859
PRe2d_LOC_Os04g32950.1	251_350	K_1	0
PRe2d_LOC_Os04g32950.1	51_150	K_4	1.24981
PRe2d_LOC_Os04g34170.1	1501_1600	K_2	0.55108
PRe2d_LOC_Os04g34170.1	1551_1650	K_4	1.25265
PRe2d_LOC_Os04g34170.1	1601_1700	K_4	1.21006
PRe2d_LOC_Os04g34170.1	1651_1750	K_2	0.673012
PRe2d_LOC_Os04g35090.1	201_300	K_1	0
PRe2d_LOC_Os04g35090.1	251_350	K_2	0.55108
PRe2d_LOC_Os04g35090.1	301_400	K_3	0.698483
PRe2d_LOC_Os04g35090.1	351_450	K_2	0.583259
PRe2d_LOC_Os04g35090.1	401_500	K_1	0
PRe2d_LOC_Os04g35090.1	451_550	K_4	1.27943
PRe2d_LOC_Os04g35300.1	101_200	K_2	0.386387
PRe2d_LOC_Os04g35300.1	151_250	K_2	0.664064
PRe2d_LOC_Os04g35300.1	201_300	K_2	0.346515
PRe2d_LOC_Os04g35300.1	251_350	K_3	0.967133
PRe2d_LOC_Os04g35300.1	301_400	K_1	0
PRe2d_LOC_Os04g35300.1	351_450	K_3	1.06437
PRe2d_LOC_Os04g35300.1	401_500	K_2	0.325083
PRe2d_LOC_Os04g35300.1	51_150	K_2	0.691346
PRe2d_LOC_Os04g38870.1	1001_1100	K_3	0.921809
PRe2d_LOC_Os04g38870.1	1051_1150	K_3	0.987987
PRe2d_LOC_Os04g38870.1	1101_1200	K_4	1.20331
PRe2d_LOC_Os04g38870.1	1151_1250	K_1	0
PRe2d_LOC_Os04g38870.1	201_300	K_1	0
PRe2d_LOC_Os04g38870.1	251_350	K_3	0.950715
PRe2d_LOC_Os04g38870.1	301_400	K_3	0.889905
PRe2d_LOC_Os04g38870.1	351_450	K_3	0.842095
PRe2d_LOC_Os04g38870.1	401_500	K_4	1.21982
PRe2d_LOC_Os04g38870.1	451_550	K_3	0.82085
PRe2d_LOC_Os04g38870.1	501_600	K_2	0.346515
PRe2d_LOC_Os04g38870.1	551_650	K_3	0.78469
PRe2d_LOC_Os04g38870.1	601_700	K_4	0.942162
PRe2d_LOC_Os04g38870.1	651_750	K_2	0.455886
PRe2d_LOC_Os04g38870.1	701_800	K_4	1.11415
PRe2d_LOC_Os04g38870.1	751_850	K_4	1.27504
PRe2d_LOC_Os04g38870.1	801_900	K_3	0.990063
PRe2d_LOC_Os04g38870.1	851_950	K_3	1.06387
PRe2d_LOC_Os04g38870.1	901_1000	K_4	1.19897
PRe2d_LOC_Os04g38870.1	951_1050	K_4	1.2811
PRe2d_LOC_Os04g40950.1	1001_1100	K_3	1.03847
PRe2d_LOC_Os04g40950.1	101_200	K_4	0.942162
PRe2d_LOC_Os04g40950.1	1051_1150	K_2	0.539276
PRe2d_LOC_Os04g40950.1	1_100	K_1	0
PRe2d_LOC_Os04g40950.1	1101_1200	K_4	1.02196
PRe2d_LOC_Os04g40950.1	1151_1250	K_3	1.06836
PRe2d_LOC_Os04g40950.1	1201_1300	K_1	0
PRe2d_LOC_Os04g40950.1	151_250	K_3	1.04722
PRe2d_LOC_Os04g40950.1	201_300	K_1	0
PRe2d_LOC_Os04g40950.1	251_350	K_4	1.34973
PRe2d_LOC_Os04g40950.1	301_400	K_4	1.05548
PRe2d_LOC_Os04g40950.1	351_450	K_4	1.13251
PRe2d_LOC_Os04g40950.1	401_500	K_4	1.1619
PRe2d_LOC_Os04g40950.1	451_550	K_4	1.21588
PRe2d_LOC_Os04g40950.1	501_600	K_4	1.27532
PRe2d_LOC_Os04g40950.1	51_150	K_4	1.23572
PRe2d_LOC_Os04g40950.1	551_650	K_2	0.562335
PRe2d_LOC_Os04g40950.1	601_700	K_3	1.07138
PRe2d_LOC_Os04g40950.1	651_750	K_3	1.03369
PRe2d_LOC_Os04g40950.1	701_800	K_4	1.17366
PRe2d_LOC_Os04g40950.1	751_850	K_4	1.20173
PRe2d_LOC_Os04g40950.1	801_900	K_4	1.33907
PRe2d_LOC_Os04g40950.1	851_950	K_4	1.06269
PRe2d_LOC_Os04g40950.1	901_1000	K_4	1.11084
PRe2d_LOC_Os04g40950.1	951_1050	K_4	0.917515
PRe2d_LOC_Os04g42090.1	351_450	K_2	0.676859
PRe2d_LOC_Os04g42090.1	401_500	K_3	0.647625
PRe2d_LOC_Os04g42090.1	451_550	K_2	0.386387
PRe2d_LOC_Os04g42090.1	501_600	K_1	0
PRe2d_LOC_Os04g42270.1	101_200	K_1	0
PRe2d_LOC_Os04g42270.1	1_100	K_2	0.43967
PRe2d_LOC_Os04g42270.1	151_250	K_1	0
PRe2d_LOC_Os04g42270.1	201_300	K_2	0.673012
PRe2d_LOC_Os04g42270.1	51_150	K_2	0.683315
PRe2d_LOC_Os04g43760.1	1251_1350	K_1	0
PRe2d_LOC_Os04g43760.1	1301_1400	K_1	0
PRe2d_LOC_Os04g43760.1	1351_1450	K_1	0
PRe2d_LOC_Os04g43760.1	1401_1500	K_1	0
PRe2d_LOC_Os04g43760.1	1451_1550	K_1	0
PRe2d_LOC_Os04g43760.1	1551_1650	K_1	0
PRe2d_LOC_Os04g43760.1	1601_1700	K_1	0
PRe2d_LOC_Os04g43760.1	1651_1750	K_1	0
PRe2d_LOC_Os04g43760.1	1701_1800	K_2	0.641035
PRe2d_LOC_Os04g43760.1	1751_1850	K_1	0
PRe2d_LOC_Os04g43760.1	1801_1900	K_1	0
PRe2d_LOC_Os04g43760.1	1851_1950	K_1	0
PRe2d_LOC_Os04g43760.1	201_300	K_1	0
PRe2d_LOC_Os04g43760.1	2051_2150	K_2	0.691346
PRe2d_LOC_Os04g43760.1	2101_2200	K_1	0
PRe2d_LOC_Os04g43760.1	251_350	K_1	0
PRe2d_LOC_Os04g43760.1	301_400	K_1	0
PRe2d_LOC_Os04g43760.1	351_450	K_3	0.818141
PRe2d_LOC_Os04g43760.1	401_500	K_1	0
PRe2d_LOC_Os04g43760.1	451_550	K_1	0
PRe2d_LOC_Os04g43760.1	501_600	K_1	0
PRe2d_LOC_Os04g43760.1	551_650	K_1	0
PRe2d_LOC_Os04g43760.1	601_700	K_1	0
PRe2d_LOC_Os04g43760.1	801_900	K_2	0.583259
PRe2d_LOC_Os04g44060.1	1001_1100	K_4	1.25457
PRe2d_LOC_Os04g44060.1	1051_1150	K_4	1.3551
PRe2d_LOC_Os04g44060.1	1101_1200	K_4	1.16562
PRe2d_LOC_Os04g44060.1	401_500	K_4	1.24877
PRe2d_LOC_Os04g44060.1	451_550	K_4	1.05735
PRe2d_LOC_Os04g44060.1	501_600	K_4	1.07442
PRe2d_LOC_Os04g44060.1	551_650	K_3	0.902481
PRe2d_LOC_Os04g44060.1	701_800	K_4	1.26502
PRe2d_LOC_Os04g44060.1	751_850	K_4	0.916543
PRe2d_LOC_Os04g44060.1	801_900	K_4	1.18854
PRe2d_LOC_Os04g44060.1	851_950	K_4	1.12562
PRe2d_LOC_Os04g44060.1	901_1000	K_3	0.794124
PRe2d_LOC_Os04g44060.1	951_1050	K_4	1.37462
PRe2d_LOC_Os04g44820.1	151_250	K_1	0
PRe2d_LOC_Os04g44820.1	201_300	K_2	0.573057
PRe2d_LOC_Os04g44820.1	451_550	K_1	0
PRe2d_LOC_Os04g44870.1	301_400	K_1	0
PRe2d_LOC_Os04g46960.1	101_200	K_2	0.562335
PRe2d_LOC_Os04g46960.1	151_250	K_4	1.12324
PRe2d_LOC_Os04g46960.1	201_300	K_3	0.867205
PRe2d_LOC_Os04g46960.1	251_350	K_3	0.812027
PRe2d_LOC_Os04g46960.1	301_400	K_2	0.278769
PRe2d_LOC_Os04g46960.1	351_450	K_3	0.995243
PRe2d_LOC_Os04g46960.1	401_500	K_4	1.3258
PRe2d_LOC_Os04g46960.1	451_550	K_2	0.422709
PRe2d_LOC_Os04g47220.1	1001_1100	K_4	1.09025
PRe2d_LOC_Os04g47220.1	101_200	K_4	1.21193
PRe2d_LOC_Os04g47220.1	1051_1150	K_4	1.27383
PRe2d_LOC_Os04g47220.1	1101_1200	K_1	0
PRe2d_LOC_Os04g47220.1	151_250	K_4	1.18373
PRe2d_LOC_Os04g47220.1	201_300	K_4	1.28847
PRe2d_LOC_Os04g47220.1	251_350	K_3	0.695953
PRe2d_LOC_Os04g47220.1	301_400	K_3	0.937921
PRe2d_LOC_Os04g47220.1	351_450	K_3	1.06718
PRe2d_LOC_Os04g47220.1	401_500	K_3	1.09349
PRe2d_LOC_Os04g47220.1	451_550	K_3	0.972708
PRe2d_LOC_Os04g47220.1	501_600	K_4	1.16745
PRe2d_LOC_Os04g47220.1	551_650	K_4	1.15262
PRe2d_LOC_Os04g47220.1	601_700	K_4	1.20009
PRe2d_LOC_Os04g47220.1	651_750	K_4	1.17789
PRe2d_LOC_Os04g47220.1	701_800	K_2	0.226968
PRe2d_LOC_Os04g47220.1	751_850	K_4	1.34412
PRe2d_LOC_Os04g47220.1	801_900	K_4	1.34893
PRe2d_LOC_Os04g47220.1	851_950	K_4	1.29739
PRe2d_LOC_Os04g47220.1	901_1000	K_4	1.15046
PRe2d_LOC_Os04g47220.1	951_1050	K_4	1.3307
PRe2d_LOC_Os04g49510.1	201_300	K_2	0.471393
PRe2d_LOC_Os04g49510.1	251_350	K_2	0.673012
PRe2d_LOC_Os04g49510.1	301_400	K_4	1.30083
PRe2d_LOC_Os04g49510.1	351_450	K_3	0.950715
PRe2d_LOC_Os04g49510.1	401_500	K_2	0.602152
PRe2d_LOC_Os04g52090.1	651_750	K_2	0.539276
PRe2d_LOC_Os04g52090.1	701_800	K_3	0.671499
PRe2d_LOC_Os04g52090.1	751_850	K_2	0.325083
PRe2d_LOC_Os04g52090.1	801_900	K_2	0.55108
PRe2d_LOC_Os04g52361.1	101_200	K_2	0.680292
PRe2d_LOC_Os04g52361.1	151_250	K_2	0.680292
PRe2d_LOC_Os04g52361.1	201_300	K_2	0.455886
PRe2d_LOC_Os04g52361.1	251_350	K_2	0.689944
PRe2d_LOC_Os04g52361.1	401_500	K_1	0
PRe2d_LOC_Os04g52361.1	451_550	K_1	0
PRe2d_LOC_Os04g52361.1	501_600	K_2	0.692347
PRe2d_LOC_Os04g52361.1	551_650	K_1	0
PRe2d_LOC_Os04g52361.1	601_700	K_1	0
PRe2d_LOC_Os04g52361.1	651_750	K_1	0
PRe2d_LOC_Os04g53620.1	2251_2350	K_2	0.653418
PRe2d_LOC_Os04g53620.1	2301_2400	K_4	1.34033
PRe2d_LOC_Os04g53620.1	2351_2450	K_4	1.19067
PRe2d_LOC_Os04g53620.1	2401_2500	K_4	1.13427
PRe2d_LOC_Os04g53970.1	451_550	K_4	1.23042
PRe2d_LOC_Os04g55650.1	1301_1400	K_2	0.602152
PRe2d_LOC_Os04g55650.1	1351_1450	K_2	0.302538
PRe2d_LOC_Os04g55650.1	1401_1500	K_3	0.933247
PRe2d_LOC_Os04g55920.1	451_550	K_3	0.738309
PRe2d_LOC_Os04g55920.1	501_600	K_2	0.325083
PRe2d_LOC_Os04g55920.1	551_650	K_2	0.526908
PRe2d_LOC_Os04g55920.1	601_700	K_3	1.07293
PRe2d_LOC_Os04g56160.1	1001_1100	K_4	1.079
PRe2d_LOC_Os04g56160.1	1051_1150	K_4	1.16249
PRe2d_LOC_Os04g56160.1	1101_1200	K_4	1.18291
PRe2d_LOC_Os04g56160.1	1151_1250	K_4	1.28758
PRe2d_LOC_Os04g56160.1	1201_1300	K_4	1.24455
PRe2d_LOC_Os04g56160.1	1251_1350	K_4	1.07253
PRe2d_LOC_Os04g56160.1	1301_1400	K_4	1.20433
PRe2d_LOC_Os04g56160.1	1351_1450	K_4	1.11548
PRe2d_LOC_Os04g56160.1	1401_1500	K_4	1.2744
PRe2d_LOC_Os04g56160.1	1451_1550	K_4	1.38589
PRe2d_LOC_Os04g56160.1	1501_1600	K_4	1.29865
PRe2d_LOC_Os04g56160.1	151_250	K_3	0.813908
PRe2d_LOC_Os04g56160.1	1551_1650	K_4	1.24849
PRe2d_LOC_Os04g56160.1	1601_1700	K_4	1.27266
PRe2d_LOC_Os04g56160.1	1651_1750	K_4	1.10496
[truncated: 2,112 more rows]

## Sheet: Normal_>25K
The RSS clunster number and Shannon index of common high-conf. RSS windows with more than 25,000 reads in Normal sample
Gene	The region of window	RSS cluster number	Shannon index
Normal_LOC_Os01g01060.1	101_200	K_1	0
Normal_LOC_Os01g01060.1	151_250	K_1	0
Normal_LOC_Os01g01060.1	201_300	K_1	0
Normal_LOC_Os01g01060.1	51_150	K_1	0
Normal_LOC_Os01g01307.1	201_300	K_1	0
Normal_LOC_Os01g01369.1	1001_1100	K_2	0.602152
Normal_LOC_Os01g01369.1	1051_1150	K_2	0.691346
Normal_LOC_Os01g01369.1	1101_1200	K_1	0
Normal_LOC_Os01g01369.1	851_950	K_1	0
Normal_LOC_Os01g01369.1	951_1050	K_1	0
Normal_LOC_Os01g01450.1	401_500	K_1	0
Normal_LOC_Os01g01450.1	451_550	K_1	0
Normal_LOC_Os01g01450.1	501_600	K_1	0
Normal_LOC_Os01g01450.1	551_650	K_1	0
Normal_LOC_Os01g01450.1	801_900	K_1	0
Normal_LOC_Os01g02880.1	151_250	K_1	0
Normal_LOC_Os01g02880.1	201_300	K_1	0
Normal_LOC_Os01g02880.1	251_350	K_1	0
Normal_LOC_Os01g02880.1	401_500	K_1	0
Normal_LOC_Os01g02880.1	451_550	K_1	0
Normal_LOC_Os01g02880.1	501_600	K_1	0
Normal_LOC_Os01g02880.1	551_650	K_1	0
Normal_LOC_Os01g02880.1	601_700	K_1	0
Normal_LOC_Os01g02880.1	651_750	K_2	0.539276
Normal_LOC_Os01g03340.1	101_200	K_1	0
Normal_LOC_Os01g03340.1	151_250	K_1	0
Normal_LOC_Os01g03340.1	201_300	K_1	0
Normal_LOC_Os01g03340.1	251_350	K_2	0.647447
Normal_LOC_Os01g03340.1	301_400	K_3	1.04261
Normal_LOC_Os01g03340.1	351_450	K_2	0.692347
Normal_LOC_Os01g03340.1	401_500	K_2	0.673012
Normal_LOC_Os01g03340.1	451_550	K_3	0.915022
Normal_LOC_Os01g03340.1	501_600	K_2	0.676859
Normal_LOC_Os01g03340.1	551_650	K_4	1.18207
Normal_LOC_Os01g03340.1	601_700	K_2	0.68593
Normal_LOC_Os01g03340.1	651_750	K_1	0
Normal_LOC_Os01g03340.1	701_800	K_2	0.422709
Normal_LOC_Os01g03340.1	751_850	K_3	0.892088
Normal_LOC_Os01g03340.1	801_900	K_1	0
Normal_LOC_Os01g03360.1	151_250	K_1	0
Normal_LOC_Os01g03360.1	201_300	K_1	0
Normal_LOC_Os01g03360.1	251_350	K_1	0
Normal_LOC_Os01g03360.1	301_400	K_1	0
Normal_LOC_Os01g03360.1	351_450	K_2	0.471393
Normal_LOC_Os01g03360.1	401_500	K_1	0
Normal_LOC_Os01g03360.1	451_550	K_2	0.592953
Normal_LOC_Os01g03360.1	501_600	K_2	0.43967
Normal_LOC_Os01g03360.1	551_650	K_1	0
Normal_LOC_Os01g03360.1	601_700	K_1	0
Normal_LOC_Os01g03360.1	651_750	K_1	0
Normal_LOC_Os01g03680.1	101_200	K_2	0.619101
Normal_LOC_Os01g03680.1	151_250	K_2	0.366925
Normal_LOC_Os01g03680.1	201_300	K_2	0.658956
Normal_LOC_Os01g03680.1	251_350	K_3	0.969506
Normal_LOC_Os01g03680.1	301_400	K_4	1.12687
Normal_LOC_Os01g03680.1	351_450	K_3	0.770223
Normal_LOC_Os01g03680.1	401_500	K_4	1.01515
Normal_LOC_Os01g03680.1	451_550	K_3	1.08447
Normal_LOC_Os01g03680.1	501_600	K_3	1.07921
Normal_LOC_Os01g03680.1	51_150	K_2	0.668748
Normal_LOC_Os01g03680.1	551_650	K_1	0
Normal_LOC_Os01g03680.1	601_700	K_3	1.01189
Normal_LOC_Os01g03680.1	651_750	K_4	0.868924
Normal_LOC_Os01g03680.1	701_800	K_1	0
Normal_LOC_Os01g03680.1	751_850	K_3	0.83461
Normal_LOC_Os01g03760.1	1801_1900	K_1	0
Normal_LOC_Os01g03760.1	1851_1950	K_1	0
Normal_LOC_Os01g03760.1	1901_2000	K_1	0
Normal_LOC_Os01g04020.1	1001_1100	K_2	0.683315
Normal_LOC_Os01g04020.1	101_200	K_1	0
Normal_LOC_Os01g04020.1	1051_1150	K_1	0
Normal_LOC_Os01g04020.1	1101_1200	K_1	0
Normal_LOC_Os01g04020.1	1151_1250	K_1	0
Normal_LOC_Os01g04020.1	1201_1300	K_1	0
Normal_LOC_Os01g04020.1	151_250	K_2	0.43967
Normal_LOC_Os01g04020.1	201_300	K_1	0
Normal_LOC_Os01g04020.1	251_350	K_1	0
Normal_LOC_Os01g04020.1	301_400	K_1	0
Normal_LOC_Os01g04020.1	51_150	K_2	0.471393
Normal_LOC_Os01g04020.1	801_900	K_1	0
Normal_LOC_Os01g04020.1	851_950	K_1	0
Normal_LOC_Os01g04020.1	901_1000	K_1	0
Normal_LOC_Os01g04020.1	951_1050	K_1	0
Normal_LOC_Os01g04330.1	551_650	K_1	0
Normal_LOC_Os01g04330.1	601_700	K_1	0
Normal_LOC_Os01g04330.1	651_750	K_1	0
Normal_LOC_Os01g04630.1	1001_1100	K_1	0
Normal_LOC_Os01g04630.1	1051_1150	K_1	0
Normal_LOC_Os01g04630.1	1101_1200	K_1	0
Normal_LOC_Os01g04630.1	1151_1250	K_2	0.602152
Normal_LOC_Os01g04630.1	1201_1300	K_2	0.366925
Normal_LOC_Os01g04630.1	1251_1350	K_2	0.500402
Normal_LOC_Os01g04630.1	1301_1400	K_1	0
Normal_LOC_Os01g04630.1	1351_1450	K_1	0
Normal_LOC_Os01g04630.1	901_1000	K_1	0
Normal_LOC_Os01g04650.1	1101_1200	K_1	0
Normal_LOC_Os01g04650.1	1151_1250	K_2	0.688139
Normal_LOC_Os01g04814.1	1251_1350	K_2	0.619101
Normal_LOC_Os01g05490.1	1001_1100	K_1	0
Normal_LOC_Os01g05490.1	151_250	K_1	0
Normal_LOC_Os01g05490.1	201_300	K_2	0.691346
Normal_LOC_Os01g05490.1	251_350	K_2	0.562335
Normal_LOC_Os01g05490.1	301_400	K_2	0.325083
Normal_LOC_Os01g05490.1	351_450	K_3	1.00711
Normal_LOC_Os01g05490.1	401_500	K_2	0.683315
Normal_LOC_Os01g05490.1	451_550	K_1	0
Normal_LOC_Os01g05490.1	501_600	K_1	0
Normal_LOC_Os01g05490.1	551_650	K_1	0
Normal_LOC_Os01g05490.1	601_700	K_1	0
Normal_LOC_Os01g05490.1	651_750	K_2	0.55108
Normal_LOC_Os01g05490.1	701_800	K_1	0
Normal_LOC_Os01g05490.1	751_850	K_4	1.28641
Normal_LOC_Os01g05490.1	801_900	K_3	0.898212
Normal_LOC_Os01g05490.1	851_950	K_2	0.486223
Normal_LOC_Os01g05490.1	901_1000	K_3	1.04931
Normal_LOC_Os01g05490.1	951_1050	K_1	0
Normal_LOC_Os01g06460.1	201_300	K_1	0
Normal_LOC_Os01g06460.1	251_350	K_1	0
Normal_LOC_Os01g06460.1	301_400	K_2	0.653418
Normal_LOC_Os01g06460.1	351_450	K_1	0
Normal_LOC_Os01g06460.1	401_500	K_1	0
Normal_LOC_Os01g06460.1	451_550	K_1	0
Normal_LOC_Os01g06460.1	501_600	K_2	0.683315
Normal_LOC_Os01g06460.1	601_700	K_1	0
Normal_LOC_Os01g06460.1	651_750	K_1	0
Normal_LOC_Os01g06460.1	701_800	K_2	0.526908
Normal_LOC_Os01g06460.1	751_850	K_2	0.602152
Normal_LOC_Os01g06460.1	801_900	K_2	0.500402
Normal_LOC_Os01g07310.1	1001_1100	K_1	0
Normal_LOC_Os01g07310.1	101_200	K_2	0.602152
Normal_LOC_Os01g07310.1	1051_1150	K_2	0.610864
Normal_LOC_Os01g07310.1	1101_1200	K_2	0.683315
Normal_LOC_Os01g07310.1	151_250	K_3	1.07762
Normal_LOC_Os01g07310.1	201_300	K_3	1.02776
Normal_LOC_Os01g07310.1	251_350	K_2	0.366925
Normal_LOC_Os01g07310.1	301_400	K_2	0.634179
Normal_LOC_Os01g07310.1	351_450	K_1	0
Normal_LOC_Os01g07310.1	401_500	K_1	0
Normal_LOC_Os01g07310.1	451_550	K_1	0
Normal_LOC_Os01g07310.1	501_600	K_1	0
Normal_LOC_Os01g07310.1	51_150	K_1	0
Normal_LOC_Os01g07310.1	551_650	K_1	0
Normal_LOC_Os01g07310.1	601_700	K_1	0
Normal_LOC_Os01g07310.1	651_750	K_2	0.471393
Normal_LOC_Os01g07310.1	701_800	K_2	0.513957
Normal_LOC_Os01g07310.1	751_850	K_1	0
Normal_LOC_Os01g07310.1	801_900	K_1	0
Normal_LOC_Os01g07310.1	901_1000	K_1	0
Normal_LOC_Os01g07310.1	951_1050	K_1	0
Normal_LOC_Os01g07370.1	101_200	K_1	0
Normal_LOC_Os01g07370.1	151_250	K_1	0
Normal_LOC_Os01g07370.1	1651_1750	K_1	0
Normal_LOC_Os01g07370.1	1701_1800	K_2	0.562335
Normal_LOC_Os01g07370.1	1751_1850	K_1	0
Normal_LOC_Os01g07370.1	1801_1900	K_1	0
Normal_LOC_Os01g07370.1	1901_2000	K_1	0
Normal_LOC_Os01g07370.1	201_300	K_1	0
Normal_LOC_Os01g07370.1	251_350	K_1	0
Normal_LOC_Os01g07370.1	301_400	K_1	0
Normal_LOC_Os01g07370.1	351_450	K_1	0
Normal_LOC_Os01g07370.1	401_500	K_2	0.692947
Normal_LOC_Os01g07370.1	451_550	K_1	0
Normal_LOC_Os01g07370.1	501_600	K_1	0
Normal_LOC_Os01g07370.1	51_150	K_2	0.689944
Normal_LOC_Os01g07370.1	551_650	K_1	0
Normal_LOC_Os01g07370.1	601_700	K_2	0.592953
Normal_LOC_Os01g07370.1	651_750	K_1	0
Normal_LOC_Os01g07760.1	1001_1100	K_2	0.658956
Normal_LOC_Os01g07760.1	1051_1150	K_1	0
Normal_LOC_Os01g07760.1	1101_1200	K_1	0
Normal_LOC_Os01g07760.1	1151_1250	K_1	0
Normal_LOC_Os01g07760.1	1201_1300	K_1	0
Normal_LOC_Os01g07760.1	1301_1400	K_1	0
Normal_LOC_Os01g07760.1	1351_1450	K_1	0
Normal_LOC_Os01g07760.1	1401_1500	K_1	0
Normal_LOC_Os01g07760.1	1451_1550	K_1	0
Normal_LOC_Os01g07760.1	1501_1600	K_2	0.689944
Normal_LOC_Os01g07760.1	1551_1650	K_1	0
Normal_LOC_Os01g07760.1	1601_1700	K_1	0
Normal_LOC_Os01g07760.1	1651_1750	K_1	0
Normal_LOC_Os01g07760.1	1701_1800	K_1	0
Normal_LOC_Os01g07760.1	1751_1850	K_1	0
Normal_LOC_Os01g07760.1	1801_1900	K_1	0
Normal_LOC_Os01g07760.1	2301_2400	K_1	0
Normal_LOC_Os01g07760.1	2351_2450	K_2	0.647447
Normal_LOC_Os01g07760.1	2401_2500	K_1	0
Normal_LOC_Os01g07760.1	2451_2550	K_1	0
Normal_LOC_Os01g07760.1	2751_2850	K_1	0
Normal_LOC_Os01g07760.1	2801_2900	K_2	0.486223
Normal_LOC_Os01g07760.1	2851_2950	K_1	0
Normal_LOC_Os01g07760.1	2901_3000	K_1	0
Normal_LOC_Os01g07760.1	2951_3050	K_1	0
Normal_LOC_Os01g07760.1	3001_3100	K_1	0
Normal_LOC_Os01g07760.1	3051_3150	K_1	0
Normal_LOC_Os01g07760.1	601_700	K_1	0
Normal_LOC_Os01g07760.1	651_750	K_1	0
Normal_LOC_Os01g07760.1	701_800	K_1	0
Normal_LOC_Os01g07760.1	751_850	K_2	0.619101
Normal_LOC_Os01g07760.1	801_900	K_1	0
Normal_LOC_Os01g07760.1	851_950	K_1	0
Normal_LOC_Os01g07760.1	901_1000	K_1	0
Normal_LOC_Os01g07760.1	951_1050	K_1	0
Normal_LOC_Os01g08350.1	101_200	K_3	1.05408
Normal_LOC_Os01g08350.1	1_100	K_2	0.641035
Normal_LOC_Os01g08350.1	151_250	K_3	0.726186
Normal_LOC_Os01g08350.1	51_150	K_3	0.94977
Normal_LOC_Os01g08380.1	151_250	K_1	0
Normal_LOC_Os01g08380.1	201_300	K_1	0
Normal_LOC_Os01g08380.1	251_350	K_2	0.626869
Normal_LOC_Os01g08380.1	301_400	K_1	0
Normal_LOC_Os01g08380.1	351_450	K_1	0
Normal_LOC_Os01g08380.1	401_500	K_1	0
Normal_LOC_Os01g08560.1	301_400	K_1	0
Normal_LOC_Os01g08560.1	351_450	K_1	0
Normal_LOC_Os01g08560.1	401_500	K_2	0.455886
Normal_LOC_Os01g08560.1	451_550	K_1	0
Normal_LOC_Os01g08560.1	501_600	K_1	0
Normal_LOC_Os01g08560.1	551_650	K_1	0
Normal_LOC_Os01g08560.1	601_700	K_1	0
Normal_LOC_Os01g08560.1	651_750	K_1	0
Normal_LOC_Os01g08700.1	1001_1100	K_2	0.647447
Normal_LOC_Os01g08700.1	1051_1150	K_1	0
Normal_LOC_Os01g08700.1	1101_1200	K_1	0
Normal_LOC_Os01g08700.1	1151_1250	K_2	0.422709
Normal_LOC_Os01g08700.1	1201_1300	K_2	0.55108
Normal_LOC_Os01g08700.1	1251_1350	K_2	0.653418
Normal_LOC_Os01g08700.1	1301_1400	K_2	0.562335
Normal_LOC_Os01g08700.1	1351_1450	K_2	0.562335
Normal_LOC_Os01g08700.1	1401_1500	K_2	0.513957
Normal_LOC_Os01g08700.1	1451_1550	K_2	0.422709
Normal_LOC_Os01g08700.1	1501_1600	K_3	1.06097
Normal_LOC_Os01g08700.1	1551_1650	K_1	0
Normal_LOC_Os01g08700.1	1601_1700	K_2	0.43967
Normal_LOC_Os01g08700.1	1651_1750	K_1	0
Normal_LOC_Os01g08700.1	1701_1800	K_1	0
Normal_LOC_Os01g08700.1	1751_1850	K_1	0
Normal_LOC_Os01g08700.1	1801_1900	K_1	0
Normal_LOC_Os01g08700.1	1851_1950	K_2	0.278769
Normal_LOC_Os01g08700.1	1901_2000	K_2	0.573057
Normal_LOC_Os01g08700.1	1951_2050	K_1	0
Normal_LOC_Os01g08700.1	2101_2200	K_1	0
Normal_LOC_Os01g08700.1	2151_2250	K_2	0.647447
Normal_LOC_Os01g08700.1	2201_2300	K_1	0
Normal_LOC_Os01g08700.1	2251_2350	K_1	0
Normal_LOC_Os01g08700.1	2301_2400	K_1	0
Normal_LOC_Os01g08700.1	2351_2450	K_1	0
Normal_LOC_Os01g08700.1	2401_2500	K_1	0
Normal_LOC_Os01g08700.1	2451_2550	K_1	0
Normal_LOC_Os01g08700.1	2501_2600	K_1	0
Normal_LOC_Os01g08700.1	2551_2650	K_2	0.404963
Normal_LOC_Os01g08700.1	2601_2700	K_3	0.998579
Normal_LOC_Os01g08700.1	2651_2750	K_3	0.978334
Normal_LOC_Os01g08700.1	2701_2800	K_1	0
Normal_LOC_Os01g08700.1	2751_2850	K_1	0
Normal_LOC_Os01g08700.1	3001_3100	K_2	0.664064
Normal_LOC_Os01g08700.1	3051_3150	K_1	0
Normal_LOC_Os01g08700.1	3101_3200	K_2	0.673012
Normal_LOC_Os01g08700.1	3151_3250	K_2	0.641035
Normal_LOC_Os01g08700.1	3201_3300	K_1	0
Normal_LOC_Os01g08700.1	3251_3350	K_2	0.602152
Normal_LOC_Os01g08700.1	3301_3400	K_2	0.346515
Normal_LOC_Os01g08700.1	3351_3450	K_2	0.610864
Normal_LOC_Os01g08700.1	3401_3500	K_3	0.864228
Normal_LOC_Os01g08700.1	3451_3550	K_3	0.973253
Normal_LOC_Os01g08700.1	3501_3600	K_3	0.981007
Normal_LOC_Os01g08700.1	3551_3650	K_2	0.526908
Normal_LOC_Os01g08700.1	3601_3700	K_3	1.03003
Normal_LOC_Os01g08700.1	3651_3750	K_1	0
Normal_LOC_Os01g08700.1	3701_3800	K_1	0
Normal_LOC_Os01g08700.1	3751_3850	K_1	0
Normal_LOC_Os01g08700.1	3801_3900	K_1	0
Normal_LOC_Os01g08700.1	3851_3950	K_2	0.626869
Normal_LOC_Os01g08700.1	3901_4000	K_3	1.00487
Normal_LOC_Os01g08700.1	3951_4050	K_2	0.641035
Normal_LOC_Os01g08700.1	4001_4100	K_2	0.513957
Normal_LOC_Os01g08700.1	901_1000	K_1	0
Normal_LOC_Os01g08700.1	951_1050	K_1	0
Normal_LOC_Os01g09010.1	1001_1100	K_1	0
Normal_LOC_Os01g09010.1	1051_1150	K_1	0
Normal_LOC_Os01g09010.1	1101_1200	K_1	0
Normal_LOC_Os01g09010.1	1151_1250	K_1	0
Normal_LOC_Os01g09010.1	951_1050	K_1	0
Normal_LOC_Os01g09220.1	1001_1100	K_3	0.768738
Normal_LOC_Os01g09220.1	1051_1150	K_2	0.680292
Normal_LOC_Os01g09220.1	1101_1200	K_1	0
Normal_LOC_Os01g09220.1	1301_1400	K_1	0
Normal_LOC_Os01g09220.1	1351_1450	K_1	0
Normal_LOC_Os01g09220.1	1401_1500	K_1	0
Normal_LOC_Os01g09220.1	1451_1550	K_1	0
Normal_LOC_Os01g09220.1	1501_1600	K_1	0
Normal_LOC_Os01g09220.1	1551_1650	K_1	0
Normal_LOC_Os01g09220.1	1601_1700	K_1	0
Normal_LOC_Os01g09220.1	1651_1750	K_2	0.692947
Normal_LOC_Os01g09220.1	601_700	K_2	0.562335
Normal_LOC_Os01g09220.1	651_750	K_1	0
Normal_LOC_Os01g09220.1	701_800	K_1	0
Normal_LOC_Os01g09220.1	751_850	K_2	0.366925
Normal_LOC_Os01g09220.1	801_900	K_1	0
Normal_LOC_Os01g09220.1	851_950	K_1	0
Normal_LOC_Os01g09220.1	901_1000	K_1	0
Normal_LOC_Os01g09220.1	951_1050	K_2	0.689944
Normal_LOC_Os01g09320.1	1201_1300	K_1	0
Normal_LOC_Os01g09320.1	1251_1350	K_1	0
Normal_LOC_Os01g09320.1	1301_1400	K_2	0.626869
Normal_LOC_Os01g09320.1	1351_1450	K_1	0
Normal_LOC_Os01g09320.1	1401_1500	K_1	0
Normal_LOC_Os01g09320.1	1451_1550	K_1	0
Normal_LOC_Os01g09320.1	1501_1600	K_1	0
Normal_LOC_Os01g09320.1	1551_1650	K_2	0.693147
Normal_LOC_Os01g09320.1	1601_1700	K_1	0
Normal_LOC_Os01g09320.1	1651_1750	K_1	0
Normal_LOC_Os01g09320.1	1701_1800	K_2	0.673012
Normal_LOC_Os01g09320.1	1751_1850	K_2	0.689944
Normal_LOC_Os01g09320.1	1801_1900	K_1	0
Normal_LOC_Os01g09320.1	1851_1950	K_1	0
Normal_LOC_Os01g09320.1	1901_2000	K_1	0
Normal_LOC_Os01g09320.1	1951_2050	K_1	0
Normal_LOC_Os01g09320.1	2001_2100	K_1	0
Normal_LOC_Os01g09320.1	2051_2150	K_1	0
Normal_LOC_Os01g09320.1	2101_2200	K_1	0
Normal_LOC_Os01g09320.1	2151_2250	K_2	0.610864
Normal_LOC_Os01g09320.1	2201_2300	K_1	0
Normal_LOC_Os01g09320.1	451_550	K_1	0
Normal_LOC_Os01g09320.1	501_600	K_1	0
Normal_LOC_Os01g09320.1	551_650	K_1	0
Normal_LOC_Os01g09320.1	601_700	K_2	0.602152
Normal_LOC_Os01g09320.1	651_750	K_1	0
Normal_LOC_Os01g09320.1	701_800	K_1	0
Normal_LOC_Os01g09320.1	751_850	K_1	0
Normal_LOC_Os01g09510.1	101_200	K_2	0.692947
Normal_LOC_Os01g09510.1	151_250	K_2	0.692347
Normal_LOC_Os01g09510.1	201_300	K_1	0
Normal_LOC_Os01g09510.1	251_350	K_3	0.654066
Normal_LOC_Os01g09510.1	301_400	K_4	1.31603
Normal_LOC_Os01g09510.1	351_450	K_2	0.693147
Normal_LOC_Os01g09510.1	401_500	K_3	1.06525
Normal_LOC_Os01g09510.1	451_550	K_1	0
Normal_LOC_Os01g09510.1	51_150	K_3	1.06981
Normal_LOC_Os01g09560.1	1001_1100	K_1	0
Normal_LOC_Os01g09560.1	101_200	K_1	0
Normal_LOC_Os01g09560.1	151_250	K_1	0
Normal_LOC_Os01g09560.1	201_300	K_2	0.691346
Normal_LOC_Os01g09560.1	251_350	K_2	0.668748
Normal_LOC_Os01g09560.1	301_400	K_1	0
Normal_LOC_Os01g09560.1	351_450	K_1	0
Normal_LOC_Os01g09560.1	401_500	K_1	0
Normal_LOC_Os01g09560.1	451_550	K_1	0
Normal_LOC_Os01g09560.1	501_600	K_1	0
Normal_LOC_Os01g09560.1	551_650	K_2	0.626869
Normal_LOC_Os01g09560.1	601_700	K_2	0.68593
Normal_LOC_Os01g09560.1	651_750	K_3	1.06559
Normal_LOC_Os01g09560.1	701_800	K_2	0.471393
Normal_LOC_Os01g09560.1	751_850	K_1	0
Normal_LOC_Os01g09560.1	801_900	K_1	0
Normal_LOC_Os01g09560.1	851_950	K_1	0
Normal_LOC_Os01g09560.1	901_1000	K_1	0
Normal_LOC_Os01g09560.1	951_1050	K_1	0
Normal_LOC_Os01g09665.1	151_250	K_2	0.664064
Normal_LOC_Os01g09665.1	201_300	K_1	0
Normal_LOC_Os01g09665.1	251_350	K_4	1.32444
Normal_LOC_Os01g09665.1	301_400	K_1	0
Normal_LOC_Os01g09665.1	351_450	K_1	0
Normal_LOC_Os01g09665.1	401_500	K_1	0
Normal_LOC_Os01g09665.1	451_550	K_2	0.592953
Normal_LOC_Os01g09665.1	501_600	K_1	0
Normal_LOC_Os01g09665.1	551_650	K_1	0
Normal_LOC_Os01g10820.1	101_200	K_1	0
Normal_LOC_Os01g10820.1	151_250	K_3	0.976143
Normal_LOC_Os01g10820.1	201_300	K_2	0.513957
Normal_LOC_Os01g10820.1	251_350	K_2	0.513957
Normal_LOC_Os01g10820.1	301_400	K_1	0
Normal_LOC_Os01g10820.1	351_450	K_1	0
Normal_LOC_Os01g10820.1	51_150	K_1	0
Normal_LOC_Os01g11414.1	1001_1100	K_1	0
Normal_LOC_Os01g11414.1	101_200	K_1	0
Normal_LOC_Os01g11414.1	1051_1150	K_1	0
Normal_LOC_Os01g11414.1	1_100	K_1	0
Normal_LOC_Os01g11414.1	1101_1200	K_1	0
Normal_LOC_Os01g11414.1	1151_1250	K_1	0
Normal_LOC_Os01g11414.1	1201_1300	K_1	0
Normal_LOC_Os01g11414.1	1251_1350	K_1	0
Normal_LOC_Os01g11414.1	1301_1400	K_2	0.526908
Normal_LOC_Os01g11414.1	1351_1450	K_2	0.198515
Normal_LOC_Os01g11414.1	1401_1500	K_1	0
Normal_LOC_Os01g11414.1	1451_1550	K_1	0
Normal_LOC_Os01g11414.1	1501_1600	K_2	0.346515
Normal_LOC_Os01g11414.1	151_250	K_1	0
Normal_LOC_Os01g11414.1	1551_1650	K_2	0.422709
Normal_LOC_Os01g11414.1	1601_1700	K_2	0.688139
Normal_LOC_Os01g11414.1	1651_1750	K_2	0.691346
Normal_LOC_Os01g11414.1	1701_1800	K_2	0.658956
Normal_LOC_Os01g11414.1	1751_1850	K_2	0.422709
Normal_LOC_Os01g11414.1	1801_1900	K_1	0
Normal_LOC_Os01g11414.1	201_300	K_1	0
Normal_LOC_Os01g11414.1	251_350	K_1	0
Normal_LOC_Os01g11414.1	301_400	K_2	0.680292
Normal_LOC_Os01g11414.1	351_450	K_2	0.455886
Normal_LOC_Os01g11414.1	401_500	K_2	0.673012
Normal_LOC_Os01g11414.1	451_550	K_2	0.422709
Normal_LOC_Os01g11414.1	501_600	K_2	0.676859
Normal_LOC_Os01g11414.1	51_150	K_1	0
Normal_LOC_Os01g11414.1	551_650	K_1	0
Normal_LOC_Os01g11414.1	601_700	K_1	0
Normal_LOC_Os01g11414.1	651_750	K_1	0
Normal_LOC_Os01g11414.1	701_800	K_1	0
Normal_LOC_Os01g11414.1	751_850	K_1	0
Normal_LOC_Os01g11414.1	801_900	K_1	0
Normal_LOC_Os01g11414.1	851_950	K_1	0
Normal_LOC_Os01g11414.1	901_1000	K_1	0
Normal_LOC_Os01g11414.1	951_1050	K_1	0
Normal_LOC_Os01g12650.1	301_400	K_1	0
Normal_LOC_Os01g12650.1	351_450	K_1	0
Normal_LOC_Os01g12650.1	401_500	K_2	0.691346
Normal_LOC_Os01g14950.1	651_750	K_1	0
Normal_LOC_Os01g14950.1	701_800	K_2	0.68593
Normal_LOC_Os01g14950.1	751_850	K_2	0.626869
Normal_LOC_Os01g14950.1	801_900	K_1	0
Normal_LOC_Os01g14950.1	851_950	K_1	0
Normal_LOC_Os01g14950.1	951_1050	K_1	0
Normal_LOC_Os01g15610.1	1_100	K_2	0.683315
Normal_LOC_Os01g15610.1	51_150	K_1	0
Normal_LOC_Os01g15640.1	1001_1100	K_1	0
Normal_LOC_Os01g15640.1	1101_1200	K_1	0
Normal_LOC_Os01g15640.1	1451_1550	K_1	0
Normal_LOC_Os01g15640.1	1501_1600	K_1	0
Normal_LOC_Os01g15640.1	1551_1650	K_1	0
Normal_LOC_Os01g15640.1	1601_1700	K_1	0
Normal_LOC_Os01g15640.1	1651_1750	K_2	0.658956
Normal_LOC_Os01g15640.1	1701_1800	K_1	0
Normal_LOC_Os01g15640.1	801_900	K_1	0
Normal_LOC_Os01g15640.1	851_950	K_1	0
Normal_LOC_Os01g15640.1	901_1000	K_1	0
Normal_LOC_Os01g15640.1	951_1050	K_1	0
Normal_LOC_Os01g15830.1	1001_1100	K_2	0.626869
Normal_LOC_Os01g15830.1	1051_1150	K_2	0.691346
Normal_LOC_Os01g15830.1	1101_1200	K_3	0.617658
Normal_LOC_Os01g15830.1	1151_1250	K_2	0.486223
Normal_LOC_Os01g15830.1	1201_1300	K_1	0
Normal_LOC_Os01g15830.1	1251_1350	K_1	0
Normal_LOC_Os01g15830.1	1301_1400	K_2	0.471393
Normal_LOC_Os01g15830.1	1351_1450	K_2	0.658956
Normal_LOC_Os01g15830.1	251_350	K_3	0.695953
Normal_LOC_Os01g15830.1	301_400	K_4	1.06645
Normal_LOC_Os01g15830.1	351_450	K_2	0.471393
Normal_LOC_Os01g15830.1	401_500	K_3	0.826921
Normal_LOC_Os01g15830.1	451_550	K_3	0.773306
Normal_LOC_Os01g15830.1	501_600	K_2	0.471393
Normal_LOC_Os01g15830.1	551_650	K_3	1.01446
Normal_LOC_Os01g15830.1	601_700	K_2	0.691346
Normal_LOC_Os01g15830.1	651_750	K_2	0.573057
Normal_LOC_Os01g15830.1	701_800	K_3	0.872081
Normal_LOC_Os01g15830.1	751_850	K_1	0
Normal_LOC_Os01g15830.1	801_900	K_1	0
Normal_LOC_Os01g15830.1	851_950	K_1	0
Normal_LOC_Os01g15830.1	901_1000	K_2	0.562335
Normal_LOC_Os01g15830.1	951_1050	K_2	0.562335
Normal_LOC_Os01g15970.1	251_350	K_1	0
Normal_LOC_Os01g16240.1	151_250	K_1	0
Normal_LOC_Os01g16240.1	201_300	K_1	0
Normal_LOC_Os01g16240.1	251_350	K_1	0
Normal_LOC_Os01g16240.1	301_400	K_1	0
Normal_LOC_Os01g16240.1	401_500	K_2	0.634179
Normal_LOC_Os01g16240.1	451_550	K_1	0
Normal_LOC_Os01g16240.1	501_600	K_1	0
Normal_LOC_Os01g16240.1	551_650	K_1	0
Normal_LOC_Os01g16890.1	101_200	K_1	0
Normal_LOC_Os01g16890.1	151_250	K_2	0.539276
Normal_LOC_Os01g16890.1	201_300	K_2	0.471393
Normal_LOC_Os01g16890.1	251_350	K_2	0.688139
Normal_LOC_Os01g16890.1	301_400	K_4	1.2753
Normal_LOC_Os01g16890.1	351_450	K_4	1.14164
Normal_LOC_Os01g16890.1	401_500	K_4	1.12355
Normal_LOC_Os01g16890.1	451_550	K_1	0
Normal_LOC_Os01g16890.1	501_600	K_2	0.664064
Normal_LOC_Os01g16890.1	51_150	K_2	0.692347
Normal_LOC_Os01g16890.1	551_650	K_1	0
Normal_LOC_Os01g16900.1	1101_1200	K_1	0
Normal_LOC_Os01g16900.1	1151_1250	K_3	1.01451
Normal_LOC_Os01g16900.1	1201_1300	K_2	0.386387
Normal_LOC_Os01g17190.1	351_450	K_1	0
Normal_LOC_Os01g17190.1	401_500	K_1	0
Normal_LOC_Os01g17430.1	1751_1850	K_1	0
Normal_LOC_Os01g18050.1	1001_1100	K_1	0
Normal_LOC_Os01g18050.1	101_200	K_1	0
Normal_LOC_Os01g18050.1	1051_1150	K_3	0.950715
Normal_LOC_Os01g18050.1	1101_1200	K_1	0
Normal_LOC_Os01g18050.1	1151_1250	K_1	0
Normal_LOC_Os01g18050.1	1301_1400	K_2	0.658956
Normal_LOC_Os01g18050.1	1351_1450	K_1	0
Normal_LOC_Os01g18050.1	1401_1500	K_1	0
Normal_LOC_Os01g18050.1	1451_1550	K_4	1.02955
Normal_LOC_Os01g18050.1	1501_1600	K_3	1.0797
Normal_LOC_Os01g18050.1	151_250	K_2	0.526908
Normal_LOC_Os01g18050.1	1551_1650	K_2	0.404963
Normal_LOC_Os01g18050.1	1601_1700	K_2	0.500402
Normal_LOC_Os01g18050.1	1651_1750	K_2	0.683315
Normal_LOC_Os01g18050.1	1701_1800	K_1	0
Normal_LOC_Os01g18050.1	201_300	K_3	1.06264
Normal_LOC_Os01g18050.1	251_350	K_1	0
Normal_LOC_Os01g18050.1	301_400	K_3	0.985672
Normal_LOC_Os01g18050.1	351_450	K_1	0
Normal_LOC_Os01g18050.1	401_500	K_1	0
Normal_LOC_Os01g18050.1	451_550	K_2	0.471393
Normal_LOC_Os01g18050.1	501_600	K_2	0.346515
Normal_LOC_Os01g18050.1	51_150	K_1	0
Normal_LOC_Os01g18050.1	551_650	K_2	0.486223
Normal_LOC_Os01g18050.1	601_700	K_1	0
Normal_LOC_Os01g18050.1	651_750	K_2	0.526908
Normal_LOC_Os01g18050.1	701_800	K_2	0.486223
Normal_LOC_Os01g18050.1	751_850	K_3	1.09735
Normal_LOC_Os01g18050.1	801_900	K_2	0.680292
Normal_LOC_Os01g18050.1	851_950	K_3	0.882563
Normal_LOC_Os01g18050.1	901_1000	K_2	0.692347
Normal_LOC_Os01g18050.1	951_1050	K_2	0.366925
Normal_LOC_Os01g18070.1	151_250	K_1	0
Normal_LOC_Os01g18070.1	201_300	K_1	0
Normal_LOC_Os01g18070.1	251_350	K_1	0
Normal_LOC_Os01g18170.1	1001_1100	K_2	0.526908
Normal_LOC_Os01g18170.1	1051_1150	K_2	0.539276
Normal_LOC_Os01g18170.1	1101_1200	K_1	0
Normal_LOC_Os01g18170.1	1151_1250	K_2	0.658956
Normal_LOC_Os01g18170.1	1201_1300	K_1	0
Normal_LOC_Os01g18170.1	301_400	K_1	0
Normal_LOC_Os01g18170.1	351_450	K_2	0.653418
Normal_LOC_Os01g18170.1	401_500	K_4	1.23218
Normal_LOC_Os01g18170.1	451_550	K_2	0.688139
Normal_LOC_Os01g18170.1	501_600	K_4	1.14551
Normal_LOC_Os01g18170.1	551_650	K_4	1.14746
Normal_LOC_Os01g18170.1	601_700	K_4	0.906306
Normal_LOC_Os01g18170.1	651_750	K_4	1.25618
Normal_LOC_Os01g18170.1	701_800	K_4	1.21877
Normal_LOC_Os01g18170.1	751_850	K_4	1.31224
Normal_LOC_Os01g18170.1	801_900	K_4	1.32675
Normal_LOC_Os01g18170.1	851_950	K_2	0.134742
Normal_LOC_Os01g18170.1	901_1000	K_2	0.68593
Normal_LOC_Os01g18170.1	951_1050	K_4	1.11476
Normal_LOC_Os01g18670.1	1251_1350	K_1	0
Normal_LOC_Os01g18670.1	1301_1400	K_1	0
Normal_LOC_Os01g18670.1	1601_1700	K_1	0
Normal_LOC_Os01g18670.1	1651_1750	K_1	0
Normal_LOC_Os01g18670.1	1701_1800	K_1	0
Normal_LOC_Os01g18670.1	1851_1950	K_1	0
Normal_LOC_Os01g18670.1	1901_2000	K_1	0
Normal_LOC_Os01g18670.1	1951_2050	K_1	0
Normal_LOC_Os01g18670.1	2001_2100	K_2	0.602152
Normal_LOC_Os01g18670.1	2051_2150	K_2	0.539276
Normal_LOC_Os01g18670.1	2101_2200	K_1	0
Normal_LOC_Os01g18670.1	2151_2250	K_1	0
Normal_LOC_Os01g18670.1	2201_2300	K_1	0
Normal_LOC_Os01g18670.1	3501_3600	K_1	0
Normal_LOC_Os01g18670.1	3551_3650	K_1	0
Normal_LOC_Os01g18670.1	3601_3700	K_1	0
Normal_LOC_Os01g18670.1	3651_3750	K_1	0
Normal_LOC_Os01g18670.1	3701_3800	K_1	0
Normal_LOC_Os01g18670.1	551_650	K_1	0
Normal_LOC_Os01g18670.1	601_700	K_1	0
Normal_LOC_Os01g18670.1	651_750	K_2	0.691346
Normal_LOC_Os01g18670.1	701_800	K_1	0
Normal_LOC_Os01g18670.1	751_850	K_1	0
Normal_LOC_Os01g18670.1	801_900	K_1	0
Normal_LOC_Os01g18670.1	901_1000	K_1	0
Normal_LOC_Os01g18670.1	951_1050	K_1	0
Normal_LOC_Os01g18744.1	1001_1100	K_3	0.848677
Normal_LOC_Os01g18744.1	101_200	K_2	0.647447
Normal_LOC_Os01g18744.1	1051_1150	K_3	0.696519
Normal_LOC_Os01g18744.1	1101_1200	K_3	0.837876
Normal_LOC_Os01g18744.1	1151_1250	K_3	0.928597
Normal_LOC_Os01g18744.1	1201_1300	K_3	1.08762
Normal_LOC_Os01g18744.1	1251_1350	K_2	0.688139
Normal_LOC_Os01g18744.1	1301_1400	K_3	0.894551
Normal_LOC_Os01g18744.1	1351_1450	K_4	1.18185
Normal_LOC_Os01g18744.1	1401_1500	K_2	0.692947
Normal_LOC_Os01g18744.1	1451_1550	K_2	0.673012
Normal_LOC_Os01g18744.1	1501_1600	K_1	0
Normal_LOC_Os01g18744.1	151_250	K_1	0
Normal_LOC_Os01g18744.1	351_450	K_1	0
Normal_LOC_Os01g18744.1	401_500	K_1	0
Normal_LOC_Os01g18744.1	451_550	K_1	0
Normal_LOC_Os01g18744.1	501_600	K_1	0
Normal_LOC_Os01g18744.1	51_150	K_2	0.692347
Normal_LOC_Os01g18744.1	551_650	K_1	0
Normal_LOC_Os01g18744.1	601_700	K_2	0.346515
Normal_LOC_Os01g18744.1	651_750	K_4	1.33873
Normal_LOC_Os01g18744.1	701_800	K_3	0.925244
Normal_LOC_Os01g18744.1	751_850	K_1	0
Normal_LOC_Os01g18744.1	801_900	K_1	0
Normal_LOC_Os01g18744.1	851_950	K_2	0.486223
Normal_LOC_Os01g18744.1	901_1000	K_2	0.573057
Normal_LOC_Os01g18744.1	951_1050	K_1	0
Normal_LOC_Os01g19020.1	1001_1100	K_2	0.539276
Normal_LOC_Os01g19020.1	101_200	K_1	0
Normal_LOC_Os01g19020.1	1051_1150	K_3	0.794632
Normal_LOC_Os01g19020.1	1_100	K_1	0
Normal_LOC_Os01g19020.1	1101_1200	K_2	0.422709
Normal_LOC_Os01g19020.1	1151_1250	K_1	0
Normal_LOC_Os01g19020.1	151_250	K_1	0
Normal_LOC_Os01g19020.1	201_300	K_3	1.01189
Normal_LOC_Os01g19020.1	251_350	K_2	0.602152
Normal_LOC_Os01g19020.1	301_400	K_4	1.37255
Normal_LOC_Os01g19020.1	351_450	K_3	0.785267
Normal_LOC_Os01g19020.1	401_500	K_3	1.02311
Normal_LOC_Os01g19020.1	451_550	K_1	0
Normal_LOC_Os01g19020.1	501_600	K_2	0.526908
Normal_LOC_Os01g19020.1	51_150	K_2	0.346515
Normal_LOC_Os01g19020.1	551_650	K_1	0
Normal_LOC_Os01g19020.1	601_700	K_1	0
Normal_LOC_Os01g19020.1	651_750	K_1	0
Normal_LOC_Os01g19020.1	701_800	K_1	0
Normal_LOC_Os01g19020.1	751_850	K_1	0
Normal_LOC_Os01g19020.1	801_900	K_3	0.986099
Normal_LOC_Os01g19020.1	851_950	K_1	0
Normal_LOC_Os01g19020.1	901_1000	K_1	0
Normal_LOC_Os01g19020.1	951_1050	K_2	0.688139
Normal_LOC_Os01g19450.1	1401_1500	K_2	0.676859
Normal_LOC_Os01g22010.1	1001_1100	K_2	0.668748
Normal_LOC_Os01g22010.1	101_200	K_3	0.797714
Normal_LOC_Os01g22010.1	1051_1150	K_3	0.886116
Normal_LOC_Os01g22010.1	1_100	K_3	0.81997
Normal_LOC_Os01g22010.1	1101_1200	K_2	0.610864
Normal_LOC_Os01g22010.1	1151_1250	K_4	1.3698
Normal_LOC_Os01g22010.1	1201_1300	K_4	1.14865
Normal_LOC_Os01g22010.1	1251_1350	K_3	0.856952
Normal_LOC_Os01g22010.1	1301_1400	K_2	0.422709
Normal_LOC_Os01g22010.1	1351_1450	K_4	1.35219
Normal_LOC_Os01g22010.1	1401_1500	K_4	1.22728
Normal_LOC_Os01g22010.1	1451_1550	K_4	1.12556
Normal_LOC_Os01g22010.1	1501_1600	K_2	0.43967
Normal_LOC_Os01g22010.1	151_250	K_4	1.09412
Normal_LOC_Os01g22010.1	1551_1650	K_2	0.692347
Normal_LOC_Os01g22010.1	1601_1700	K_1	0
Normal_LOC_Os01g22010.1	201_300	K_3	0.995243
Normal_LOC_Os01g22010.1	251_350	K_1	0
Normal_LOC_Os01g22010.1	301_400	K_1	0
Normal_LOC_Os01g22010.1	351_450	K_3	0.930607
Normal_LOC_Os01g22010.1	401_500	K_1	0
Normal_LOC_Os01g22010.1	451_550	K_2	0.471393
Normal_LOC_Os01g22010.1	501_600	K_1	0
Normal_LOC_Os01g22010.1	51_150	K_2	0.471393
Normal_LOC_Os01g22010.1	551_650	K_2	0.676859
Normal_LOC_Os01g22010.1	601_700	K_4	1.37573
Normal_LOC_Os01g22010.1	651_750	K_3	0.908279
Normal_LOC_Os01g22010.1	701_800	K_3	0.52177
Normal_LOC_Os01g22010.1	751_850	K_1	0
Normal_LOC_Os01g22010.1	801_900	K_2	0.55108
Normal_LOC_Os01g22010.1	851_950	K_1	0
Normal_LOC_Os01g22010.1	901_1000	K_1	0
Normal_LOC_Os01g22010.1	951_1050	K_2	0.455886
Normal_LOC_Os01g22370.1	201_300	K_2	0.43967
Normal_LOC_Os01g22370.1	251_350	K_1	0
Normal_LOC_Os01g22370.1	301_400	K_1	0
Normal_LOC_Os01g22370.1	351_450	K_1	0
Normal_LOC_Os01g22490.1	351_450	K_1	0
Normal_LOC_Os01g22490.1	401_500	K_2	0.688139
Normal_LOC_Os01g22490.1	451_550	K_2	0.676859
Normal_LOC_Os01g22490.1	501_600	K_3	0.984507
Normal_LOC_Os01g22490.1	551_650	K_2	0.386387
Normal_LOC_Os01g22490.1	601_700	K_1	0
Normal_LOC_Os01g22490.1	651_750	K_1	0
Normal_LOC_Os01g24690.1	101_200	K_1	0
Normal_LOC_Os01g24690.1	151_250	K_1	0
Normal_LOC_Os01g25484.1	651_750	K_1	0
Normal_LOC_Os01g25484.1	701_800	K_1	0
Normal_LOC_Os01g25820.1	101_200	K_3	1.07138
Normal_LOC_Os01g25820.1	151_250	K_1	0
Normal_LOC_Os01g25820.1	51_150	K_2	0.626869
Normal_LOC_Os01g28790.1	101_200	K_1	0
Normal_LOC_Os01g28790.1	151_250	K_1	0
Normal_LOC_Os01g28790.1	201_300	K_1	0
Normal_LOC_Os01g28790.1	251_350	K_1	0
Normal_LOC_Os01g28790.1	301_400	K_1	0
Normal_LOC_Os01g28790.1	351_450	K_2	0.404963
Normal_LOC_Os01g28790.1	401_500	K_2	0.325083
Normal_LOC_Os01g28790.1	451_550	K_1	0
Normal_LOC_Os01g28790.1	501_600	K_3	0.946914
Normal_LOC_Os01g28790.1	551_650	K_3	0.914507
Normal_LOC_Os01g28790.1	601_700	K_2	0.692347
Normal_LOC_Os01g28790.1	651_750	K_2	0.658956
Normal_LOC_Os01g33960.1	1801_1900	K_1	0
Normal_LOC_Os01g33960.1	1851_1950	K_1	0
Normal_LOC_Os01g33960.1	1901_2000	K_2	0.668748
Normal_LOC_Os01g33960.1	1951_2050	K_2	0.404963
Normal_LOC_Os01g33960.1	2001_2100	K_1	0
Normal_LOC_Os01g36950.1	101_200	K_1	0
Normal_LOC_Os01g36950.1	1251_1350	K_1	0
Normal_LOC_Os01g36950.1	1301_1400	K_1	0
Normal_LOC_Os01g36950.1	1351_1450	K_1	0
Normal_LOC_Os01g36950.1	1401_1500	K_1	0
Normal_LOC_Os01g36950.1	1451_1550	K_1	0
Normal_LOC_Os01g36950.1	1501_1600	K_4	1.35285
Normal_LOC_Os01g36950.1	151_250	K_1	0
Normal_LOC_Os01g36950.1	1551_1650	K_2	0.610864
Normal_LOC_Os01g36950.1	201_300	K_1	0
Normal_LOC_Os01g36950.1	251_350	K_2	0.592953
Normal_LOC_Os01g36950.1	301_400	K_1	0
Normal_LOC_Os01g36950.1	351_450	K_1	0
Normal_LOC_Os01g36950.1	851_950	K_1	0
Normal_LOC_Os01g36950.1	901_1000	K_1	0
Normal_LOC_Os01g37800.1	101_200	K_1	0
Normal_LOC_Os01g37800.1	1_100	K_1	0
Normal_LOC_Os01g37800.1	51_150	K_1	0
Normal_LOC_Os01g38620.1	151_250	K_1	0
Normal_LOC_Os01g38620.1	201_300	K_1	0
Normal_LOC_Os01g38620.1	251_350	K_2	0.562335
Normal_LOC_Os01g38620.1	301_400	K_1	0
Normal_LOC_Os01g38620.1	351_450	K_1	0
Normal_LOC_Os01g38620.1	501_600	K_1	0
Normal_LOC_Os01g40070.1	1001_1100	K_1	0
Normal_LOC_Os01g40070.1	101_200	K_2	0.386387
Normal_LOC_Os01g40070.1	1051_1150	K_1	0
Normal_LOC_Os01g40070.1	1101_1200	K_1	0
Normal_LOC_Os01g40070.1	1151_1250	K_1	0
Normal_LOC_Os01g40070.1	1201_1300	K_1	0
Normal_LOC_Os01g40070.1	1251_1350	K_1	0
Normal_LOC_Os01g40070.1	1301_1400	K_1	0
Normal_LOC_Os01g40070.1	1351_1450	K_1	0
Normal_LOC_Os01g40070.1	1401_1500	K_2	0.302538
Normal_LOC_Os01g40070.1	1451_1550	K_1	0
Normal_LOC_Os01g40070.1	151_250	K_2	0.626869
Normal_LOC_Os01g40070.1	1751_1850	K_1	0
Normal_LOC_Os01g40070.1	1801_1900	K_1	0
Normal_LOC_Os01g40070.1	51_150	K_2	0.55108
Normal_LOC_Os01g40470.1	201_300	K_1	0
Normal_LOC_Os01g41420.1	1001_1100	K_2	0.673012
Normal_LOC_Os01g41420.1	101_200	K_1	0
Normal_LOC_Os01g41420.1	1051_1150	K_1	0
Normal_LOC_Os01g41420.1	1_100	K_1	0
Normal_LOC_Os01g41420.1	151_250	K_2	0.55108
Normal_LOC_Os01g41420.1	201_300	K_2	0.641035
Normal_LOC_Os01g41420.1	251_350	K_2	0.647447
Normal_LOC_Os01g41420.1	301_400	K_2	0.602152
Normal_LOC_Os01g41420.1	351_450	K_1	0
Normal_LOC_Os01g41420.1	401_500	K_1	0
Normal_LOC_Os01g41420.1	451_550	K_1	0
Normal_LOC_Os01g41420.1	501_600	K_1	0
Normal_LOC_Os01g41420.1	51_150	K_1	0
Normal_LOC_Os01g41420.1	551_650	K_1	0
Normal_LOC_Os01g41420.1	601_700	K_1	0
Normal_LOC_Os01g41420.1	651_750	K_1	0
Normal_LOC_Os01g41420.1	701_800	K_1	0
Normal_LOC_Os01g41420.1	851_950	K_1	0
Normal_LOC_Os01g41420.1	901_1000	K_1	0
Normal_LOC_Os01g41420.1	951_1050	K_1	0
Normal_LOC_Os01g42410.1	1001_1100	K_2	0.526908
Normal_LOC_Os01g42410.1	1051_1150	K_1	0
Normal_LOC_Os01g42410.1	1101_1200	K_1	0
Normal_LOC_Os01g42410.1	1151_1250	K_1	0
Normal_LOC_Os01g42410.1	1201_1300	K_1	0
Normal_LOC_Os01g42410.1	1251_1350	K_2	0.680292
Normal_LOC_Os01g42410.1	1301_1400	K_1	0
Normal_LOC_Os01g42410.1	1351_1450	K_1	0
Normal_LOC_Os01g42410.1	1401_1500	K_1	0
Normal_LOC_Os01g42410.1	1451_1550	K_1	0
Normal_LOC_Os01g42410.1	1501_1600	K_1	0
Normal_LOC_Os01g42410.1	1551_1650	K_1	0
Normal_LOC_Os01g42410.1	1601_1700	K_1	0
Normal_LOC_Os01g42410.1	1651_1750	K_2	0.689944
Normal_LOC_Os01g42410.1	1701_1800	K_1	0
Normal_LOC_Os01g42410.1	1751_1850	K_1	0
Normal_LOC_Os01g42410.1	1801_1900	K_1	0
Normal_LOC_Os01g42410.1	1851_1950	K_1	0
Normal_LOC_Os01g42410.1	1901_2000	K_1	0
Normal_LOC_Os01g42410.1	1951_2050	K_2	0.689944
Normal_LOC_Os01g42410.1	2001_2100	K_2	0.583259
Normal_LOC_Os01g42410.1	2051_2150	K_1	0
Normal_LOC_Os01g42410.1	2101_2200	K_1	0
Normal_LOC_Os01g42410.1	2151_2250	K_1	0
Normal_LOC_Os01g42410.1	2201_2300	K_1	0
Normal_LOC_Os01g42410.1	3351_3450	K_1	0
Normal_LOC_Os01g42410.1	3401_3500	K_1	0
Normal_LOC_Os01g42410.1	3451_3550	K_1	0
Normal_LOC_Os01g42410.1	3501_3600	K_1	0
Normal_LOC_Os01g42410.1	3551_3650	K_1	0
Normal_LOC_Os01g42410.1	3601_3700	K_1	0
Normal_LOC_Os01g42410.1	3701_3800	K_1	0
Normal_LOC_Os01g42410.1	3751_3850	K_1	0
Normal_LOC_Os01g42410.1	3801_3900	K_1	0
Normal_LOC_Os01g42410.1	3851_3950	K_1	0
Normal_LOC_Os01g42410.1	3901_4000	K_1	0
Normal_LOC_Os01g42410.1	3951_4050	K_1	0
Normal_LOC_Os01g42410.1	4001_4100	K_2	0.562335
Normal_LOC_Os01g42410.1	4051_4150	K_3	1.08197
Normal_LOC_Os01g42410.1	4101_4200	K_3	0.92746
Normal_LOC_Os01g42410.1	4151_4250	K_1	0
Normal_LOC_Os01g42410.1	4201_4300	K_1	0
Normal_LOC_Os01g42410.1	4251_4350	K_1	0
Normal_LOC_Os01g42410.1	601_700	K_1	0
Normal_LOC_Os01g42410.1	951_1050	K_1	0
Normal_LOC_Os01g42880.1	1001_1100	K_1	0
Normal_LOC_Os01g42880.1	1051_1150	K_2	0.683315
Normal_LOC_Os01g42880.1	551_650	K_1	0
Normal_LOC_Os01g42880.1	651_750	K_1	0
Normal_LOC_Os01g42880.1	701_800	K_1	0
Normal_LOC_Os01g42880.1	751_850	K_1	0
Normal_LOC_Os01g42880.1	801_900	K_1	0
Normal_LOC_Os01g42880.1	851_950	K_1	0
Normal_LOC_Os01g42880.1	901_1000	K_1	0
Normal_LOC_Os01g42880.1	951_1050	K_1	0
Normal_LOC_Os01g43540.1	1151_1250	K_1	0
Normal_LOC_Os01g43540.1	1201_1300	K_2	0.692347
Normal_LOC_Os01g43540.1	151_250	K_1	0
Normal_LOC_Os01g43540.1	201_300	K_1	0
Normal_LOC_Os01g43540.1	251_350	K_1	0
Normal_LOC_Os01g43540.1	301_400	K_1	0
Normal_LOC_Os01g43540.1	351_450	K_2	0.602152
Normal_LOC_Os01g43540.1	401_500	K_1	0
Normal_LOC_Os01g43540.1	451_550	K_2	0.539276
Normal_LOC_Os01g43540.1	501_600	K_1	0
Normal_LOC_Os01g43844.1	1101_1200	K_1	0
Normal_LOC_Os01g43844.1	1151_1250	K_1	0
Normal_LOC_Os01g43844.1	1201_1300	K_2	0.647447
Normal_LOC_Os01g43844.1	1251_1350	K_1	0
Normal_LOC_Os01g43844.1	1301_1400	K_1	0
Normal_LOC_Os01g43844.1	1551_1650	K_1	0
Normal_LOC_Os01g43844.1	1601_1700	K_1	0
Normal_LOC_Os01g43844.1	1651_1750	K_1	0
Normal_LOC_Os01g43844.1	1701_1800	K_1	0
Normal_LOC_Os01g43844.1	1751_1850	K_1	0
Normal_LOC_Os01g43844.1	501_600	K_2	0.676859
Normal_LOC_Os01g43844.1	551_650	K_1	0
Normal_LOC_Os01g43844.1	601_700	K_1	0
Normal_LOC_Os01g43844.1	651_750	K_1	0
Normal_LOC_Os01g43844.1	701_800	K_1	0
Normal_LOC_Os01g43844.1	751_850	K_1	0
Normal_LOC_Os01g45274.1	1001_1100	K_1	0
Normal_LOC_Os01g45274.1	1051_1150	K_1	0
Normal_LOC_Os01g45274.1	351_450	K_1	0
Normal_LOC_Os01g45274.1	401_500	K_2	0.610864
Normal_LOC_Os01g45274.1	451_550	K_1	0
Normal_LOC_Os01g45274.1	501_600	K_1	0
Normal_LOC_Os01g45274.1	551_650	K_1	0
Normal_LOC_Os01g45274.1	601_700	K_1	0
Normal_LOC_Os01g45274.1	651_750	K_2	0.692347
Normal_LOC_Os01g45274.1	701_800	K_1	0
Normal_LOC_Os01g45274.1	751_850	K_1	0
Normal_LOC_Os01g45274.1	801_900	K_1	0
Normal_LOC_Os01g45274.1	851_950	K_2	0.691346
Normal_LOC_Os01g45274.1	901_1000	K_2	0.302538
Normal_LOC_Os01g45274.1	951_1050	K_3	1.04865
Normal_LOC_Os01g45700.1	351_450	K_1	0
Normal_LOC_Os01g45700.1	401_500	K_1	0
Normal_LOC_Os01g45700.1	451_550	K_1	0
Normal_LOC_Os01g45700.1	501_600	K_3	1.044
Normal_LOC_Os01g45700.1	551_650	K_1	0
Normal_LOC_Os01g46070.1	1001_1100	K_1	0
Normal_LOC_Os01g46070.1	1051_1150	K_2	0.583259
Normal_LOC_Os01g46070.1	1101_1200	K_1	0
Normal_LOC_Os01g46070.1	1151_1250	K_1	0
Normal_LOC_Os01g46070.1	401_500	K_1	0
Normal_LOC_Os01g46070.1	451_550	K_1	0
Normal_LOC_Os01g46070.1	501_600	K_1	0
Normal_LOC_Os01g46070.1	551_650	K_3	1.05635
Normal_LOC_Os01g46070.1	601_700	K_2	0.692347
Normal_LOC_Os01g46070.1	651_750	K_1	0
Normal_LOC_Os01g46070.1	701_800	K_1	0
Normal_LOC_Os01g46070.1	751_850	K_1	0
Normal_LOC_Os01g46070.1	801_900	K_1	0
Normal_LOC_Os01g46070.1	851_950	K_1	0
Normal_LOC_Os01g46070.1	901_1000	K_1	0
Normal_LOC_Os01g46070.1	951_1050	K_1	0
Normal_LOC_Os01g46380.1	1301_1400	K_1	0
Normal_LOC_Os01g46380.1	1351_1450	K_1	0
Normal_LOC_Os01g46380.1	1401_1500	K_2	0.500402
Normal_LOC_Os01g46380.1	1451_1550	K_2	0.680292
Normal_LOC_Os01g46380.1	1501_1600	K_1	0
Normal_LOC_Os01g46380.1	1551_1650	K_2	0.634179
Normal_LOC_Os01g46380.1	1601_1700	K_1	0
Normal_LOC_Os01g46380.1	1651_1750	K_1	0
Normal_LOC_Os01g46380.1	1701_1800	K_2	0.253639
Normal_LOC_Os01g46380.1	1751_1850	K_2	0.583259
Normal_LOC_Os01g46380.1	1801_1900	K_1	0
Normal_LOC_Os01g46380.1	351_450	K_1	0
Normal_LOC_Os01g46380.1	401_500	K_1	0
Normal_LOC_Os01g46380.1	451_550	K_1	0
Normal_LOC_Os01g46380.1	501_600	K_2	0.634179
Normal_LOC_Os01g46380.1	551_650	K_2	0.641035
Normal_LOC_Os01g46380.1	601_700	K_1	0
Normal_LOC_Os01g46380.1	651_750	K_1	0
Normal_LOC_Os01g46380.1	701_800	K_1	0
Normal_LOC_Os01g46380.1	751_850	K_1	0
Normal_LOC_Os01g46380.1	801_900	K_1	0
Normal_LOC_Os01g46380.1	851_950	K_1	0
Normal_LOC_Os01g46610.1	1001_1100	K_2	0.602152
Normal_LOC_Os01g46610.1	101_200	K_2	0.500402
Normal_LOC_Os01g46610.1	1051_1150	K_1	0
Normal_LOC_Os01g46610.1	1101_1200	K_2	0.693147
Normal_LOC_Os01g46610.1	1151_1250	K_2	0.673012
Normal_LOC_Os01g46610.1	1201_1300	K_1	0
Normal_LOC_Os01g46610.1	1251_1350	K_2	0.302538
Normal_LOC_Os01g46610.1	1301_1400	K_2	0.486223
Normal_LOC_Os01g46610.1	1351_1450	K_2	0.692947
Normal_LOC_Os01g46610.1	1401_1500	K_2	0.404963
Normal_LOC_Os01g46610.1	1451_1550	K_2	0.626869
Normal_LOC_Os01g46610.1	1501_1600	K_1	0
Normal_LOC_Os01g46610.1	151_250	K_3	0.801819
Normal_LOC_Os01g46610.1	1551_1650	K_2	0.68593
Normal_LOC_Os01g46610.1	201_300	K_1	0
Normal_LOC_Os01g46610.1	251_350	K_2	0.539276
Normal_LOC_Os01g46610.1	301_400	K_1	0
Normal_LOC_Os01g46610.1	351_450	K_2	0.668748
Normal_LOC_Os01g46610.1	401_500	K_1	0
Normal_LOC_Os01g46610.1	451_550	K_1	0
Normal_LOC_Os01g46610.1	501_600	K_1	0
Normal_LOC_Os01g46610.1	551_650	K_1	0
Normal_LOC_Os01g46610.1	601_700	K_2	0.658956
Normal_LOC_Os01g46610.1	651_750	K_2	0.68593
Normal_LOC_Os01g46610.1	701_800	K_1	0
Normal_LOC_Os01g46610.1	751_850	K_1	0
Normal_LOC_Os01g46610.1	951_1050	K_1	0
Normal_LOC_Os01g46926.1	301_400	K_1	0
Normal_LOC_Os01g46926.1	351_450	K_1	0
Normal_LOC_Os01g46926.1	401_500	K_1	0
Normal_LOC_Os01g46926.1	451_550	K_2	0.683315
Normal_LOC_Os01g46926.1	501_600	K_1	0
Normal_LOC_Os01g46926.1	551_650	K_3	0.99891
Normal_LOC_Os01g46926.1	601_700	K_1	0
Normal_LOC_Os01g46926.1	651_750	K_1	0
Normal_LOC_Os01g46926.1	701_800	K_1	0
Normal_LOC_Os01g46926.1	751_850	K_3	0.925244
Normal_LOC_Os01g46926.1	801_900	K_4	1.0804
Normal_LOC_Os01g46926.1	851_950	K_1	0
Normal_LOC_Os01g46980.1	1001_1100	K_1	0
Normal_LOC_Os01g46980.1	151_250	K_1	0
Normal_LOC_Os01g46980.1	201_300	K_1	0
Normal_LOC_Os01g46980.1	251_350	K_1	0
Normal_LOC_Os01g46980.1	301_400	K_1	0
Normal_LOC_Os01g46980.1	351_450	K_1	0
Normal_LOC_Os01g46980.1	401_500	K_1	0
Normal_LOC_Os01g46980.1	451_550	K_1	0
Normal_LOC_Os01g46980.1	501_600	K_1	0
Normal_LOC_Os01g46980.1	551_650	K_1	0
Normal_LOC_Os01g46980.1	601_700	K_3	1.01456
Normal_LOC_Os01g46980.1	651_750	K_1	0
Normal_LOC_Os01g46980.1	701_800	K_2	0.691346
Normal_LOC_Os01g46980.1	751_850	K_2	0.422709
Normal_LOC_Os01g46980.1	801_900	K_2	0.302538
Normal_LOC_Os01g46980.1	851_950	K_2	0.689944
Normal_LOC_Os01g46980.1	901_1000	K_2	0.471393
Normal_LOC_Os01g46980.1	951_1050	K_1	0
Normal_LOC_Os01g47690.1	501_600	K_1	0
Normal_LOC_Os01g47730.1	801_900	K_1	0
Normal_LOC_Os01g47730.1	851_950	K_1	0
Normal_LOC_Os01g47730.1	901_1000	K_2	0.668748
Normal_LOC_Os01g47730.1	951_1050	K_1	0
Normal_LOC_Os01g47760.1	601_700	K_2	0.683315
Normal_LOC_Os01g47760.1	701_800	K_1	0
Normal_LOC_Os01g48190.1	1101_1200	K_1	0
Normal_LOC_Os01g48190.1	1151_1250	K_1	0
Normal_LOC_Os01g48190.1	1201_1300	K_1	0
Normal_LOC_Os01g48190.1	1251_1350	K_1	0
Normal_LOC_Os01g48280.1	201_300	K_1	0
Normal_LOC_Os01g48280.1	251_350	K_1	0
Normal_LOC_Os01g48280.1	301_400	K_1	0
Normal_LOC_Os01g48280.1	351_450	K_1	0
Normal_LOC_Os01g48280.1	401_500	K_1	0
Normal_LOC_Os01g48280.1	451_550	K_1	0
Normal_LOC_Os01g48280.1	501_600	K_1	0
Normal_LOC_Os01g48280.1	551_650	K_2	0.680292
Normal_LOC_Os01g48280.1	601_700	K_1	0
Normal_LOC_Os01g48280.1	651_750	K_1	0
Normal_LOC_Os01g48280.1	701_800	K_1	0
Normal_LOC_Os01g48420.1	151_250	K_2	0.422709
Normal_LOC_Os01g48420.1	201_300	K_2	0.626869
Normal_LOC_Os01g48420.1	251_350	K_1	0
Normal_LOC_Os01g48420.1	301_400	K_1	0
Normal_LOC_Os01g48420.1	351_450	K_1	0
Normal_LOC_Os01g48420.1	401_500	K_2	0.680292
Normal_LOC_Os01g48420.1	451_550	K_2	0.325083
Normal_LOC_Os01g48420.1	501_600	K_1	0
Normal_LOC_Os01g48420.1	551_650	K_2	0.680292
Normal_LOC_Os01g48420.1	601_700	K_1	0
Normal_LOC_Os01g48850.1	1101_1200	K_1	0
Normal_LOC_Os01g48850.1	1151_1250	K_1	0
Normal_LOC_Os01g48850.1	1201_1300	K_2	0.583259
Normal_LOC_Os01g48850.1	1251_1350	K_1	0
Normal_LOC_Os01g48960.1	1001_1100	K_2	0.471393
Normal_LOC_Os01g48960.1	701_800	K_2	0.641035
Normal_LOC_Os01g48960.1	751_850	K_2	0.626869
Normal_LOC_Os01g48960.1	801_900	K_3	0.979676
Normal_LOC_Os01g48960.1	851_950	K_2	0.689944
Normal_LOC_Os01g48960.1	901_1000	K_2	0.539276
Normal_LOC_Os01g48960.1	951_1050	K_2	0.626869
Normal_LOC_Os01g49190.1	1001_1100	K_2	0.647447
Normal_LOC_Os01g49190.1	1051_1150	K_1	0
Normal_LOC_Os01g49190.1	1101_1200	K_2	0.55108
Normal_LOC_Os01g49190.1	1151_1250	K_2	0.693147
Normal_LOC_Os01g49190.1	1201_1300	K_2	0.134742
Normal_LOC_Os01g49190.1	1251_1350	K_1	0
Normal_LOC_Os01g49190.1	1301_1400	K_1	0
Normal_LOC_Os01g49190.1	1351_1450	K_2	0.680292
Normal_LOC_Os01g49190.1	1401_1500	K_1	0
Normal_LOC_Os01g49190.1	1451_1550	K_2	0.626869
Normal_LOC_Os01g49190.1	1501_1600	K_2	0.673012
Normal_LOC_Os01g49190.1	1551_1650	K_2	0.562335
Normal_LOC_Os01g49190.1	1601_1700	K_2	0.198515
Normal_LOC_Os01g49190.1	1651_1750	K_2	0.539276
Normal_LOC_Os01g49190.1	1701_1800	K_2	0.422709
Normal_LOC_Os01g49190.1	1751_1850	K_1	0
Normal_LOC_Os01g49190.1	1801_1900	K_1	0
Normal_LOC_Os01g49190.1	1851_1950	K_1	0
Normal_LOC_Os01g49190.1	301_400	K_1	0
Normal_LOC_Os01g49190.1	351_450	K_1	0
Normal_LOC_Os01g49190.1	401_500	K_2	0.325083
Normal_LOC_Os01g49190.1	451_550	K_2	0.683315
Normal_LOC_Os01g49190.1	501_600	K_2	0.688139
Normal_LOC_Os01g49190.1	551_650	K_2	0.683315
Normal_LOC_Os01g49190.1	601_700	K_1	0
Normal_LOC_Os01g49190.1	651_750	K_1	0
Normal_LOC_Os01g49190.1	701_800	K_3	0.952652
Normal_LOC_Os01g49190.1	751_850	K_1	0
Normal_LOC_Os01g49190.1	801_900	K_3	1.05201
Normal_LOC_Os01g49190.1	851_950	K_1	0
Normal_LOC_Os01g49190.1	901_1000	K_1	0
Normal_LOC_Os01g49190.1	951_1050	K_1	0
Normal_LOC_Os01g49290.1	1001_1100	K_2	0.422709
Normal_LOC_Os01g49290.1	101_200	K_1	0
Normal_LOC_Os01g49290.1	1051_1150	K_1	0
Normal_LOC_Os01g49290.1	1101_1200	K_1	0
Normal_LOC_Os01g49290.1	1151_1250	K_1	0
Normal_LOC_Os01g49290.1	151_250	K_1	0
Normal_LOC_Os01g49290.1	401_500	K_1	0
Normal_LOC_Os01g49290.1	451_550	K_1	0
Normal_LOC_Os01g49290.1	601_700	K_1	0
Normal_LOC_Os01g49290.1	651_750	K_1	0
Normal_LOC_Os01g49290.1	701_800	K_2	0.602152
Normal_LOC_Os01g49290.1	751_850	K_4	1.16153
Normal_LOC_Os01g49290.1	801_900	K_2	0.692347
Normal_LOC_Os01g49290.1	851_950	K_1	0
Normal_LOC_Os01g49290.1	901_1000	K_2	0.500402
Normal_LOC_Os01g49290.1	951_1050	K_1	0
Normal_LOC_Os01g49830.1	1001_1100	K_1	0
Normal_LOC_Os01g49830.1	1051_1150	K_1	0
Normal_LOC_Os01g49830.1	1101_1200	K_1	0
Normal_LOC_Os01g49830.1	1151_1250	K_1	0
Normal_LOC_Os01g49830.1	1201_1300	K_1	0
Normal_LOC_Os01g49830.1	1251_1350	K_1	0
Normal_LOC_Os01g49830.1	1301_1400	K_2	0.302538
Normal_LOC_Os01g49830.1	1351_1450	K_2	0.673012
Normal_LOC_Os01g49830.1	801_900	K_1	0
Normal_LOC_Os01g49830.1	851_950	K_1	0
Normal_LOC_Os01g49830.1	901_1000	K_1	0
Normal_LOC_Os01g49830.1	951_1050	K_1	0
Normal_LOC_Os01g51410.1	451_550	K_1	0
Normal_LOC_Os01g51570.1	101_200	K_2	0.68593
Normal_LOC_Os01g51570.1	151_250	K_2	0.634179
Normal_LOC_Os01g51570.1	201_300	K_1	0
Normal_LOC_Os01g51920.1	1451_1550	K_1	0
Normal_LOC_Os01g51920.1	1501_1600	K_2	0.634179
Normal_LOC_Os01g51920.1	1551_1650	K_1	0
Normal_LOC_Os01g51920.1	1601_1700	K_1	0
Normal_LOC_Os01g52214.1	451_550	K_1	0
Normal_LOC_Os01g52214.1	501_600	K_2	0.626869
Normal_LOC_Os01g52214.1	551_650	K_1	0
Normal_LOC_Os01g52214.1	601_700	K_1	0
Normal_LOC_Os01g52500.1	1001_1100	K_1	0
Normal_LOC_Os01g52500.1	1051_1150	K_1	0
Normal_LOC_Os01g52500.1	1101_1200	K_1	0
Normal_LOC_Os01g52500.1	1151_1250	K_1	0
Normal_LOC_Os01g52500.1	1201_1300	K_1	0
Normal_LOC_Os01g52500.1	1401_1500	K_1	0
Normal_LOC_Os01g52500.1	1451_1550	K_2	0.422709
Normal_LOC_Os01g52500.1	1501_1600	K_1	0
Normal_LOC_Os01g52500.1	1551_1650	K_1	0
Normal_LOC_Os01g52500.1	1701_1800	K_1	0
Normal_LOC_Os01g52500.1	1751_1850	K_1	0
Normal_LOC_Os01g52500.1	1801_1900	K_1	0
Normal_LOC_Os01g52500.1	1851_1950	K_1	0
Normal_LOC_Os01g52500.1	1901_2000	K_2	0.486223
Normal_LOC_Os01g52500.1	1951_2050	K_1	0
Normal_LOC_Os01g52500.1	2001_2100	K_2	0.692347
Normal_LOC_Os01g52500.1	2051_2150	K_1	0
Normal_LOC_Os01g52500.1	2101_2200	K_1	0
Normal_LOC_Os01g52500.1	2151_2250	K_1	0
Normal_LOC_Os01g52500.1	2201_2300	K_2	0.278769
Normal_LOC_Os01g52500.1	2251_2350	K_2	0.683315
Normal_LOC_Os01g52500.1	2301_2400	K_2	0.573057
Normal_LOC_Os01g52500.1	2351_2450	K_2	0.680292
Normal_LOC_Os01g52500.1	2401_2500	K_1	0
Normal_LOC_Os01g52500.1	901_1000	K_1	0
Normal_LOC_Os01g52500.1	951_1050	K_2	0.653418
Normal_LOC_Os01g54510.1	451_550	K_1	0
Normal_LOC_Os01g54560.1	551_650	K_1	0
Normal_LOC_Os01g54560.1	601_700	K_1	0
Normal_LOC_Os01g54730.1	301_400	K_1	0
Normal_LOC_Os01g54730.1	351_450	K_1	0
Normal_LOC_Os01g54730.1	401_500	K_2	0.471393
Normal_LOC_Os01g54730.1	451_550	K_1	0
Normal_LOC_Os01g54870.1	101_200	K_1	0
Normal_LOC_Os01g54870.1	151_250	K_2	0.602152
Normal_LOC_Os01g54870.1	201_300	K_2	0.641035
Normal_LOC_Os01g54870.1	301_400	K_1	0
Normal_LOC_Os01g54870.1	351_450	K_1	0
Normal_LOC_Os01g54870.1	401_500	K_2	0.692947
Normal_LOC_Os01g54870.1	451_550	K_1	0
Normal_LOC_Os01g54870.1	501_600	K_1	0
Normal_LOC_Os01g54870.1	51_150	K_1	0
Normal_LOC_Os01g54870.1	601_700	K_1	0
Normal_LOC_Os01g54870.1	651_750	K_1	0
Normal_LOC_Os01g55540.1	451_550	K_1	0
Normal_LOC_Os01g55540.1	501_600	K_1	0
Normal_LOC_Os01g55540.1	551_650	K_1	0
Normal_LOC_Os01g55540.1	601_700	K_1	0
Normal_LOC_Os01g55830.1	1001_1100	K_4	1.12149
Normal_LOC_Os01g55830.1	101_200	K_1	0
Normal_LOC_Os01g55830.1	1051_1150	K_3	1.06559
Normal_LOC_Os01g55830.1	1101_1200	K_1	0
Normal_LOC_Os01g55830.1	151_250	K_1	0
Normal_LOC_Os01g55830.1	201_300	K_1	0
Normal_LOC_Os01g55830.1	251_350	K_4	1.32419
Normal_LOC_Os01g55830.1	301_400	K_4	1.19362
Normal_LOC_Os01g55830.1	351_450	K_4	0.88937
Normal_LOC_Os01g55830.1	401_500	K_4	1.1995
Normal_LOC_Os01g55830.1	451_550	K_4	1.23126
Normal_LOC_Os01g55830.1	501_600	K_3	0.856952
Normal_LOC_Os01g55830.1	551_650	K_4	1.2406
Normal_LOC_Os01g55830.1	601_700	K_4	0.899952
Normal_LOC_Os01g55830.1	651_750	K_3	0.876799
Normal_LOC_Os01g55830.1	701_800	K_4	1.31452
Normal_LOC_Os01g55830.1	751_850	K_4	1.21002
Normal_LOC_Os01g55830.1	801_900	K_4	1.13274
Normal_LOC_Os01g55830.1	851_950	K_4	1.31982
Normal_LOC_Os01g55830.1	901_1000	K_4	1.18905
Normal_LOC_Os01g55830.1	951_1050	K_4	1.38429
Normal_LOC_Os01g56300.1	201_300	K_1	0
Normal_LOC_Os01g56890.1	351_450	K_1	0
Normal_LOC_Os01g56890.1	401_500	K_2	0.692947
Normal_LOC_Os01g56890.1	451_550	K_2	0.526908
Normal_LOC_Os01g56890.1	501_600	K_1	0
Normal_LOC_Os01g56890.1	551_650	K_1	0
Normal_LOC_Os01g56890.1	601_700	K_1	0
Normal_LOC_Os01g56890.1	651_750	K_1	0
Normal_LOC_Os01g56890.1	701_800	K_2	0.647447
Normal_LOC_Os01g56890.1	751_850	K_1	0
Normal_LOC_Os01g57570.1	201_300	K_2	0.302538
Normal_LOC_Os01g57570.1	251_350	K_1	0
Normal_LOC_Os01g57570.1	301_400	K_2	0.689944
Normal_LOC_Os01g57570.1	351_450	K_1	0
Normal_LOC_Os01g57570.1	401_500	K_1	0
Normal_LOC_Os01g57570.1	451_550	K_2	0.673012
Normal_LOC_Os01g57570.1	501_600	K_2	0.647447
Normal_LOC_Os01g57570.1	551_650	K_1	0
Normal_LOC_Os01g57570.1	601_700	K_1	0
Normal_LOC_Os01g57570.1	651_750	K_1	0
Normal_LOC_Os01g57570.1	701_800	K_2	0.486223
Normal_LOC_Os01g57570.1	751_850	K_2	0.691346
Normal_LOC_Os01g57570.1	801_900	K_1	0
Normal_LOC_Os01g57570.1	851_950	K_1	0
Normal_LOC_Os01g57570.1	901_1000	K_1	0
Normal_LOC_Os01g57968.1	1451_1550	K_2	0.673012
Normal_LOC_Os01g57968.1	1501_1600	K_1	0
Normal_LOC_Os01g57968.1	1551_1650	K_2	0.302538
Normal_LOC_Os01g57968.1	801_900	K_2	0.134742
Normal_LOC_Os01g57968.1	851_950	K_1	0
Normal_LOC_Os01g57968.1	901_1000	K_1	0
Normal_LOC_Os01g58010.1	101_200	K_1	0
Normal_LOC_Os01g58010.1	1_100	K_1	0
Normal_LOC_Os01g58010.1	51_150	K_1	0
Normal_LOC_Os01g58010.1	551_650	K_1	0
Normal_LOC_Os01g58022.1	101_200	K_1	0
Normal_LOC_Os01g58022.1	1_100	K_1	0
Normal_LOC_Os01g58022.1	151_250	K_1	0
Normal_LOC_Os01g58022.1	201_300	K_1	0
Normal_LOC_Os01g58022.1	251_350	K_1	0
Normal_LOC_Os01g58022.1	51_150	K_1	0
Normal_LOC_Os01g58024.1	401_500	K_1	0
Normal_LOC_Os01g58024.1	451_550	K_1	0
Normal_LOC_Os01g58024.1	501_600	K_1	0
Normal_LOC_Os01g58024.1	551_650	K_1	0
Normal_LOC_Os01g58024.1	601_700	K_1	0
Normal_LOC_Os01g58024.1	651_750	K_1	0
Normal_LOC_Os01g58024.1	701_800	K_1	0
Normal_LOC_Os01g58039.1	551_650	K_1	0
Normal_LOC_Os01g58039.1	601_700	K_2	0.641035
Normal_LOC_Os01g58039.1	651_750	K_3	0.828884
Normal_LOC_Os01g58039.1	701_800	K_1	0
Normal_LOC_Os01g58039.1	751_850	K_3	1.03977
Normal_LOC_Os01g58420.1	101_200	K_2	0.592953
Normal_LOC_Os01g58420.1	151_250	K_2	0.689944
Normal_LOC_Os01g58420.1	201_300	K_1	0
Normal_LOC_Os01g58420.1	251_350	K_2	0.691346
Normal_LOC_Os01g58420.1	301_400	K_1	0
Normal_LOC_Os01g58420.1	351_450	K_1	0
Normal_LOC_Os01g58420.1	401_500	K_2	0.619101
Normal_LOC_Os01g58420.1	451_550	K_1	0
Normal_LOC_Os01g58420.1	501_600	K_1	0
Normal_LOC_Os01g58420.1	51_150	K_1	0
Normal_LOC_Os01g58420.1	551_650	K_1	0
Normal_LOC_Os01g58420.1	601_700	K_1	0
Normal_LOC_Os01g58420.1	651_750	K_1	0
Normal_LOC_Os01g58420.1	701_800	K_1	0
Normal_LOC_Os01g58420.1	751_850	K_2	0.500402
Normal_LOC_Os01g58420.1	801_900	K_2	0.653418
Normal_LOC_Os01g58420.1	851_950	K_1	0
Normal_LOC_Os01g58890.1	151_250	K_1	0
Normal_LOC_Os01g58890.1	201_300	K_3	0.888761
Normal_LOC_Os01g58890.1	251_350	K_2	0.626869
Normal_LOC_Os01g58890.1	301_400	K_1	0
Normal_LOC_Os01g58890.1	351_450	K_1	0
Normal_LOC_Os01g58890.1	401_500	K_2	0.664064
Normal_LOC_Os01g58890.1	451_550	K_1	0
Normal_LOC_Os01g58890.1	501_600	K_1	0
Normal_LOC_Os01g58890.1	551_650	K_1	0
Normal_LOC_Os01g58910.1	101_200	K_2	0.68593
Normal_LOC_Os01g58910.1	151_250	K_1	0
Normal_LOC_Os01g59150.1	1001_1100	K_1	0
Normal_LOC_Os01g59150.1	101_200	K_1	0
Normal_LOC_Os01g59150.1	1051_1150	K_2	0.68593
Normal_LOC_Os01g59150.1	1101_1200	K_1	0
Normal_LOC_Os01g59150.1	1151_1250	K_2	0.673012
Normal_LOC_Os01g59150.1	1201_1300	K_1	0
Normal_LOC_Os01g59150.1	1251_1350	K_1	0
Normal_LOC_Os01g59150.1	1301_1400	K_1	0
Normal_LOC_Os01g59150.1	1351_1450	K_2	0.658956
Normal_LOC_Os01g59150.1	1401_1500	K_2	0.68593
Normal_LOC_Os01g59150.1	1451_1550	K_3	1.0889
Normal_LOC_Os01g59150.1	1501_1600	K_2	0.692947
Normal_LOC_Os01g59150.1	151_250	K_3	0.982452
Normal_LOC_Os01g59150.1	1551_1650	K_1	0
Normal_LOC_Os01g59150.1	201_300	K_1	0
Normal_LOC_Os01g59150.1	251_350	K_1	0
Normal_LOC_Os01g59150.1	301_400	K_2	0.619101
Normal_LOC_Os01g59150.1	351_450	K_1	0
Normal_LOC_Os01g59150.1	401_500	K_2	0.278769
Normal_LOC_Os01g59150.1	451_550	K_1	0
Normal_LOC_Os01g59150.1	501_600	K_2	0.278769
Normal_LOC_Os01g59150.1	51_150	K_2	0.689944
Normal_LOC_Os01g59150.1	551_650	K_2	0.513957
Normal_LOC_Os01g59150.1	601_700	K_3	0.948026
Normal_LOC_Os01g59150.1	651_750	K_4	1.33579
Normal_LOC_Os01g59150.1	701_800	K_2	0.562335
Normal_LOC_Os01g59150.1	751_850	K_2	0.55108
Normal_LOC_Os01g59150.1	801_900	K_1	0
Normal_LOC_Os01g59150.1	851_950	K_1	0
Normal_LOC_Os01g59150.1	901_1000	K_3	0.873173
Normal_LOC_Os01g59150.1	951_1050	K_1	0
Normal_LOC_Os01g59440.1	451_550	K_1	0
Normal_LOC_Os01g59440.1	501_600	K_1	0
Normal_LOC_Os01g59440.1	551_650	K_1	0
Normal_LOC_Os01g59440.1	601_700	K_2	0.562335
Normal_LOC_Os01g59440.1	651_750	K_2	0.634179
Normal_LOC_Os01g59440.1	701_800	K_1	0
Normal_LOC_Os01g59440.1	751_850	K_1	0
Normal_LOC_Os01g59440.1	801_900	K_1	0
Normal_LOC_Os01g59440.1	851_950	K_3	1.03366
Normal_LOC_Os01g59440.1	901_1000	K_2	0.602152
Normal_LOC_Os01g59600.1	151_250	K_3	1.00201
Normal_LOC_Os01g59600.1	201_300	K_1	0
Normal_LOC_Os01g59600.1	251_350	K_1	0
Normal_LOC_Os01g59790.1	101_200	K_1	0
Normal_LOC_Os01g59790.1	151_250	K_1	0
Normal_LOC_Os01g59790.1	201_300	K_1	0
Normal_LOC_Os01g59790.1	701_800	K_1	0
Normal_LOC_Os01g59790.1	751_850	K_1	0
Normal_LOC_Os01g59990.1	101_200	K_1	0
Normal_LOC_Os01g59990.1	151_250	K_2	0.634179
Normal_LOC_Os01g59990.1	201_300	K_1	0
Normal_LOC_Os01g59990.1	251_350	K_1	0
Normal_LOC_Os01g59990.1	301_400	K_1	0
Normal_LOC_Os01g59990.1	351_450	K_1	0
Normal_LOC_Os01g59990.1	451_550	K_1	0
Normal_LOC_Os01g59990.1	501_600	K_1	0
Normal_LOC_Os01g59990.1	51_150	K_2	0.668748
Normal_LOC_Os01g59990.1	551_650	K_1	0
Normal_LOC_Os01g59990.1	601_700	K_1	0
Normal_LOC_Os01g59990.1	651_750	K_1	0
Normal_LOC_Os01g60190.1	1001_1100	K_1	0
Normal_LOC_Os01g60190.1	101_200	K_2	0.626869
Normal_LOC_Os01g60190.1	1051_1150	K_1	0
Normal_LOC_Os01g60190.1	1101_1200	K_1	0
Normal_LOC_Os01g60190.1	1151_1250	K_2	0.680292
Normal_LOC_Os01g60190.1	1251_1350	K_1	0
Normal_LOC_Os01g60190.1	1301_1400	K_1	0
Normal_LOC_Os01g60190.1	1351_1450	K_2	0.634179
Normal_LOC_Os01g60190.1	1401_1500	K_2	0.539276
Normal_LOC_Os01g60190.1	1451_1550	K_2	0.386387
Normal_LOC_Os01g60190.1	1501_1600	K_1	0
Normal_LOC_Os01g60190.1	151_250	K_2	0.55108
Normal_LOC_Os01g60190.1	1551_1650	K_2	0.583259
Normal_LOC_Os01g60190.1	1601_1700	K_2	0.500402
Normal_LOC_Os01g60190.1	1651_1750	K_2	0.653418
Normal_LOC_Os01g60190.1	1701_1800	K_1	0
Normal_LOC_Os01g60190.1	1751_1850	K_2	0.634179
Normal_LOC_Os01g60190.1	1801_1900	K_1	0
Normal_LOC_Os01g60190.1	1851_1950	K_1	0
Normal_LOC_Os01g60190.1	201_300	K_2	0.366925
Normal_LOC_Os01g60190.1	251_350	K_1	0
Normal_LOC_Os01g60190.1	301_400	K_1	0
Normal_LOC_Os01g60190.1	351_450	K_2	0.602152
Normal_LOC_Os01g60190.1	401_500	K_1	0
Normal_LOC_Os01g60190.1	51_150	K_1	0
Normal_LOC_Os01g60190.1	901_1000	K_1	0
Normal_LOC_Os01g60190.1	951_1050	K_2	0.634179
Normal_LOC_Os01g60410.1	151_250	K_2	0.692947
Normal_LOC_Os01g60410.1	201_300	K_2	0.610864
Normal_LOC_Os01g60410.1	451_550	K_1	0
Normal_LOC_Os01g60410.1	501_600	K_1	0
Normal_LOC_Os01g60410.1	551_650	K_3	1.07266
Normal_LOC_Os01g60410.1	601_700	K_3	1.01446
Normal_LOC_Os01g60410.1	651_750	K_1	0
Normal_LOC_Os01g60410.1	701_800	K_1	0
Normal_LOC_Os01g60790.1	101_200	K_1	0
Normal_LOC_Os01g60790.1	151_250	K_2	0.688139
Normal_LOC_Os01g60790.1	201_300	K_1	0
Normal_LOC_Os01g60790.1	251_350	K_2	0.422709
Normal_LOC_Os01g60790.1	301_400	K_1	0
Normal_LOC_Os01g60790.1	351_450	K_3	1.044
Normal_LOC_Os01g60790.1	401_500	K_2	0.539276
Normal_LOC_Os01g60790.1	451_550	K_1	0
Normal_LOC_Os01g61080.1	151_250	K_1	0
Normal_LOC_Os01g61080.1	201_300	K_1	0
Normal_LOC_Os01g61080.1	251_350	K_1	0
Normal_LOC_Os01g61970.1	1001_1100	K_1	0
Normal_LOC_Os01g61970.1	1051_1150	K_2	0.634179
Normal_LOC_Os01g61970.1	851_950	K_2	0.602152
Normal_LOC_Os01g61970.1	901_1000	K_1	0
Normal_LOC_Os01g61970.1	951_1050	K_1	0
Normal_LOC_Os01g62420.1	301_400	K_1	0
Normal_LOC_Os01g62420.1	351_450	K_1	0
Normal_LOC_Os01g62420.1	401_500	K_1	0
Normal_LOC_Os01g62420.1	451_550	K_2	0.386387
Normal_LOC_Os01g62420.1	501_600	K_2	0.619101
Normal_LOC_Os01g63690.1	1001_1100	K_2	0.626869
Normal_LOC_Os01g63690.1	1051_1150	K_1	0
Normal_LOC_Os01g63690.1	1101_1200	K_1	0
Normal_LOC_Os01g63690.1	1251_1350	K_1	0
Normal_LOC_Os01g63690.1	1301_1400	K_2	0.486223
Normal_LOC_Os01g63690.1	1351_1450	K_1	0
Normal_LOC_Os01g63690.1	1401_1500	K_1	0
Normal_LOC_Os01g63690.1	1451_1550	K_1	0
Normal_LOC_Os01g63690.1	1501_1600	K_2	0.486223
Normal_LOC_Os01g63690.1	151_250	K_1	0
Normal_LOC_Os01g63690.1	1551_1650	K_1	0
Normal_LOC_Os01g63690.1	201_300	K_1	0
Normal_LOC_Os01g63690.1	551_650	K_2	0.366925
Normal_LOC_Os01g63690.1	601_700	K_2	0.471393
Normal_LOC_Os01g63690.1	651_750	K_1	0
Normal_LOC_Os01g63690.1	701_800	K_1	0
Normal_LOC_Os01g63690.1	751_850	K_2	0.658956
Normal_LOC_Os01g63690.1	801_900	K_2	0.422709
Normal_LOC_Os01g63690.1	851_950	K_1	0
Normal_LOC_Os01g63690.1	901_1000	K_1	0
Normal_LOC_Os01g63690.1	951_1050	K_1	0
Normal_LOC_Os01g64110.1	1001_1100	K_1	0
Normal_LOC_Os01g64110.1	1451_1550	K_1	0
Normal_LOC_Os01g64110.1	1501_1600	K_1	0
Normal_LOC_Os01g64110.1	1551_1650	K_2	0.641035
Normal_LOC_Os01g64110.1	951_1050	K_1	0
Normal_LOC_Os01g64630.1	1001_1100	K_1	0
Normal_LOC_Os01g64630.1	101_200	K_2	0.471393
Normal_LOC_Os01g64630.1	1051_1150	K_1	0
Normal_LOC_Os01g64630.1	1_100	K_1	0
Normal_LOC_Os01g64630.1	1101_1200	K_2	0.634179
Normal_LOC_Os01g64630.1	1151_1250	K_3	0.948693
Normal_LOC_Os01g64630.1	1201_1300	K_2	0.673012
Normal_LOC_Os01g64630.1	1251_1350	K_2	0.688139
Normal_LOC_Os01g64630.1	1301_1400	K_1	0
Normal_LOC_Os01g64630.1	1351_1450	K_4	1.24908
Normal_LOC_Os01g64630.1	1401_1500	K_3	1.0524
Normal_LOC_Os01g64630.1	1451_1550	K_1	0
Normal_LOC_Os01g64630.1	1501_1600	K_1	0
Normal_LOC_Os01g64630.1	151_250	K_2	0.471393
Normal_LOC_Os01g64630.1	201_300	K_2	0.634179
Normal_LOC_Os01g64630.1	251_350	K_2	0.539276
Normal_LOC_Os01g64630.1	301_400	K_1	0
Normal_LOC_Os01g64630.1	351_450	K_2	0.668748
Normal_LOC_Os01g64630.1	401_500	K_1	0
Normal_LOC_Os01g64630.1	451_550	K_2	0.664064
Normal_LOC_Os01g64630.1	501_600	K_2	0.486223
Normal_LOC_Os01g64630.1	51_150	K_4	1.2172
Normal_LOC_Os01g64630.1	551_650	K_4	1.28997
Normal_LOC_Os01g64630.1	601_700	K_4	1.29822
Normal_LOC_Os01g64630.1	651_750	K_2	0.583259
Normal_LOC_Os01g64630.1	701_800	K_1	0
Normal_LOC_Os01g64630.1	751_850	K_2	0.486223
Normal_LOC_Os01g64630.1	801_900	K_2	0.366925
Normal_LOC_Os01g64630.1	851_950	K_2	0.539276
Normal_LOC_Os01g64630.1	901_1000	K_2	0.692347
Normal_LOC_Os01g64630.1	951_1050	K_1	0
Normal_LOC_Os01g64640.1	501_600	K_1	0
Normal_LOC_Os01g64640.1	551_650	K_2	0.43967
Normal_LOC_Os01g64640.1	601_700	K_2	0.539276
Normal_LOC_Os01g65780.1	851_950	K_1	0
Normal_LOC_Os01g66180.1	151_250	K_1	0
Normal_LOC_Os01g66180.1	201_300	K_1	0
Normal_LOC_Os01g67054.1	101_200	K_1	0
Normal_LOC_Os01g67054.1	151_250	K_2	0.583259
Normal_LOC_Os01g67054.1	51_150	K_2	0.68593
Normal_LOC_Os01g67134.1	101_200	K_1	0
Normal_LOC_Os01g67134.1	1_100	K_1	0
Normal_LOC_Os01g67134.1	151_250	K_1	0
Normal_LOC_Os01g67134.1	201_300	K_3	0.848677
Normal_LOC_Os01g67134.1	251_350	K_1	0
Normal_LOC_Os01g67134.1	301_400	K_1	0
Normal_LOC_Os01g67134.1	351_450	K_2	0.513957
Normal_LOC_Os01g67134.1	401_500	K_3	0.807623
Normal_LOC_Os01g67134.1	451_550	K_4	1.37862
Normal_LOC_Os01g67134.1	501_600	K_4	1.19967
Normal_LOC_Os01g67134.1	51_150	K_2	0.647447
Normal_LOC_Os01g67134.1	551_650	K_1	0
Normal_LOC_Os01g67134.1	601_700	K_2	0.562335
Normal_LOC_Os01g67134.1	651_750	K_1	0
Normal_LOC_Os01g67134.1	701_800	K_1	0
Normal_LOC_Os01g67134.1	751_850	K_1	0
Normal_LOC_Os01g67860.1	1001_1100	K_4	1.17284
Normal_LOC_Os01g67860.1	101_200	K_2	0.680292
Normal_LOC_Os01g67860.1	1051_1150	K_4	0.914308
Normal_LOC_Os01g67860.1	1101_1200	K_4	1.31071
Normal_LOC_Os01g67860.1	1151_1250	K_4	1.11805
Normal_LOC_Os01g67860.1	1201_1300	K_4	1.21498
Normal_LOC_Os01g67860.1	1251_1350	K_4	1.30071
Normal_LOC_Os01g67860.1	1301_1400	K_4	1.22502
Normal_LOC_Os01g67860.1	1351_1450	K_3	1.08627
Normal_LOC_Os01g67860.1	1401_1500	K_1	0
Normal_LOC_Os01g67860.1	151_250	K_4	1.22044
Normal_LOC_Os01g67860.1	201_300	K_3	1.0649
Normal_LOC_Os01g67860.1	251_350	K_3	1.04589
Normal_LOC_Os01g67860.1	301_400	K_4	1.09531
Normal_LOC_Os01g67860.1	351_450	K_4	1.05476
Normal_LOC_Os01g67860.1	401_500	K_3	0.883071
Normal_LOC_Os01g67860.1	451_550	K_4	1.10655
Normal_LOC_Os01g67860.1	501_600	K_4	1.27113
Normal_LOC_Os01g67860.1	51_150	K_1	0
Normal_LOC_Os01g67860.1	551_650	K_4	1.31304
Normal_LOC_Os01g67860.1	601_700	K_4	1.1105
Normal_LOC_Os01g67860.1	651_750	K_4	1.36322
Normal_LOC_Os01g67860.1	701_800	K_4	1.28682
Normal_LOC_Os01g67860.1	751_850	K_4	1.21513
Normal_LOC_Os01g67860.1	801_900	K_4	1.22965
Normal_LOC_Os01g67860.1	851_950	K_4	1.25187
Normal_LOC_Os01g67860.1	901_1000	K_2	0.198515
Normal_LOC_Os01g67860.1	951_1050	K_2	0.471393
Normal_LOC_Os01g68320.1	1201_1300	K_1	0
Normal_LOC_Os01g68710.1	101_200	K_1	0
Normal_LOC_Os01g68710.1	151_250	K_1	0
Normal_LOC_Os01g70170.1	1001_1100	K_3	1.0248
Normal_LOC_Os01g70170.1	1051_1150	K_2	0.422709
Normal_LOC_Os01g70170.1	1101_1200	K_1	0
Normal_LOC_Os01g70170.1	1151_1250	K_2	0.366925
Normal_LOC_Os01g70170.1	1201_1300	K_2	0.455886
Normal_LOC_Os01g70170.1	1251_1350	K_2	0.653418
Normal_LOC_Os01g70170.1	1301_1400	K_3	0.821478
Normal_LOC_Os01g70170.1	1351_1450	K_1	0
Normal_LOC_Os01g70170.1	1401_1500	K_2	0.647447
Normal_LOC_Os01g70170.1	1451_1550	K_2	0.573057
Normal_LOC_Os01g70170.1	201_300	K_1	0
Normal_LOC_Os01g70170.1	251_350	K_2	0.55108
Normal_LOC_Os01g70170.1	301_400	K_3	1.05347
Normal_LOC_Os01g70170.1	351_450	K_1	0
Normal_LOC_Os01g70170.1	401_500	K_1	0
Normal_LOC_Os01g70170.1	451_550	K_3	0.997344
Normal_LOC_Os01g70170.1	501_600	K_3	0.954647
Normal_LOC_Os01g70170.1	551_650	K_1	0
Normal_LOC_Os01g70170.1	601_700	K_1	0
Normal_LOC_Os01g70170.1	651_750	K_3	1.00487
Normal_LOC_Os01g70170.1	701_800	K_2	0.658956
Normal_LOC_Os01g70170.1	751_850	K_3	1.09607
Normal_LOC_Os01g70170.1	801_900	K_3	0.905771
Normal_LOC_Os01g70170.1	851_950	K_2	0.592953
Normal_LOC_Os01g70170.1	901_1000	K_1	0
Normal_LOC_Os01g70170.1	951_1050	K_3	0.915285
Normal_LOC_Os01g70200.1	1151_1250	K_1	0
Normal_LOC_Os01g70270.1	1001_1100	K_1	0
Normal_LOC_Os01g70270.1	1151_1250	K_1	0
Normal_LOC_Os01g70270.1	1201_1300	K_1	0
Normal_LOC_Os01g70270.1	1251_1350	K_2	0.602152
Normal_LOC_Os01g70270.1	501_600	K_1	0
Normal_LOC_Os01g70270.1	551_650	K_1	0
Normal_LOC_Os01g70270.1	601_700	K_2	0.692347
Normal_LOC_Os01g70270.1	651_750	K_1	0
Normal_LOC_Os01g70270.1	701_800	K_1	0
Normal_LOC_Os01g70270.1	751_850	K_1	0
Normal_LOC_Os01g70270.1	801_900	K_1	0
Normal_LOC_Os01g70270.1	851_950	K_2	0.676859
Normal_LOC_Os01g70270.1	901_1000	K_2	0.658956
Normal_LOC_Os01g70270.1	951_1050	K_1	0
Normal_LOC_Os01g70790.1	1001_1100	K_1	0
Normal_LOC_Os01g70790.1	1051_1150	K_1	0
Normal_LOC_Os01g70790.1	1101_1200	K_2	0.647447
Normal_LOC_Os01g70790.1	1151_1250	K_1	0
Normal_LOC_Os01g71630.1	551_650	K_1	0
Normal_LOC_Os01g71630.1	601_700	K_2	0.404963
Normal_LOC_Os01g71630.1	651_750	K_1	0
Normal_LOC_Os01g71630.1	701_800	K_1	0
Normal_LOC_Os01g72009.1	201_300	K_1	0
Normal_LOC_Os01g72009.1	301_400	K_2	0.634179
Normal_LOC_Os01g73960.1	151_250	K_1	0
Normal_LOC_Os01g73990.1	101_200	K_2	0.641035
Normal_LOC_Os01g73990.1	151_250	K_1	0
Normal_LOC_Os01g73990.1	201_300	K_1	0
Normal_LOC_Os01g73990.1	251_350	K_1	0
Normal_LOC_Os01g73990.1	301_400	K_1	0
Normal_LOC_Os01g73990.1	351_450	K_2	0.602152
Normal_LOC_Os01g73990.1	401_500	K_1	0
Normal_LOC_Os01g73990.1	451_550	K_1	0
Normal_LOC_Os01g74300.1	201_300	K_1	0
Normal_LOC_Os01g74300.1	251_350	K_3	0.737775
Normal_LOC_Os01g74300.1	301_400	K_3	0.78632
Normal_LOC_Os01g74300.1	351_450	K_4	1.12805
Normal_LOC_Os01g74300.1	401_500	K_4	1.26769
Normal_LOC_Os01g74300.1	451_550	K_2	0.610864
Normal_LOC_Os01g74300.1	501_600	K_2	0.683315
Normal_LOC_Os01g74300.1	551_650	K_2	0.688139
Normal_LOC_Os01g74300.1	601_700	K_4	1.2068
Normal_LOC_Os01g74300.1	651_750	K_1	0
Normal_LOC_Os01g74300.1	701_800	K_1	0
Normal_LOC_Os01g74410.1	451_550	K_1	0
Normal_LOC_Os01g74410.1	501_600	K_1	0
Normal_LOC_Os01g74410.1	651_750	K_1	0
Normal_LOC_Os01g74410.1	701_800	K_2	0.602152
Normal_LOC_Os01g74410.1	751_850	K_1	0
Normal_LOC_Os01g74410.1	801_900	K_2	0.664064
Normal_LOC_Os01g74410.1	851_950	K_2	0.683315
Normal_LOC_Os01g74410.1	901_1000	K_1	0
Normal_LOC_Os01g74410.1	951_1050	K_1	0
Normal_LOC_Os02g01560.1	1001_1100	K_1	0
Normal_LOC_Os02g01560.1	151_250	K_1	0
Normal_LOC_Os02g01560.1	201_300	K_1	0
Normal_LOC_Os02g01560.1	251_350	K_1	0
Normal_LOC_Os02g01560.1	301_400	K_1	0
Normal_LOC_Os02g01560.1	351_450	K_2	0.668748
Normal_LOC_Os02g01560.1	401_500	K_2	0.626869
Normal_LOC_Os02g01560.1	451_550	K_2	0.486223
Normal_LOC_Os02g01560.1	501_600	K_2	0.500402
Normal_LOC_Os02g01560.1	551_650	K_1	0
Normal_LOC_Os02g01560.1	601_700	K_2	0.602152
Normal_LOC_Os02g01560.1	651_750	K_1	0
Normal_LOC_Os02g01560.1	701_800	K_1	0
Normal_LOC_Os02g01560.1	751_850	K_2	0.688139
Normal_LOC_Os02g01560.1	801_900	K_2	0.592953
Normal_LOC_Os02g01560.1	851_950	K_2	0.664064
Normal_LOC_Os02g01560.1	901_1000	K_3	0.953888
Normal_LOC_Os02g01560.1	951_1050	K_2	0.676859
Normal_LOC_Os02g02410.1	1001_1100	K_1	0
Normal_LOC_Os02g02410.1	1051_1150	K_1	0
Normal_LOC_Os02g02410.1	1101_1200	K_1	0
Normal_LOC_Os02g02410.1	1151_1250	K_1	0
Normal_LOC_Os02g02410.1	1351_1450	K_1	0
Normal_LOC_Os02g02410.1	1401_1500	K_1	0
Normal_LOC_Os02g02410.1	1451_1550	K_1	0
Normal_LOC_Os02g02410.1	301_400	K_1	0
Normal_LOC_Os02g02410.1	351_450	K_1	0
Normal_LOC_Os02g02410.1	401_500	K_1	0
Normal_LOC_Os02g02410.1	451_550	K_1	0
Normal_LOC_Os02g02410.1	501_600	K_1	0
Normal_LOC_Os02g02410.1	551_650	K_1	0
Normal_LOC_Os02g02410.1	601_700	K_1	0
Normal_LOC_Os02g02410.1	651_750	K_1	0
Normal_LOC_Os02g02410.1	701_800	K_2	0.653418
Normal_LOC_Os02g02410.1	751_850	K_3	0.975456
Normal_LOC_Os02g02410.1	801_900	K_3	1.044
Normal_LOC_Os02g02410.1	851_950	K_1	0
Normal_LOC_Os02g02410.1	901_1000	K_1	0
Normal_LOC_Os02g02410.1	951_1050	K_1	0
Normal_LOC_Os02g02840.1	501_600	K_1	0
Normal_LOC_Os02g02840.1	601_700	K_1	0
Normal_LOC_Os02g02890.1	101_200	K_2	0.325083
Normal_LOC_Os02g02890.1	151_250	K_1	0
Normal_LOC_Os02g02890.1	201_300	K_2	0.55108
Normal_LOC_Os02g02890.1	251_350	K_2	0.610864
Normal_LOC_Os02g02890.1	301_400	K_3	0.931483
Normal_LOC_Os02g02890.1	351_450	K_2	0.422709
Normal_LOC_Os02g02890.1	401_500	K_1	0
Normal_LOC_Os02g02890.1	451_550	K_3	0.973953
Normal_LOC_Os02g02890.1	501_600	K_3	1.05467
Normal_LOC_Os02g02890.1	51_150	K_1	0
Normal_LOC_Os02g02890.1	551_650	K_2	0.610864
Normal_LOC_Os02g02890.1	601_700	K_2	0.634179
Normal_LOC_Os02g02890.1	651_750	K_1	0
Normal_LOC_Os02g03860.1	101_200	K_3	0.913744
Normal_LOC_Os02g03860.1	1_100	K_1	0
Normal_LOC_Os02g03860.1	151_250	K_3	0.932748
Normal_LOC_Os02g03860.1	201_300	K_3	1.00845
Normal_LOC_Os02g03860.1	251_350	K_3	1.03366
Normal_LOC_Os02g03860.1	301_400	K_1	0
Normal_LOC_Os02g03860.1	351_450	K_1	0
Normal_LOC_Os02g03860.1	401_500	K_2	0.422709
Normal_LOC_Os02g03860.1	451_550	K_2	0.676859
Normal_LOC_Os02g03860.1	501_600	K_2	0.562335
Normal_LOC_Os02g03860.1	51_150	K_3	0.978334
Normal_LOC_Os02g03860.1	551_650	K_1	0
Normal_LOC_Os02g03860.1	701_800	K_1	0
Normal_LOC_Os02g03860.1	751_850	K_1	0
Normal_LOC_Os02g03860.1	801_900	K_1	0
Normal_LOC_Os02g03860.1	851_950	K_1	0
Normal_LOC_Os02g03860.1	901_1000	K_1	0
Normal_LOC_Os02g03860.1	951_1050	K_1	0
Normal_LOC_Os02g03870.1	851_950	K_1	0
Normal_LOC_Os02g03870.1	901_1000	K_1	0
Normal_LOC_Os02g03870.1	951_1050	K_1	0
Normal_LOC_Os02g04250.1	1201_1300	K_1	0
Normal_LOC_Os02g04250.1	1251_1350	K_2	0.664064
Normal_LOC_Os02g04250.1	1301_1400	K_1	0
Normal_LOC_Os02g04250.1	1351_1450	K_1	0
Normal_LOC_Os02g04250.1	201_300	K_1	0
Normal_LOC_Os02g04250.1	251_350	K_1	0
Normal_LOC_Os02g04250.1	801_900	K_1	0
Normal_LOC_Os02g04250.1	851_950	K_1	0
Normal_LOC_Os02g05330.1	601_700	K_1	0
Normal_LOC_Os02g05330.1	651_750	K_2	0.404963
Normal_LOC_Os02g06480.1	101_200	K_1	0
Normal_LOC_Os02g06480.1	151_250	K_1	0
Normal_LOC_Os02g06480.1	51_150	K_1	0
Normal_LOC_Os02g06640.1	1001_1100	K_2	0.592953
Normal_LOC_Os02g06640.1	101_200	K_2	0.325083
Normal_LOC_Os02g06640.1	1051_1150	K_2	0.680292
Normal_LOC_Os02g06640.1	1_100	K_1	0
Normal_LOC_Os02g06640.1	1101_1200	K_2	0.653418
Normal_LOC_Os02g06640.1	1151_1250	K_2	0.573057
Normal_LOC_Os02g06640.1	1201_1300	K_2	0.366925
Normal_LOC_Os02g06640.1	1251_1350	K_3	1.04684
Normal_LOC_Os02g06640.1	1301_1400	K_3	1.01041
Normal_LOC_Os02g06640.1	1351_1450	K_2	0.619101
Normal_LOC_Os02g06640.1	1401_1500	K_4	1.19155
Normal_LOC_Os02g06640.1	1451_1550	K_4	1.1362
Normal_LOC_Os02g06640.1	1501_1600	K_4	1.26955
Normal_LOC_Os02g06640.1	151_250	K_2	0.692347
Normal_LOC_Os02g06640.1	1551_1650	K_2	0.619101
Normal_LOC_Os02g06640.1	1601_1700	K_1	0
Normal_LOC_Os02g06640.1	201_300	K_2	0.471393
Normal_LOC_Os02g06640.1	251_350	K_4	1.26881
Normal_LOC_Os02g06640.1	301_400	K_3	0.703843
Normal_LOC_Os02g06640.1	351_450	K_2	0.676859
Normal_LOC_Os02g06640.1	401_500	K_2	0.592953
Normal_LOC_Os02g06640.1	451_550	K_3	0.932807
Normal_LOC_Os02g06640.1	501_600	K_3	0.617658
Normal_LOC_Os02g06640.1	51_150	K_4	1.10625
Normal_LOC_Os02g06640.1	551_650	K_1	0
Normal_LOC_Os02g06640.1	601_700	K_2	0.680292
Normal_LOC_Os02g06640.1	651_750	K_4	1.17862
Normal_LOC_Os02g06640.1	701_800	K_4	1.26976
Normal_LOC_Os02g06640.1	751_850	K_3	0.989094
Normal_LOC_Os02g06640.1	801_900	K_2	0.562335
Normal_LOC_Os02g06640.1	851_950	K_1	0
Normal_LOC_Os02g06640.1	901_1000	K_3	0.762424
Normal_LOC_Os02g06640.1	951_1050	K_2	0.471393
Normal_LOC_Os02g06700.1	101_200	K_3	0.948267
Normal_LOC_Os02g06700.1	1_100	K_1	0
Normal_LOC_Os02g06700.1	151_250	K_3	0.948026
Normal_LOC_Os02g06700.1	201_300	K_3	1.05923
Normal_LOC_Os02g06700.1	251_350	K_4	1.3311
Normal_LOC_Os02g06700.1	301_400	K_1	0
Normal_LOC_Os02g06700.1	351_450	K_3	0.989367
Normal_LOC_Os02g06700.1	401_500	K_1	0
Normal_LOC_Os02g06700.1	51_150	K_4	1.29223
Normal_LOC_Os02g06700.1	551_650	K_1	0
Normal_LOC_Os02g06700.1	601_700	K_1	0
Normal_LOC_Os02g06700.1	651_750	K_2	0.486223
Normal_LOC_Os02g06700.1	701_800	K_2	0.688139
Normal_LOC_Os02g06700.1	751_850	K_2	0.526908
Normal_LOC_Os02g06700.1	801_900	K_2	0.680292
Normal_LOC_Os02g06930.1	101_200	K_2	0.610864
Normal_LOC_Os02g06930.1	151_250	K_1	0
Normal_LOC_Os02g07060.1	151_250	K_1	0
Normal_LOC_Os02g07060.1	201_300	K_1	0
Normal_LOC_Os02g07060.1	251_350	K_1	0
Normal_LOC_Os02g07060.1	301_400	K_1	0
Normal_LOC_Os02g07060.1	351_450	K_1	0
Normal_LOC_Os02g07060.1	401_500	K_1	0
Normal_LOC_Os02g07060.1	451_550	K_1	0
Normal_LOC_Os02g07060.1	501_600	K_1	0
Normal_LOC_Os02g07060.1	551_650	K_1	0
Normal_LOC_Os02g07060.1	601_700	K_1	0
Normal_LOC_Os02g07060.1	651_750	K_2	0.664064
Normal_LOC_Os02g07060.1	701_800	K_1	0
Normal_LOC_Os02g07060.1	751_850	K_1	0
Normal_LOC_Os02g07260.1	1001_1100	K_4	1.18628
Normal_LOC_Os02g07260.1	101_200	K_2	0.691346
Normal_LOC_Os02g07260.1	1051_1150	K_1	0
Normal_LOC_Os02g07260.1	1101_1200	K_2	0.513957
Normal_LOC_Os02g07260.1	1151_1250	K_1	0
Normal_LOC_Os02g07260.1	1201_1300	K_3	1.02402
Normal_LOC_Os02g07260.1	1251_1350	K_3	1.04507
Normal_LOC_Os02g07260.1	1301_1400	K_3	0.654066
Normal_LOC_Os02g07260.1	1351_1450	K_1	0
Normal_LOC_Os02g07260.1	1401_1500	K_3	1.00434
Normal_LOC_Os02g07260.1	1451_1550	K_2	0.619101
Normal_LOC_Os02g07260.1	1501_1600	K_1	0
Normal_LOC_Os02g07260.1	151_250	K_3	1.04635
Normal_LOC_Os02g07260.1	1551_1650	K_1	0
Normal_LOC_Os02g07260.1	201_300	K_3	1.04464
Normal_LOC_Os02g07260.1	251_350	K_4	1.29446
Normal_LOC_Os02g07260.1	301_400	K_2	0.386387
Normal_LOC_Os02g07260.1	351_450	K_4	1.03547
Normal_LOC_Os02g07260.1	401_500	K_3	1.06183
Normal_LOC_Os02g07260.1	451_550	K_3	0.54552
Normal_LOC_Os02g07260.1	501_600	K_3	0.932962
Normal_LOC_Os02g07260.1	551_650	K_2	0.302538
Normal_LOC_Os02g07260.1	601_700	K_2	0.346515
Normal_LOC_Os02g07260.1	651_750	K_2	0.167944
Normal_LOC_Os02g07260.1	701_800	K_4	1.1692
Normal_LOC_Os02g07260.1	751_850	K_2	0.43967
Normal_LOC_Os02g07260.1	801_900	K_4	1.24455
Normal_LOC_Os02g07260.1	851_950	K_2	0.689944
Normal_LOC_Os02g07260.1	901_1000	K_3	1.01456
Normal_LOC_Os02g07260.1	951_1050	K_4	1.31422
Normal_LOC_Os02g07410.1	251_350	K_1	0
Normal_LOC_Os02g07410.1	301_400	K_1	0
Normal_LOC_Os02g07410.1	351_450	K_3	0.866646
Normal_LOC_Os02g07410.1	401_500	K_2	0.302538
Normal_LOC_Os02g07410.1	451_550	K_4	1.31105
Normal_LOC_Os02g07410.1	501_600	K_2	0.471393
Normal_LOC_Os02g07410.1	551_650	K_1	0
Normal_LOC_Os02g07410.1	601_700	K_2	0.573057
Normal_LOC_Os02g07410.1	651_750	K_2	0.278769
Normal_LOC_Os02g07410.1	701_800	K_2	0.692347
Normal_LOC_Os02g07410.1	751_850	K_2	0.680292
Normal_LOC_Os02g07410.1	801_900	K_1	0
Normal_LOC_Os02g07410.1	851_950	K_2	0.692347
Normal_LOC_Os02g07410.1	901_1000	K_1	0
Normal_LOC_Os02g07410.1	951_1050	K_1	0
Normal_LOC_Os02g07910.1	101_200	K_2	0.68593
Normal_LOC_Os02g07910.1	1_100	K_1	0
Normal_LOC_Os02g07910.1	151_250	K_1	0
Normal_LOC_Os02g07910.1	201_300	K_1	0
Normal_LOC_Os02g07910.1	251_350	K_1	0
Normal_LOC_Os02g07910.1	301_400	K_2	0.366925
Normal_LOC_Os02g07910.1	351_450	K_3	0.866646
Normal_LOC_Os02g07910.1	401_500	K_2	0.386387
Normal_LOC_Os02g07910.1	451_550	K_1	0
Normal_LOC_Os02g07910.1	501_600	K_1	0
Normal_LOC_Os02g07910.1	51_150	K_1	0
Normal_LOC_Os02g08100.1	1001_1100	K_4	1.14053
Normal_LOC_Os02g08100.1	101_200	K_1	0
Normal_LOC_Os02g08100.1	1051_1150	K_3	1.0337
Normal_LOC_Os02g08100.1	1_100	K_1	0
Normal_LOC_Os02g08100.1	1101_1200	K_2	0.500402
Normal_LOC_Os02g08100.1	1151_1250	K_3	1.04311
Normal_LOC_Os02g08100.1	1201_1300	K_1	0
Normal_LOC_Os02g08100.1	1251_1350	K_2	0.692947
Normal_LOC_Os02g08100.1	1301_1400	K_2	0.693147
Normal_LOC_Os02g08100.1	1351_1450	K_2	0.680292
Normal_LOC_Os02g08100.1	1401_1500	K_1	0
Normal_LOC_Os02g08100.1	1451_1550	K_4	1.23424
Normal_LOC_Os02g08100.1	1501_1600	K_2	0.562335
Normal_LOC_Os02g08100.1	151_250	K_3	1.01189
Normal_LOC_Os02g08100.1	1551_1650	K_1	0
Normal_LOC_Os02g08100.1	1601_1700	K_1	0
Normal_LOC_Os02g08100.1	1651_1750	K_2	0.43967
Normal_LOC_Os02g08100.1	1701_1800	K_1	0
Normal_LOC_Os02g08100.1	1751_1850	K_1	0
Normal_LOC_Os02g08100.1	201_300	K_3	0.888761
Normal_LOC_Os02g08100.1	251_350	K_1	0
Normal_LOC_Os02g08100.1	301_400	K_1	0
Normal_LOC_Os02g08100.1	501_600	K_1	0
Normal_LOC_Os02g08100.1	51_150	K_4	1.26005
Normal_LOC_Os02g08100.1	551_650	K_2	0.253639
Normal_LOC_Os02g08100.1	601_700	K_1	0
Normal_LOC_Os02g08100.1	651_750	K_1	0
Normal_LOC_Os02g08100.1	701_800	K_1	0
Normal_LOC_Os02g08100.1	751_850	K_3	1.00836
Normal_LOC_Os02g08100.1	801_900	K_2	0.278769
Normal_LOC_Os02g08100.1	851_950	K_2	0.692347
Normal_LOC_Os02g08100.1	901_1000	K_1	0
Normal_LOC_Os02g08100.1	951_1050	K_2	0.539276
Normal_LOC_Os02g08440.1	101_200	K_1	0
Normal_LOC_Os02g08440.1	1101_1200	K_1	0
Normal_LOC_Os02g08440.1	1151_1250	K_1	0
Normal_LOC_Os02g08440.1	1201_1300	K_2	0.664064
Normal_LOC_Os02g08440.1	1251_1350	K_4	1.07663
Normal_LOC_Os02g08440.1	1301_1400	K_1	0
Normal_LOC_Os02g08440.1	1351_1450	K_2	0.689944
Normal_LOC_Os02g08440.1	1401_1500	K_2	0.689944
Normal_LOC_Os02g08440.1	1451_1550	K_1	0
Normal_LOC_Os02g08440.1	1501_1600	K_1	0
Normal_LOC_Os02g08440.1	151_250	K_1	0
Normal_LOC_Os02g08440.1	1551_1650	K_1	0
Normal_LOC_Os02g08440.1	1601_1700	K_1	0
Normal_LOC_Os02g08440.1	201_300	K_2	0.634179
Normal_LOC_Os02g08440.1	251_350	K_4	1.10888
Normal_LOC_Os02g08440.1	301_400	K_3	0.80161
Normal_LOC_Os02g08440.1	351_450	K_1	0
Normal_LOC_Os02g08440.1	401_500	K_1	0
Normal_LOC_Os02g08440.1	651_750	K_1	0
Normal_LOC_Os02g08440.1	701_800	K_1	0
Normal_LOC_Os02g08440.1	751_850	K_2	0.592953
Normal_LOC_Os02g08440.1	801_900	K_1	0
Normal_LOC_Os02g08440.1	851_950	K_1	0
Normal_LOC_Os02g09490.1	1001_1100	K_2	0.562335
Normal_LOC_Os02g09490.1	101_200	K_3	0.539044
Normal_LOC_Os02g09490.1	1051_1150	K_3	0.987145
Normal_LOC_Os02g09490.1	1101_1200	K_1	0
Normal_LOC_Os02g09490.1	1151_1250	K_2	0.647447
Normal_LOC_Os02g09490.1	1201_1300	K_2	0.692347
Normal_LOC_Os02g09490.1	1251_1350	K_2	0.680292
Normal_LOC_Os02g09490.1	1301_1400	K_2	0.664064
Normal_LOC_Os02g09490.1	151_250	K_2	0.692947
Normal_LOC_Os02g09490.1	201_300	K_2	0.278769
Normal_LOC_Os02g09490.1	251_350	K_2	0.386387
Normal_LOC_Os02g09490.1	301_400	K_2	0.658956
Normal_LOC_Os02g09490.1	351_450	K_3	0.983601
Normal_LOC_Os02g09490.1	401_500	K_3	0.693258
Normal_LOC_Os02g09490.1	451_550	K_2	0.692347
Normal_LOC_Os02g09490.1	501_600	K_1	0
Normal_LOC_Os02g09490.1	51_150	K_1	0
Normal_LOC_Os02g09490.1	551_650	K_1	0
Normal_LOC_Os02g09490.1	601_700	K_2	0.626869
Normal_LOC_Os02g09490.1	651_750	K_2	0.664064
Normal_LOC_Os02g09490.1	701_800	K_1	0
Normal_LOC_Os02g09490.1	751_850	K_1	0
Normal_LOC_Os02g09490.1	801_900	K_2	0.688139
Normal_LOC_Os02g09490.1	851_950	K_2	0.68593
Normal_LOC_Os02g09490.1	901_1000	K_2	0.647447
Normal_LOC_Os02g09490.1	951_1050	K_2	0.43967
Normal_LOC_Os02g09930.1	601_700	K_1	0
Normal_LOC_Os02g09930.1	651_750	K_2	0.668748
Normal_LOC_Os02g09930.1	701_800	K_1	0
Normal_LOC_Os02g09930.1	751_850	K_1	0
Normal_LOC_Os02g09930.1	801_900	K_1	0
Normal_LOC_Os02g10700.1	1001_1100	K_1	0
Normal_LOC_Os02g10700.1	101_200	K_3	1.03953
Normal_LOC_Os02g10700.1	1101_1200	K_1	0
Normal_LOC_Os02g10700.1	1201_1300	K_1	0
Normal_LOC_Os02g10700.1	1251_1350	K_2	0.653418
Normal_LOC_Os02g10700.1	1301_1400	K_2	0.693147
Normal_LOC_Os02g10700.1	1351_1450	K_3	1.0524
Normal_LOC_Os02g10700.1	1401_1500	K_2	0.610864
Normal_LOC_Os02g10700.1	1451_1550	K_2	0.404963
Normal_LOC_Os02g10700.1	1501_1600	K_2	0.55108
Normal_LOC_Os02g10700.1	151_250	K_1	0
Normal_LOC_Os02g10700.1	1551_1650	K_2	0.562335
Normal_LOC_Os02g10700.1	1601_1700	K_3	1.04635
Normal_LOC_Os02g10700.1	1651_1750	K_1	0
Normal_LOC_Os02g10700.1	1701_1800	K_3	1.02168
Normal_LOC_Os02g10700.1	1751_1850	K_4	1.35207
Normal_LOC_Os02g10700.1	1801_1900	K_3	0.95995
Normal_LOC_Os02g10700.1	1851_1950	K_2	0.693147
Normal_LOC_Os02g10700.1	1901_2000	K_1	0
Normal_LOC_Os02g10700.1	1951_2050	K_2	0.226968
Normal_LOC_Os02g10700.1	2001_2100	K_1	0
Normal_LOC_Os02g10700.1	201_300	K_1	0
Normal_LOC_Os02g10700.1	2051_2150	K_2	0.422709
Normal_LOC_Os02g10700.1	2101_2200	K_2	0.692947
Normal_LOC_Os02g10700.1	2401_2500	K_2	0.513957
Normal_LOC_Os02g10700.1	2451_2550	K_2	0.602152
Normal_LOC_Os02g10700.1	2501_2600	K_2	0.455886
Normal_LOC_Os02g10700.1	51_150	K_1	0
Normal_LOC_Os02g10700.1	901_1000	K_2	0.680292
Normal_LOC_Os02g10700.1	951_1050	K_1	0
Normal_LOC_Os02g12480.1	101_200	K_1	0
Normal_LOC_Os02g12480.1	1_100	K_1	0
Normal_LOC_Os02g12480.1	151_250	K_1	0
Normal_LOC_Os02g12480.1	1601_1700	K_1	0
Normal_LOC_Os02g12480.1	1651_1750	K_1	0
Normal_LOC_Os02g12480.1	1701_1800	K_1	0
Normal_LOC_Os02g12480.1	1751_1850	K_2	0.668748
Normal_LOC_Os02g12480.1	1801_1900	K_4	1.11075
Normal_LOC_Os02g12480.1	1851_1950	K_4	1.23955
Normal_LOC_Os02g12480.1	1901_2000	K_3	0.818141
Normal_LOC_Os02g12480.1	1951_2050	K_2	0.683315
Normal_LOC_Os02g12480.1	2001_2100	K_4	1.2123
Normal_LOC_Os02g12480.1	2051_2150	K_4	1.23884
Normal_LOC_Os02g12480.1	2101_2200	K_1	0
Normal_LOC_Os02g12480.1	2151_2250	K_1	0
Normal_LOC_Os02g12480.1	2451_2550	K_1	0
Normal_LOC_Os02g12480.1	2501_2600	K_2	0.658956
Normal_LOC_Os02g12480.1	2551_2650	K_2	0.688139
Normal_LOC_Os02g12480.1	2601_2700	K_2	0.688139
Normal_LOC_Os02g12480.1	2651_2750	K_1	0
Normal_LOC_Os02g12480.1	2701_2800	K_1	0
Normal_LOC_Os02g12480.1	2751_2850	K_2	0.693147
Normal_LOC_Os02g12480.1	2801_2900	K_1	0
Normal_LOC_Os02g12480.1	2851_2950	K_2	0.583259
Normal_LOC_Os02g12480.1	2901_3000	K_1	0
Normal_LOC_Os02g12480.1	2951_3050	K_1	0
Normal_LOC_Os02g12480.1	51_150	K_4	1.17305
Normal_LOC_Os02g12800.1	101_200	K_1	0
Normal_LOC_Os02g12800.1	1051_1150	K_1	0
Normal_LOC_Os02g12800.1	1_100	K_1	0
Normal_LOC_Os02g12800.1	1101_1200	K_1	0
Normal_LOC_Os02g12800.1	1151_1250	K_1	0
Normal_LOC_Os02g12800.1	1201_1300	K_1	0
Normal_LOC_Os02g12800.1	1251_1350	K_1	0
Normal_LOC_Os02g12800.1	1301_1400	K_1	0
Normal_LOC_Os02g12800.1	1351_1450	K_1	0
Normal_LOC_Os02g12800.1	151_250	K_1	0
Normal_LOC_Os02g12800.1	201_300	K_1	0
Normal_LOC_Os02g12800.1	251_350	K_1	0
Normal_LOC_Os02g12800.1	301_400	K_1	0
Normal_LOC_Os02g12800.1	351_450	K_1	0
Normal_LOC_Os02g12800.1	401_500	K_1	0
Normal_LOC_Os02g12800.1	451_550	K_2	0.689944
Normal_LOC_Os02g12800.1	501_600	K_2	0.673012
Normal_LOC_Os02g12800.1	51_150	K_1	0
Normal_LOC_Os02g12800.1	551_650	K_1	0
Normal_LOC_Os02g12800.1	601_700	K_1	0
Normal_LOC_Os02g14770.1	1001_1100	K_2	0.680292
Normal_LOC_Os02g14770.1	101_200	K_1	0
Normal_LOC_Os02g14770.1	1051_1150	K_1	0
Normal_LOC_Os02g14770.1	1101_1200	K_1	0
Normal_LOC_Os02g14770.1	1151_1250	K_2	0.691346
Normal_LOC_Os02g14770.1	1201_1300	K_2	0.526908
Normal_LOC_Os02g14770.1	1251_1350	K_3	1.0388
Normal_LOC_Os02g14770.1	1301_1400	K_1	0
Normal_LOC_Os02g14770.1	1351_1450	K_1	0
Normal_LOC_Os02g14770.1	1401_1500	K_2	0.226968
Normal_LOC_Os02g14770.1	1451_1550	K_1	0
Normal_LOC_Os02g14770.1	1501_1600	K_2	0.592953
Normal_LOC_Os02g14770.1	151_250	K_2	0.325083
Normal_LOC_Os02g14770.1	1551_1650	K_2	0.693147
Normal_LOC_Os02g14770.1	1601_1700	K_2	0.471393
Normal_LOC_Os02g14770.1	1651_1750	K_4	1.07253
Normal_LOC_Os02g14770.1	1701_1800	K_3	0.916247
Normal_LOC_Os02g14770.1	1751_1850	K_2	0.539276
Normal_LOC_Os02g14770.1	1801_1900	K_2	0.539276
Normal_LOC_Os02g14770.1	1851_1950	K_4	1.35588
Normal_LOC_Os02g14770.1	1901_2000	K_2	0.692947
Normal_LOC_Os02g14770.1	1951_2050	K_2	0.641035
Normal_LOC_Os02g14770.1	2001_2100	K_1	0
Normal_LOC_Os02g14770.1	201_300	K_1	0
Normal_LOC_Os02g14770.1	2051_2150	K_2	0.573057
Normal_LOC_Os02g14770.1	2101_2200	K_2	0.668748
Normal_LOC_Os02g14770.1	2151_2250	K_2	0.386387
Normal_LOC_Os02g14770.1	2201_2300	K_1	0
Normal_LOC_Os02g14770.1	2251_2350	K_2	0.386387
Normal_LOC_Os02g14770.1	2301_2400	K_1	0
Normal_LOC_Os02g14770.1	2351_2450	K_2	0.647447
Normal_LOC_Os02g14770.1	2401_2500	K_2	0.691346
Normal_LOC_Os02g14770.1	2451_2550	K_3	0.674218
Normal_LOC_Os02g14770.1	2501_2600	K_3	0.989209
Normal_LOC_Os02g14770.1	251_350	K_3	0.844228
Normal_LOC_Os02g14770.1	2551_2650	K_1	0
Normal_LOC_Os02g14770.1	2601_2700	K_2	0.583259
Normal_LOC_Os02g14770.1	2651_2750	K_1	0
Normal_LOC_Os02g14770.1	2701_2800	K_1	0
Normal_LOC_Os02g14770.1	2751_2850	K_1	0
Normal_LOC_Os02g14770.1	2801_2900	K_3	0.802992
Normal_LOC_Os02g14770.1	2851_2950	K_1	0
Normal_LOC_Os02g14770.1	2901_3000	K_3	0.937982
Normal_LOC_Os02g14770.1	2951_3050	K_2	0.198515
Normal_LOC_Os02g14770.1	3001_3100	K_3	0.549259
Normal_LOC_Os02g14770.1	301_400	K_2	0.668748
Normal_LOC_Os02g14770.1	3051_3150	K_1	0
Normal_LOC_Os02g14770.1	3101_3200	K_2	0.592953
Normal_LOC_Os02g14770.1	3151_3250	K_1	0
Normal_LOC_Os02g14770.1	351_450	K_1	0
Normal_LOC_Os02g14770.1	401_500	K_2	0.366925
Normal_LOC_Os02g14770.1	451_550	K_1	0
Normal_LOC_Os02g14770.1	501_600	K_1	0
Normal_LOC_Os02g14770.1	551_650	K_1	0
Normal_LOC_Os02g14770.1	601_700	K_1	0
Normal_LOC_Os02g14770.1	651_750	K_2	0.539276
Normal_LOC_Os02g14770.1	701_800	K_2	0.513957
Normal_LOC_Os02g14770.1	751_850	K_4	1.34357
Normal_LOC_Os02g14770.1	801_900	K_2	0.683315
Normal_LOC_Os02g14770.1	851_950	K_3	0.940154
Normal_LOC_Os02g14770.1	901_1000	K_1	0
Normal_LOC_Os02g14770.1	951_1050	K_1	0
Normal_LOC_Os02g15230.1	1001_1100	K_2	0.691346
Normal_LOC_Os02g15230.1	1051_1150	K_1	0
Normal_LOC_Os02g15230.1	1101_1200	K_1	0
Normal_LOC_Os02g15230.1	1151_1250	K_1	0
Normal_LOC_Os02g15230.1	1201_1300	K_1	0
Normal_LOC_Os02g15230.1	1251_1350	K_1	0
Normal_LOC_Os02g15230.1	1301_1400	K_1	0
Normal_LOC_Os02g15230.1	1351_1450	K_1	0
Normal_LOC_Os02g15230.1	1401_1500	K_2	0.626869
Normal_LOC_Os02g15230.1	1451_1550	K_1	0
Normal_LOC_Os02g15230.1	1501_1600	K_2	0.692947
Normal_LOC_Os02g15230.1	751_850	K_1	0
Normal_LOC_Os02g15230.1	801_900	K_1	0
Normal_LOC_Os02g15230.1	851_950	K_1	0
Normal_LOC_Os02g15230.1	901_1000	K_1	0
Normal_LOC_Os02g15230.1	951_1050	K_2	0.668748
Normal_LOC_Os02g17390.1	451_550	K_1	0
Normal_LOC_Os02g17390.1	501_600	K_2	0.668748
Normal_LOC_Os02g17390.1	551_650	K_1	0
Normal_LOC_Os02g17390.1	601_700	K_1	0
Normal_LOC_Os02g17390.1	651_750	K_1	0
Normal_LOC_Os02g18380.1	101_200	K_2	0.683315
Normal_LOC_Os02g18380.1	151_250	K_3	1.03977
Normal_LOC_Os02g18380.1	201_300	K_2	0.668748
Normal_LOC_Os02g18380.1	251_350	K_1	0
Normal_LOC_Os02g18380.1	301_400	K_1	0
Normal_LOC_Os02g18380.1	351_450	K_1	0
Normal_LOC_Os02g18380.1	401_500	K_1	0
Normal_LOC_Os02g18380.1	451_550	K_1	0
Normal_LOC_Os02g18380.1	501_600	K_2	0.583259
Normal_LOC_Os02g18380.1	51_150	K_1	0
Normal_LOC_Os02g18550.1	201_300	K_1	0
Normal_LOC_Os02g18550.1	251_350	K_1	0
Normal_LOC_Os02g18550.1	301_400	K_1	0
Normal_LOC_Os02g18550.1	351_450	K_2	0.683315
Normal_LOC_Os02g18550.1	401_500	K_1	0
Normal_LOC_Os02g18550.1	451_550	K_1	0
Normal_LOC_Os02g18550.1	501_600	K_1	0
Normal_LOC_Os02g18550.1	551_650	K_1	0
Normal_LOC_Os02g18550.1	601_700	K_1	0
Normal_LOC_Os02g18550.1	651_750	K_1	0
Normal_LOC_Os02g18550.1	751_850	K_1	0
Normal_LOC_Os02g18550.1	801_900	K_1	0
Normal_LOC_Os02g21660.1	101_200	K_1	0
Normal_LOC_Os02g21660.1	1_100	K_1	0
Normal_LOC_Os02g21660.1	151_250	K_1	0
Normal_LOC_Os02g21660.1	51_150	K_4	1.30334
Normal_LOC_Os02g21660.1	551_650	K_1	0
Normal_LOC_Os02g21660.1	601_700	K_1	0
Normal_LOC_Os02g21660.1	651_750	K_1	0
Normal_LOC_Os02g21660.1	701_800	K_1	0
Normal_LOC_Os02g21970.1	1001_1100	K_1	0
[truncated: 9,566 more rows]

## Sheet: -P_>25K
The RSS clunster number and Shannon index of common high-conf. RSS windows with more than 25,000 reads in -P sample
Gene	The region of window	RSS cluster number	Shannon index
P5_LOC_Os01g01060.1	101_200	K_2	0.471393
P5_LOC_Os01g01060.1	151_250	K_1	0
P5_LOC_Os01g01060.1	201_300	K_2	0.692347
P5_LOC_Os01g01060.1	51_150	K_2	0.422709
P5_LOC_Os01g01307.1	201_300	K_1	0
P5_LOC_Os01g01369.1	1001_1100	K_2	0.688139
P5_LOC_Os01g01369.1	1051_1150	K_3	1.04613
P5_LOC_Os01g01369.1	1101_1200	K_2	0.647447
P5_LOC_Os01g01369.1	851_950	K_1	0
P5_LOC_Os01g01369.1	951_1050	K_3	0.982743
P5_LOC_Os01g01450.1	401_500	K_1	0
P5_LOC_Os01g01450.1	451_550	K_2	0.226968
P5_LOC_Os01g01450.1	501_600	K_2	0.471393
P5_LOC_Os01g01450.1	551_650	K_1	0
P5_LOC_Os01g01450.1	801_900	K_1	0
P5_LOC_Os01g02880.1	151_250	K_2	0.526908
P5_LOC_Os01g02880.1	201_300	K_1	0
P5_LOC_Os01g02880.1	251_350	K_2	0.471393
P5_LOC_Os01g02880.1	401_500	K_1	0
P5_LOC_Os01g02880.1	451_550	K_2	0.562335
P5_LOC_Os01g02880.1	501_600	K_2	0.422709
P5_LOC_Os01g02880.1	551_650	K_2	0.573057
P5_LOC_Os01g02880.1	601_700	K_3	0.79739
P5_LOC_Os01g02880.1	651_750	K_2	0.500402
P5_LOC_Os01g03340.1	101_200	K_2	0.471393
P5_LOC_Os01g03340.1	151_250	K_2	0.592953
P5_LOC_Os01g03340.1	201_300	K_1	0
P5_LOC_Os01g03340.1	251_350	K_2	0.55108
P5_LOC_Os01g03340.1	301_400	K_4	1.15641
P5_LOC_Os01g03340.1	351_450	K_4	1.20435
P5_LOC_Os01g03340.1	401_500	K_3	0.796332
P5_LOC_Os01g03340.1	451_550	K_3	0.936888
P5_LOC_Os01g03340.1	501_600	K_4	1.09933
P5_LOC_Os01g03340.1	551_650	K_4	1.16173
P5_LOC_Os01g03340.1	601_700	K_4	0.816267
P5_LOC_Os01g03340.1	651_750	K_4	0.937534
P5_LOC_Os01g03340.1	701_800	K_4	1.10401
P5_LOC_Os01g03340.1	751_850	K_3	0.987145
P5_LOC_Os01g03340.1	801_900	K_1	0
P5_LOC_Os01g03360.1	151_250	K_2	0.592953
P5_LOC_Os01g03360.1	201_300	K_2	0.471393
P5_LOC_Os01g03360.1	251_350	K_3	0.95403
P5_LOC_Os01g03360.1	301_400	K_4	1.14958
P5_LOC_Os01g03360.1	351_450	K_3	0.891745
P5_LOC_Os01g03360.1	401_500	K_1	0
P5_LOC_Os01g03360.1	451_550	K_2	0.500402
P5_LOC_Os01g03360.1	501_600	K_3	0.691457
P5_LOC_Os01g03360.1	551_650	K_2	0.634179
P5_LOC_Os01g03360.1	601_700	K_2	0.471393
P5_LOC_Os01g03360.1	651_750	K_1	0
P5_LOC_Os01g03680.1	101_200	K_4	1.30177
P5_LOC_Os01g03680.1	151_250	K_4	1.13884
P5_LOC_Os01g03680.1	201_300	K_4	1.12608
P5_LOC_Os01g03680.1	251_350	K_4	1.05724
P5_LOC_Os01g03680.1	301_400	K_4	1.0138
P5_LOC_Os01g03680.1	351_450	K_4	1.04369
P5_LOC_Os01g03680.1	401_500	K_3	0.937982
P5_LOC_Os01g03680.1	451_550	K_4	1.2594
P5_LOC_Os01g03680.1	501_600	K_3	0.78469
P5_LOC_Os01g03680.1	51_150	K_4	1.10596
P5_LOC_Os01g03680.1	551_650	K_2	0.253639
P5_LOC_Os01g03680.1	601_700	K_4	1.10981
P5_LOC_Os01g03680.1	651_750	K_4	0.978169
P5_LOC_Os01g03680.1	701_800	K_3	0.968509
P5_LOC_Os01g03680.1	751_850	K_3	0.829806
P5_LOC_Os01g03760.1	1801_1900	K_1	0
P5_LOC_Os01g03760.1	1851_1950	K_3	0.595047
P5_LOC_Os01g03760.1	1901_2000	K_1	0
P5_LOC_Os01g04020.1	1001_1100	K_2	0.619101
P5_LOC_Os01g04020.1	101_200	K_3	0.895629
P5_LOC_Os01g04020.1	1051_1150	K_2	0.653418
P5_LOC_Os01g04020.1	1101_1200	K_2	0.626869
P5_LOC_Os01g04020.1	1151_1250	K_1	0
P5_LOC_Os01g04020.1	1201_1300	K_2	0.68593
P5_LOC_Os01g04020.1	151_250	K_2	0.455886
P5_LOC_Os01g04020.1	201_300	K_2	0.404963
P5_LOC_Os01g04020.1	251_350	K_3	0.832522
P5_LOC_Os01g04020.1	301_400	K_2	0.583259
P5_LOC_Os01g04020.1	51_150	K_2	0.513957
P5_LOC_Os01g04020.1	801_900	K_2	0.658956
P5_LOC_Os01g04020.1	851_950	K_1	0
P5_LOC_Os01g04020.1	901_1000	K_1	0
P5_LOC_Os01g04020.1	951_1050	K_1	0
P5_LOC_Os01g04330.1	551_650	K_1	0
P5_LOC_Os01g04330.1	601_700	K_2	0.641035
P5_LOC_Os01g04330.1	651_750	K_1	0
P5_LOC_Os01g04630.1	1001_1100	K_2	0.693147
P5_LOC_Os01g04630.1	1051_1150	K_2	0.693147
P5_LOC_Os01g04630.1	1101_1200	K_2	0.471393
P5_LOC_Os01g04630.1	1151_1250	K_2	0.602152
P5_LOC_Os01g04630.1	1201_1300	K_3	0.808012
P5_LOC_Os01g04630.1	1251_1350	K_3	0.99891
P5_LOC_Os01g04630.1	1301_1400	K_1	0
P5_LOC_Os01g04630.1	1351_1450	K_2	0.634179
P5_LOC_Os01g04630.1	901_1000	K_1	0
P5_LOC_Os01g04650.1	1101_1200	K_2	0.619101
P5_LOC_Os01g04650.1	1151_1250	K_2	0.634179
P5_LOC_Os01g04814.1	1251_1350	K_2	0.253639
P5_LOC_Os01g05490.1	1001_1100	K_2	0.647447
P5_LOC_Os01g05490.1	151_250	K_2	0.573057
P5_LOC_Os01g05490.1	201_300	K_3	0.908758
P5_LOC_Os01g05490.1	251_350	K_2	0.693147
P5_LOC_Os01g05490.1	301_400	K_4	1.2406
P5_LOC_Os01g05490.1	351_450	K_2	0.167944
P5_LOC_Os01g05490.1	401_500	K_2	0.647447
P5_LOC_Os01g05490.1	451_550	K_2	0.55108
P5_LOC_Os01g05490.1	501_600	K_2	0.404963
P5_LOC_Os01g05490.1	551_650	K_1	0
P5_LOC_Os01g05490.1	601_700	K_2	0.68593
P5_LOC_Os01g05490.1	651_750	K_3	0.829926
P5_LOC_Os01g05490.1	701_800	K_3	1.05351
P5_LOC_Os01g05490.1	751_850	K_4	1.1721
P5_LOC_Os01g05490.1	801_900	K_4	1.24636
P5_LOC_Os01g05490.1	851_950	K_2	0.471393
P5_LOC_Os01g05490.1	901_1000	K_4	1.34321
P5_LOC_Os01g05490.1	951_1050	K_2	0.653418
P5_LOC_Os01g06460.1	201_300	K_2	0.386387
P5_LOC_Os01g06460.1	251_350	K_2	0.500402
P5_LOC_Os01g06460.1	301_400	K_2	0.653418
P5_LOC_Os01g06460.1	351_450	K_1	0
P5_LOC_Os01g06460.1	401_500	K_2	0.641035
P5_LOC_Os01g06460.1	451_550	K_2	0.692347
P5_LOC_Os01g06460.1	501_600	K_1	0
P5_LOC_Os01g06460.1	601_700	K_2	0.526908
P5_LOC_Os01g06460.1	651_750	K_2	0.676859
P5_LOC_Os01g06460.1	701_800	K_3	0.909472
P5_LOC_Os01g06460.1	751_850	K_1	0
P5_LOC_Os01g06460.1	801_900	K_2	0.55108
P5_LOC_Os01g07310.1	1001_1100	K_1	0
P5_LOC_Os01g07310.1	101_200	K_4	1.13409
P5_LOC_Os01g07310.1	1051_1150	K_2	0.647447
P5_LOC_Os01g07310.1	1101_1200	K_3	0.994423
P5_LOC_Os01g07310.1	151_250	K_4	1.36287
P5_LOC_Os01g07310.1	201_300	K_3	0.65775
P5_LOC_Os01g07310.1	251_350	K_3	0.665003
P5_LOC_Os01g07310.1	301_400	K_2	0.688139
P5_LOC_Os01g07310.1	351_450	K_2	0.658956
P5_LOC_Os01g07310.1	401_500	K_2	0.689944
P5_LOC_Os01g07310.1	451_550	K_2	0.562335
P5_LOC_Os01g07310.1	501_600	K_1	0
P5_LOC_Os01g07310.1	51_150	K_1	0
P5_LOC_Os01g07310.1	551_650	K_1	0
P5_LOC_Os01g07310.1	601_700	K_1	0
P5_LOC_Os01g07310.1	651_750	K_4	1.35729
P5_LOC_Os01g07310.1	701_800	K_2	0.55108
P5_LOC_Os01g07310.1	751_850	K_1	0
P5_LOC_Os01g07310.1	801_900	K_1	0
P5_LOC_Os01g07310.1	901_1000	K_2	0.486223
P5_LOC_Os01g07310.1	951_1050	K_2	0.676859
P5_LOC_Os01g07370.1	101_200	K_2	0.471393
P5_LOC_Os01g07370.1	151_250	K_2	0.526908
P5_LOC_Os01g07370.1	1651_1750	K_1	0
P5_LOC_Os01g07370.1	1701_1800	K_2	0.647447
P5_LOC_Os01g07370.1	1751_1850	K_2	0.562335
P5_LOC_Os01g07370.1	1801_1900	K_3	0.844069
P5_LOC_Os01g07370.1	1901_2000	K_2	0.55108
P5_LOC_Os01g07370.1	201_300	K_1	0
P5_LOC_Os01g07370.1	251_350	K_2	0.278769
P5_LOC_Os01g07370.1	301_400	K_3	0.778998
P5_LOC_Os01g07370.1	351_450	K_3	0.947366
P5_LOC_Os01g07370.1	401_500	K_3	0.790987
P5_LOC_Os01g07370.1	451_550	K_3	1.06574
P5_LOC_Os01g07370.1	501_600	K_2	0.610864
P5_LOC_Os01g07370.1	51_150	K_4	1.10259
P5_LOC_Os01g07370.1	551_650	K_1	0
P5_LOC_Os01g07370.1	601_700	K_4	1.19063
P5_LOC_Os01g07370.1	651_750	K_2	0.610864
P5_LOC_Os01g07760.1	1001_1100	K_3	1.00926
P5_LOC_Os01g07760.1	1051_1150	K_2	0.386387
P5_LOC_Os01g07760.1	1101_1200	K_1	0
P5_LOC_Os01g07760.1	1151_1250	K_3	1.05091
P5_LOC_Os01g07760.1	1201_1300	K_1	0
P5_LOC_Os01g07760.1	1301_1400	K_1	0
P5_LOC_Os01g07760.1	1351_1450	K_1	0
P5_LOC_Os01g07760.1	1401_1500	K_2	0.683315
P5_LOC_Os01g07760.1	1451_1550	K_2	0.55108
P5_LOC_Os01g07760.1	1501_1600	K_3	0.992957
P5_LOC_Os01g07760.1	1551_1650	K_1	0
P5_LOC_Os01g07760.1	1601_1700	K_3	1.06276
P5_LOC_Os01g07760.1	1651_1750	K_3	1.07266
P5_LOC_Os01g07760.1	1701_1800	K_2	0.386387
P5_LOC_Os01g07760.1	1751_1850	K_2	0.641035
P5_LOC_Os01g07760.1	1801_1900	K_1	0
P5_LOC_Os01g07760.1	2301_2400	K_2	0.610864
P5_LOC_Os01g07760.1	2351_2450	K_3	1.07761
P5_LOC_Os01g07760.1	2401_2500	K_1	0
P5_LOC_Os01g07760.1	2451_2550	K_1	0
P5_LOC_Os01g07760.1	2751_2850	K_3	0.874861
P5_LOC_Os01g07760.1	2801_2900	K_3	0.897946
P5_LOC_Os01g07760.1	2851_2950	K_2	0.583259
P5_LOC_Os01g07760.1	2901_3000	K_2	0.43967
P5_LOC_Os01g07760.1	2951_3050	K_2	0.55108
P5_LOC_Os01g07760.1	3001_3100	K_2	0.500402
P5_LOC_Os01g07760.1	3051_3150	K_1	0
P5_LOC_Os01g07760.1	601_700	K_1	0
P5_LOC_Os01g07760.1	651_750	K_2	0.592953
P5_LOC_Os01g07760.1	701_800	K_2	0.602152
P5_LOC_Os01g07760.1	751_850	K_3	0.942216
P5_LOC_Os01g07760.1	801_900	K_1	0
P5_LOC_Os01g07760.1	851_950	K_3	1.07266
P5_LOC_Os01g07760.1	901_1000	K_2	0.471393
P5_LOC_Os01g07760.1	951_1050	K_2	0.619101
P5_LOC_Os01g08350.1	101_200	K_4	1.29769
P5_LOC_Os01g08350.1	1_100	K_2	0.641035
P5_LOC_Os01g08350.1	151_250	K_4	1.08676
P5_LOC_Os01g08350.1	51_150	K_4	1.12602
P5_LOC_Os01g08380.1	151_250	K_3	1.06654
P5_LOC_Os01g08380.1	201_300	K_4	1.2183
P5_LOC_Os01g08380.1	251_350	K_4	1.1704
P5_LOC_Os01g08380.1	301_400	K_3	1.01617
P5_LOC_Os01g08380.1	351_450	K_3	1.01977
P5_LOC_Os01g08380.1	401_500	K_2	0.583259
P5_LOC_Os01g08560.1	301_400	K_2	0.539276
P5_LOC_Os01g08560.1	351_450	K_2	0.386387
P5_LOC_Os01g08560.1	401_500	K_2	0.325083
P5_LOC_Os01g08560.1	451_550	K_3	1.01319
P5_LOC_Os01g08560.1	501_600	K_3	1.00084
P5_LOC_Os01g08560.1	551_650	K_3	1.05386
P5_LOC_Os01g08560.1	601_700	K_2	0.680292
P5_LOC_Os01g08560.1	651_750	K_2	0.619101
P5_LOC_Os01g08700.1	1001_1100	K_1	0
P5_LOC_Os01g08700.1	1051_1150	K_2	0.692347
P5_LOC_Os01g08700.1	1101_1200	K_2	0.693147
P5_LOC_Os01g08700.1	1151_1250	K_2	0.688139
P5_LOC_Os01g08700.1	1201_1300	K_1	0
P5_LOC_Os01g08700.1	1251_1350	K_2	0.455886
P5_LOC_Os01g08700.1	1301_1400	K_2	0.68593
P5_LOC_Os01g08700.1	1351_1450	K_2	0.573057
P5_LOC_Os01g08700.1	1401_1500	K_2	0.680292
P5_LOC_Os01g08700.1	1451_1550	K_3	1.0019
P5_LOC_Os01g08700.1	1501_1600	K_3	1.02339
P5_LOC_Os01g08700.1	1551_1650	K_2	0.641035
P5_LOC_Os01g08700.1	1601_1700	K_2	0.526908
P5_LOC_Os01g08700.1	1651_1750	K_1	0
P5_LOC_Os01g08700.1	1701_1800	K_2	0.592953
P5_LOC_Os01g08700.1	1751_1850	K_2	0.226968
P5_LOC_Os01g08700.1	1801_1900	K_3	1.03587
P5_LOC_Os01g08700.1	1851_1950	K_3	0.947628
P5_LOC_Os01g08700.1	1901_2000	K_2	0.526908
P5_LOC_Os01g08700.1	1951_2050	K_1	0
P5_LOC_Os01g08700.1	2101_2200	K_3	1.02428
P5_LOC_Os01g08700.1	2151_2250	K_2	0.673012
P5_LOC_Os01g08700.1	2201_2300	K_2	0.513957
P5_LOC_Os01g08700.1	2251_2350	K_2	0.673012
P5_LOC_Os01g08700.1	2301_2400	K_1	0
P5_LOC_Os01g08700.1	2351_2450	K_3	1.01808
P5_LOC_Os01g08700.1	2401_2500	K_2	0.500402
P5_LOC_Os01g08700.1	2451_2550	K_1	0
P5_LOC_Os01g08700.1	2501_2600	K_1	0
P5_LOC_Os01g08700.1	2551_2650	K_4	1.17854
P5_LOC_Os01g08700.1	2601_2700	K_4	1.32035
P5_LOC_Os01g08700.1	2651_2750	K_3	1.0583
P5_LOC_Os01g08700.1	2701_2800	K_2	0.583259
P5_LOC_Os01g08700.1	2751_2850	K_1	0
P5_LOC_Os01g08700.1	3001_3100	K_1	0
P5_LOC_Os01g08700.1	3051_3150	K_1	0
P5_LOC_Os01g08700.1	3101_3200	K_2	0.676859
P5_LOC_Os01g08700.1	3151_3250	K_4	1.33576
P5_LOC_Os01g08700.1	3201_3300	K_1	0
P5_LOC_Os01g08700.1	3251_3350	K_1	0
P5_LOC_Os01g08700.1	3301_3400	K_2	0.134742
P5_LOC_Os01g08700.1	3351_3450	K_3	1.00014
P5_LOC_Os01g08700.1	3401_3500	K_4	1.26585
P5_LOC_Os01g08700.1	3451_3550	K_3	0.95109
P5_LOC_Os01g08700.1	3501_3600	K_3	1.05556
P5_LOC_Os01g08700.1	3551_3650	K_3	0.869779
P5_LOC_Os01g08700.1	3601_3700	K_3	0.886116
P5_LOC_Os01g08700.1	3651_3750	K_2	0.573057
P5_LOC_Os01g08700.1	3701_3800	K_1	0
P5_LOC_Os01g08700.1	3751_3850	K_1	0
P5_LOC_Os01g08700.1	3801_3900	K_1	0
P5_LOC_Os01g08700.1	3851_3950	K_2	0.626869
P5_LOC_Os01g08700.1	3901_4000	K_3	1.04278
P5_LOC_Os01g08700.1	3951_4050	K_2	0.619101
P5_LOC_Os01g08700.1	4001_4100	K_2	0.689944
P5_LOC_Os01g08700.1	901_1000	K_2	0.55108
P5_LOC_Os01g08700.1	951_1050	K_1	0
P5_LOC_Os01g09010.1	1001_1100	K_1	0
P5_LOC_Os01g09010.1	1051_1150	K_2	0.386387
P5_LOC_Os01g09010.1	1101_1200	K_2	0.562335
P5_LOC_Os01g09010.1	1151_1250	K_3	0.807623
P5_LOC_Os01g09010.1	951_1050	K_1	0
P5_LOC_Os01g09220.1	1001_1100	K_4	1.07691
P5_LOC_Os01g09220.1	1051_1150	K_3	1.05786
P5_LOC_Os01g09220.1	1101_1200	K_1	0
P5_LOC_Os01g09220.1	1301_1400	K_2	0.634179
P5_LOC_Os01g09220.1	1351_1450	K_2	0.602152
P5_LOC_Os01g09220.1	1401_1500	K_2	0.647447
P5_LOC_Os01g09220.1	1451_1550	K_1	0
P5_LOC_Os01g09220.1	1501_1600	K_1	0
P5_LOC_Os01g09220.1	1551_1650	K_2	0.486223
P5_LOC_Os01g09220.1	1601_1700	K_3	0.961146
P5_LOC_Os01g09220.1	1651_1750	K_2	0.641035
P5_LOC_Os01g09220.1	601_700	K_3	0.962896
P5_LOC_Os01g09220.1	651_750	K_2	0.610864
P5_LOC_Os01g09220.1	701_800	K_2	0.471393
P5_LOC_Os01g09220.1	751_850	K_1	0
P5_LOC_Os01g09220.1	801_900	K_2	0.692947
P5_LOC_Os01g09220.1	851_950	K_1	0
P5_LOC_Os01g09220.1	901_1000	K_3	0.832522
P5_LOC_Os01g09220.1	951_1050	K_4	1.27477
P5_LOC_Os01g09320.1	1201_1300	K_2	0.573057
P5_LOC_Os01g09320.1	1251_1350	K_3	0.999054
P5_LOC_Os01g09320.1	1301_1400	K_3	0.916465
P5_LOC_Os01g09320.1	1351_1450	K_2	0.592953
P5_LOC_Os01g09320.1	1401_1500	K_2	0.562335
P5_LOC_Os01g09320.1	1451_1550	K_3	1.09091
P5_LOC_Os01g09320.1	1501_1600	K_3	1.02096
P5_LOC_Os01g09320.1	1551_1650	K_4	1.26366
P5_LOC_Os01g09320.1	1601_1700	K_2	0.500402
P5_LOC_Os01g09320.1	1651_1750	K_2	0.619101
P5_LOC_Os01g09320.1	1701_1800	K_4	1.30491
P5_LOC_Os01g09320.1	1751_1850	K_2	0.253639
P5_LOC_Os01g09320.1	1801_1900	K_4	1.19001
P5_LOC_Os01g09320.1	1851_1950	K_3	0.912031
P5_LOC_Os01g09320.1	1901_2000	K_2	0.602152
P5_LOC_Os01g09320.1	1951_2050	K_2	0.626869
P5_LOC_Os01g09320.1	2001_2100	K_2	0.592953
P5_LOC_Os01g09320.1	2051_2150	K_3	0.942978
P5_LOC_Os01g09320.1	2101_2200	K_2	0.404963
P5_LOC_Os01g09320.1	2151_2250	K_2	0.683315
P5_LOC_Os01g09320.1	2201_2300	K_2	0.680292
P5_LOC_Os01g09320.1	451_550	K_2	0.658956
P5_LOC_Os01g09320.1	501_600	K_2	0.167944
P5_LOC_Os01g09320.1	551_650	K_3	0.768738
P5_LOC_Os01g09320.1	601_700	K_2	0.539276
P5_LOC_Os01g09320.1	651_750	K_2	0.500402
P5_LOC_Os01g09320.1	701_800	K_2	0.404963
P5_LOC_Os01g09320.1	751_850	K_3	0.902395
P5_LOC_Os01g09510.1	101_200	K_3	1.03329
P5_LOC_Os01g09510.1	151_250	K_3	0.942978
P5_LOC_Os01g09510.1	201_300	K_3	0.937906
P5_LOC_Os01g09510.1	251_350	K_4	1.10679
P5_LOC_Os01g09510.1	301_400	K_2	0.673012
P5_LOC_Os01g09510.1	351_450	K_4	1.19088
P5_LOC_Os01g09510.1	401_500	K_4	1.16598
P5_LOC_Os01g09510.1	451_550	K_1	0
P5_LOC_Os01g09510.1	51_150	K_4	1.35729
P5_LOC_Os01g09560.1	1001_1100	K_1	0
P5_LOC_Os01g09560.1	101_200	K_1	0
P5_LOC_Os01g09560.1	151_250	K_2	0.680292
P5_LOC_Os01g09560.1	201_300	K_3	1.05481
P5_LOC_Os01g09560.1	251_350	K_2	0.626869
P5_LOC_Os01g09560.1	301_400	K_2	0.680292
P5_LOC_Os01g09560.1	351_450	K_2	0.486223
P5_LOC_Os01g09560.1	401_500	K_3	1.044
P5_LOC_Os01g09560.1	451_550	K_1	0
P5_LOC_Os01g09560.1	501_600	K_2	0.673012
P5_LOC_Os01g09560.1	551_650	K_1	0
P5_LOC_Os01g09560.1	601_700	K_3	0.84617
P5_LOC_Os01g09560.1	651_750	K_4	1.16627
P5_LOC_Os01g09560.1	701_800	K_2	0.680292
P5_LOC_Os01g09560.1	751_850	K_3	1.03167
P5_LOC_Os01g09560.1	801_900	K_1	0
P5_LOC_Os01g09560.1	851_950	K_2	0.647447
P5_LOC_Os01g09560.1	901_1000	K_2	0.253639
P5_LOC_Os01g09560.1	951_1050	K_1	0
P5_LOC_Os01g09665.1	151_250	K_1	0
P5_LOC_Os01g09665.1	201_300	K_2	0.278769
P5_LOC_Os01g09665.1	251_350	K_4	1.38429
P5_LOC_Os01g09665.1	301_400	K_1	0
P5_LOC_Os01g09665.1	351_450	K_1	0
P5_LOC_Os01g09665.1	401_500	K_1	0
P5_LOC_Os01g09665.1	451_550	K_2	0.471393
P5_LOC_Os01g09665.1	501_600	K_1	0
P5_LOC_Os01g09665.1	551_650	K_1	0
P5_LOC_Os01g10820.1	101_200	K_3	0.898516
P5_LOC_Os01g10820.1	151_250	K_2	0.691346
P5_LOC_Os01g10820.1	201_300	K_2	0.302538
P5_LOC_Os01g10820.1	251_350	K_4	1.21588
P5_LOC_Os01g10820.1	301_400	K_2	0.253639
P5_LOC_Os01g10820.1	351_450	K_2	0.689944
P5_LOC_Os01g10820.1	51_150	K_1	0
P5_LOC_Os01g11414.1	1001_1100	K_3	1.04971
P5_LOC_Os01g11414.1	101_200	K_1	0
P5_LOC_Os01g11414.1	1051_1150	K_2	0.664064
P5_LOC_Os01g11414.1	1_100	K_1	0
P5_LOC_Os01g11414.1	1101_1200	K_2	0.653418
P5_LOC_Os01g11414.1	1151_1250	K_2	0.626869
P5_LOC_Os01g11414.1	1201_1300	K_2	0.658956
P5_LOC_Os01g11414.1	1251_1350	K_2	0.43967
P5_LOC_Os01g11414.1	1301_1400	K_4	1.17977
P5_LOC_Os01g11414.1	1351_1450	K_1	0
P5_LOC_Os01g11414.1	1401_1500	K_2	0.676859
P5_LOC_Os01g11414.1	1451_1550	K_1	0
P5_LOC_Os01g11414.1	1501_1600	K_2	0.226968
P5_LOC_Os01g11414.1	151_250	K_1	0
P5_LOC_Os01g11414.1	1551_1650	K_2	0.198515
P5_LOC_Os01g11414.1	1601_1700	K_3	1.04527
P5_LOC_Os01g11414.1	1651_1750	K_4	1.309
P5_LOC_Os01g11414.1	1701_1800	K_4	1.25617
P5_LOC_Os01g11414.1	1751_1850	K_3	0.978334
P5_LOC_Os01g11414.1	1801_1900	K_2	0.513957
P5_LOC_Os01g11414.1	201_300	K_2	0.500402
P5_LOC_Os01g11414.1	251_350	K_1	0
P5_LOC_Os01g11414.1	301_400	K_2	0.592953
P5_LOC_Os01g11414.1	351_450	K_3	1.08798
P5_LOC_Os01g11414.1	401_500	K_3	0.964044
P5_LOC_Os01g11414.1	451_550	K_3	1.05408
P5_LOC_Os01g11414.1	501_600	K_3	0.797714
P5_LOC_Os01g11414.1	51_150	K_2	0.422709
P5_LOC_Os01g11414.1	551_650	K_2	0.673012
P5_LOC_Os01g11414.1	601_700	K_3	1.01135
P5_LOC_Os01g11414.1	651_750	K_3	1.03066
P5_LOC_Os01g11414.1	701_800	K_2	0.471393
P5_LOC_Os01g11414.1	751_850	K_1	0
P5_LOC_Os01g11414.1	801_900	K_2	0.688139
P5_LOC_Os01g11414.1	851_950	K_2	0.302538
P5_LOC_Os01g11414.1	901_1000	K_2	0.619101
P5_LOC_Os01g11414.1	951_1050	K_1	0
P5_LOC_Os01g12650.1	301_400	K_2	0.610864
P5_LOC_Os01g12650.1	351_450	K_3	0.895629
P5_LOC_Os01g12650.1	401_500	K_2	0.455886
P5_LOC_Os01g14950.1	651_750	K_2	0.513957
P5_LOC_Os01g14950.1	701_800	K_3	1.03611
P5_LOC_Os01g14950.1	751_850	K_2	0.689944
P5_LOC_Os01g14950.1	801_900	K_1	0
P5_LOC_Os01g14950.1	851_950	K_2	0.602152
P5_LOC_Os01g14950.1	951_1050	K_1	0
P5_LOC_Os01g15610.1	1_100	K_3	0.856952
P5_LOC_Os01g15610.1	51_150	K_3	1.01366
P5_LOC_Os01g15640.1	1001_1100	K_2	0.683315
P5_LOC_Os01g15640.1	1101_1200	K_2	0.513957
P5_LOC_Os01g15640.1	1451_1550	K_2	0.689944
P5_LOC_Os01g15640.1	1501_1600	K_1	0
P5_LOC_Os01g15640.1	1551_1650	K_2	0.602152
P5_LOC_Os01g15640.1	1601_1700	K_3	0.990468
P5_LOC_Os01g15640.1	1651_1750	K_3	0.993277
P5_LOC_Os01g15640.1	1701_1800	K_2	0.619101
P5_LOC_Os01g15640.1	801_900	K_3	1.0973
P5_LOC_Os01g15640.1	851_950	K_3	0.986099
P5_LOC_Os01g15640.1	901_1000	K_2	0.43967
P5_LOC_Os01g15640.1	951_1050	K_1	0
P5_LOC_Os01g15830.1	1001_1100	K_3	0.941914
P5_LOC_Os01g15830.1	1051_1150	K_4	1.06269
P5_LOC_Os01g15830.1	1101_1200	K_4	1.15199
P5_LOC_Os01g15830.1	1151_1250	K_4	1.07343
P5_LOC_Os01g15830.1	1201_1300	K_3	1.02168
P5_LOC_Os01g15830.1	1251_1350	K_3	0.888878
P5_LOC_Os01g15830.1	1301_1400	K_3	0.979451
P5_LOC_Os01g15830.1	1351_1450	K_3	0.879281
P5_LOC_Os01g15830.1	251_350	K_4	1.2357
P5_LOC_Os01g15830.1	301_400	K_4	1.26554
P5_LOC_Os01g15830.1	351_450	K_3	1.01836
P5_LOC_Os01g15830.1	401_500	K_4	1.30744
P5_LOC_Os01g15830.1	451_550	K_4	1.15501
P5_LOC_Os01g15830.1	501_600	K_4	1.14128
P5_LOC_Os01g15830.1	551_650	K_3	0.914146
P5_LOC_Os01g15830.1	601_700	K_4	1.22902
P5_LOC_Os01g15830.1	651_750	K_2	0.664064
P5_LOC_Os01g15830.1	701_800	K_4	0.985854
P5_LOC_Os01g15830.1	751_850	K_1	0
P5_LOC_Os01g15830.1	801_900	K_2	0.486223
P5_LOC_Os01g15830.1	851_950	K_1	0
P5_LOC_Os01g15830.1	901_1000	K_3	1.06654
P5_LOC_Os01g15830.1	951_1050	K_4	0.965206
P5_LOC_Os01g15970.1	251_350	K_2	0.422709
P5_LOC_Os01g16240.1	151_250	K_2	0.610864
P5_LOC_Os01g16240.1	201_300	K_1	0
P5_LOC_Os01g16240.1	251_350	K_2	0.500402
P5_LOC_Os01g16240.1	301_400	K_2	0.683315
P5_LOC_Os01g16240.1	401_500	K_3	0.818808
P5_LOC_Os01g16240.1	451_550	K_2	0.471393
P5_LOC_Os01g16240.1	501_600	K_3	0.990468
P5_LOC_Os01g16240.1	551_650	K_2	0.626869
P5_LOC_Os01g16890.1	101_200	K_2	0.619101
P5_LOC_Os01g16890.1	151_250	K_3	0.891745
P5_LOC_Os01g16890.1	201_300	K_2	0.539276
P5_LOC_Os01g16890.1	251_350	K_4	1.36723
P5_LOC_Os01g16890.1	301_400	K_4	1.37378
P5_LOC_Os01g16890.1	351_450	K_4	1.25793
P5_LOC_Os01g16890.1	401_500	K_4	1.00317
P5_LOC_Os01g16890.1	451_550	K_3	1.01456
P5_LOC_Os01g16890.1	501_600	K_2	0.253639
P5_LOC_Os01g16890.1	51_150	K_3	0.786696
P5_LOC_Os01g16890.1	551_650	K_1	0
P5_LOC_Os01g16900.1	1101_1200	K_1	0
P5_LOC_Os01g16900.1	1151_1250	K_3	1.06731
P5_LOC_Os01g16900.1	1201_1300	K_2	0.422709
P5_LOC_Os01g17190.1	351_450	K_2	0.673012
P5_LOC_Os01g17190.1	401_500	K_4	1.21328
P5_LOC_Os01g17430.1	1751_1850	K_2	0.673012
P5_LOC_Os01g18050.1	1001_1100	K_3	0.780573
P5_LOC_Os01g18050.1	101_200	K_2	0.692347
P5_LOC_Os01g18050.1	1051_1150	K_3	1.07762
P5_LOC_Os01g18050.1	1101_1200	K_1	0
P5_LOC_Os01g18050.1	1151_1250	K_1	0
P5_LOC_Os01g18050.1	1301_1400	K_2	0.658956
P5_LOC_Os01g18050.1	1351_1450	K_2	0.592953
P5_LOC_Os01g18050.1	1401_1500	K_2	0.692347
P5_LOC_Os01g18050.1	1451_1550	K_3	0.807043
P5_LOC_Os01g18050.1	1501_1600	K_4	1.00901
P5_LOC_Os01g18050.1	151_250	K_4	1.25654
P5_LOC_Os01g18050.1	1551_1650	K_4	1.28961
P5_LOC_Os01g18050.1	1601_1700	K_2	0.404963
P5_LOC_Os01g18050.1	1651_1750	K_3	0.838422
P5_LOC_Os01g18050.1	1701_1800	K_2	0.692947
P5_LOC_Os01g18050.1	201_300	K_3	1.00434
P5_LOC_Os01g18050.1	251_350	K_2	0.253639
P5_LOC_Os01g18050.1	301_400	K_3	0.813908
P5_LOC_Os01g18050.1	351_450	K_4	1.21258
P5_LOC_Os01g18050.1	401_500	K_2	0.513957
P5_LOC_Os01g18050.1	451_550	K_2	0.592953
P5_LOC_Os01g18050.1	501_600	K_2	0.68593
P5_LOC_Os01g18050.1	51_150	K_1	0
P5_LOC_Os01g18050.1	551_650	K_3	0.659215
P5_LOC_Os01g18050.1	601_700	K_2	0.562335
P5_LOC_Os01g18050.1	651_750	K_4	1.29289
P5_LOC_Os01g18050.1	701_800	K_4	1.15883
P5_LOC_Os01g18050.1	751_850	K_3	0.845113
P5_LOC_Os01g18050.1	801_900	K_2	0.562335
P5_LOC_Os01g18050.1	851_950	K_3	0.735463
P5_LOC_Os01g18050.1	901_1000	K_3	1.00705
P5_LOC_Os01g18050.1	951_1050	K_2	0.592953
P5_LOC_Os01g18070.1	151_250	K_1	0
P5_LOC_Os01g18070.1	201_300	K_2	0.302538
P5_LOC_Os01g18070.1	251_350	K_1	0
P5_LOC_Os01g18170.1	1001_1100	K_2	0.664064
P5_LOC_Os01g18170.1	1051_1150	K_3	1.09492
P5_LOC_Os01g18170.1	1101_1200	K_3	0.862766
P5_LOC_Os01g18170.1	1151_1250	K_2	0.583259
P5_LOC_Os01g18170.1	1201_1300	K_1	0
P5_LOC_Os01g18170.1	301_400	K_1	0
P5_LOC_Os01g18170.1	351_450	K_4	1.16712
P5_LOC_Os01g18170.1	401_500	K_4	1.35734
P5_LOC_Os01g18170.1	451_550	K_4	1.33761
P5_LOC_Os01g18170.1	501_600	K_4	1.22553
P5_LOC_Os01g18170.1	551_650	K_4	1.26592
P5_LOC_Os01g18170.1	601_700	K_4	1.29822
P5_LOC_Os01g18170.1	651_750	K_4	1.26673
P5_LOC_Os01g18170.1	701_800	K_4	1.13808
P5_LOC_Os01g18170.1	751_850	K_4	1.16972
P5_LOC_Os01g18170.1	801_900	K_4	1.12335
P5_LOC_Os01g18170.1	851_950	K_3	0.722274
P5_LOC_Os01g18170.1	901_1000	K_3	0.742417
P5_LOC_Os01g18170.1	951_1050	K_4	1.21455
P5_LOC_Os01g18670.1	1251_1350	K_1	0
P5_LOC_Os01g18670.1	1301_1400	K_2	0.592953
P5_LOC_Os01g18670.1	1601_1700	K_2	0.653418
P5_LOC_Os01g18670.1	1651_1750	K_2	0.676859
P5_LOC_Os01g18670.1	1701_1800	K_1	0
P5_LOC_Os01g18670.1	1851_1950	K_2	0.668748
P5_LOC_Os01g18670.1	1901_2000	K_1	0
P5_LOC_Os01g18670.1	1951_2050	K_2	0.676859
P5_LOC_Os01g18670.1	2001_2100	K_3	0.943903
P5_LOC_Os01g18670.1	2051_2150	K_4	1.13723
P5_LOC_Os01g18670.1	2101_2200	K_2	0.634179
P5_LOC_Os01g18670.1	2151_2250	K_2	0.610864
P5_LOC_Os01g18670.1	2201_2300	K_1	0
P5_LOC_Os01g18670.1	3501_3600	K_1	0
P5_LOC_Os01g18670.1	3551_3650	K_2	0.539276
P5_LOC_Os01g18670.1	3601_3700	K_2	0.664064
P5_LOC_Os01g18670.1	3651_3750	K_2	0.626869
P5_LOC_Os01g18670.1	3701_3800	K_1	0
P5_LOC_Os01g18670.1	551_650	K_1	0
P5_LOC_Os01g18670.1	601_700	K_2	0.689944
P5_LOC_Os01g18670.1	651_750	K_4	1.12063
P5_LOC_Os01g18670.1	701_800	K_1	0
P5_LOC_Os01g18670.1	751_850	K_1	0
P5_LOC_Os01g18670.1	801_900	K_1	0
P5_LOC_Os01g18670.1	901_1000	K_1	0
P5_LOC_Os01g18670.1	951_1050	K_1	0
P5_LOC_Os01g18744.1	1001_1100	K_2	0.134742
P5_LOC_Os01g18744.1	101_200	K_3	0.919833
P5_LOC_Os01g18744.1	1051_1150	K_3	0.817553
P5_LOC_Os01g18744.1	1101_1200	K_3	1.07678
P5_LOC_Os01g18744.1	1151_1250	K_3	0.81848
P5_LOC_Os01g18744.1	1201_1300	K_2	0.422709
P5_LOC_Os01g18744.1	1251_1350	K_3	0.866845
P5_LOC_Os01g18744.1	1301_1400	K_3	0.832328
P5_LOC_Os01g18744.1	1351_1450	K_2	0.455886
P5_LOC_Os01g18744.1	1401_1500	K_2	0.583259
P5_LOC_Os01g18744.1	1451_1550	K_1	0
P5_LOC_Os01g18744.1	1501_1600	K_4	1.33238
P5_LOC_Os01g18744.1	151_250	K_2	0.539276
P5_LOC_Os01g18744.1	351_450	K_2	0.526908
P5_LOC_Os01g18744.1	401_500	K_3	0.83857
P5_LOC_Os01g18744.1	451_550	K_2	0.562335
P5_LOC_Os01g18744.1	501_600	K_1	0
P5_LOC_Os01g18744.1	51_150	K_2	0.692947
P5_LOC_Os01g18744.1	551_650	K_2	0.68593
P5_LOC_Os01g18744.1	601_700	K_2	0.55108
P5_LOC_Os01g18744.1	651_750	K_3	0.87603
P5_LOC_Os01g18744.1	701_800	K_2	0.688139
P5_LOC_Os01g18744.1	751_850	K_2	0.526908
P5_LOC_Os01g18744.1	801_900	K_3	1.06512
P5_LOC_Os01g18744.1	851_950	K_3	0.869552
P5_LOC_Os01g18744.1	901_1000	K_2	0.647447
P5_LOC_Os01g18744.1	951_1050	K_1	0
P5_LOC_Os01g19020.1	1001_1100	K_4	1.03961
P5_LOC_Os01g19020.1	101_200	K_4	1.25593
P5_LOC_Os01g19020.1	1051_1150	K_3	1.08573
P5_LOC_Os01g19020.1	1_100	K_1	0
P5_LOC_Os01g19020.1	1101_1200	K_3	0.826538
P5_LOC_Os01g19020.1	1151_1250	K_2	0.647447
P5_LOC_Os01g19020.1	151_250	K_4	0.982469
P5_LOC_Os01g19020.1	201_300	K_4	1.20284
P5_LOC_Os01g19020.1	251_350	K_4	1.13879
P5_LOC_Os01g19020.1	301_400	K_4	1.34917
P5_LOC_Os01g19020.1	351_450	K_4	1.19661
P5_LOC_Os01g19020.1	401_500	K_4	1.30695
P5_LOC_Os01g19020.1	451_550	K_2	0.602152
P5_LOC_Os01g19020.1	501_600	K_2	0.455886
P5_LOC_Os01g19020.1	51_150	K_4	1.27108
P5_LOC_Os01g19020.1	551_650	K_1	0
P5_LOC_Os01g19020.1	601_700	K_2	0.55108
P5_LOC_Os01g19020.1	651_750	K_3	0.963436
P5_LOC_Os01g19020.1	701_800	K_1	0
P5_LOC_Os01g19020.1	751_850	K_1	0
P5_LOC_Os01g19020.1	801_900	K_2	0.626869
P5_LOC_Os01g19020.1	851_950	K_1	0
P5_LOC_Os01g19020.1	901_1000	K_1	0
P5_LOC_Os01g19020.1	951_1050	K_3	0.826846
P5_LOC_Os01g19450.1	1401_1500	K_1	0
P5_LOC_Os01g22010.1	1001_1100	K_4	1.11308
P5_LOC_Os01g22010.1	101_200	K_4	0.695428
P5_LOC_Os01g22010.1	1051_1150	K_2	0.653418
P5_LOC_Os01g22010.1	1_100	K_1	0
P5_LOC_Os01g22010.1	1101_1200	K_3	0.599041
P5_LOC_Os01g22010.1	1151_1250	K_4	1.07967
P5_LOC_Os01g22010.1	1201_1300	K_4	1.25166
P5_LOC_Os01g22010.1	1251_1350	K_3	0.764203
P5_LOC_Os01g22010.1	1301_1400	K_4	1.17789
P5_LOC_Os01g22010.1	1351_1450	K_3	1.0337
P5_LOC_Os01g22010.1	1401_1500	K_4	0.854166
P5_LOC_Os01g22010.1	1451_1550	K_4	1.18913
P5_LOC_Os01g22010.1	1501_1600	K_3	1.05091
P5_LOC_Os01g22010.1	151_250	K_4	1.10989
P5_LOC_Os01g22010.1	1551_1650	K_2	0.583259
P5_LOC_Os01g22010.1	1601_1700	K_2	0.683315
P5_LOC_Os01g22010.1	201_300	K_4	1.06281
P5_LOC_Os01g22010.1	251_350	K_2	0.404963
P5_LOC_Os01g22010.1	301_400	K_2	0.422709
P5_LOC_Os01g22010.1	351_450	K_4	1.09738
P5_LOC_Os01g22010.1	401_500	K_2	0.691346
P5_LOC_Os01g22010.1	451_550	K_3	0.952607
P5_LOC_Os01g22010.1	501_600	K_2	0.689944
P5_LOC_Os01g22010.1	51_150	K_4	1.01497
P5_LOC_Os01g22010.1	551_650	K_4	1.23243
P5_LOC_Os01g22010.1	601_700	K_4	1.35677
P5_LOC_Os01g22010.1	651_750	K_4	1.25496
P5_LOC_Os01g22010.1	701_800	K_3	0.798357
P5_LOC_Os01g22010.1	751_850	K_4	1.32383
P5_LOC_Os01g22010.1	801_900	K_3	1.02191
P5_LOC_Os01g22010.1	851_950	K_2	0.692947
P5_LOC_Os01g22010.1	901_1000	K_2	0.626869
P5_LOC_Os01g22010.1	951_1050	K_2	0.668748
P5_LOC_Os01g22370.1	201_300	K_3	0.9708
P5_LOC_Os01g22370.1	251_350	K_1	0
P5_LOC_Os01g22370.1	301_400	K_1	0
P5_LOC_Os01g22370.1	351_450	K_1	0
P5_LOC_Os01g22490.1	351_450	K_1	0
P5_LOC_Os01g22490.1	401_500	K_3	0.987091
P5_LOC_Os01g22490.1	451_550	K_4	1.16564
P5_LOC_Os01g22490.1	501_600	K_4	1.0941
P5_LOC_Os01g22490.1	551_650	K_3	0.998579
P5_LOC_Os01g22490.1	601_700	K_2	0.68593
P5_LOC_Os01g22490.1	651_750	K_1	0
P5_LOC_Os01g24690.1	101_200	K_2	0.562335
P5_LOC_Os01g24690.1	151_250	K_2	0.68593
P5_LOC_Os01g25484.1	651_750	K_2	0.55108
P5_LOC_Os01g25484.1	701_800	K_3	1.07682
P5_LOC_Os01g25820.1	101_200	K_4	1.35869
P5_LOC_Os01g25820.1	151_250	K_4	1.33888
P5_LOC_Os01g25820.1	51_150	K_2	0.653418
P5_LOC_Os01g28790.1	101_200	K_2	0.455886
P5_LOC_Os01g28790.1	151_250	K_1	0
P5_LOC_Os01g28790.1	201_300	K_3	0.927651
P5_LOC_Os01g28790.1	251_350	K_4	1.30104
P5_LOC_Os01g28790.1	301_400	K_4	1.2608
P5_LOC_Os01g28790.1	351_450	K_4	1.08406
P5_LOC_Os01g28790.1	401_500	K_2	0.226968
P5_LOC_Os01g28790.1	451_550	K_1	0
P5_LOC_Os01g28790.1	501_600	K_3	0.900497
P5_LOC_Os01g28790.1	551_650	K_4	1.07442
P5_LOC_Os01g28790.1	601_700	K_2	0.573057
P5_LOC_Os01g28790.1	651_750	K_2	0.422709
P5_LOC_Os01g33960.1	1801_1900	K_2	0.573057
P5_LOC_Os01g33960.1	1851_1950	K_1	0
P5_LOC_Os01g33960.1	1901_2000	K_2	0.562335
P5_LOC_Os01g33960.1	1951_2050	K_2	0.626869
P5_LOC_Os01g33960.1	2001_2100	K_1	0
P5_LOC_Os01g36950.1	101_200	K_3	0.806293
P5_LOC_Os01g36950.1	1251_1350	K_3	0.869528
P5_LOC_Os01g36950.1	1301_1400	K_2	0.680292
P5_LOC_Os01g36950.1	1351_1450	K_1	0
P5_LOC_Os01g36950.1	1401_1500	K_1	0
P5_LOC_Os01g36950.1	1451_1550	K_2	0.634179
P5_LOC_Os01g36950.1	1501_1600	K_3	0.911019
P5_LOC_Os01g36950.1	151_250	K_2	0.610864
P5_LOC_Os01g36950.1	1551_1650	K_3	1.06709
P5_LOC_Os01g36950.1	201_300	K_2	0.634179
P5_LOC_Os01g36950.1	251_350	K_3	0.750739
P5_LOC_Os01g36950.1	301_400	K_2	0.513957
P5_LOC_Os01g36950.1	351_450	K_1	0
P5_LOC_Os01g36950.1	851_950	K_1	0
P5_LOC_Os01g36950.1	901_1000	K_2	0.43967
P5_LOC_Os01g37800.1	101_200	K_2	0.592953
P5_LOC_Os01g37800.1	1_100	K_2	0.526908
P5_LOC_Os01g37800.1	51_150	K_3	0.693222
P5_LOC_Os01g38620.1	151_250	K_2	0.346515
P5_LOC_Os01g38620.1	201_300	K_4	1.24972
P5_LOC_Os01g38620.1	251_350	K_3	0.934617
P5_LOC_Os01g38620.1	301_400	K_3	0.967133
P5_LOC_Os01g38620.1	351_450	K_2	0.692947
P5_LOC_Os01g38620.1	501_600	K_2	0.592953
P5_LOC_Os01g40070.1	1001_1100	K_2	0.404963
P5_LOC_Os01g40070.1	101_200	K_3	1.07832
P5_LOC_Os01g40070.1	1051_1150	K_2	0.513957
P5_LOC_Os01g40070.1	1101_1200	K_2	0.583259
P5_LOC_Os01g40070.1	1151_1250	K_3	0.85948
P5_LOC_Os01g40070.1	1201_1300	K_1	0
P5_LOC_Os01g40070.1	1251_1350	K_2	0.602152
P5_LOC_Os01g40070.1	1301_1400	K_3	0.898212
P5_LOC_Os01g40070.1	1351_1450	K_3	0.639152
P5_LOC_Os01g40070.1	1401_1500	K_3	0.595047
P5_LOC_Os01g40070.1	1451_1550	K_1	0
P5_LOC_Os01g40070.1	151_250	K_2	0.634179
P5_LOC_Os01g40070.1	1751_1850	K_1	0
P5_LOC_Os01g40070.1	1801_1900	K_1	0
P5_LOC_Os01g40070.1	51_150	K_3	0.742504
P5_LOC_Os01g40470.1	201_300	K_2	0.610864
P5_LOC_Os01g41420.1	1001_1100	K_2	0.422709
P5_LOC_Os01g41420.1	101_200	K_2	0.658956
P5_LOC_Os01g41420.1	1051_1150	K_3	1.05392
P5_LOC_Os01g41420.1	1_100	K_3	1.02194
P5_LOC_Os01g41420.1	151_250	K_4	1.32262
P5_LOC_Os01g41420.1	201_300	K_4	1.24792
P5_LOC_Os01g41420.1	251_350	K_4	1.22201
P5_LOC_Os01g41420.1	301_400	K_3	0.869552
P5_LOC_Os01g41420.1	351_450	K_4	1.19219
P5_LOC_Os01g41420.1	401_500	K_1	0
P5_LOC_Os01g41420.1	451_550	K_3	0.86178
P5_LOC_Os01g41420.1	501_600	K_4	1.00396
P5_LOC_Os01g41420.1	51_150	K_2	0.689944
P5_LOC_Os01g41420.1	551_650	K_4	1.16067
P5_LOC_Os01g41420.1	601_700	K_3	0.558872
P5_LOC_Os01g41420.1	651_750	K_3	0.986473
P5_LOC_Os01g41420.1	701_800	K_1	0
P5_LOC_Os01g41420.1	851_950	K_2	0.68593
P5_LOC_Os01g41420.1	901_1000	K_3	0.794632
P5_LOC_Os01g41420.1	951_1050	K_4	1.05821
P5_LOC_Os01g42410.1	1001_1100	K_3	0.816134
P5_LOC_Os01g42410.1	1051_1150	K_4	0.943283
P5_LOC_Os01g42410.1	1101_1200	K_3	0.94977
P5_LOC_Os01g42410.1	1151_1250	K_4	1.30519
P5_LOC_Os01g42410.1	1201_1300	K_3	0.952994
P5_LOC_Os01g42410.1	1251_1350	K_2	0.680292
P5_LOC_Os01g42410.1	1301_1400	K_3	0.916465
P5_LOC_Os01g42410.1	1351_1450	K_1	0
P5_LOC_Os01g42410.1	1401_1500	K_3	0.965265
P5_LOC_Os01g42410.1	1451_1550	K_2	0.680292
P5_LOC_Os01g42410.1	1501_1600	K_2	0.573057
P5_LOC_Os01g42410.1	1551_1650	K_2	0.692947
P5_LOC_Os01g42410.1	1601_1700	K_3	0.937021
P5_LOC_Os01g42410.1	1651_1750	K_4	1.36963
P5_LOC_Os01g42410.1	1701_1800	K_1	0
P5_LOC_Os01g42410.1	1751_1850	K_2	0.302538
P5_LOC_Os01g42410.1	1801_1900	K_2	0.404963
P5_LOC_Os01g42410.1	1851_1950	K_1	0
P5_LOC_Os01g42410.1	1901_2000	K_3	0.875583
P5_LOC_Os01g42410.1	1951_2050	K_4	1.13387
P5_LOC_Os01g42410.1	2001_2100	K_4	1.31798
P5_LOC_Os01g42410.1	2051_2150	K_1	0
P5_LOC_Os01g42410.1	2101_2200	K_3	1.01446
P5_LOC_Os01g42410.1	2151_2250	K_3	1.09735
P5_LOC_Os01g42410.1	2201_2300	K_2	0.641035
P5_LOC_Os01g42410.1	3351_3450	K_2	0.471393
P5_LOC_Os01g42410.1	3401_3500	K_1	0
P5_LOC_Os01g42410.1	3451_3550	K_1	0
P5_LOC_Os01g42410.1	3501_3600	K_4	1.16891
P5_LOC_Os01g42410.1	3551_3650	K_2	0.634179
P5_LOC_Os01g42410.1	3601_3700	K_2	0.486223
P5_LOC_Os01g42410.1	3701_3800	K_1	0
P5_LOC_Os01g42410.1	3751_3850	K_3	1.06113
P5_LOC_Os01g42410.1	3801_3900	K_2	0.253639
P5_LOC_Os01g42410.1	3851_3950	K_2	0.386387
P5_LOC_Os01g42410.1	3901_4000	K_3	0.698483
P5_LOC_Os01g42410.1	3951_4050	K_2	0.513957
P5_LOC_Os01g42410.1	4001_4100	K_4	1.24792
P5_LOC_Os01g42410.1	4051_4150	K_2	0.668748
P5_LOC_Os01g42410.1	4101_4200	K_4	1.08459
P5_LOC_Os01g42410.1	4151_4250	K_3	0.867205
P5_LOC_Os01g42410.1	4201_4300	K_3	1.01019
P5_LOC_Os01g42410.1	4251_4350	K_3	0.976667
P5_LOC_Os01g42410.1	601_700	K_2	0.500402
P5_LOC_Os01g42410.1	951_1050	K_1	0
P5_LOC_Os01g42880.1	1001_1100	K_2	0.226968
P5_LOC_Os01g42880.1	1051_1150	K_2	0.278769
P5_LOC_Os01g42880.1	551_650	K_2	0.55108
P5_LOC_Os01g42880.1	651_750	K_2	0.610864
P5_LOC_Os01g42880.1	701_800	K_2	0.68593
P5_LOC_Os01g42880.1	751_850	K_2	0.366925
P5_LOC_Os01g42880.1	801_900	K_2	0.634179
P5_LOC_Os01g42880.1	851_950	K_3	1.09672
P5_LOC_Os01g42880.1	901_1000	K_2	0.500402
P5_LOC_Os01g42880.1	951_1050	K_3	0.784168
P5_LOC_Os01g43540.1	1151_1250	K_1	0
P5_LOC_Os01g43540.1	1201_1300	K_3	1.04266
P5_LOC_Os01g43540.1	151_250	K_2	0.653418
P5_LOC_Os01g43540.1	201_300	K_2	0.592953
P5_LOC_Os01g43540.1	251_350	K_2	0.664064
P5_LOC_Os01g43540.1	301_400	K_2	0.676859
P5_LOC_Os01g43540.1	351_450	K_3	0.750186
P5_LOC_Os01g43540.1	401_500	K_2	0.253639
P5_LOC_Os01g43540.1	451_550	K_2	0.692947
P5_LOC_Os01g43540.1	501_600	K_1	0
P5_LOC_Os01g43844.1	1101_1200	K_2	0.471393
P5_LOC_Os01g43844.1	1151_1250	K_3	0.946914
P5_LOC_Os01g43844.1	1201_1300	K_3	1.06928
P5_LOC_Os01g43844.1	1251_1350	K_1	0
P5_LOC_Os01g43844.1	1301_1400	K_2	0.664064
P5_LOC_Os01g43844.1	1551_1650	K_2	0.689944
P5_LOC_Os01g43844.1	1601_1700	K_1	0
P5_LOC_Os01g43844.1	1651_1750	K_2	0.653418
P5_LOC_Os01g43844.1	1701_1800	K_3	0.854424
P5_LOC_Os01g43844.1	1751_1850	K_1	0
P5_LOC_Os01g43844.1	501_600	K_3	0.921752
P5_LOC_Os01g43844.1	551_650	K_2	0.673012
P5_LOC_Os01g43844.1	601_700	K_1	0
P5_LOC_Os01g43844.1	651_750	K_3	0.768738
P5_LOC_Os01g43844.1	701_800	K_3	1.00475
P5_LOC_Os01g43844.1	751_850	K_2	0.692947
P5_LOC_Os01g45274.1	1001_1100	K_2	0.658956
P5_LOC_Os01g45274.1	1051_1150	K_2	0.692347
P5_LOC_Os01g45274.1	351_450	K_2	0.689944
P5_LOC_Os01g45274.1	401_500	K_2	0.226968
P5_LOC_Os01g45274.1	451_550	K_2	0.664064
P5_LOC_Os01g45274.1	501_600	K_3	0.972708
P5_LOC_Os01g45274.1	551_650	K_2	0.619101
P5_LOC_Os01g45274.1	601_700	K_3	0.830037
P5_LOC_Os01g45274.1	651_750	K_2	0.692347
P5_LOC_Os01g45274.1	701_800	K_3	0.781771
P5_LOC_Os01g45274.1	751_850	K_2	0.302538
P5_LOC_Os01g45274.1	801_900	K_2	0.278769
P5_LOC_Os01g45274.1	851_950	K_3	0.812027
P5_LOC_Os01g45274.1	901_1000	K_2	0.325083
P5_LOC_Os01g45274.1	951_1050	K_4	1.32438
P5_LOC_Os01g45700.1	351_450	K_2	0.386387
P5_LOC_Os01g45700.1	401_500	K_3	0.892702
P5_LOC_Os01g45700.1	451_550	K_3	0.921752
P5_LOC_Os01g45700.1	501_600	K_4	1.25864
P5_LOC_Os01g45700.1	551_650	K_2	0.689944
P5_LOC_Os01g46070.1	1001_1100	K_2	0.198515
P5_LOC_Os01g46070.1	1051_1150	K_3	1.09252
P5_LOC_Os01g46070.1	1101_1200	K_3	1.06276
P5_LOC_Os01g46070.1	1151_1250	K_2	0.688139
P5_LOC_Os01g46070.1	401_500	K_2	0.346515
P5_LOC_Os01g46070.1	451_550	K_1	0
P5_LOC_Os01g46070.1	501_600	K_2	0.680292
P5_LOC_Os01g46070.1	551_650	K_4	1.2209
P5_LOC_Os01g46070.1	601_700	K_3	0.997272
P5_LOC_Os01g46070.1	651_750	K_2	0.658956
P5_LOC_Os01g46070.1	701_800	K_2	0.134742
P5_LOC_Os01g46070.1	751_850	K_2	0.692947
P5_LOC_Os01g46070.1	801_900	K_2	0.366925
P5_LOC_Os01g46070.1	851_950	K_3	1.00248
P5_LOC_Os01g46070.1	901_1000	K_1	0
P5_LOC_Os01g46070.1	951_1050	K_3	0.908184
P5_LOC_Os01g46380.1	1301_1400	K_1	0
P5_LOC_Os01g46380.1	1351_1450	K_1	0
P5_LOC_Os01g46380.1	1401_1500	K_2	0.404963
P5_LOC_Os01g46380.1	1451_1550	K_2	0.680292
P5_LOC_Os01g46380.1	1501_1600	K_2	0.691346
P5_LOC_Os01g46380.1	1551_1650	K_2	0.692347
P5_LOC_Os01g46380.1	1601_1700	K_1	0
P5_LOC_Os01g46380.1	1651_1750	K_1	0
P5_LOC_Os01g46380.1	1701_1800	K_3	0.836604
P5_LOC_Os01g46380.1	1751_1850	K_4	1.34728
P5_LOC_Os01g46380.1	1801_1900	K_1	0
P5_LOC_Os01g46380.1	351_450	K_2	0.691346
P5_LOC_Os01g46380.1	401_500	K_1	0
P5_LOC_Os01g46380.1	451_550	K_2	0.653418
P5_LOC_Os01g46380.1	501_600	K_2	0.486223
P5_LOC_Os01g46380.1	551_650	K_2	0.583259
P5_LOC_Os01g46380.1	601_700	K_1	0
P5_LOC_Os01g46380.1	651_750	K_1	0
P5_LOC_Os01g46380.1	701_800	K_3	0.973253
P5_LOC_Os01g46380.1	751_850	K_1	0
P5_LOC_Os01g46380.1	801_900	K_1	0
P5_LOC_Os01g46380.1	851_950	K_2	0.688139
P5_LOC_Os01g46610.1	1001_1100	K_2	0.573057
P5_LOC_Os01g46610.1	101_200	K_1	0
P5_LOC_Os01g46610.1	1051_1150	K_3	0.826538
P5_LOC_Os01g46610.1	1101_1200	K_4	1.22725
P5_LOC_Os01g46610.1	1151_1250	K_2	0.592953
P5_LOC_Os01g46610.1	1201_1300	K_2	0.366925
P5_LOC_Os01g46610.1	1251_1350	K_3	0.714828
P5_LOC_Os01g46610.1	1301_1400	K_2	0.610864
P5_LOC_Os01g46610.1	1351_1450	K_4	1.26746
P5_LOC_Os01g46610.1	1401_1500	K_2	0.422709
P5_LOC_Os01g46610.1	1451_1550	K_2	0.692947
P5_LOC_Os01g46610.1	1501_1600	K_1	0
P5_LOC_Os01g46610.1	151_250	K_4	1.10629
P5_LOC_Os01g46610.1	1551_1650	K_1	0
P5_LOC_Os01g46610.1	201_300	K_3	1.04712
P5_LOC_Os01g46610.1	251_350	K_3	0.918976
P5_LOC_Os01g46610.1	301_400	K_3	0.84617
P5_LOC_Os01g46610.1	351_450	K_3	0.70034
P5_LOC_Os01g46610.1	401_500	K_2	0.43967
P5_LOC_Os01g46610.1	451_550	K_1	0
P5_LOC_Os01g46610.1	501_600	K_2	0.668748
P5_LOC_Os01g46610.1	551_650	K_2	0.676859
P5_LOC_Os01g46610.1	601_700	K_2	0.647447
P5_LOC_Os01g46610.1	651_750	K_3	0.992671
P5_LOC_Os01g46610.1	701_800	K_1	0
P5_LOC_Os01g46610.1	751_850	K_1	0
P5_LOC_Os01g46610.1	951_1050	K_2	0.500402
P5_LOC_Os01g46926.1	301_400	K_1	0
P5_LOC_Os01g46926.1	351_450	K_2	0.664064
P5_LOC_Os01g46926.1	401_500	K_4	1.36743
P5_LOC_Os01g46926.1	451_550	K_2	0.325083
P5_LOC_Os01g46926.1	501_600	K_3	0.83857
P5_LOC_Os01g46926.1	551_650	K_4	1.20957
P5_LOC_Os01g46926.1	601_700	K_3	0.826004
P5_LOC_Os01g46926.1	651_750	K_3	0.925351
P5_LOC_Os01g46926.1	701_800	K_2	0.602152
P5_LOC_Os01g46926.1	751_850	K_4	1.23413
P5_LOC_Os01g46926.1	801_900	K_4	1.30574
P5_LOC_Os01g46926.1	851_950	K_2	0.673012
P5_LOC_Os01g46980.1	1001_1100	K_1	0
P5_LOC_Os01g46980.1	151_250	K_1	0
P5_LOC_Os01g46980.1	201_300	K_2	0.455886
P5_LOC_Os01g46980.1	251_350	K_3	0.998975
P5_LOC_Os01g46980.1	301_400	K_2	0.500402
P5_LOC_Os01g46980.1	351_450	K_2	0.302538
P5_LOC_Os01g46980.1	401_500	K_1	0
P5_LOC_Os01g46980.1	451_550	K_3	0.940079
P5_LOC_Os01g46980.1	501_600	K_1	0
P5_LOC_Os01g46980.1	551_650	K_2	0.366925
P5_LOC_Os01g46980.1	601_700	K_4	1.16043
P5_LOC_Os01g46980.1	651_750	K_2	0.683315
P5_LOC_Os01g46980.1	701_800	K_3	0.59616
P5_LOC_Os01g46980.1	751_850	K_4	1.15182
P5_LOC_Os01g46980.1	801_900	K_3	0.190438
P5_LOC_Os01g46980.1	851_950	K_3	1.08919
P5_LOC_Os01g46980.1	901_1000	K_2	0.602152
P5_LOC_Os01g46980.1	951_1050	K_1	0
P5_LOC_Os01g47690.1	501_600	K_1	0
P5_LOC_Os01g47730.1	801_900	K_1	0
P5_LOC_Os01g47730.1	851_950	K_2	0.43967
P5_LOC_Os01g47730.1	901_1000	K_2	0.692947
P5_LOC_Os01g47730.1	951_1050	K_1	0
P5_LOC_Os01g47760.1	601_700	K_1	0
P5_LOC_Os01g47760.1	701_800	K_2	0.653418
P5_LOC_Os01g48190.1	1101_1200	K_1	0
P5_LOC_Os01g48190.1	1151_1250	K_3	0.908851
P5_LOC_Os01g48190.1	1201_1300	K_4	1.29617
P5_LOC_Os01g48190.1	1251_1350	K_2	0.486223
P5_LOC_Os01g48280.1	201_300	K_2	0.693147
P5_LOC_Os01g48280.1	251_350	K_3	1.00084
P5_LOC_Os01g48280.1	301_400	K_2	0.680292
P5_LOC_Os01g48280.1	351_450	K_3	0.926933
P5_LOC_Os01g48280.1	401_500	K_1	0
P5_LOC_Os01g48280.1	451_550	K_2	0.683315
P5_LOC_Os01g48280.1	501_600	K_2	0.647447
P5_LOC_Os01g48280.1	551_650	K_3	0.750407
P5_LOC_Os01g48280.1	601_700	K_2	0.573057
P5_LOC_Os01g48280.1	651_750	K_1	0
P5_LOC_Os01g48280.1	701_800	K_2	0.691346
P5_LOC_Os01g48420.1	151_250	K_3	0.398671
P5_LOC_Os01g48420.1	201_300	K_2	0.226968
P5_LOC_Os01g48420.1	251_350	K_3	0.787035
P5_LOC_Os01g48420.1	301_400	K_3	0.916465
P5_LOC_Os01g48420.1	351_450	K_4	1.31435
P5_LOC_Os01g48420.1	401_500	K_4	1.32658
P5_LOC_Os01g48420.1	451_550	K_3	0.998579
P5_LOC_Os01g48420.1	501_600	K_2	0.692347
P5_LOC_Os01g48420.1	551_650	K_4	1.27707
P5_LOC_Os01g48420.1	601_700	K_1	0
P5_LOC_Os01g48850.1	1101_1200	K_1	0
P5_LOC_Os01g48850.1	1151_1250	K_2	0.634179
P5_LOC_Os01g48850.1	1201_1300	K_2	0.668748
P5_LOC_Os01g48850.1	1251_1350	K_1	0
P5_LOC_Os01g48960.1	1001_1100	K_1	0
P5_LOC_Os01g48960.1	701_800	K_1	0
P5_LOC_Os01g48960.1	751_850	K_2	0.513957
P5_LOC_Os01g48960.1	801_900	K_2	0.653418
P5_LOC_Os01g48960.1	851_950	K_2	0.610864
P5_LOC_Os01g48960.1	901_1000	K_1	0
P5_LOC_Os01g48960.1	951_1050	K_2	0.676859
P5_LOC_Os01g49190.1	1001_1100	K_4	1.18177
P5_LOC_Os01g49190.1	1051_1150	K_3	0.612869
P5_LOC_Os01g49190.1	1101_1200	K_2	0.688139
P5_LOC_Os01g49190.1	1151_1250	K_4	1.26203
P5_LOC_Os01g49190.1	1201_1300	K_3	0.949918
P5_LOC_Os01g49190.1	1251_1350	K_4	1.26516
P5_LOC_Os01g49190.1	1301_1400	K_3	1.08573
P5_LOC_Os01g49190.1	1351_1450	K_3	0.971514
P5_LOC_Os01g49190.1	1401_1500	K_2	0.539276
P5_LOC_Os01g49190.1	1451_1550	K_2	0.455886
P5_LOC_Os01g49190.1	1501_1600	K_3	0.897946
P5_LOC_Os01g49190.1	1551_1650	K_3	0.529644
P5_LOC_Os01g49190.1	1601_1700	K_4	1.03881
P5_LOC_Os01g49190.1	1651_1750	K_2	0.673012
P5_LOC_Os01g49190.1	1701_1800	K_4	1.0897
P5_LOC_Os01g49190.1	1751_1850	K_2	0.278769
P5_LOC_Os01g49190.1	1801_1900	K_1	0
P5_LOC_Os01g49190.1	1851_1950	K_2	0.486223
P5_LOC_Os01g49190.1	301_400	K_1	0
P5_LOC_Os01g49190.1	351_450	K_3	0.719053
P5_LOC_Os01g49190.1	401_500	K_3	0.930793
P5_LOC_Os01g49190.1	451_550	K_2	0.641035
P5_LOC_Os01g49190.1	501_600	K_2	0.692947
P5_LOC_Os01g49190.1	551_650	K_4	1.35544
P5_LOC_Os01g49190.1	601_700	K_2	0.278769
P5_LOC_Os01g49190.1	651_750	K_1	0
P5_LOC_Os01g49190.1	701_800	K_2	0.683315
P5_LOC_Os01g49190.1	751_850	K_2	0.302538
P5_LOC_Os01g49190.1	801_900	K_4	1.15519
P5_LOC_Os01g49190.1	851_950	K_2	0.692947
P5_LOC_Os01g49190.1	901_1000	K_2	0.486223
P5_LOC_Os01g49190.1	951_1050	K_2	0.602152
P5_LOC_Os01g49290.1	1001_1100	K_3	0.790645
P5_LOC_Os01g49290.1	101_200	K_2	0.673012
P5_LOC_Os01g49290.1	1051_1150	K_2	0.692947
P5_LOC_Os01g49290.1	1101_1200	K_3	1.07921
P5_LOC_Os01g49290.1	1151_1250	K_2	0.325083
P5_LOC_Os01g49290.1	151_250	K_1	0
P5_LOC_Os01g49290.1	401_500	K_2	0.664064
P5_LOC_Os01g49290.1	451_550	K_1	0
P5_LOC_Os01g49290.1	601_700	K_2	0.573057
P5_LOC_Os01g49290.1	651_750	K_2	0.134742
P5_LOC_Os01g49290.1	701_800	K_3	0.866646
P5_LOC_Os01g49290.1	751_850	K_2	0.386387
P5_LOC_Os01g49290.1	801_900	K_2	0.366925
P5_LOC_Os01g49290.1	851_950	K_3	0.990915
P5_LOC_Os01g49290.1	901_1000	K_2	0.641035
P5_LOC_Os01g49290.1	951_1050	K_2	0.422709
P5_LOC_Os01g49830.1	1001_1100	K_2	0.455886
P5_LOC_Os01g49830.1	1051_1150	K_2	0.539276
P5_LOC_Os01g49830.1	1101_1200	K_1	0
P5_LOC_Os01g49830.1	1151_1250	K_2	0.664064
P5_LOC_Os01g49830.1	1201_1300	K_1	0
P5_LOC_Os01g49830.1	1251_1350	K_2	0.562335
P5_LOC_Os01g49830.1	1301_1400	K_3	0.893904
P5_LOC_Os01g49830.1	1351_1450	K_1	0
P5_LOC_Os01g49830.1	801_900	K_2	0.626869
P5_LOC_Os01g49830.1	851_950	K_1	0
P5_LOC_Os01g49830.1	901_1000	K_2	0.422709
P5_LOC_Os01g49830.1	951_1050	K_1	0
P5_LOC_Os01g51410.1	451_550	K_1	0
P5_LOC_Os01g51570.1	101_200	K_4	1.35125
P5_LOC_Os01g51570.1	151_250	K_4	1.2236
P5_LOC_Os01g51570.1	201_300	K_4	1.18925
P5_LOC_Os01g51920.1	1451_1550	K_1	0
P5_LOC_Os01g51920.1	1501_1600	K_3	0.808012
P5_LOC_Os01g51920.1	1551_1650	K_3	0.897928
P5_LOC_Os01g51920.1	1601_1700	K_1	0
P5_LOC_Os01g52214.1	451_550	K_3	0.958858
P5_LOC_Os01g52214.1	501_600	K_2	0.471393
P5_LOC_Os01g52214.1	551_650	K_2	0.610864
P5_LOC_Os01g52214.1	601_700	K_3	1.03465
P5_LOC_Os01g52500.1	1001_1100	K_3	0.97188
P5_LOC_Os01g52500.1	1051_1150	K_3	0.844112
P5_LOC_Os01g52500.1	1101_1200	K_3	1.044
P5_LOC_Os01g52500.1	1151_1250	K_1	0
P5_LOC_Os01g52500.1	1201_1300	K_2	0.573057
P5_LOC_Os01g52500.1	1401_1500	K_2	0.68593
P5_LOC_Os01g52500.1	1451_1550	K_4	1.15377
P5_LOC_Os01g52500.1	1501_1600	K_1	0
P5_LOC_Os01g52500.1	1551_1650	K_1	0
P5_LOC_Os01g52500.1	1701_1800	K_2	0.626869
P5_LOC_Os01g52500.1	1751_1850	K_3	1.02096
P5_LOC_Os01g52500.1	1801_1900	K_2	0.641035
P5_LOC_Os01g52500.1	1851_1950	K_3	0.768738
P5_LOC_Os01g52500.1	1901_2000	K_4	1.29025
P5_LOC_Os01g52500.1	1951_2050	K_3	0.639032
P5_LOC_Os01g52500.1	2001_2100	K_3	0.879001
P5_LOC_Os01g52500.1	2051_2150	K_2	0.526908
P5_LOC_Os01g52500.1	2101_2200	K_3	1.07787
P5_LOC_Os01g52500.1	2151_2250	K_2	0.55108
P5_LOC_Os01g52500.1	2201_2300	K_4	0.99067
P5_LOC_Os01g52500.1	2251_2350	K_3	0.956601
P5_LOC_Os01g52500.1	2301_2400	K_2	0.676859
P5_LOC_Os01g52500.1	2351_2450	K_2	0.592953
P5_LOC_Os01g52500.1	2401_2500	K_2	0.692947
P5_LOC_Os01g52500.1	901_1000	K_2	0.653418
P5_LOC_Os01g52500.1	951_1050	K_4	1.25522
P5_LOC_Os01g54510.1	451_550	K_2	0.573057
P5_LOC_Os01g54560.1	551_650	K_2	0.526908
P5_LOC_Os01g54560.1	601_700	K_2	0.539276
P5_LOC_Os01g54730.1	301_400	K_2	0.634179
P5_LOC_Os01g54730.1	351_450	K_2	0.680292
P5_LOC_Os01g54730.1	401_500	K_4	1.35941
P5_LOC_Os01g54730.1	451_550	K_3	1.02757
P5_LOC_Os01g54870.1	101_200	K_3	0.963094
P5_LOC_Os01g54870.1	151_250	K_4	1.32166
P5_LOC_Os01g54870.1	201_300	K_3	1.05408
P5_LOC_Os01g54870.1	301_400	K_1	0
P5_LOC_Os01g54870.1	351_450	K_2	0.602152
P5_LOC_Os01g54870.1	401_500	K_1	0
P5_LOC_Os01g54870.1	451_550	K_2	0.668748
P5_LOC_Os01g54870.1	501_600	K_1	0
P5_LOC_Os01g54870.1	51_150	K_1	0
P5_LOC_Os01g54870.1	601_700	K_2	0.325083
P5_LOC_Os01g54870.1	651_750	K_1	0
P5_LOC_Os01g55540.1	451_550	K_2	0.592953
P5_LOC_Os01g55540.1	501_600	K_2	0.641035
P5_LOC_Os01g55540.1	551_650	K_3	1.06876
P5_LOC_Os01g55540.1	601_700	K_1	0
P5_LOC_Os01g55830.1	1001_1100	K_4	1.23048
P5_LOC_Os01g55830.1	101_200	K_2	0.641035
P5_LOC_Os01g55830.1	1051_1150	K_4	1.31804
P5_LOC_Os01g55830.1	1101_1200	K_1	0
P5_LOC_Os01g55830.1	151_250	K_2	0.198515
P5_LOC_Os01g55830.1	201_300	K_3	0.768738
P5_LOC_Os01g55830.1	251_350	K_4	1.25558
P5_LOC_Os01g55830.1	301_400	K_4	1.33278
P5_LOC_Os01g55830.1	351_450	K_4	1.14161
P5_LOC_Os01g55830.1	401_500	K_4	1.05039
P5_LOC_Os01g55830.1	451_550	K_4	1.091
P5_LOC_Os01g55830.1	501_600	K_4	1.16462
P5_LOC_Os01g55830.1	551_650	K_4	1.37322
P5_LOC_Os01g55830.1	601_700	K_4	0.997818
P5_LOC_Os01g55830.1	651_750	K_4	1.30262
P5_LOC_Os01g55830.1	701_800	K_4	1.17815
P5_LOC_Os01g55830.1	751_850	K_4	1.24804
P5_LOC_Os01g55830.1	801_900	K_4	1.33664
P5_LOC_Os01g55830.1	851_950	K_4	1.32766
P5_LOC_Os01g55830.1	901_1000	K_4	1.33347
P5_LOC_Os01g55830.1	951_1050	K_4	1.25308
P5_LOC_Os01g56300.1	201_300	K_1	0
P5_LOC_Os01g56890.1	351_450	K_2	0.366925
P5_LOC_Os01g56890.1	401_500	K_2	0.422709
P5_LOC_Os01g56890.1	451_550	K_2	0.346515
P5_LOC_Os01g56890.1	501_600	K_2	0.500402
P5_LOC_Os01g56890.1	551_650	K_2	0.68593
P5_LOC_Os01g56890.1	601_700	K_2	0.562335
P5_LOC_Os01g56890.1	651_750	K_2	0.539276
P5_LOC_Os01g56890.1	701_800	K_2	0.526908
P5_LOC_Os01g56890.1	751_850	K_2	0.526908
P5_LOC_Os01g57570.1	201_300	K_4	1.07909
P5_LOC_Os01g57570.1	251_350	K_3	1.06097
P5_LOC_Os01g57570.1	301_400	K_3	1.05635
P5_LOC_Os01g57570.1	351_450	K_2	0.513957
P5_LOC_Os01g57570.1	401_500	K_2	0.680292
P5_LOC_Os01g57570.1	451_550	K_4	1.30151
P5_LOC_Os01g57570.1	501_600	K_3	0.726431
P5_LOC_Os01g57570.1	551_650	K_2	0.226968
P5_LOC_Os01g57570.1	601_700	K_1	0
P5_LOC_Os01g57570.1	651_750	K_1	0
P5_LOC_Os01g57570.1	701_800	K_2	0.573057
P5_LOC_Os01g57570.1	751_850	K_3	1.02776
P5_LOC_Os01g57570.1	801_900	K_2	0.583259
P5_LOC_Os01g57570.1	851_950	K_2	0.658956
P5_LOC_Os01g57570.1	901_1000	K_1	0
P5_LOC_Os01g57968.1	1451_1550	K_1	0
P5_LOC_Os01g57968.1	1501_1600	K_1	0
P5_LOC_Os01g57968.1	1551_1650	K_2	0.134742
P5_LOC_Os01g57968.1	801_900	K_2	0.680292
P5_LOC_Os01g57968.1	851_950	K_1	0
P5_LOC_Os01g57968.1	901_1000	K_1	0
P5_LOC_Os01g58010.1	101_200	K_2	0.455886
P5_LOC_Os01g58010.1	1_100	K_3	0.87922
P5_LOC_Os01g58010.1	51_150	K_1	0
P5_LOC_Os01g58010.1	551_650	K_1	0
P5_LOC_Os01g58022.1	101_200	K_1	0
P5_LOC_Os01g58022.1	1_100	K_1	0
P5_LOC_Os01g58022.1	151_250	K_1	0
P5_LOC_Os01g58022.1	201_300	K_1	0
P5_LOC_Os01g58022.1	251_350	K_2	0.198515
P5_LOC_Os01g58022.1	51_150	K_1	0
P5_LOC_Os01g58024.1	401_500	K_1	0
P5_LOC_Os01g58024.1	451_550	K_1	0
P5_LOC_Os01g58024.1	501_600	K_1	0
P5_LOC_Os01g58024.1	551_650	K_1	0
P5_LOC_Os01g58024.1	601_700	K_1	0
P5_LOC_Os01g58024.1	651_750	K_1	0
P5_LOC_Os01g58024.1	701_800	K_1	0
P5_LOC_Os01g58039.1	551_650	K_1	0
P5_LOC_Os01g58039.1	601_700	K_2	0.688139
P5_LOC_Os01g58039.1	651_750	K_4	1.32624
P5_LOC_Os01g58039.1	701_800	K_4	1.28641
P5_LOC_Os01g58039.1	751_850	K_3	0.975288
P5_LOC_Os01g58420.1	101_200	K_2	0.610864
P5_LOC_Os01g58420.1	151_250	K_1	0
P5_LOC_Os01g58420.1	201_300	K_2	0.634179
P5_LOC_Os01g58420.1	251_350	K_2	0.302538
P5_LOC_Os01g58420.1	301_400	K_2	0.404963
P5_LOC_Os01g58420.1	351_450	K_1	0
P5_LOC_Os01g58420.1	401_500	K_2	0.167944
P5_LOC_Os01g58420.1	451_550	K_2	0.167944
P5_LOC_Os01g58420.1	501_600	K_1	0
P5_LOC_Os01g58420.1	51_150	K_2	0.619101
P5_LOC_Os01g58420.1	551_650	K_1	0
P5_LOC_Os01g58420.1	601_700	K_1	0
P5_LOC_Os01g58420.1	651_750	K_2	0.167944
P5_LOC_Os01g58420.1	701_800	K_3	0.780556
P5_LOC_Os01g58420.1	751_850	K_2	0.366925
P5_LOC_Os01g58420.1	801_900	K_2	0.404963
P5_LOC_Os01g58420.1	851_950	K_1	0
P5_LOC_Os01g58890.1	151_250	K_1	0
P5_LOC_Os01g58890.1	201_300	K_4	1.20155
P5_LOC_Os01g58890.1	251_350	K_2	0.668748
P5_LOC_Os01g58890.1	301_400	K_2	0.346515
P5_LOC_Os01g58890.1	351_450	K_1	0
P5_LOC_Os01g58890.1	401_500	K_1	0
P5_LOC_Os01g58890.1	451_550	K_2	0.691346
P5_LOC_Os01g58890.1	501_600	K_2	0.664064
P5_LOC_Os01g58890.1	551_650	K_1	0
P5_LOC_Os01g58910.1	101_200	K_1	0
P5_LOC_Os01g58910.1	151_250	K_2	0.68593
P5_LOC_Os01g59150.1	1001_1100	K_2	0.302538
P5_LOC_Os01g59150.1	101_200	K_4	1.24558
P5_LOC_Os01g59150.1	1051_1150	K_3	1.0609
P5_LOC_Os01g59150.1	1101_1200	K_2	0.676859
P5_LOC_Os01g59150.1	1151_1250	K_3	0.968509
P5_LOC_Os01g59150.1	1201_1300	K_3	1.02378
P5_LOC_Os01g59150.1	1251_1350	K_2	0.562335
P5_LOC_Os01g59150.1	1301_1400	K_1	0
P5_LOC_Os01g59150.1	1351_1450	K_4	1.16749
P5_LOC_Os01g59150.1	1401_1500	K_4	1.29311
P5_LOC_Os01g59150.1	1451_1550	K_4	1.3509
P5_LOC_Os01g59150.1	1501_1600	K_2	0.647447
P5_LOC_Os01g59150.1	151_250	K_4	1.09433
P5_LOC_Os01g59150.1	1551_1650	K_1	0
P5_LOC_Os01g59150.1	201_300	K_1	0
P5_LOC_Os01g59150.1	251_350	K_2	0.346515
P5_LOC_Os01g59150.1	301_400	K_4	1.19107
P5_LOC_Os01g59150.1	351_450	K_3	0.82372
P5_LOC_Os01g59150.1	401_500	K_3	1.04865
P5_LOC_Os01g59150.1	451_550	K_3	0.847546
P5_LOC_Os01g59150.1	501_600	K_4	1.1796
P5_LOC_Os01g59150.1	51_150	K_4	0.957187
P5_LOC_Os01g59150.1	551_650	K_1	0
P5_LOC_Os01g59150.1	601_700	K_4	1.1684
P5_LOC_Os01g59150.1	651_750	K_2	0.641035
P5_LOC_Os01g59150.1	701_800	K_2	0.539276
P5_LOC_Os01g59150.1	751_850	K_3	0.908184
P5_LOC_Os01g59150.1	801_900	K_4	1.2753
P5_LOC_Os01g59150.1	851_950	K_3	1.0583
P5_LOC_Os01g59150.1	901_1000	K_4	1.21824
P5_LOC_Os01g59150.1	951_1050	K_3	0.872114
P5_LOC_Os01g59440.1	451_550	K_1	0
P5_LOC_Os01g59440.1	501_600	K_2	0.683315
P5_LOC_Os01g59440.1	551_650	K_3	0.962911
P5_LOC_Os01g59440.1	601_700	K_3	1.08213
P5_LOC_Os01g59440.1	651_750	K_2	0.676859
P5_LOC_Os01g59440.1	701_800	K_1	0
P5_LOC_Os01g59440.1	751_850	K_1	0
P5_LOC_Os01g59440.1	801_900	K_2	0.692347
P5_LOC_Os01g59440.1	851_950	K_3	0.894735
P5_LOC_Os01g59440.1	901_1000	K_2	0.539276
P5_LOC_Os01g59600.1	151_250	K_3	1.07883
P5_LOC_Os01g59600.1	201_300	K_1	0
P5_LOC_Os01g59600.1	251_350	K_2	0.513957
P5_LOC_Os01g59790.1	101_200	K_2	0.689944
P5_LOC_Os01g59790.1	151_250	K_1	0
P5_LOC_Os01g59790.1	201_300	K_1	0
P5_LOC_Os01g59790.1	701_800	K_3	0.871531
P5_LOC_Os01g59790.1	751_850	K_2	0.610864
P5_LOC_Os01g59990.1	101_200	K_3	1.02059
P5_LOC_Os01g59990.1	151_250	K_3	0.940892
P5_LOC_Os01g59990.1	201_300	K_3	1.02824
P5_LOC_Os01g59990.1	251_350	K_2	0.43967
P5_LOC_Os01g59990.1	301_400	K_1	0
P5_LOC_Os01g59990.1	351_450	K_2	0.43967
P5_LOC_Os01g59990.1	451_550	K_2	0.526908
P5_LOC_Os01g59990.1	501_600	K_3	0.99046
P5_LOC_Os01g59990.1	51_150	K_3	0.946931
P5_LOC_Os01g59990.1	551_650	K_2	0.688139
P5_LOC_Os01g59990.1	601_700	K_2	0.562335
P5_LOC_Os01g59990.1	651_750	K_3	1.01446
P5_LOC_Os01g60190.1	1001_1100	K_2	0.500402
P5_LOC_Os01g60190.1	101_200	K_3	0.921752
P5_LOC_Os01g60190.1	1051_1150	K_2	0.610864
P5_LOC_Os01g60190.1	1101_1200	K_2	0.386387
P5_LOC_Os01g60190.1	1151_1250	K_2	0.455886
P5_LOC_Os01g60190.1	1251_1350	K_2	0.500402
P5_LOC_Os01g60190.1	1301_1400	K_1	0
P5_LOC_Os01g60190.1	1351_1450	K_4	0.954693
P5_LOC_Os01g60190.1	1401_1500	K_2	0.422709
P5_LOC_Os01g60190.1	1451_1550	K_3	0.958658
P5_LOC_Os01g60190.1	1501_1600	K_1	0
P5_LOC_Os01g60190.1	151_250	K_2	0.573057
P5_LOC_Os01g60190.1	1551_1650	K_2	0.647447
P5_LOC_Os01g60190.1	1601_1700	K_3	0.923726
P5_LOC_Os01g60190.1	1651_1750	K_4	1.17497
P5_LOC_Os01g60190.1	1701_1800	K_2	0.641035
P5_LOC_Os01g60190.1	1751_1850	K_2	0.602152
P5_LOC_Os01g60190.1	1801_1900	K_2	0.683315
P5_LOC_Os01g60190.1	1851_1950	K_2	0.43967
P5_LOC_Os01g60190.1	201_300	K_3	0.794972
P5_LOC_Os01g60190.1	251_350	K_2	0.658956
P5_LOC_Os01g60190.1	301_400	K_2	0.583259
P5_LOC_Os01g60190.1	351_450	K_3	0.805122
P5_LOC_Os01g60190.1	401_500	K_2	0.404963
P5_LOC_Os01g60190.1	51_150	K_1	0
P5_LOC_Os01g60190.1	901_1000	K_3	1.04722
P5_LOC_Os01g60190.1	951_1050	K_1	0
P5_LOC_Os01g60410.1	151_250	K_1	0
P5_LOC_Os01g60410.1	201_300	K_1	0
P5_LOC_Os01g60410.1	451_550	K_1	0
P5_LOC_Os01g60410.1	501_600	K_2	0.668748
P5_LOC_Os01g60410.1	551_650	K_1	0
P5_LOC_Os01g60410.1	601_700	K_3	0.825846
P5_LOC_Os01g60410.1	651_750	K_1	0
P5_LOC_Os01g60410.1	701_800	K_1	0
P5_LOC_Os01g60790.1	101_200	K_2	0.486223
P5_LOC_Os01g60790.1	151_250	K_3	1.01019
P5_LOC_Os01g60790.1	201_300	K_3	0.985836
P5_LOC_Os01g60790.1	251_350	K_1	0
P5_LOC_Os01g60790.1	301_400	K_2	0.55108
P5_LOC_Os01g60790.1	351_450	K_4	1.33185
P5_LOC_Os01g60790.1	401_500	K_2	0.634179
P5_LOC_Os01g60790.1	451_550	K_2	0.664064
P5_LOC_Os01g61080.1	151_250	K_3	0.963748
P5_LOC_Os01g61080.1	201_300	K_2	0.55108
P5_LOC_Os01g61080.1	251_350	K_2	0.325083
P5_LOC_Os01g61970.1	1001_1100	K_2	0.676859
P5_LOC_Os01g61970.1	1051_1150	K_2	0.346515
P5_LOC_Os01g61970.1	851_950	K_4	0.943465
P5_LOC_Os01g61970.1	901_1000	K_1	0
P5_LOC_Os01g61970.1	951_1050	K_1	0
P5_LOC_Os01g62420.1	301_400	K_2	0.683315
P5_LOC_Os01g62420.1	351_450	K_4	1.12396
P5_LOC_Os01g62420.1	401_500	K_2	0.167944
P5_LOC_Os01g62420.1	451_550	K_3	0.928844
P5_LOC_Os01g62420.1	501_600	K_1	0
P5_LOC_Os01g63690.1	1001_1100	K_2	0.346515
P5_LOC_Os01g63690.1	1051_1150	K_2	0.68593
P5_LOC_Os01g63690.1	1101_1200	K_1	0
P5_LOC_Os01g63690.1	1251_1350	K_3	1.03068
P5_LOC_Os01g63690.1	1301_1400	K_2	0.683315
P5_LOC_Os01g63690.1	1351_1450	K_2	0.602152
P5_LOC_Os01g63690.1	1401_1500	K_2	0.500402
P5_LOC_Os01g63690.1	1451_1550	K_3	1.01997
P5_LOC_Os01g63690.1	1501_1600	K_4	1.12257
P5_LOC_Os01g63690.1	151_250	K_3	1.0019
P5_LOC_Os01g63690.1	1551_1650	K_1	0
P5_LOC_Os01g63690.1	201_300	K_2	0.688139
P5_LOC_Os01g63690.1	551_650	K_3	0.878346
P5_LOC_Os01g63690.1	601_700	K_2	0.422709
P5_LOC_Os01g63690.1	651_750	K_1	0
P5_LOC_Os01g63690.1	701_800	K_3	0.93199
P5_LOC_Os01g63690.1	751_850	K_2	0.68593
P5_LOC_Os01g63690.1	801_900	K_2	0.302538
P5_LOC_Os01g63690.1	851_950	K_2	0.647447
P5_LOC_Os01g63690.1	901_1000	K_1	0
P5_LOC_Os01g63690.1	951_1050	K_2	0.43967
P5_LOC_Os01g64110.1	1001_1100	K_1	0
P5_LOC_Os01g64110.1	1451_1550	K_3	0.889527
P5_LOC_Os01g64110.1	1501_1600	K_2	0.634179
P5_LOC_Os01g64110.1	1551_1650	K_2	0.422709
P5_LOC_Os01g64110.1	951_1050	K_1	0
P5_LOC_Os01g64630.1	1001_1100	K_3	1.05786
P5_LOC_Os01g64630.1	101_200	K_1	0
P5_LOC_Os01g64630.1	1051_1150	K_1	0
P5_LOC_Os01g64630.1	1_100	K_1	0
P5_LOC_Os01g64630.1	1101_1200	K_2	0.583259
P5_LOC_Os01g64630.1	1151_1250	K_3	0.945392
P5_LOC_Os01g64630.1	1201_1300	K_1	0
P5_LOC_Os01g64630.1	1251_1350	K_1	0
P5_LOC_Os01g64630.1	1301_1400	K_1	0
P5_LOC_Os01g64630.1	1351_1450	K_1	0
P5_LOC_Os01g64630.1	1401_1500	K_1	0
P5_LOC_Os01g64630.1	1451_1550	K_1	0
P5_LOC_Os01g64630.1	1501_1600	K_3	0.971343
P5_LOC_Os01g64630.1	151_250	K_1	0
P5_LOC_Os01g64630.1	201_300	K_4	1.05527
P5_LOC_Os01g64630.1	251_350	K_2	0.486223
P5_LOC_Os01g64630.1	301_400	K_3	1.04316
P5_LOC_Os01g64630.1	351_450	K_1	0
P5_LOC_Os01g64630.1	401_500	K_2	0.658956
P5_LOC_Os01g64630.1	451_550	K_1	0
P5_LOC_Os01g64630.1	501_600	K_1	0
P5_LOC_Os01g64630.1	51_150	K_4	1.29941
P5_LOC_Os01g64630.1	551_650	K_1	0
P5_LOC_Os01g64630.1	601_700	K_1	0
P5_LOC_Os01g64630.1	651_750	K_4	1.31708
P5_LOC_Os01g64630.1	701_800	K_2	0.539276
P5_LOC_Os01g64630.1	751_850	K_3	1.08505
P5_LOC_Os01g64630.1	801_900	K_4	1.29666
P5_LOC_Os01g64630.1	851_950	K_2	0.500402
P5_LOC_Os01g64630.1	901_1000	K_3	0.799083
P5_LOC_Os01g64630.1	951_1050	K_2	0.634179
P5_LOC_Os01g64640.1	501_600	K_2	0.693147
P5_LOC_Os01g64640.1	551_650	K_4	1.23399
P5_LOC_Os01g64640.1	601_700	K_3	0.960661
P5_LOC_Os01g65780.1	851_950	K_2	0.386387
P5_LOC_Os01g66180.1	151_250	K_1	0
P5_LOC_Os01g66180.1	201_300	K_1	0
P5_LOC_Os01g67054.1	101_200	K_2	0.610864
P5_LOC_Os01g67054.1	151_250	K_2	0.226968
P5_LOC_Os01g67054.1	51_150	K_2	0.680292
P5_LOC_Os01g67134.1	101_200	K_1	0
P5_LOC_Os01g67134.1	1_100	K_1	0
P5_LOC_Os01g67134.1	151_250	K_1	0
P5_LOC_Os01g67134.1	201_300	K_2	0.486223
P5_LOC_Os01g67134.1	251_350	K_2	0.610864
P5_LOC_Os01g67134.1	301_400	K_2	0.592953
P5_LOC_Os01g67134.1	351_450	K_1	0
P5_LOC_Os01g67134.1	401_500	K_3	1.07365
P5_LOC_Os01g67134.1	451_550	K_4	1.2968
P5_LOC_Os01g67134.1	501_600	K_4	1.18452
P5_LOC_Os01g67134.1	51_150	K_1	0
P5_LOC_Os01g67134.1	551_650	K_4	1.19773
P5_LOC_Os01g67134.1	601_700	K_2	0.526908
P5_LOC_Os01g67134.1	651_750	K_1	0
P5_LOC_Os01g67134.1	701_800	K_1	0
P5_LOC_Os01g67134.1	751_850	K_1	0
P5_LOC_Os01g67860.1	1001_1100	K_4	1.07793
P5_LOC_Os01g67860.1	101_200	K_4	1.08971
P5_LOC_Os01g67860.1	1051_1150	K_4	1.36819
P5_LOC_Os01g67860.1	1101_1200	K_4	1.06609
P5_LOC_Os01g67860.1	1151_1250	K_4	1.24749
P5_LOC_Os01g67860.1	1201_1300	K_4	1.2908
P5_LOC_Os01g67860.1	1251_1350	K_3	1.0388
P5_LOC_Os01g67860.1	1301_1400	K_4	1.09247
P5_LOC_Os01g67860.1	1351_1450	K_2	0.647447
P5_LOC_Os01g67860.1	1401_1500	K_1	0
P5_LOC_Os01g67860.1	151_250	K_4	1.17945
P5_LOC_Os01g67860.1	201_300	K_4	1.03239
P5_LOC_Os01g67860.1	251_350	K_4	1.12252
P5_LOC_Os01g67860.1	301_400	K_3	0.927788
P5_LOC_Os01g67860.1	351_450	K_4	1.12704
P5_LOC_Os01g67860.1	401_500	K_4	1.30961
P5_LOC_Os01g67860.1	451_550	K_4	1.07081
P5_LOC_Os01g67860.1	501_600	K_4	1.34917
P5_LOC_Os01g67860.1	51_150	K_1	0
P5_LOC_Os01g67860.1	551_650	K_4	1.17138
P5_LOC_Os01g67860.1	601_700	K_4	1.33083
P5_LOC_Os01g67860.1	651_750	K_4	1.33008
P5_LOC_Os01g67860.1	701_800	K_4	1.36111
P5_LOC_Os01g67860.1	751_850	K_3	0.907159
P5_LOC_Os01g67860.1	801_900	K_4	1.31486
P5_LOC_Os01g67860.1	851_950	K_3	0.914146
P5_LOC_Os01g67860.1	901_1000	K_4	1.21217
P5_LOC_Os01g67860.1	951_1050	K_2	0.592953
P5_LOC_Os01g68320.1	1201_1300	K_1	0
P5_LOC_Os01g68710.1	101_200	K_2	0.634179
P5_LOC_Os01g68710.1	151_250	K_1	0
P5_LOC_Os01g70170.1	1001_1100	K_2	0.673012
P5_LOC_Os01g70170.1	1051_1150	K_3	0.977173
P5_LOC_Os01g70170.1	1101_1200	K_2	0.278769
P5_LOC_Os01g70170.1	1151_1250	K_1	0
P5_LOC_Os01g70170.1	1201_1300	K_2	0.592953
P5_LOC_Os01g70170.1	1251_1350	K_2	0.626869
P5_LOC_Os01g70170.1	1301_1400	K_2	0.325083
P5_LOC_Os01g70170.1	1351_1450	K_2	0.562335
P5_LOC_Os01g70170.1	1401_1500	K_1	0
P5_LOC_Os01g70170.1	1451_1550	K_2	0.626869
P5_LOC_Os01g70170.1	201_300	K_1	0
P5_LOC_Os01g70170.1	251_350	K_2	0.634179
P5_LOC_Os01g70170.1	301_400	K_2	0.55108
P5_LOC_Os01g70170.1	351_450	K_1	0
P5_LOC_Os01g70170.1	401_500	K_1	0
P5_LOC_Os01g70170.1	451_550	K_4	1.25041
P5_LOC_Os01g70170.1	501_600	K_2	0.693147
P5_LOC_Os01g70170.1	551_650	K_3	1.07682
P5_LOC_Os01g70170.1	601_700	K_3	0.914507
P5_LOC_Os01g70170.1	651_750	K_4	1.30172
P5_LOC_Os01g70170.1	701_800	K_4	1.31014
P5_LOC_Os01g70170.1	751_850	K_4	1.32184
P5_LOC_Os01g70170.1	801_900	K_3	0.950715
P5_LOC_Os01g70170.1	851_950	K_2	0.610864
P5_LOC_Os01g70170.1	901_1000	K_2	0.422709
P5_LOC_Os01g70170.1	951_1050	K_3	1.07385
P5_LOC_Os01g70200.1	1151_1250	K_2	0.626869
P5_LOC_Os01g70270.1	1001_1100	K_1	0
P5_LOC_Os01g70270.1	1151_1250	K_2	0.583259
P5_LOC_Os01g70270.1	1201_1300	K_2	0.325083
P5_LOC_Os01g70270.1	1251_1350	K_1	0
P5_LOC_Os01g70270.1	501_600	K_1	0
P5_LOC_Os01g70270.1	551_650	K_2	0.680292
P5_LOC_Os01g70270.1	601_700	K_3	1.08919
P5_LOC_Os01g70270.1	651_750	K_1	0
P5_LOC_Os01g70270.1	701_800	K_1	0
P5_LOC_Os01g70270.1	751_850	K_1	0
P5_LOC_Os01g70270.1	801_900	K_2	0.500402
P5_LOC_Os01g70270.1	851_950	K_3	0.933357
P5_LOC_Os01g70270.1	901_1000	K_3	0.826004
P5_LOC_Os01g70270.1	951_1050	K_2	0.68593
P5_LOC_Os01g70790.1	1001_1100	K_1	0
P5_LOC_Os01g70790.1	1051_1150	K_2	0.500402
P5_LOC_Os01g70790.1	1101_1200	K_3	0.785267
P5_LOC_Os01g70790.1	1151_1250	K_2	0.592953
P5_LOC_Os01g71630.1	551_650	K_2	0.404963
P5_LOC_Os01g71630.1	601_700	K_4	1.34475
P5_LOC_Os01g71630.1	651_750	K_2	0.673012
P5_LOC_Os01g71630.1	701_800	K_1	0
P5_LOC_Os01g72009.1	201_300	K_1	0
[truncated: 10,081 more rows]

## Sheet: ReP_>25K
The RSS clunster number and Shannon index of common high-conf. RSS windows with more than 25,000 reads in ReP sample
[truncated: 11,565 more rows]
