# Supplementary material for: Unfolding of RNA secondary structure impairs RNA stability to fine-tune phosphate starvation responses in rice roots
Source: Plant Commun. 2025 Dec 17;7(4):101680. doi: 10.1016/j.xplc.2025.101680 (PMC13084106; doi:10.1016/j.xplc.2025.101680)
Supplement: Supplemental Table 3. RSS data of this study [file mmc4.xlsx]

## Sheet: Transcriptome_window_gini index
The mean Gini index of common high-conf. RSS windows at transcriptome-wide level
Gene	Start site of high-conf. RSS window	End site of high-conf. RSS window	Treatment
			Normal	-P	ReP	-N
Os02t0657775	0	99	0.627143	0.650275	0.643038	0.663177
Os02t0657775	100	199	0.457412	0.474337	0.484748	0.487858
Os01t0971200	1200	1299	0.239549	0.204627	0.246337	0.287937
Os01t0971200	1300	1399	0.318441	0.253828	0.310943	0.271893
Os01t0971200	1400	1499	0.307528	0.292815	0.314712	0.303776
Os01t0971200	1500	1599	0.364771	0.328439	0.333537	0.371548
Os03t0666500	100	199	0.34484	0.289519	0.349073	0.33733
Os03t0666500	200	299	0.244048	0.219247	0.237263	0.22576
Os03t0666500	300	399	0.228088	0.204728	0.239358	0.207219
Os03t0666500	400	499	0.305218	0.306817	0.329992	0.299163
Os03t0666500	500	599	0.231323	0.198582	0.252289	0.189724
Os03t0666500	600	699	0.323798	0.264501	0.263295	0.272334
Os03t0666500	700	799	0.381389	0.360973	0.400414	0.361146
Os03t0666500	800	899	0.329158	0.311711	0.310509	0.299387
Os04t0531100	0	99	0.484741	0.487629	0.48309	0.495184
Os04t0531100	100	199	0.367764	0.37028	0.371596	0.375005
Os04t0531100	200	299	0.233762	0.252559	0.246171	0.25578
Os04t0531100	300	399	0.229822	0.220885	0.218969	0.230358
Os04t0531100	400	499	0.192035	0.192425	0.207555	0.207319
Os04t0531100	500	599	0.239198	0.237045	0.216124	0.224122
Os04t0531100	600	699	0.240005	0.266689	0.251729	0.24064
Os08t0414600	700	799	0.330118	0.280126	0.336539	0.318747
Os08t0414600	800	899	0.260015	0.228856	0.297333	0.245648
Os08t0414600	900	999	0.258337	0.233776	0.26109	0.253245
Os08t0414600	1000	1099	0.332163	0.298111	0.359837	0.350141
Os08t0414600	1100	1199	0.366909	0.30174	0.367034	0.346422
Os08t0414600	1200	1299	0.317262	0.244509	0.303017	0.29292
Os08t0414600	1300	1399	0.342056	0.290466	0.337635	0.345025
Os08t0414600	1400	1499	0.422073	0.406876	0.408165	0.405486
Os05t0594800	800	899	0.321899	0.254566	0.380739	0.281984
Os05t0594800	900	999	0.316737	0.251867	0.30479	0.246226
Os05t0594800	1000	1099	0.317101	0.236814	0.309501	0.242725
Os05t0594800	1100	1199	0.32527	0.25943	0.351358	0.292816
Os05t0594800	1300	1399	0.315548	0.234868	0.300233	0.269
Os05t0594800	1400	1499	0.298159	0.239828	0.300779	0.24013
Os05t0594800	1500	1599	0.331669	0.283808	0.329177	0.29014
Os07t0182400	400	499	0.308224	0.285939	0.33647	0.291142
Os07t0182400	500	599	0.343398	0.318979	0.380044	0.318857
Os09t0455300	100	199	0.1877	0.166789	0.17406	0.217673
Os09t0455300	200	299	0.228689	0.207368	0.228712	0.239936
Os09t0455300	300	399	0.262761	0.256915	0.256466	0.296225
Os09t0455300	400	499	0.274578	0.243066	0.27251	0.279306
Os09t0455300	500	599	0.264346	0.26519	0.291224	0.280904
Os09t0455300	600	699	0.229113	0.213053	0.239991	0.200502
Os09t0455300	900	999	0.293821	0.269641	0.326053	0.327968
Os09t0455300	1000	1099	0.302163	0.302172	0.288582	0.29566
Os09t0455300	1100	1199	0.498085	0.491137	0.487885	0.48334
Os09t0455300	1200	1259	0.333079	0.348718	0.352728	0.35935
Os01t0512100	200	299	0.325989	0.315148	0.37651	0.319843
Os01t0512100	300	399	0.342985	0.339208	0.401411	0.368906
Os01t0512100	400	499	0.33834	0.296459	0.352493	0.333354
Os01t0512100	500	599	0.404331	0.368045	0.424939	0.408006
Os01t0512100	600	699	0.343623	0.324614	0.372308	0.330044
Os01t0512100	700	799	0.301316	0.244677	0.314076	0.280492
Os01t0512100	800	899	0.323617	0.274927	0.345065	0.270425
Os01t0512100	900	999	0.420831	0.368568	0.398969	0.371582
Os01t0512100	1300	1399	0.400683	0.364366	0.412774	0.391747
Os02t0530300	100	199	0.358594	0.379157	0.378009	0.318313
Os02t0530300	200	299	0.331013	0.288368	0.331134	0.291879
Os06t0257200	3000	3099	0.537173	0.476125	0.542577	0.560165
Os06t0257200	3200	3299	0.296159	0.257535	0.289962	0.278555
Os02t0716500	0	99	0.401842	0.422848	0.410839	0.418148
Os02t0716500	100	199	0.361255	0.352556	0.357363	0.346762
Os02t0716500	200	299	0.181961	0.177747	0.208065	0.175192
Os02t0716500	300	399	0.25023	0.2491	0.263254	0.240841
Os02t0716500	400	499	0.410942	0.405706	0.410814	0.420179
Os02t0716500	500	599	0.252967	0.238772	0.251867	0.248653
Os02t0716500	600	699	0.243619	0.235248	0.245298	0.244115
Os02t0716500	700	799	0.259753	0.257559	0.257628	0.258788
Os02t0716500	800	899	0.330128	0.317179	0.333718	0.328413
Os02t0716500	900	999	0.344531	0.337412	0.34856	0.341338
Os02t0716500	1000	1099	0.316897	0.311536	0.333661	0.317686
Os02t0716500	1100	1199	0.27087	0.255758	0.27779	0.263721
Os02t0716500	1200	1299	0.280928	0.271734	0.282448	0.268131
Os02t0716500	1300	1399	0.40101	0.407519	0.413856	0.408751
Os02t0716500	1400	1499	0.486862	0.480209	0.499368	0.486965
Os02t0716500	1500	1599	0.346594	0.350443	0.342554	0.350373
Os02t0716500	1600	1698	0.417933	0.352135	0.456311	0.383714
Os01t0527700	100	199	0.396236	0.382555	0.397493	0.415633
Os01t0527700	200	299	0.33821	0.318698	0.355751	0.312188
Os01t0527700	300	399	0.28124	0.284072	0.313591	0.290373
Os01t0527700	400	499	0.439973	0.449637	0.470486	0.451648
Os01t0527700	500	599	0.28554	0.245597	0.274772	0.294258
Os01t0527700	600	699	0.361752	0.346077	0.382053	0.371495
Os01t0527700	700	799	0.297725	0.266524	0.293507	0.281029
Os01t0527700	800	899	0.320661	0.29642	0.337224	0.310472
Os01t0527700	900	999	0.312048	0.276247	0.312682	0.304632
Os01t0527700	1000	1099	0.321569	0.287563	0.317015	0.309034
Os01t0527700	1100	1199	0.330033	0.280818	0.328956	0.322221
Os01t0527700	1200	1299	0.357443	0.366695	0.358228	0.387866
Os01t0527700	1300	1399	0.3524	0.330515	0.384055	0.34153
Os01t0527700	1400	1499	0.274055	0.275928	0.301743	0.293193
Os04t0406600	100	199	0.332102	0.309151	0.318778	0.327117
Os04t0406600	200	299	0.326554	0.317477	0.365313	0.32239
Os04t0406600	300	399	0.323384	0.291492	0.338765	0.298683
Os04t0406600	400	499	0.284207	0.226409	0.283362	0.251079
Os04t0406600	500	599	0.27318	0.251628	0.290436	0.265646
Os04t0406600	600	699	0.256544	0.229707	0.278503	0.247291
Os04t0406600	700	799	0.205377	0.179549	0.219313	0.191179
Os04t0406600	800	899	0.239387	0.211467	0.229117	0.219477
Os04t0406600	900	999	0.228629	0.21776	0.226531	0.22194
Os04t0406600	1000	1099	0.286512	0.244157	0.306886	0.27481
Os04t0406600	1100	1199	0.210439	0.194119	0.222966	0.21215
Os04t0406600	1200	1299	0.23548	0.213605	0.224982	0.220464
Os04t0406600	1300	1399	0.26895	0.235199	0.25864	0.253788
Os04t0406600	1400	1499	0.252033	0.247148	0.261471	0.248562
Os04t0406600	1500	1599	0.458253	0.45685	0.446629	0.452868
Os03t0819600	0	99	0.389004	0.330295	0.375664	0.303376
Os03t0819600	100	199	0.368373	0.35666	0.389146	0.349483
Os03t0819600	200	299	0.289049	0.296996	0.31613	0.287742
Os03t0819600	300	399	0.359892	0.347142	0.421275	0.365903
Os03t0819600	400	499	0.308622	0.301496	0.33136	0.302576
Os03t0819600	500	599	0.345635	0.347664	0.343128	0.342926
Os03t0819600	600	699	0.28589	0.279884	0.309682	0.2728
Os03t0819600	700	799	0.30964	0.273491	0.320698	0.309588
Os08t0440300	300	399	0.406998	0.394646	0.403815	0.403334
Os08t0440300	400	499	0.284247	0.288778	0.275541	0.277814
Os08t0440300	500	599	0.334679	0.265314	0.301886	0.307609
Os08t0440300	600	699	0.330502	0.313427	0.327534	0.315229
Os08t0440300	700	799	0.347471	0.339169	0.367709	0.348391
Os08t0440300	800	899	0.263633	0.237315	0.25146	0.254959
Os08t0440300	900	999	0.332513	0.336404	0.35782	0.339665
Os08t0440300	1000	1099	0.296087	0.281034	0.307967	0.30437
Os08t0440300	1100	1199	0.44469	0.422792	0.462553	0.43819
Os09t0522200	0	99	0.299708	0.292243	0.307721	0.310405
Os09t0522200	100	199	0.273167	0.271001	0.286578	0.294857
Os09t0522200	200	299	0.271194	0.260197	0.270815	0.280001
Os09t0522200	300	399	0.264294	0.260152	0.270495	0.283279
Os09t0522200	400	499	0.243504	0.21878	0.241929	0.251273
Os09t0522200	600	699	0.257659	0.219299	0.237276	0.238309
Os09t0522200	700	799	0.283779	0.252576	0.235785	0.292395
Os12t0611000	700	799	0.399815	0.337743	0.389381	0.374672
Os12t0611000	800	899	0.278459	0.234448	0.264518	0.243891
Os12t0611000	900	999	0.275951	0.280357	0.309508	0.277401
Os12t0611000	1000	1099	0.394059	0.415468	0.413961	0.42743
Os07t0631700	100	199	0.314971	0.31779	0.33556	0.319872
Os07t0631700	200	299	0.360423	0.314482	0.418159	0.372547
Os07t0631700	300	399	0.307937	0.280716	0.406321	0.339826
Os01t0916100	0	99	0.223071	0.244722	0.259866	0.230145
Os01t0916100	100	199	0.271789	0.24167	0.270358	0.253667
Os01t0916100	200	299	0.24883	0.261868	0.2947	0.262395
Os01t0916100	300	399	0.279156	0.264599	0.300216	0.269095
Os01t0916100	400	499	0.276471	0.247443	0.284332	0.258166
Os08t0359600	300	399	0.273842	0.257275	0.286153	0.272148
Os08t0359600	400	499	0.341446	0.317684	0.360817	0.337244
Os01t0752300	0	99	0.348711	0.325207	0.369448	0.304577
Os01t0752300	100	199	0.298188	0.281352	0.292498	0.296867
Os01t0752300	200	299	0.344037	0.326535	0.340437	0.334337
Os01t0752300	300	399	0.265912	0.250672	0.267011	0.267109
Os01t0752300	400	499	0.300941	0.303617	0.317415	0.306905
Os01t0752300	500	599	0.340734	0.327584	0.33076	0.336226
Os01t0752300	600	699	0.205112	0.194022	0.204276	0.202659
Os01t0752300	700	799	0.317644	0.321161	0.329926	0.314495
Os01t0752300	800	899	0.625576	0.572653	0.638116	0.609862
Os01t0363900	2200	2299	0.374515	0.296954	0.384424	0.359211
Os01t0363900	2900	2999	0.341231	0.335051	0.367703	0.350594
Os01t0363900	3000	3099	0.372972	0.339505	0.374725	0.335533
Os01t0363900	3100	3199	0.242075	0.208203	0.25323	0.245397
Os01t0363900	3200	3299	0.28107	0.240745	0.280961	0.256886
Os01t0363900	3300	3399	0.351692	0.253463	0.295027	0.307167
Os01t0363900	3400	3499	0.416451	0.380897	0.392692	0.37916
Os01t0363900	3500	3599	0.322268	0.260212	0.314855	0.273011
Os01t0363900	3600	3699	0.332544	0.273917	0.339233	0.289698
Os11t0602600	0	99	0.5485	0.539483	0.562714	0.55714
Os11t0602600	100	199	0.278072	0.264855	0.287711	0.263747
Os11t0602600	200	299	0.270906	0.272841	0.296142	0.265907
Os11t0602600	300	399	0.400057	0.399701	0.429291	0.406582
Os11t0602600	400	499	0.350312	0.336952	0.388389	0.340861
Os11t0602600	500	599	0.402676	0.412969	0.414705	0.419262
Os11t0602600	600	699	0.391687	0.392987	0.383617	0.371452
Os11t0602600	700	799	0.321365	0.324087	0.328543	0.297485
Os11t0602600	800	899	0.333748	0.329621	0.351482	0.315346
Os10t0512700	1200	1299	0.334823	0.307645	0.361742	0.344027
Os02t0718100	0	99	0.516446	0.511626	0.518524	0.505846
Os02t0718100	100	199	0.500142	0.487163	0.491292	0.495922
Os02t0718100	200	299	0.370231	0.379181	0.38537	0.373924
Os02t0718100	300	399	0.374773	0.366597	0.401261	0.408881
Os02t0718100	400	499	0.515788	0.512103	0.519074	0.502311
Os02t0718100	500	596	0.55273	0.586983	0.61931	0.613144
Os08t0203300	300	399	0.275591	0.26936	0.276039	0.317346
Os08t0203300	400	499	0.237861	0.257416	0.220063	0.285426
Os08t0203300	2700	2799	0.278416	0.282492	0.258147	0.300383
Os12t0152700	0	99	0.381615	0.388975	0.38859	0.373315
Os12t0152700	100	199	0.338131	0.338221	0.339201	0.341894
Os12t0152700	200	299	0.374439	0.405599	0.403387	0.393412
Os12t0152700	300	399	0.262823	0.274178	0.283329	0.266587
Os12t0152700	400	499	0.204433	0.184141	0.207345	0.196242
Os12t0152700	500	599	0.257992	0.238801	0.276015	0.253476
Os12t0152700	600	699	0.222559	0.209607	0.24778	0.22119
Os12t0152700	700	799	0.271789	0.254043	0.295094	0.254521
Os12t0152700	800	899	0.252184	0.246038	0.284133	0.250992
Os12t0152700	900	999	0.232683	0.219006	0.255568	0.232263
Os12t0152700	1000	1099	0.380281	0.366505	0.411589	0.384544
Os12t0152700	1100	1199	0.274857	0.248989	0.293226	0.250894
Os04t0687900	100	199	0.302218	0.285609	0.308841	0.326476
Os04t0687900	200	299	0.331629	0.284785	0.333049	0.337277
Os04t0687900	300	399	0.345905	0.283144	0.340969	0.344264
Os04t0687900	900	999	0.396563	0.371123	0.421275	0.386123
Os04t0687900	1000	1099	0.357072	0.301758	0.365212	0.350701
Os04t0687900	1300	1399	0.348362	0.320359	0.357047	0.334397
Os04t0687900	1400	1499	0.290266	0.29538	0.315661	0.295132
Os10t0552200	300	399	0.286625	0.271496	0.268825	0.269895
Os10t0552200	400	499	0.301664	0.269621	0.258997	0.246306
Os10t0552200	500	599	0.265895	0.27319	0.278808	0.260892
Os12t0175400	200	299	0.353491	0.306676	0.361413	0.296328
Os11t0227200	100	199	0.29626	0.320167	0.312034	0.309202
Os10t0466200	500	599	0.372819	0.318072	0.428805	0.359898
Os09t0447300	200	299	0.348985	0.295711	0.327534	0.293066
Os09t0447300	900	999	0.31002	0.253034	0.349267	0.268748
Os09t0447300	1000	1099	0.320102	0.232118	0.323269	0.24943
Os09t0447300	1100	1199	0.295304	0.227078	0.299511	0.252202
Os08t0156800	0	99	0.444513	0.389777	0.474011	0.423214
Os08t0156800	100	199	0.302214	0.305777	0.318023	0.302682
Os08t0156800	200	299	0.355514	0.340475	0.353243	0.336495
Os08t0156800	300	399	0.263553	0.255858	0.260765	0.261915
Os08t0156800	400	499	0.273657	0.261878	0.301746	0.270524
Os08t0156800	500	599	0.267389	0.25581	0.288743	0.259627
Os08t0156800	600	664	0.235502	0.21959	0.274612	0.234064
Os01t0153100	0	99	0.356039	0.393991	0.392648	0.356268
Os01t0153100	100	199	0.371419	0.368245	0.367078	0.366388
Os01t0153100	200	299	0.284131	0.292052	0.31393	0.29397
Os01t0153100	300	399	0.207919	0.203155	0.248898	0.215586
Os01t0153100	400	499	0.269603	0.257318	0.289013	0.268503
Os01t0153100	500	599	0.301244	0.297221	0.335778	0.302246
Os01t0153100	600	699	0.278681	0.247619	0.300756	0.267632
Os01t0817800	100	199	0.331634	0.315329	0.365567	0.327446
Os01t0817800	200	299	0.394641	0.359103	0.381271	0.384696
Os01t0817800	300	399	0.377957	0.320684	0.341223	0.319104
Os01t0817800	500	599	0.301989	0.249222	0.306007	0.285812
Os01t0817800	600	699	0.389741	0.365165	0.406065	0.369945
Os01t0817800	1000	1099	0.436579	0.418349	0.433211	0.40473
Os01t0817800	1100	1199	0.37134	0.314859	0.37588	0.328308
Os01t0817800	1200	1299	0.296657	0.22675	0.314038	0.280853
Os01t0817800	1300	1399	0.312177	0.281405	0.291841	0.300612
Os10t0208500	800	899	0.590428	0.63063	0.621818	0.607979
Os10t0208500	900	999	0.727422	0.750016	0.725265	0.719236
Os10t0208500	1000	1099	0.636069	0.642758	0.638506	0.648497
Os10t0208500	1100	1199	0.622503	0.627635	0.61891	0.646993
Os10t0208500	1200	1299	0.532168	0.521556	0.512087	0.563984
Os10t0208500	1300	1399	0.640742	0.666513	0.64487	0.656338
Os10t0208500	1700	1799	0.682919	0.706639	0.700918	0.700792
Os10t0208500	1800	1899	0.611232	0.637605	0.618395	0.617684
Os08t0110100	100	199	0.332353	0.292888	0.330574	0.346893
Os08t0110100	500	599	0.365257	0.353151	0.354672	0.332576
Os09t0369400	300	399	0.265182	0.274325	0.275605	0.284419
Os09t0369400	400	499	0.300945	0.287991	0.291653	0.296933
Os09t0369400	500	599	0.295112	0.264248	0.30469	0.266395
Os09t0369400	600	699	0.310192	0.303908	0.313039	0.305821
Os09t0369400	700	799	0.365357	0.346403	0.35504	0.345828
Os09t0369400	800	899	0.24577	0.216044	0.232181	0.220252
Os09t0369400	900	999	0.34338	0.317919	0.32026	0.30552
Os09t0369400	1000	1099	0.280396	0.249129	0.262251	0.238537
Os09t0369400	1100	1199	0.277041	0.275064	0.304913	0.269182
Os09t0369400	1200	1299	0.302264	0.269451	0.281617	0.283173
Os09t0369400	1300	1399	0.296787	0.27017	0.271203	0.272631
Os09t0369400	1400	1499	0.260584	0.22538	0.22958	0.248833
Os04t0619300	200	299	0.28722	0.270716	0.365693	0.277208
Os04t0619300	300	399	0.305877	0.294753	0.338063	0.311905
Os04t0619300	400	499	0.332236	0.306009	0.340024	0.33155
Os04t0619300	500	599	0.27583	0.21444	0.247003	0.268729
Os04t0619300	600	699	0.315567	0.31053	0.348635	0.326858
Os04t0619300	700	799	0.288375	0.256532	0.312452	0.289582
Os04t0619300	800	899	0.438265	0.431286	0.452851	0.426935
Os04t0619300	900	999	0.374026	0.331688	0.349325	0.311499
Os04t0619300	1000	1099	0.333799	0.307377	0.326218	0.342833
Os04t0619300	1100	1199	0.340857	0.312657	0.364257	0.327222
Os04t0619300	1200	1299	0.379812	0.378724	0.405669	0.390567
Os04t0619300	1400	1499	0.371951	0.329696	0.379814	0.391139
Os04t0619300	1500	1599	0.317481	0.277764	0.311387	0.316692
Os04t0619300	1600	1699	0.308845	0.335367	0.421243	0.310038
Os07t0508000	500	599	0.349514	0.301485	0.365972	0.328981
Os07t0508000	600	699	0.342826	0.322285	0.366859	0.338181
Os07t0508000	800	899	0.343145	0.309218	0.328554	0.305343
Os07t0508000	900	999	0.416777	0.393157	0.420055	0.379735
Os07t0508000	1000	1099	0.31989	0.292872	0.307762	0.270781
Os07t0508000	1100	1199	0.3268	0.313605	0.336636	0.333485
Os07t0508000	1200	1299	0.33072	0.260076	0.318715	0.313714
Os07t0508000	1300	1399	0.364721	0.276888	0.334478	0.309262
Os07t0508000	1400	1499	0.370445	0.308146	0.356161	0.371776
Os07t0508000	3800	3899	0.354155	0.362296	0.389646	0.402181
Os03t0640800	100	199	0.299759	0.307063	0.302563	0.308428
Os03t0640800	200	299	0.37752	0.3502	0.357184	0.382565
Os03t0640800	300	399	0.320325	0.289335	0.325093	0.298559
Os03t0640800	400	499	0.285985	0.270001	0.347765	0.299808
Os03t0640800	500	599	0.309117	0.276152	0.316527	0.280076
Os03t0640800	600	699	0.302471	0.28341	0.337326	0.276687
Os03t0640800	700	799	0.327986	0.303289	0.379664	0.313849
Os03t0640800	800	899	0.263271	0.238043	0.284173	0.236801
Os03t0640800	900	999	0.300461	0.305737	0.319145	0.306516
Os03t0640800	1000	1099	0.297718	0.280915	0.335048	0.30897
Os03t0640800	1100	1199	0.261149	0.216865	0.311777	0.250769
Os03t0640800	1200	1299	0.3095	0.279375	0.325062	0.29309
Os03t0640800	1300	1399	0.299539	0.26772	0.340094	0.293359
Os03t0640800	1400	1499	0.305301	0.285532	0.309744	0.307147
Os03t0640800	1500	1599	0.32878	0.281146	0.35274	0.302869
Os03t0640800	1600	1699	0.407242	0.364274	0.406343	0.377438
Os03t0640800	1700	1799	0.381645	0.386457	0.409295	0.390212
Os03t0640800	1800	1899	0.380983	0.341713	0.410784	0.36353
Os03t0640800	1900	1999	0.370801	0.338052	0.358469	0.337345
Os03t0640800	2000	2099	0.49988	0.473275	0.49813	0.479047
Os03t0640800	2100	2199	0.499931	0.478035	0.512634	0.48894
Os03t0640800	2200	2299	0.414312	0.395638	0.441955	0.436955
Os03t0640800	2300	2399	0.515556	0.451944	0.50422	0.507289
Os03t0640800	2400	2499	0.431987	0.416626	0.478222	0.432281
Os03t0640800	2500	2599	0.399125	0.37966	0.424759	0.395141
Os03t0640800	2600	2699	0.366025	0.326389	0.375725	0.391112
Os03t0640800	2700	2799	0.266044	0.245714	0.303201	0.245936
Os03t0640800	2800	2899	0.323469	0.296813	0.315331	0.319169
Os09t0420600	500	599	0.334135	0.247254	0.315038	0.302825
Os06t0591400	100	199	0.290192	0.178065	0.185251	0.173667
Os06t0591400	200	299	0.286872	0.196504	0.226168	0.202741
Os05t0119300	0	99	0.280868	0.286748	0.299132	0.295263
Os05t0119300	100	199	0.39933	0.39249	0.398876	0.397433
Os05t0119300	200	299	0.241186	0.247322	0.255793	0.246495
Os05t0119300	300	399	0.193301	0.190899	0.189999	0.19486
Os05t0119300	400	499	0.268444	0.264255	0.270382	0.261103
Os05t0119300	500	599	0.319217	0.308101	0.348833	0.316061
Os05t0119300	600	699	0.269369	0.250785	0.270667	0.268829
Os05t0119300	700	799	0.247227	0.240242	0.247462	0.256438
Os05t0119300	800	899	0.207706	0.191552	0.214845	0.199857
Os01t0111200	200	299	0.33087	0.304752	0.349951	0.295665
Os01t0111200	300	399	0.277957	0.246685	0.339106	0.277059
Os01t0111200	400	499	0.422608	0.370762	0.421971	0.387883
Os01t0111200	500	599	0.321461	0.298882	0.336469	0.30599
Os01t0111200	600	699	0.292958	0.259849	0.3052	0.254805
Os01t0111200	700	799	0.299546	0.254355	0.29894	0.297821
Os01t0111200	800	899	0.310876	0.251462	0.285959	0.293982
Os01t0111200	900	999	0.280403	0.221825	0.272694	0.261665
Os01t0111200	1000	1099	0.261586	0.225773	0.26897	0.229326
Os01t0111200	1100	1199	0.289587	0.245812	0.288686	0.245476
Os01t0111200	1200	1299	0.24328	0.217099	0.266381	0.251706
Os01t0111200	2000	2099	0.404741	0.408288	0.45144	0.438768
Os01t0111200	2100	2199	0.396877	0.390914	0.388361	0.371759
Os01t0111200	2200	2299	0.478719	0.454425	0.460967	0.461068
Os09t0438000	800	899	0.41211	0.439089	0.464905	0.474489
Os09t0438000	900	999	0.388443	0.385435	0.403894	0.477106
Os09t0438000	1000	1099	0.390209	0.354923	0.410933	0.421058
Os09t0438000	1500	1599	0.458645	0.41619	0.47887	0.409902
Os09t0438000	1600	1699	0.419034	0.395659	0.4452	0.428705
Os09t0438000	1700	1799	0.376772	0.318014	0.386529	0.338776
Os09t0438000	1900	1999	0.492592	0.451168	0.473668	0.461107
Os09t0438000	2000	2099	0.282265	0.235149	0.258071	0.248859
Os09t0438000	2100	2199	0.223882	0.19322	0.252044	0.227817
Os09t0438000	2200	2299	0.338521	0.297023	0.358527	0.319046
Os09t0438000	2300	2399	0.376852	0.316602	0.376872	0.320878
Os09t0438000	2400	2499	0.390574	0.335943	0.375314	0.360344
Os09t0438000	2500	2599	0.314267	0.292139	0.317203	0.322604
Os09t0438000	2600	2699	0.353051	0.300021	0.322704	0.296149
Os09t0438000	2700	2799	0.353165	0.292976	0.32528	0.31401
Os09t0438000	2900	2999	0.358596	0.322264	0.358784	0.321249
Os09t0438000	3000	3099	0.338191	0.276617	0.299759	0.30515
Os03t0711400	200	299	0.488519	0.473385	0.517762	0.473205
Os03t0711400	300	399	0.295177	0.30358	0.347891	0.292395
Os03t0711400	400	499	0.248953	0.236378	0.260091	0.241154
Os03t0711400	500	599	0.320476	0.296789	0.329465	0.322108
Os03t0711400	600	699	0.287031	0.245283	0.273924	0.251065
Os03t0711400	700	799	0.311241	0.267896	0.299649	0.248984
Os03t0711400	800	899	0.393548	0.347974	0.37072	0.35794
Os03t0711400	1000	1099	0.304333	0.277472	0.333711	0.301803
Os03t0711400	1100	1199	0.287239	0.245062	0.293952	0.278191
Os03t0711400	1200	1299	0.346012	0.306624	0.350063	0.320396
Os03t0711400	1300	1399	0.370698	0.305714	0.37	0.359525
Os03t0711400	1700	1799	0.363599	0.318563	0.399157	0.350459
Os03t0711400	1800	1899	0.290135	0.237103	0.306954	0.257435
Os03t0711400	2300	2399	0.335582	0.274201	0.344683	0.285006
Os03t0711400	2400	2499	0.287847	0.270927	0.29305	0.268553
Os03t0711400	2500	2599	0.295379	0.238643	0.267243	0.242377
Os03t0711400	2600	2699	0.249945	0.22248	0.291039	0.230604
Os03t0711400	2700	2799	0.296513	0.269777	0.316603	0.288679
Os03t0711400	2800	2899	0.311123	0.302538	0.379298	0.311626
Os03t0711400	3100	3199	0.327193	0.288686	0.357668	0.286111
Os03t0711400	3200	3299	0.296212	0.23077	0.269392	0.23046
Os03t0711400	3300	3399	0.323167	0.294242	0.337188	0.280447
Os03t0711400	3400	3499	0.393397	0.3762	0.418853	0.380104
Os03t0711400	3500	3599	0.277984	0.29492	0.325656	0.267024
Os03t0711400	3600	3699	0.305318	0.301559	0.323108	0.301365
Os03t0711400	3700	3799	0.345256	0.346601	0.36771	0.356782
Os03t0711400	3800	3899	0.339422	0.317438	0.366998	0.324325
Os03t0711400	3900	3999	0.35753	0.328859	0.368863	0.317921
Os03t0711400	4000	4099	0.294092	0.247492	0.296921	0.271807
Os07t0570300	400	499	0.34673	0.271687	0.298923	0.279029
Os07t0570300	800	899	0.356633	0.320282	0.384855	0.341397
Os07t0570300	900	999	0.345472	0.327843	0.376407	0.316966
Os07t0570300	1000	1099	0.277584	0.23783	0.356543	0.292888
Os07t0570300	1100	1199	0.319529	0.256757	0.29303	0.277188
Os07t0570300	1200	1299	0.251904	0.212174	0.272818	0.24267
Os07t0570300	1300	1399	0.374257	0.344192	0.3525	0.35594
Os07t0570300	1400	1499	0.297332	0.270391	0.287899	0.27217
Os07t0570300	1500	1599	0.334591	0.310305	0.331681	0.315429
Os07t0570300	1800	1899	0.32213	0.255067	0.342755	0.316337
Os07t0570300	2200	2299	0.397266	0.373077	0.411123	0.398556
Os07t0570300	2300	2399	0.333063	0.27917	0.28717	0.328189
Os07t0570300	2400	2499	0.3097	0.259874	0.29753	0.305175
Os07t0570300	2500	2599	0.311562	0.249484	0.292907	0.258187
Os07t0570300	2600	2699	0.299795	0.26418	0.279458	0.255836
Os07t0570300	2700	2799	0.271488	0.268636	0.26296	0.244675
Os07t0570300	2800	2899	0.312198	0.326357	0.32535	0.312912
Os07t0570300	2900	2999	0.31306	0.316426	0.380774	0.300266
Os01t0850100	100	199	0.350528	0.324886	0.361268	0.381138
Os01t0850100	200	299	0.35017	0.340949	0.374898	0.372347
Os01t0850100	300	399	0.324609	0.324403	0.338456	0.317586
Os01t0850100	400	499	0.377074	0.341868	0.345323	0.332955
Os01t0850100	500	599	0.271382	0.237162	0.247355	0.264229
Os01t0850100	600	699	0.257263	0.196118	0.249093	0.258042
Os01t0850100	700	799	0.327356	0.292238	0.304651	0.303725
Os01t0850100	800	899	0.347419	0.307026	0.313535	0.312266
Os01t0850100	900	999	0.271013	0.21737	0.245985	0.240388
Os01t0850100	1000	1099	0.250762	0.240814	0.253488	0.241231
Os01t0850100	1100	1199	0.272246	0.242136	0.242143	0.282937
Os01t0850100	1200	1299	0.284315	0.25781	0.259996	0.273051
Os01t0850100	1300	1399	0.354852	0.322137	0.313843	0.344403
Os01t0850100	1400	1499	0.341833	0.30627	0.300694	0.332234
Os01t0850100	1500	1599	0.343685	0.300611	0.319709	0.329984
Os01t0850100	1600	1699	0.300949	0.280162	0.287328	0.291587
Os09t0106700	200	299	0.391209	0.33428	0.391068	0.335002
Os09t0106700	300	399	0.30805	0.298366	0.308766	0.30691
Os09t0106700	400	499	0.302011	0.278817	0.314312	0.290022
Os09t0106700	500	599	0.345633	0.282634	0.322485	0.282473
Os09t0106700	600	699	0.316947	0.282963	0.304352	0.300019
Os09t0106700	700	799	0.272627	0.250953	0.340619	0.274567
Os09t0106700	800	899	0.259356	0.212433	0.251577	0.236425
Os09t0106700	900	999	0.271908	0.235356	0.240504	0.251101
Os09t0106700	1000	1099	0.320581	0.300474	0.316584	0.319344
Os09t0106700	1100	1199	0.26967	0.246303	0.263827	0.241059
Os09t0106700	1200	1299	0.344833	0.312912	0.363971	0.321909
Os09t0106700	1300	1399	0.289051	0.278257	0.335076	0.292907
Os04t0620000	100	199	0.347946	0.358004	0.3701	0.362277
Os04t0620000	200	299	0.345805	0.326681	0.347758	0.327771
Os04t0620000	300	399	0.284538	0.264144	0.297104	0.262415
Os04t0620000	400	499	0.250327	0.222642	0.27435	0.23094
Os04t0620000	500	599	0.345584	0.336516	0.36235	0.313726
Os04t0620000	600	699	0.35929	0.348247	0.387414	0.352721
Os04t0620000	700	799	0.275472	0.26558	0.284592	0.265759
Os04t0620000	800	899	0.251537	0.218918	0.278942	0.233672
Os04t0620000	900	999	0.264524	0.248746	0.287867	0.216529
Os04t0620000	1000	1099	0.322084	0.254644	0.326972	0.28178
Os04t0620000	1100	1199	0.335852	0.317131	0.369352	0.31242
Os04t0620000	1200	1299	0.28576	0.243586	0.297902	0.246521
Os04t0620000	1300	1399	0.255185	0.230156	0.249588	0.249015
Os04t0620000	1400	1499	0.311445	0.296544	0.316626	0.277535
Os04t0620000	1500	1599	0.314397	0.290758	0.302323	0.29403
Os04t0620000	1600	1699	0.300556	0.264973	0.311161	0.268068
Os04t0620000	1700	1799	0.292605	0.266015	0.317879	0.269632
Os04t0620000	1800	1899	0.27462	0.255712	0.287723	0.242012
Os04t0620000	1900	1999	0.380423	0.370307	0.38895	0.367989
Os04t0620000	2000	2099	0.303157	0.254672	0.312676	0.277447
Os04t0620000	2100	2199	0.385932	0.328361	0.352322	0.319798
Os04t0620000	2200	2299	0.299862	0.29573	0.336306	0.296075
Os04t0620000	2300	2399	0.264663	0.254165	0.283513	0.248302
Os04t0620000	2800	2899	0.358526	0.304866	0.358437	0.299529
Os04t0620000	2900	2999	0.316788	0.243668	0.303188	0.286182
Os04t0620000	3000	3099	0.292081	0.287157	0.288805	0.283719
Os04t0620000	3100	3199	0.278843	0.267281	0.285231	0.258434
Os04t0620000	3200	3299	0.300968	0.247366	0.306341	0.220084
Os04t0620000	3300	3399	0.286794	0.244959	0.291324	0.25374
Os04t0620000	3400	3499	0.227605	0.202198	0.268336	0.211193
Os04t0620000	3500	3599	0.261229	0.217574	0.258046	0.224214
Os04t0620000	3600	3699	0.29384	0.277899	0.299461	0.291652
Os04t0620000	3700	3799	0.327025	0.277329	0.317995	0.278642
Os04t0620000	3800	3899	0.31031	0.296209	0.298874	0.293583
Os04t0620000	3900	3999	0.220684	0.229293	0.238773	0.227169
Os04t0620000	4000	4099	0.325616	0.331103	0.34665	0.326257
Os04t0620000	4100	4199	0.236759	0.215716	0.251585	0.209403
Os04t0620000	4200	4299	0.3298	0.335184	0.368657	0.328134
Os04t0620000	4300	4399	0.408914	0.390829	0.423292	0.38509
Os04t0620000	4400	4499	0.301077	0.251395	0.319652	0.244571
Os04t0620000	4500	4599	0.400485	0.394268	0.41178	0.39115
Os04t0620000	4600	4699	0.283152	0.258517	0.291016	0.262032
Os04t0620000	4700	4799	0.245165	0.219588	0.247413	0.216401
Os04t0620000	4800	4899	0.350807	0.317963	0.358902	0.332413
Os04t0620000	4900	4999	0.440893	0.452348	0.459786	0.438208
Os04t0620000	5000	5099	0.301684	0.315371	0.355481	0.328155
Os04t0620000	5100	5183	0.3811	0.30485	0.305184	0.30013
Os08t0502800	1100	1199	0.345721	0.273963	0.294038	0.321006
Os08t0502800	1200	1299	0.338573	0.301618	0.351052	0.298914
Os08t0502800	1300	1399	0.262478	0.237905	0.306782	0.261789
Os01t0646800	0	99	0.385121	0.409053	0.400852	0.440753
Os01t0646800	100	199	0.343447	0.328245	0.360799	0.353087
Os01t0646800	200	299	0.349654	0.306065	0.317331	0.327839
Os01t0646800	400	499	0.257065	0.238049	0.241939	0.250327
Os01t0646800	800	899	0.317252	0.292976	0.330487	0.308675
Os01t0646800	900	999	0.401809	0.399068	0.441986	0.380272
Os02t0717900	200	299	0.507631	0.471966	0.519197	0.501817
Os02t0717900	300	399	0.317151	0.286325	0.329712	0.31883
Os09t0529700	200	299	0.329756	0.292629	0.331161	0.313575
Os09t0529700	300	399	0.336588	0.315105	0.331488	0.313925
Os02t0512000	100	199	0.299646	0.329116	0.316984	0.348495
Os02t0512000	200	299	0.279484	0.289433	0.299116	0.306925
Os02t0512000	300	399	0.416299	0.426966	0.421095	0.404056
Os02t0512000	400	499	0.30971	0.31626	0.347138	0.354386
Os02t0512000	900	999	0.181082	0.20502	0.226736	0.22115
Os02t0512000	1000	1099	0.231494	0.228294	0.237947	0.257311
Os02t0512000	1100	1199	0.197733	0.196305	0.215392	0.217884
Os02t0512000	1200	1260	0.207403	0.196806	0.238058	0.248746
Os02t0177800	0	99	0.259687	0.269808	0.267963	0.270167
Os02t0177800	100	199	0.233853	0.245174	0.26328	0.253318
Os02t0177800	200	299	0.238217	0.218117	0.251503	0.233965
Os02t0177800	300	399	0.286428	0.266127	0.324205	0.272577
Os02t0177800	400	499	0.25968	0.255408	0.293247	0.263604
Os02t0177800	500	599	0.281792	0.286284	0.338658	0.282532
Os02t0177800	700	799	0.382266	0.356253	0.345377	0.327449
Os02t0177800	800	899	0.305101	0.276468	0.315313	0.253913
Os02t0177800	900	999	0.305645	0.341871	0.348289	0.313689
Os02t0177800	1000	1099	0.34083	0.299916	0.374253	0.319197
Os02t0177800	1100	1199	0.380383	0.359531	0.398993	0.376014
Os02t0177800	1200	1299	0.325017	0.312222	0.337851	0.316142
Os08t0557500	300	399	0.340707	0.333786	0.36668	0.328191
Os08t0557500	500	599	0.368813	0.313753	0.352412	0.323945
Os06t0210900	200	299	0.40072	0.362792	0.355755	0.338536
Os06t0210900	300	399	0.298303	0.279783	0.319586	0.32339
Os06t0210900	400	499	0.362937	0.351775	0.381205	0.375108
Os06t0210900	500	599	0.264781	0.253868	0.254577	0.265305
Os06t0210900	700	799	0.355824	0.349006	0.342832	0.376478
Os06t0210900	800	899	0.449876	0.376645	0.419499	0.41242
Os06t0210900	1500	1599	0.310853	0.319411	0.314054	0.329065
Os03t0307100	100	199	0.303463	0.280006	0.332419	0.297039
Os03t0307100	200	299	0.267441	0.242758	0.2824	0.247552
Os03t0307100	300	399	0.264987	0.220562	0.278598	0.25671
Os03t0307100	400	499	0.240611	0.20437	0.238717	0.218094
Os03t0307100	500	599	0.254014	0.231084	0.256666	0.241321
Os03t0307100	600	699	0.24451	0.225119	0.278555	0.209657
Os03t0307100	700	799	0.260139	0.247162	0.28088	0.257607
Os03t0307100	800	899	0.304391	0.270706	0.304349	0.286439
Os03t0307100	900	999	0.259256	0.220727	0.263459	0.24057
Os03t0307100	1000	1099	0.316162	0.285998	0.354342	0.288629
Os03t0307100	1100	1199	0.379653	0.34495	0.38305	0.365236
Os03t0307100	1200	1299	0.30718	0.262116	0.337985	0.299634
Os03t0307100	1300	1399	0.362564	0.295329	0.355472	0.321274
Os03t0307100	1900	1999	0.332872	0.256369	0.343161	0.299797
Os03t0307100	2000	2099	0.245501	0.267778	0.295158	0.278191
Os03t0307100	2100	2199	0.327441	0.290066	0.323932	0.329562
Os03t0307100	2200	2299	0.364097	0.291526	0.34567	0.321082
Os03t0307100	2300	2399	0.322515	0.300271	0.339391	0.296866
Os03t0307100	2400	2499	0.285898	0.261594	0.283623	0.251674
Os03t0307100	2500	2599	0.325436	0.241882	0.308273	0.284239
Os03t0307100	2600	2699	0.375111	0.308029	0.324169	0.319994
Os03t0307100	2700	2799	0.355932	0.298652	0.356545	0.352588
Os03t0307100	2800	2899	0.301849	0.286729	0.302283	0.294668
Os03t0307100	2900	2999	0.335733	0.327793	0.331076	0.320657
Os03t0307100	3000	3099	0.402042	0.424131	0.489814	0.469572
Os02t0549700	300	399	0.350977	0.362707	0.408953	0.403526
Os02t0549700	400	499	0.327331	0.316758	0.357676	0.368439
Os02t0549700	600	699	0.42967	0.433374	0.448939	0.445715
Os02t0549700	700	799	0.329878	0.294488	0.330563	0.322859
Os05t0357600	1500	1599	0.341438	0.335332	0.373139	0.350978
Os01t0587000	0	99	0.429321	0.408112	0.439032	0.382966
Os01t0587000	100	199	0.395921	0.389506	0.401869	0.427777
Os01t0587000	200	299	0.341848	0.362938	0.348537	0.347027
Os01t0587000	300	399	0.290403	0.295942	0.298836	0.31294
Os01t0587000	400	499	0.207086	0.214024	0.222078	0.222454
Os01t0587000	500	599	0.254946	0.254092	0.274122	0.261466
Os01t0587000	600	699	0.293244	0.265214	0.286463	0.286374
Os01t0587000	700	799	0.338049	0.315845	0.355705	0.316039
Os01t0587000	800	899	0.223585	0.204845	0.241381	0.225537
Os01t0587000	900	999	0.226565	0.209547	0.221124	0.208336
Os01t0587000	1000	1099	0.199483	0.203795	0.223517	0.205824
Os01t0587000	1100	1199	0.258788	0.241739	0.275929	0.231593
Os01t0587000	1200	1299	0.191043	0.178286	0.205021	0.190981
Os01t0587000	1300	1399	0.233235	0.220004	0.245086	0.238157
Os01t0587000	1400	1499	0.264799	0.244496	0.263556	0.250102
Os01t0927600	100	199	0.258759	0.205297	0.256734	0.201701
Os01t0927600	200	299	0.231545	0.208328	0.237861	0.225312
Os01t0927600	300	399	0.199343	0.192442	0.214652	0.208252
Os01t0927600	400	499	0.239894	0.214365	0.247049	0.225231
Os01t0927600	500	599	0.257795	0.239161	0.254211	0.251331
Os01t0927600	600	699	0.23132	0.216518	0.230479	0.234072
Os01t0927600	700	799	0.184898	0.175235	0.188445	0.178704
Os01t0927600	800	899	0.186359	0.169478	0.182714	0.191892
Os01t0927600	900	999	0.200885	0.175367	0.189582	0.186744
Os01t0927600	1000	1099	0.263551	0.263666	0.279168	0.262025
Os01t0927600	1100	1199	0.199384	0.160946	0.193934	0.16794
Os01t0927600	1200	1299	0.222737	0.213046	0.241008	0.217499
Os01t0927600	1300	1399	0.190582	0.163109	0.179702	0.171374
Os01t0927600	1400	1499	0.284839	0.268137	0.282728	0.263299
Os01t0927600	1500	1599	0.238338	0.217002	0.228403	0.224508
Os01t0927600	1600	1699	0.163799	0.135317	0.149971	0.160278
Os01t0927600	1700	1799	0.204258	0.194367	0.213863	0.213311
Os01t0927600	1800	1899	0.22483	0.194829	0.216268	0.206183
Os01t0927600	1900	1999	0.157352	0.162342	0.179976	0.154385
Os01t0927600	2000	2099	0.234984	0.208858	0.269032	0.227952
Os01t0927600	2100	2199	0.214136	0.218582	0.218998	0.234396
Os01t0927600	2200	2299	0.205962	0.194837	0.214222	0.205308
Os01t0927600	2300	2399	0.203475	0.179578	0.196799	0.179393
Os01t0927600	2400	2499	0.241462	0.231995	0.248305	0.243339
Os01t0927600	2500	2599	0.232744	0.221157	0.250925	0.258696
Os01t0927600	2600	2699	0.230173	0.192986	0.23303	0.225262
Os01t0927600	2700	2799	0.209828	0.209008	0.203852	0.209588
Os01t0927600	2800	2899	0.27025	0.248861	0.26433	0.250046
Os01t0927600	2900	2999	0.206207	0.179648	0.215247	0.18808
Os01t0927600	3000	3099	0.334892	0.329195	0.35169	0.334956
Os06t0606100	100	199	0.321221	0.299532	0.331192	0.283071
Os06t0606100	200	299	0.311528	0.269982	0.292611	0.318896
Os06t0606100	2000	2099	0.355768	0.36152	0.380758	0.356766
Os06t0606100	2100	2199	0.344158	0.344397	0.358226	0.34462
Os04t0490600	300	399	0.307337	0.235143	0.298168	0.268043
Os04t0490600	400	499	0.305277	0.271432	0.313339	0.280831
Os04t0490600	500	599	0.349988	0.272926	0.337653	0.306923
Os04t0490600	600	699	0.30073	0.241341	0.331023	0.297452
Os04t0490600	700	799	0.328297	0.235891	0.32896	0.240704
Os04t0490600	1300	1399	0.337864	0.283746	0.306179	0.280034
Os04t0490600	1400	1499	0.408956	0.383634	0.448081	0.396982
Os03t0180000	1600	1699	0.43664	0.379075	0.44103	0.402964
Os03t0180000	1800	1899	0.387324	0.366221	0.409946	0.389614
Os07t0173501	0	99	0.242017	0.244339	0.267453	0.235178
Os07t0173501	100	199	0.220847	0.232211	0.265057	0.23078
Os07t0173501	200	299	0.277855	0.279795	0.309995	0.279985
Os07t0173501	300	399	0.321276	0.33558	0.385388	0.308797
Os07t0173501	400	499	0.225968	0.207872	0.247608	0.201411
Os07t0173501	500	599	0.381228	0.377209	0.379433	0.377773
Os07t0173501	600	699	0.321717	0.271279	0.319977	0.303448
Os12t0548300	700	799	0.394855	0.415931	0.436251	0.384261
Os12t0548300	800	899	0.399901	0.350286	0.393121	0.351573
Os07t0614300	900	999	0.387732	0.327279	0.354668	0.333473
Os07t0614300	1000	1099	0.318583	0.316484	0.356764	0.361533
Os02t0763900	200	299	0.356811	0.270269	0.341493	0.308419
Os02t0763900	300	399	0.323671	0.317065	0.354278	0.34337
Os02t0763900	400	499	0.313516	0.305798	0.343655	0.30465
Os02t0763900	500	599	0.28336	0.275528	0.279059	0.266476
Os02t0763900	600	699	0.252665	0.208286	0.25494	0.228519
Os02t0763900	700	799	0.257784	0.245657	0.251021	0.231671
Os02t0763900	800	899	0.222829	0.207311	0.204759	0.210215
Os02t0763900	900	999	0.325542	0.289025	0.307965	0.300947
Os02t0763900	1000	1099	0.260922	0.211389	0.292463	0.232484
Os02t0763900	1400	1499	0.361335	0.291413	0.347019	0.352954
Os02t0763900	1500	1599	0.325069	0.281018	0.304422	0.27588
Os02t0763900	1600	1699	0.306821	0.283567	0.296782	0.290465
Os12t0147500	700	799	0.387978	0.396347	0.44909	0.40144
Os12t0147500	1600	1699	0.417406	0.379329	0.403925	0.423973
Os10t0400800	300	399	0.285537	0.25146	0.272113	0.26035
Os10t0400800	400	499	0.286602	0.270241	0.326695	0.249656
Os10t0400800	500	599	0.374859	0.377696	0.395788	0.33925
Os10t0400800	600	699	0.360452	0.329201	0.362339	0.335672
Os10t0400800	700	799	0.232889	0.212375	0.266287	0.245327
Os10t0400800	800	899	0.323214	0.274814	0.373188	0.324421
Os10t0400800	1100	1199	0.273943	0.258418	0.325096	0.270363
Os10t0400800	1600	1699	0.376414	0.326586	0.373022	0.341157
Os10t0400800	1700	1799	0.280916	0.26876	0.327772	0.286342
Os10t0400800	1800	1899	0.453572	0.436739	0.477752	0.426814
Os10t0400800	1900	1999	0.3869	0.294146	0.401139	0.352693
Os05t0179300	500	599	0.269577	0.211631	0.250536	0.220558
Os05t0179300	600	699	0.256535	0.198562	0.219154	0.194549
Os05t0179300	700	799	0.285404	0.250823	0.268522	0.248915
Os05t0179300	800	899	0.301938	0.266219	0.287929	0.256061
Os05t0179300	900	999	0.274109	0.219216	0.258768	0.221291
Os05t0179300	1000	1099	0.286282	0.231533	0.303769	0.235273
Os05t0179300	1400	1499	0.288899	0.231057	0.305334	0.197511
Os05t0179300	1500	1599	0.294505	0.210772	0.285241	0.214003
Os05t0179300	1600	1699	0.290014	0.243342	0.295498	0.232782
Os05t0179300	1700	1799	0.253682	0.205108	0.264376	0.217549
Os10t0444700	100	199	0.337827	0.312353	0.333666	0.317264
Os10t0444700	200	299	0.303473	0.293717	0.292349	0.300829
Os10t0444700	300	399	0.226867	0.2397	0.247442	0.249605
Os10t0444700	400	499	0.269728	0.240573	0.268572	0.277478
Os10t0444700	500	599	0.218159	0.20883	0.226177	0.225611
Os10t0444700	600	699	0.198435	0.186473	0.204068	0.217107
Os10t0444700	700	799	0.202425	0.18723	0.213085	0.214646
Os10t0444700	800	899	0.226557	0.201975	0.234829	0.228924
Os10t0444700	900	999	0.165886	0.138121	0.163357	0.162485
Os10t0444700	1000	1099	0.186026	0.170385	0.197733	0.187051
Os10t0444700	1100	1199	0.229526	0.221676	0.249129	0.243938
Os10t0444700	1200	1299	0.279363	0.251178	0.296833	0.290178
Os10t0444700	1300	1399	0.246554	0.224249	0.251178	0.252523
Os10t0444700	1400	1499	0.246531	0.221036	0.277535	0.250848
Os10t0444700	1500	1599	0.224062	0.208369	0.224936	0.222887
Os10t0444700	1600	1699	0.222963	0.204702	0.241512	0.241775
Os10t0444700	1700	1799	0.250337	0.23932	0.270008	0.261534
Os10t0444700	1800	1899	0.286314	0.280593	0.309671	0.296195
Os10t0444700	1900	1999	0.413765	0.357696	0.402797	0.423267
Os06t0167100	200	299	0.372222	0.299649	0.341492	0.332552
Os06t0167100	300	399	0.282314	0.269376	0.291422	0.268435
Os06t0167100	400	499	0.293756	0.291244	0.34774	0.293483
Os06t0167100	500	599	0.238435	0.238764	0.270296	0.248855
Os06t0167100	600	699	0.271215	0.263384	0.271309	0.264917
Os06t0167100	700	799	0.398749	0.370398	0.407473	0.358514
Os06t0167100	800	899	0.267817	0.203549	0.250723	0.216772
Os06t0167100	900	999	0.247143	0.197255	0.269929	0.237953
Os06t0167100	1000	1099	0.336627	0.257032	0.331214	0.276936
Os06t0167100	1100	1199	0.318816	0.249137	0.26901	0.265258
Os06t0167100	1200	1299	0.296919	0.268026	0.359318	0.271545
Os06t0167100	1300	1399	0.310029	0.250741	0.299616	0.269969
Os06t0167100	1400	1499	0.280462	0.259005	0.292493	0.271268
Os06t0167100	1500	1599	0.357495	0.301631	0.327361	0.282032
Os06t0167100	1700	1799	0.352794	0.300375	0.383031	0.331905
Os06t0167100	1800	1899	0.303083	0.260414	0.335836	0.280568
Os06t0167100	1900	1999	0.324097	0.236072	0.318718	0.257599
Os06t0167100	2000	2099	0.342391	0.293624	0.341631	0.316237
Os06t0167100	2100	2199	0.231485	0.214341	0.234553	0.247915
Os06t0167100	2200	2299	0.29364	0.264092	0.280328	0.291751
Os06t0167100	2300	2399	0.27202	0.25549	0.254974	0.267734
Os06t0167100	2400	2499	0.261152	0.225696	0.238222	0.223826
Os06t0167100	2500	2599	0.311646	0.256551	0.291581	0.244678
Os06t0167100	2600	2699	0.307918	0.285694	0.309187	0.27545
Os06t0167100	2700	2799	0.321067	0.293576	0.333593	0.285164
Os06t0167100	2800	2899	0.32803	0.346968	0.346965	0.330739
Os06t0167100	2900	2999	0.361271	0.386475	0.402743	0.383215
Os11t0568500	100	199	0.370484	0.304873	0.39675	0.344321
Os11t0568500	200	299	0.361954	0.316164	0.387269	0.306191
Os11t0568500	700	799	0.395527	0.400359	0.39203	0.39118
Os04t0433200	100	199	0.455971	0.437472	0.469656	0.424672
Os04t0433200	200	299	0.319907	0.311587	0.380308	0.313027
Os04t0433200	300	399	0.37735	0.364959	0.382637	0.355145
Os05t0585900	100	199	0.391774	0.325198	0.406344	0.344682
Os05t0585900	200	299	0.350636	0.30908	0.379865	0.36151
Os05t0585900	400	499	0.342588	0.280327	0.34979	0.306678
Os05t0585900	500	599	0.376299	0.387552	0.383693	0.374002
Os05t0585900	600	699	0.341589	0.342688	0.371589	0.357987
Os05t0585900	700	799	0.277592	0.243931	0.275266	0.252426
Os05t0585900	800	899	0.288326	0.292201	0.356467	0.31615
Os05t0585900	900	999	0.253237	0.215414	0.246192	0.250051
Os05t0585900	1000	1099	0.277055	0.263212	0.267958	0.259449
Os05t0585900	1100	1199	0.366676	0.368181	0.404774	0.353453
Os05t0585900	1200	1299	0.249438	0.236821	0.278227	0.283525
Os05t0585900	1300	1399	0.383212	0.361893	0.359513	0.357085
Os05t0585900	1400	1499	0.303492	0.346363	0.380945	0.341015
Os07t0134200	1400	1499	0.415978	0.34023	0.394447	0.360332
Os07t0134200	1500	1599	0.38688	0.291032	0.427059	0.359797
Os07t0134200	1700	1799	0.342349	0.301173	0.37623	0.340801
Os07t0134200	1800	1899	0.338597	0.28506	0.355275	0.301997
Os07t0134200	2100	2199	0.32616	0.294282	0.343267	0.307595
Os07t0134200	2500	2599	0.356041	0.306063	0.422314	0.373966
Os05t0362300	200	299	0.31987	0.262469	0.339258	0.28254
Os05t0362300	300	399	0.316617	0.267746	0.333264	0.313642
Os05t0362300	400	499	0.292386	0.245077	0.33965	0.296147
Os05t0362300	500	599	0.249433	0.230612	0.293732	0.224063
Os05t0362300	600	699	0.260362	0.27146	0.290097	0.234944
Os05t0362300	700	799	0.333569	0.31372	0.36154	0.341207
Os01t0149400	100	199	0.402155	0.386267	0.445229	0.389961
Os01t0149400	200	269	0.261493	0.254739	0.310648	0.260791
Os01t0826400	100	199	0.330304	0.270871	0.298511	0.324096
Os01t0826400	200	299	0.281572	0.245659	0.256334	0.278162
Os01t0826400	300	399	0.300443	0.29495	0.301049	0.324558
Os01t0826400	400	499	0.348835	0.312989	0.330785	0.323584
Os01t0826400	500	599	0.299211	0.288663	0.297705	0.295767
Os01t0826400	600	699	0.309159	0.281881	0.305321	0.318084
Os01t0826400	700	799	0.382252	0.393271	0.402345	0.409659
Os01t0826400	800	899	0.281648	0.267877	0.283032	0.291991
Os01t0826400	900	999	0.330415	0.288854	0.297289	0.308369
Os01t0826400	1000	1099	0.35836	0.343452	0.35047	0.365364
Os01t0826400	1100	1199	0.331685	0.312175	0.309327	0.349363
Os01t0826400	1600	1699	0.416298	0.396844	0.407862	0.428267
Os01t0826400	1700	1799	0.289584	0.259752	0.267144	0.282454
Os01t0826400	1800	1899	0.265744	0.211137	0.233053	0.244571
Os05t0539700	500	599	0.366425	0.302447	0.377932	0.319978
Os05t0539700	700	799	0.319831	0.221974	0.276891	0.279646
Os05t0539700	800	899	0.268126	0.216737	0.271319	0.251141
Os05t0539700	900	999	0.327392	0.281283	0.343245	0.307869
Os05t0539700	1000	1099	0.251449	0.187441	0.233166	0.232216
Os05t0539700	1100	1199	0.260739	0.249396	0.253703	0.230965
Os05t0539700	1200	1299	0.291614	0.266384	0.319887	0.288271
Os05t0539700	1300	1399	0.342396	0.333439	0.373171	0.352532
Os05t0539700	1400	1487	0.572066	0.447609	0.515235	0.464228
Os11t0582100	100	199	0.311505	0.256921	0.296382	0.29491
Os11t0582100	200	299	0.375658	0.302764	0.338349	0.311599
Os01t0945600	100	199	0.362215	0.323907	0.340824	0.333719
Os01t0945600	200	299	0.425974	0.404779	0.413717	0.438146
Os01t0945600	300	399	0.33533	0.296699	0.308829	0.300669
Os01t0945600	400	499	0.366504	0.337247	0.376074	0.397555
Os01t0945600	800	899	0.284995	0.240753	0.264962	0.248823
Os01t0945600	900	999	0.309422	0.266745	0.281053	0.299203
Os01t0945600	1000	1099	0.294806	0.214817	0.248249	0.273676
Os01t0945600	1100	1199	0.379238	0.362018	0.398421	0.356651
Os01t0945600	1200	1299	0.279694	0.282592	0.287179	0.266056
Os01t0945600	1300	1399	0.382339	0.3775	0.404816	0.381826
Os01t0945600	1400	1499	0.431691	0.449247	0.442735	0.436939
Os01t0945600	1500	1599	0.332313	0.31288	0.31177	0.323735
Os11t0565400	1000	1099	0.387028	0.337218	0.362994	0.342348
Os02t0114200	100	199	0.301387	0.280314	0.260845	0.275363
Os02t0114200	200	299	0.248809	0.23545	0.237441	0.238336
Os02t0114200	300	399	0.260547	0.231407	0.244331	0.240683
Os02t0114200	400	499	0.206257	0.198019	0.219704	0.18672
Os02t0114200	500	599	0.241622	0.226409	0.229461	0.210808
Os02t0114200	600	699	0.191346	0.186827	0.172747	0.171276
Os02t0114200	700	799	0.191178	0.208405	0.22276	0.189284
Os02t0114200	800	899	0.220612	0.173255	0.217242	0.210797
Os02t0114200	900	999	0.268873	0.263231	0.268554	0.257385
Os02t0114200	1000	1099	0.259963	0.261625	0.262747	0.258009
Os02t0114200	1100	1199	0.207156	0.191545	0.212637	0.202303
Os02t0114200	1200	1299	0.206439	0.23271	0.238061	0.203079
Os02t0114200	1300	1399	0.247774	0.204979	0.243	0.243861
Os02t0114200	1400	1499	0.24818	0.247733	0.257139	0.240864
Os02t0114200	1500	1599	0.300958	0.289448	0.330599	0.314396
Os01t0375000	1100	1199	0.367453	0.324959	0.372743	0.380919
Os01t0375000	1200	1299	0.345316	0.276997	0.340527	0.326029
Os01t0375000	1700	1799	0.325105	0.298754	0.379542	0.322235
Os01t0375000	1800	1899	0.416519	0.380026	0.448562	0.391409
Os03t0731050	500	599	0.389522	0.354958	0.40433	0.359261
Os03t0731050	600	699	0.397139	0.279951	0.405784	0.324819
Os03t0731050	1200	1295	0.381243	0.375289	0.414941	0.409306
Os02t0126800	300	399	0.352785	0.332384	0.387956	0.345405
Os02t0126800	400	499	0.396422	0.320897	0.380986	0.341365
Os02t0126800	500	599	0.327317	0.306411	0.312131	0.346591
Os02t0126800	600	699	0.317691	0.309253	0.341198	0.307944
Os02t0126800	900	999	0.34426	0.317901	0.359795	0.288899
Os01t0869500	1000	1099	0.473908	0.417369	0.531226	0.445578
Os01t0869500	1100	1199	0.382	0.350461	0.385163	0.378508
Os01t0659200	100	199	0.275587	0.277774	0.301743	0.293484
Os01t0659200	200	299	0.230601	0.228364	0.248646	0.225978
Os01t0659200	300	399	0.243227	0.233131	0.248598	0.244439
Os01t0659200	400	499	0.196812	0.182345	0.202084	0.182785
Os01t0659200	500	599	0.168084	0.154428	0.17465	0.153162
Os01t0659200	600	699	0.141028	0.142546	0.164788	0.145815
Os01t0659200	700	799	0.27254	0.27621	0.303538	0.291337
Os01t0659200	800	899	0.298559	0.304178	0.323353	0.305031
Os01t0659200	900	999	0.412255	0.406092	0.39352	0.40065
Os01t0659200	1000	1099	0.371182	0.361173	0.368407	0.364048
Os03t0741100	100	199	0.380555	0.299029	0.318222	0.324979
Os03t0741100	400	499	0.347331	0.32968	0.318147	0.34953
Os03t0741100	500	599	0.288837	0.252085	0.269221	0.255905
Os03t0741100	600	699	0.314788	0.28711	0.297074	0.300076
Os03t0741100	700	799	0.352531	0.334711	0.333239	0.338488
Os03t0741100	800	899	0.263042	0.235485	0.233637	0.237212
Os03t0741100	900	999	0.252181	0.216082	0.219118	0.22408
Os03t0741100	1000	1099	0.410914	0.409383	0.409593	0.386947
Os03t0324600	3300	3399	0.474417	0.43156	0.511048	0.48316
Os08t0180300	200	299	0.328949	0.269299	0.338544	0.277408
Os08t0180300	300	399	0.329687	0.291284	0.362742	0.296142
Os08t0180300	400	499	0.29174	0.254615	0.302776	0.2495
Os08t0180300	500	599	0.335588	0.276183	0.344657	0.343975
Os08t0180300	1000	1099	0.285471	0.278833	0.307912	0.299517
Os08t0180300	1100	1199	0.348684	0.294847	0.352029	0.303868
Os08t0180300	1300	1399	0.371123	0.252354	0.320214	0.28726
Os08t0180300	1700	1799	0.348899	0.289448	0.328858	0.299333
Os08t0180300	1800	1899	0.3594	0.271406	0.318133	0.277826
Os08t0180300	2100	2199	0.409217	0.347624	0.407312	0.367596
Os08t0180300	2500	2599	0.378564	0.323057	0.364206	0.363705
Os08t0180300	2600	2699	0.3518	0.33319	0.327945	0.332154
Os08t0180300	3100	3199	0.27827	0.23578	0.28312	0.27212
Os08t0180300	3300	3399	0.311354	0.247677	0.274262	0.295077
Os08t0180300	3400	3499	0.328597	0.264851	0.282114	0.292599
Os08t0180300	3500	3599	0.332233	0.293443	0.315087	0.303101
Os08t0180300	3600	3699	0.301217	0.279832	0.280693	0.272141
Os08t0180300	3700	3799	0.287642	0.278997	0.291619	0.263725
Os05t0449900	600	699	0.315305	0.278765	0.320527	0.273584
Os05t0344200	600	699	0.249446	0.232853	0.257168	0.27702
Os05t0344200	700	799	0.344566	0.330467	0.360006	0.362159
Os09t0364900	100	199	0.265751	0.263052	0.298532	0.292748
Os09t0364900	200	299	0.346428	0.309577	0.385462	0.310331
Os09t0364900	300	399	0.340446	0.293434	0.369812	0.320734
Os11t0152500	100	199	0.462396	0.440008	0.484534	0.462592
Os11t0152500	200	299	0.359922	0.347838	0.338718	0.320856
Os11t0152500	300	399	0.330904	0.30929	0.347915	0.327336
Os11t0152500	400	499	0.240962	0.224998	0.235381	0.215578
Os11t0152500	500	599	0.222315	0.228386	0.245615	0.222887
Os11t0152500	600	699	0.248771	0.241461	0.260915	0.235028
Os11t0152500	700	799	0.201985	0.196976	0.210264	0.199794
Os11t0152500	800	899	0.248358	0.227093	0.263999	0.238977
Os06t0653900	100	199	0.360609	0.330078	0.327033	0.320966
Os06t0653900	200	299	0.223936	0.172748	0.208736	0.176485
Os06t0653900	300	399	0.259401	0.234194	0.264168	0.243103
Os06t0653900	400	499	0.207962	0.191242	0.225883	0.216991
Os06t0653900	500	593	0.396824	0.295233	0.347824	0.32645
Os07t0113700	100	199	0.369449	0.352529	0.345753	0.325438
Os07t0113700	200	299	0.30613	0.303544	0.301256	0.314141
Os07t0113700	300	399	0.33319	0.289023	0.329001	0.28948
Os07t0113700	400	499	0.301891	0.302566	0.306085	0.272865
Os07t0113700	500	599	0.243846	0.22806	0.247449	0.251937
Os07t0113700	600	699	0.345303	0.326186	0.387542	0.34399
Os07t0113700	700	799	0.352052	0.2915	0.376941	0.317892
Os07t0113700	800	899	0.370605	0.30946	0.354611	0.354109
Os07t0113700	1300	1399	0.520277	0.440045	0.514813	0.491578
Os07t0113700	1400	1499	0.343668	0.264839	0.343146	0.280604
Os07t0113700	1500	1599	0.323712	0.266745	0.321391	0.310119
Os07t0113700	1600	1699	0.369843	0.344347	0.361107	0.33171
Os07t0113700	1700	1799	0.334028	0.270318	0.306741	0.299992
Os07t0113700	1800	1899	0.326503	0.273581	0.299891	0.295907
Os07t0113700	1900	1999	0.369509	0.334224	0.396409	0.379009
Os07t0113700	2800	2899	0.272632	0.218673	0.29942	0.269248
Os07t0113700	2900	2999	0.25545	0.253519	0.297058	0.244476
Os07t0113700	3000	3099	0.286033	0.262654	0.280791	0.264779
Os07t0113700	3100	3199	0.313159	0.278569	0.323027	0.298838
Os07t0113700	3200	3299	0.317382	0.288382	0.347888	0.312321
Os08t0270800	600	699	0.372275	0.330351	0.347486	0.340583
Os08t0270800	700	799	0.368171	0.351446	0.364928	0.364749
Os08t0270800	800	899	0.405035	0.427488	0.456109	0.414599
Os08t0270800	1000	1099	0.331758	0.345119	0.333566	0.349807
Os03t0569900	1300	1399	0.349698	0.301623	0.369386	0.327309
Os07t0111700	500	599	0.322876	0.330985	0.37046	0.340925
Os07t0111700	700	799	0.388602	0.329945	0.352988	0.329609
Os07t0111700	800	899	0.379158	0.312033	0.350426	0.32428
Os07t0564700	100	199	0.336983	0.326	0.369283	0.300551
Os07t0564700	200	299	0.309039	0.276036	0.326453	0.306505
Os07t0564700	300	399	0.320846	0.288672	0.313775	0.32217
Os07t0564700	400	499	0.257388	0.272737	0.306199	0.24703
Os07t0564700	500	599	0.20904	0.212269	0.217469	0.221831
Os07t0564700	600	699	0.266594	0.25006	0.263721	0.256024
Os07t0564700	700	799	0.273253	0.238793	0.270059	0.256438
Os07t0564700	800	899	0.250741	0.233982	0.286263	0.251458
Os07t0564700	900	999	0.265236	0.213911	0.298266	0.223141
Os07t0564700	1000	1099	0.276493	0.213178	0.279394	0.226527
Os07t0564700	1100	1199	0.267506	0.242367	0.264127	0.242363
Os07t0564700	1200	1299	0.35717	0.340587	0.354978	0.330551
Os07t0564700	1300	1399	0.275173	0.224573	0.269374	0.253412
Os07t0564700	1400	1479	0.266512	0.221104	0.26448	0.224263
Os02t0534800	100	199	0.313129	0.323469	0.334117	0.321994
Os02t0534800	200	299	0.471682	0.472096	0.484708	0.464185
Os02t0534800	300	399	0.397034	0.408102	0.412653	0.385931
Os02t0534800	400	499	0.275969	0.268422	0.28948	0.271173
Os02t0534800	500	599	0.314545	0.308873	0.338911	0.306596
Os02t0534800	600	699	0.29181	0.289505	0.310213	0.281624
Os02t0534800	700	799	0.308481	0.320588	0.330593	0.322359
Os02t0534800	800	899	0.292836	0.274337	0.336441	0.312034
Os01t0238600	300	399	0.278333	0.229337	0.287299	0.260097
Os01t0238600	400	499	0.246461	0.202881	0.256207	0.244332
Os01t0238600	500	599	0.310122	0.293906	0.306712	0.30951
Os01t0238600	600	699	0.263348	0.262194	0.28342	0.270518
Os01t0238600	700	799	0.328609	0.300117	0.32534	0.32019
Os01t0238600	800	851	0.353228	0.300045	0.364414	0.313428
Os01t0813900	100	199	0.427477	0.387461	0.396498	0.402976
Os01t0813900	200	299	0.295205	0.277611	0.293796	0.297613
Os01t0813900	300	399	0.248648	0.218551	0.225816	0.209943
Os01t0813900	400	499	0.254765	0.230467	0.259841	0.245534
Os01t0813900	500	599	0.266879	0.20975	0.252525	0.253082
Os01t0813900	600	699	0.27269	0.21192	0.252113	0.273005
Os01t0813900	700	799	0.306543	0.252705	0.30943	0.260741
Os01t0813900	800	899	0.206382	0.188973	0.196685	0.200548
Os01t0813900	900	999	0.262062	0.243681	0.249036	0.252085
Os01t0813900	1000	1099	0.229821	0.211123	0.246014	0.226911
Os01t0813900	1100	1199	0.24376	0.202378	0.225177	0.225775
Os01t0813900	1200	1299	0.247707	0.21093	0.236273	0.232121
Os01t0813900	1300	1399	0.280982	0.265611	0.283652	0.283176
Os01t0813900	1400	1499	0.26801	0.253454	0.27594	0.251864
Os01t0813900	1500	1599	0.243485	0.224895	0.234312	0.238247
Os01t0813900	1600	1699	0.20653	0.202627	0.225694	0.209817
Os01t0813900	1700	1799	0.27027	0.241762	0.25858	0.287357
Os01t0813900	1800	1899	0.238666	0.217413	0.25325	0.249744
Os01t0813900	1900	1999	0.247277	0.19445	0.240498	0.220951
Os01t0813900	2000	2099	0.28457	0.266782	0.256908	0.276136
Os01t0813900	2100	2199	0.233395	0.240004	0.248213	0.233425
Os01t0813900	2200	2299	0.333878	0.295466	0.335023	0.327868
Os01t0813900	2300	2399	0.27188	0.258418	0.274476	0.253941
Os01t0813900	2400	2499	0.26047	0.241984	0.240414	0.248768
Os01t0813900	2500	2599	0.208705	0.211311	0.239933	0.221654
Os01t0813900	2600	2699	0.332778	0.321157	0.338918	0.343756
Os01t0813900	2700	2799	0.267064	0.25079	0.252288	0.255371
Os01t0813900	2800	2899	0.320843	0.289962	0.289798	0.275909
Os01t0813900	2900	2999	0.356254	0.335547	0.34421	0.364808
Os01t0813900	3000	3099	0.366822	0.338517	0.346642	0.336206
Os03t0408401	200	299	0.456034	0.425507	0.461969	0.46188
Os03t0408401	300	399	0.517584	0.562061	0.57148	0.522249
Os07t0681500	400	499	0.370839	0.343289	0.411221	0.379056
Os07t0681500	1500	1599	0.371133	0.317057	0.364096	0.341796
Os07t0681500	1600	1699	0.353242	0.337876	0.369762	0.334553
Os07t0681500	1700	1799	0.305673	0.27393	0.308794	0.288417
Os07t0681500	1900	1999	0.343908	0.301163	0.327106	0.303785
Os07t0681500	2000	2099	0.314989	0.243554	0.299988	0.289614
Os07t0681500	2100	2199	0.277981	0.263842	0.306802	0.260906
Os07t0681500	2200	2299	0.348291	0.293831	0.304338	0.324215
Os07t0681500	2600	2699	0.340387	0.324407	0.353769	0.355163
Os07t0681500	2700	2799	0.321443	0.267979	0.333542	0.303478
Os07t0681500	2800	2899	0.335446	0.244017	0.292383	0.304899
Os07t0681500	2900	2999	0.299631	0.250541	0.296356	0.28289
Os07t0681500	3200	3299	0.338782	0.306412	0.327357	0.327693
Os07t0681500	3300	3399	0.271962	0.250278	0.286817	0.255555
Os07t0681500	3400	3499	0.3126	0.255018	0.331484	0.26745
Os07t0681500	3500	3599	0.393007	0.339282	0.411577	0.363951
Os07t0681500	3600	3699	0.342001	0.311714	0.332623	0.31158
Os07t0681500	3700	3799	0.391737	0.342012	0.400031	0.354077
Os07t0681500	3800	3899	0.352787	0.322879	0.358499	0.300582
Os07t0681500	3900	3999	0.362532	0.343339	0.364068	0.341892
Os07t0681500	4000	4099	0.314367	0.291449	0.301392	0.317706
Os07t0245100	0	99	0.498819	0.41392	0.57586	0.467765
Os07t0245100	100	199	0.384324	0.356983	0.335158	0.358371
Os07t0245100	1400	1499	0.191868	0.171757	0.201659	0.189471
Os07t0245100	1500	1599	0.240966	0.236856	0.247035	0.251024
Os07t0245100	1600	1699	0.221095	0.19149	0.230661	0.209766
Os07t0245100	1700	1799	0.190601	0.178197	0.194635	0.19392
Os07t0245100	1800	1899	0.244087	0.229488	0.254128	0.252838
Os07t0245100	1900	1999	0.27305	0.257123	0.277657	0.250518
Os04t0418500	100	199	0.292998	0.25871	0.294269	0.279555
Os04t0418500	200	299	0.255372	0.232344	0.240713	0.24266
Os04t0418500	300	399	0.28131	0.255465	0.27562	0.285217
Os04t0418500	1300	1399	0.340902	0.292893	0.315226	0.308183
Os01t0275600	100	199	0.505902	0.476862	0.484212	0.478399
Os01t0275600	200	299	0.376144	0.342588	0.405666	0.344338
Os01t0275600	300	399	0.308716	0.311924	0.358313	0.314451
Os01t0275600	400	499	0.323746	0.276484	0.311289	0.289408
Os01t0275600	500	599	0.326267	0.276316	0.35641	0.309023
Os01t0275600	600	699	0.260128	0.249788	0.300652	0.254475
Os01t0275600	700	799	0.321662	0.277204	0.340385	0.309257
Os01t0275600	800	899	0.325647	0.297197	0.335017	0.315
Os01t0275600	900	999	0.369997	0.265872	0.304963	0.282247
Os01t0275600	1600	1699	0.362725	0.270709	0.367912	0.288409
Os04t0476800	500	599	0.340545	0.276155	0.318508	0.292478
Os04t0476800	600	699	0.299891	0.307598	0.308628	0.338813
Os04t0476800	700	799	0.275726	0.24189	0.28174	0.240011
Os04t0476800	800	899	0.373226	0.343184	0.366933	0.359867
Os04t0476800	1900	1999	0.355091	0.339451	0.354388	0.347479
Os04t0476800	2000	2099	0.272373	0.244272	0.291422	0.290912
Os04t0476800	2100	2199	0.348958	0.30848	0.365424	0.344357
Os04t0476800	2200	2299	0.379001	0.30874	0.366645	0.348931
Os04t0476800	2700	2799	0.310943	0.240381	0.280616	0.262919
Os04t0476800	2800	2899	0.290686	0.303592	0.282086	0.31246
Os04t0476800	2900	2999	0.345094	0.311822	0.355728	0.333127
Os07t0479400	300	399	0.275691	0.259549	0.27034	0.265572
Os07t0479400	400	499	0.423298	0.396907	0.442857	0.395857
Os12t0571100	100	199	0.415247	0.418033	0.440388	0.44143
Os12t0571100	200	299	0.38156	0.383949	0.382485	0.363357
Os12t0571100	300	399	0.325941	0.32065	0.329425	0.325406
Os12t0571100	400	499	0.326317	0.328528	0.334847	0.325108
Os01t0763300	100	199	0.424082	0.414473	0.438667	0.401342
Os01t0763300	200	299	0.350444	0.362809	0.359221	0.359026
Os01t0763300	300	399	0.229129	0.202237	0.247281	0.203873
Os01t0763300	400	499	0.206558	0.207341	0.234756	0.206409
Os01t0763300	500	599	0.273532	0.268985	0.292527	0.28906
Os01t0763300	600	699	0.291577	0.270295	0.283255	0.285585
Os09t0309500	300	399	0.437658	0.440189	0.425352	0.438856
Os09t0309500	400	499	0.375878	0.320706	0.355375	0.328791
Os02t0180700	100	199	0.33561	0.30811	0.314494	0.333205
Os02t0180700	200	299	0.327779	0.332094	0.369384	0.358034
Os02t0180700	300	399	0.31272	0.328461	0.337851	0.332316
Os02t0180700	400	499	0.372592	0.402062	0.426608	0.372443
Os02t0180700	500	599	0.29217	0.278856	0.295873	0.288604
Os02t0180700	600	699	0.318119	0.295681	0.289023	0.312745
Os02t0180700	700	799	0.313595	0.312028	0.333943	0.346834
Os02t0180700	800	899	0.344854	0.337635	0.335485	0.350555
Os02t0180700	900	999	0.25532	0.226073	0.235568	0.232179
Os02t0180700	1000	1099	0.279126	0.252523	0.256113	0.251039
Os02t0180700	1100	1199	0.240522	0.228719	0.21271	0.202803
Os02t0180700	1200	1299	0.292196	0.289595	0.277167	0.284931
Os01t0737800	200	299	0.361802	0.331649	0.397942	0.322242
Os01t0737800	2400	2499	0.337751	0.311388	0.361275	0.311843
Os09t0557500	1000	1099	0.482566	0.430338	0.441609	0.431483
Os09t0557500	1100	1199	0.361167	0.293433	0.317664	0.31104
Os11t0115100	200	299	0.287758	0.291435	0.330939	0.330434
Os11t0115100	300	399	0.25343	0.269783	0.298107	0.293796
Os11t0115100	400	499	0.288368	0.290296	0.294875	0.313211
Os04t0452400	400	499	0.373841	0.344375	0.380242	0.346146
Os04t0452400	500	599	0.322835	0.270527	0.307807	0.285606
Os04t0452400	900	999	0.364567	0.274647	0.309536	0.28495
Os04t0452400	1200	1299	0.31592	0.273765	0.330866	0.277132
Os04t0452400	1300	1399	0.352674	0.335699	0.363091	0.338368
Os01t0600200	800	899	0.325357	0.261307	0.285607	0.282948
Os01t0600200	900	999	0.32483	0.243164	0.273183	0.255657
Os01t0600200	1100	1199	0.346812	0.308865	0.36301	0.341588
Os01t0600200	1200	1299	0.309886	0.233478	0.289955	0.253532
Os01t0600200	1300	1399	0.358095	0.28872	0.340796	0.329093
Os01t0600200	1400	1499	0.30883	0.281965	0.33776	0.29275
Os01t0600200	1500	1599	0.335377	0.282318	0.297946	0.276105
Os01t0130000	0	99	0.395905	0.406267	0.398116	0.385983
Os01t0130000	100	199	0.481275	0.471229	0.476809	0.477459
Os01t0130000	200	299	0.32183	0.336811	0.32986	0.329618
Os01t0130000	300	399	0.345353	0.315769	0.369065	0.35858
Os01t0130000	400	499	0.244559	0.223981	0.252043	0.265125
Os01t0130000	500	599	0.302302	0.285394	0.30783	0.296719
Os01t0130000	600	699	0.254932	0.2207	0.252646	0.251678
Os01t0130000	700	799	0.235774	0.21971	0.243813	0.226752
Os01t0130000	800	899	0.225133	0.198008	0.225035	0.237231
Os01t0130000	900	999	0.231545	0.219181	0.216733	0.250825
Os01t0130000	1000	1099	0.214812	0.196436	0.231551	0.224101
Os01t0130000	1100	1199	0.248059	0.219718	0.246457	0.251661
Os01t0130000	1200	1299	0.356192	0.3464	0.396488	0.396692
Os01t0130000	1300	1399	0.33476	0.310446	0.356854	0.355974
Os04t0450800	300	399	0.673243	0.669542	0.68505	0.633722
Os04t0450800	400	499	0.26636	0.252509	0.280507	0.267424
Os04t0450800	500	599	0.424167	0.437101	0.443134	0.424665
Os04t0450800	600	699	0.342221	0.329999	0.343449	0.353241
Os04t0450800	700	799	0.407187	0.412028	0.421614	0.402501
Os12t0641500	4300	4399	0.337048	0.278706	0.345327	0.289052
Os12t0641500	4400	4499	0.283825	0.263455	0.274452	0.280335
Os12t0641500	4500	4599	0.383544	0.339033	0.368087	0.349209
Os12t0641500	4600	4699	0.316654	0.296037	0.340188	0.313923
Os12t0641500	4700	4799	0.377252	0.319303	0.377624	0.341662
Os12t0641500	4800	4899	0.361051	0.289313	0.349901	0.342567
Os03t0737200	1200	1299	0.343004	0.281197	0.339595	0.331923
Os05t0529300	200	299	0.31839	0.289	0.327412	0.312002
Os05t0529300	300	399	0.331563	0.31605	0.33538	0.341821
Os05t0529300	400	499	0.268104	0.240403	0.314574	0.242108
Os05t0529300	500	599	0.27474	0.244688	0.299514	0.259582
Os05t0529300	600	699	0.281024	0.243203	0.289407	0.237575
Os05t0529300	700	799	0.275903	0.228901	0.281167	0.262753
Os05t0529300	800	899	0.303165	0.245575	0.28851	0.261851
Os05t0529300	900	999	0.28299	0.290823	0.322987	0.305424
Os05t0529300	1000	1099	0.341622	0.259807	0.333144	0.30128
Os12t0263800	0	99	0.464409	0.440681	0.48381	0.527595
Os12t0263800	100	199	0.241915	0.221872	0.251266	0.233938
Os12t0263800	200	299	0.332849	0.348849	0.337391	0.333328
Os12t0263800	300	399	0.397848	0.390206	0.40004	0.390402
Os12t0263800	400	499	0.365679	0.28874	0.344747	0.334199
Os12t0263800	500	599	0.265406	0.250182	0.273661	0.244843
Os12t0263800	600	699	0.206292	0.196088	0.213098	0.17357
Os12t0263800	700	799	0.344246	0.292256	0.34368	0.286107
Os12t0263800	900	999	0.372662	0.280865	0.337096	0.316762
Os12t0263800	1200	1299	0.366687	0.37849	0.400466	0.383968
Os12t0263800	1300	1399	0.328505	0.343498	0.341896	0.337389
Os12t0263800	1400	1499	0.364363	0.335732	0.332786	0.315493
Os12t0263800	1500	1599	0.295835	0.252221	0.296613	0.234748
Os12t0263800	1600	1699	0.431662	0.430111	0.441203	0.442091
Os12t0263800	1700	1799	0.381694	0.383673	0.389993	0.388086
Os12t0263800	1800	1899	0.403173	0.363807	0.379206	0.364151
Os09t0392400	700	799	0.289093	0.273422	0.255287	0.292843
Os09t0392400	800	899	0.329601	0.295427	0.323246	0.304331
Os09t0392400	1000	1099	0.332815	0.295068	0.330692	0.285625
Os09t0392400	1100	1199	0.288392	0.255176	0.261199	0.277716
Os09t0392400	1200	1299	0.233555	0.179228	0.180449	0.208192
Os09t0392400	1300	1399	0.278886	0.220906	0.230854	0.233224
Os09t0392400	1400	1499	0.29111	0.248841	0.317538	0.28076
Os09t0392400	1500	1599	0.276902	0.25753	0.315741	0.276046
Os09t0392400	1600	1699	0.306064	0.266209	0.328728	0.294656
Os09t0392400	1700	1799	0.341441	0.341735	0.338211	0.350941
Os09t0392400	1800	1899	0.319397	0.319949	0.318277	0.312788
Os09t0392400	1900	1999	0.335328	0.319494	0.306954	0.321367
Os09t0392400	2000	2099	0.416678	0.414316	0.409602	0.389066
Os09t0392400	2100	2199	0.323958	0.276937	0.325697	0.275818
Os09t0392400	2300	2399	0.30304	0.249918	0.280045	0.251332
Os09t0392400	2800	2899	0.716069	0.725039	0.727213	0.729026
Os09t0392400	2900	2999	0.567316	0.538944	0.570281	0.557506
Os09t0392400	3000	3099	0.452053	0.452251	0.473756	0.457156
Os03t0640100	100	199	0.359375	0.326852	0.350519	0.335454
Os03t0640100	200	299	0.33453	0.318404	0.334333	0.311328
Os03t0640100	300	399	0.350884	0.332372	0.373468	0.346223
Os03t0640100	400	499	0.3211	0.299168	0.349866	0.295476
Os03t0640100	500	599	0.318066	0.304431	0.322164	0.32059
Os03t0640100	600	699	0.308623	0.196597	0.307808	0.235549
Os03t0640100	1100	1199	0.328179	0.29437	0.340767	0.297111
Os03t0640100	1200	1299	0.379236	0.321942	0.37131	0.354049
Os03t0640100	1300	1399	0.463151	0.416879	0.479248	0.403179
Os04t0634700	300	399	0.302669	0.26469	0.282444	0.287006
Os04t0634700	400	499	0.27968	0.235102	0.248236	0.251777
Os04t0634700	600	699	0.295887	0.28394	0.302515	0.282045
Os04t0634700	700	799	0.326751	0.285107	0.311165	0.329056
Os04t0634700	900	999	0.312698	0.275867	0.297523	0.323534
Os04t0634700	1200	1299	0.340257	0.260278	0.296875	0.282299
Os04t0634700	1300	1399	0.320074	0.332761	0.349451	0.401123
Os04t0634700	1400	1499	0.301143	0.265055	0.301587	0.290626
Os04t0634700	1500	1599	0.371355	0.338586	0.339134	0.35821
Os04t0634700	1600	1699	0.372468	0.341621	0.377142	0.3664
Os04t0634700	1700	1799	0.33298	0.28712	0.298178	0.306031
Os04t0484900	300	399	0.399217	0.391477	0.460924	0.415357
Os04t0484900	900	999	0.314559	0.263787	0.335157	0.337659
Os04t0484900	1000	1099	0.360104	0.307708	0.370595	0.307724
Os04t0484900	1200	1299	0.296357	0.247236	0.304076	0.265254
Os04t0484900	1300	1399	0.288708	0.274502	0.346451	0.295829
Os06t0319133	0	99	0.671285	0.692493	0.694275	0.685044
Os06t0319133	100	199	0.459912	0.458457	0.498686	0.441314
Os06t0319133	200	299	0.56078	0.580878	0.576326	0.550983
Os06t0319133	300	399	0.437855	0.447755	0.484598	0.439754
Os06t0319133	400	499	0.469123	0.403753	0.413605	0.412934
Os06t0665800	300	399	0.371719	0.349904	0.362461	0.362085
Os06t0665800	400	499	0.22026	0.215827	0.210646	0.23732
Os06t0665800	500	599	0.297	0.282216	0.290838	0.302244
Os06t0665800	600	699	0.355987	0.309768	0.331448	0.328442
Os06t0665800	700	799	0.316471	0.305253	0.306833	0.299121
Os06t0665800	800	899	0.375086	0.397778	0.437568	0.421313
Os06t0665800	900	999	0.268733	0.232094	0.279235	0.262773
Os06t0665800	1000	1099	0.356964	0.341266	0.350676	0.352359
Os06t0665800	1100	1199	0.304815	0.292458	0.338684	0.338141
Os06t0665800	1200	1299	0.316344	0.269504	0.336434	0.30958
Os06t0665800	1300	1399	0.35383	0.264024	0.366604	0.331422
Os06t0665800	1500	1599	0.34265	0.335369	0.360139	0.376022
Os06t0665800	1600	1699	0.284746	0.26184	0.267323	0.273015
Os06t0665800	1700	1799	0.273851	0.23928	0.272779	0.265864
Os06t0665800	1800	1899	0.294613	0.262446	0.246085	0.264544
Os06t0665800	1900	1999	0.269074	0.258019	0.310756	0.287466
Os06t0665800	2000	2099	0.305807	0.288759	0.316256	0.266868
Os06t0665800	2100	2199	0.261914	0.2177	0.221823	0.236841
Os06t0665800	2200	2299	0.258239	0.259828	0.278359	0.255792
Os06t0665800	2300	2399	0.291852	0.301066	0.318446	0.302423
Os06t0665800	2400	2499	0.23667	0.219806	0.276386	0.219351
Os06t0665800	2500	2599	0.302195	0.260378	0.28311	0.274067
Os06t0665800	2600	2699	0.320213	0.259158	0.293904	0.269809
Os06t0665800	2700	2799	0.259222	0.215992	0.232617	0.250257
Os06t0665800	2800	2899	0.310196	0.268969	0.291347	0.292439
Os06t0665800	2900	2999	0.277718	0.2554	0.272163	0.273909
Os06t0665800	3000	3099	0.333069	0.285314	0.33936	0.319398
Os06t0665800	3100	3199	0.331369	0.338366	0.327337	0.33931
Os01t0648000	100	199	0.368194	0.344631	0.337402	0.339041
Os01t0648000	300	399	0.275943	0.238157	0.233224	0.227446
Os01t0648000	400	499	0.363401	0.338053	0.348839	0.366516
Os01t0648000	500	599	0.317601	0.296566	0.295939	0.319132
Os01t0648000	600	699	0.340028	0.294068	0.316006	0.329051
Os01t0648000	700	799	0.314404	0.274329	0.287015	0.298267
Os01t0648000	800	899	0.321096	0.29375	0.3031	0.301843
Os01t0648000	900	999	0.371261	0.304651	0.324948	0.335064
Os01t0648000	1000	1099	0.378651	0.333064	0.329128	0.354357
Os01t0648000	1100	1199	0.328289	0.31733	0.33326	0.332883
Os01t0648000	1200	1299	0.296226	0.232423	0.241038	0.282424
Os01t0648000	1300	1399	0.316418	0.249072	0.282513	0.267422
Os01t0648000	1400	1499	0.291235	0.256371	0.253856	0.244393
Os01t0648000	1500	1599	0.336557	0.270174	0.274391	0.274846
Os01t0648000	1600	1699	0.29456	0.263359	0.268312	0.248216
Os01t0648000	1700	1799	0.264321	0.215857	0.269223	0.238943
Os01t0648000	1800	1899	0.223269	0.192378	0.219263	0.208492
Os01t0648000	1900	1999	0.2629	0.215481	0.241159	0.235911
Os01t0648000	2000	2099	0.254307	0.190116	0.213491	0.223053
Os01t0648000	2100	2199	0.288367	0.255798	0.267534	0.26878
Os01t0648000	2200	2299	0.251303	0.223439	0.241437	0.222732
Os01t0648000	2300	2399	0.233248	0.214665	0.230284	0.202282
Os01t0648000	2400	2499	0.21736	0.175855	0.196801	0.209668
Os01t0648000	2500	2599	0.239497	0.200555	0.239583	0.220852
Os01t0648000	2600	2699	0.263599	0.244584	0.24923	0.238463
Os01t0648000	2700	2799	0.317014	0.277228	0.309079	0.290854
Os01t0648000	2800	2899	0.312003	0.265876	0.311783	0.271845
Os01t0648000	2900	2999	0.402459	0.303703	0.375032	0.319212
Os08t0189600	100	199	0.253177	0.192014	0.221642	0.231011
Os08t0189600	200	299	0.213051	0.18421	0.187367	0.210206
Os08t0189600	300	399	0.254373	0.206143	0.217639	0.265281
Os08t0189600	400	499	0.264108	0.198246	0.21954	0.244812
Os08t0189600	500	599	0.280184	0.212474	0.197123	0.230629
Os08t0189600	600	699	0.265397	0.232126	0.232242	0.256233
Os08t0189600	700	799	0.286731	0.202572	0.200748	0.258983
Os02t0173900	100	199	0.42195	0.401311	0.451246	0.416958
Os02t0173900	200	299	0.319458	0.296012	0.321011	0.331706
Os02t0173900	300	399	0.268176	0.271066	0.282544	0.270633
Os02t0173900	400	499	0.325054	0.305717	0.356216	0.343912
Os02t0173900	500	599	0.324236	0.325392	0.340274	0.328871
Os02t0173900	600	699	0.263839	0.206172	0.240959	0.251965
Os02t0173900	700	799	0.333044	0.330814	0.346355	0.356106
Os02t0173900	800	899	0.311814	0.300622	0.33116	0.293072
Os02t0173900	900	999	0.355783	0.322705	0.341668	0.343754
Os02t0173900	1000	1099	0.317562	0.27214	0.32836	0.296712
Os02t0173900	1100	1199	0.327675	0.258813	0.275024	0.274166
Os02t0173900	1200	1299	0.27906	0.239911	0.297819	0.293406
Os02t0173900	1300	1399	0.294716	0.236113	0.287922	0.266043
Os02t0173900	1400	1499	0.315267	0.287774	0.318313	0.290294
Os02t0173900	1500	1599	0.346002	0.298034	0.326961	0.306917
Os03t0807800	200	299	0.311316	0.312935	0.35706	0.317049
Os03t0807800	300	399	0.261345	0.272905	0.295367	0.265738
Os03t0807800	400	499	0.362764	0.378946	0.395051	0.377349
Os03t0807800	500	599	0.277668	0.291556	0.298931	0.279972
Os03t0807800	600	699	0.305173	0.3125	0.326868	0.302024
Os03t0807800	700	799	0.220367	0.214916	0.235096	0.220645
Os03t0807800	800	899	0.25289	0.254809	0.271103	0.262283
Os03t0807800	900	999	0.183862	0.190967	0.196028	0.188947
Os03t0807800	1000	1082	0.463332	0.474819	0.476645	0.475854
Os07t0613500	100	199	0.307138	0.307828	0.325382	0.332558
Os07t0613500	500	599	0.344703	0.360363	0.403268	0.333296
Os07t0613500	600	699	0.317235	0.311599	0.359476	0.309219
Os07t0613500	700	799	0.277784	0.288804	0.29367	0.267838
Os07t0613500	800	899	0.289583	0.262017	0.299811	0.298521
Os07t0613500	900	999	0.323501	0.288239	0.319226	0.317324
Os07t0613500	1000	1099	0.316933	0.302758	0.344173	0.29304
Os07t0613500	1500	1599	0.372746	0.339647	0.367573	0.330983
Os07t0613500	1600	1699	0.341741	0.34367	0.317852	0.33124
Os02t0646200	300	399	0.357814	0.310088	0.333845	0.361569
Os02t0646200	400	499	0.368272	0.325845	0.363393	0.336051
Os02t0646200	600	699	0.407225	0.366372	0.419584	0.360773
Os02t0646200	700	799	0.294431	0.299047	0.320552	0.321606
Os02t0646200	800	899	0.413797	0.404043	0.423704	0.394826
Os02t0646200	900	999	0.326528	0.312895	0.335048	0.343112
Os02t0646200	1000	1099	0.438113	0.440352	0.448851	0.438399
Os02t0646200	1100	1197	0.448867	0.45573	0.484201	0.453687
Os02t0753300	100	199	0.325048	0.274943	0.336685	0.313525
Os02t0753300	200	299	0.303975	0.296772	0.323809	0.305304
Os02t0753300	300	399	0.331136	0.303657	0.355733	0.326302
Os02t0753300	400	499	0.351774	0.343097	0.38174	0.348614
Os02t0753300	500	599	0.320504	0.32705	0.360863	0.350802
Os02t0753300	600	699	0.319399	0.326936	0.331402	0.311683
Os02t0753300	700	799	0.373606	0.350337	0.383126	0.387486
Os06t0508700	0	99	0.445395	0.46	0.449516	0.477845
Os06t0508700	100	199	0.402853	0.366533	0.39958	0.384962
Os03t0721400	200	299	0.404153	0.320479	0.364405	0.325164
Os03t0721400	300	399	0.365332	0.36595	0.377128	0.36969
Os03t0721400	400	499	0.32085	0.290264	0.323529	0.308661
Os03t0721400	500	599	0.274884	0.278465	0.318521	0.26653
Os03t0721400	600	699	0.316341	0.30719	0.330888	0.328663
Os03t0721400	700	799	0.334681	0.322361	0.36189	0.317361
Os03t0721400	800	899	0.318103	0.305568	0.359632	0.301595
Os03t0721400	900	999	0.314206	0.294047	0.345501	0.317633
Os03t0721400	1000	1099	0.321118	0.287914	0.329796	0.32263
Os02t0637700	1100	1199	0.435428	0.370049	0.418296	0.372533
Os02t0637700	1200	1299	0.315661	0.288884	0.339332	0.321486
Os02t0637700	1300	1399	0.34331	0.329202	0.390559	0.353771
Os10t0462600	1000	1099	0.305557	0.281604	0.319384	0.317661
Os10t0462600	1100	1199	0.339887	0.330254	0.342398	0.378077
Os10t0576000	0	99	0.256455	0.250819	0.277386	0.254856
Os10t0576000	100	199	0.249684	0.245332	0.259596	0.256052
Os10t0576000	200	299	0.367721	0.362613	0.360051	0.364918
Os10t0576000	300	399	0.363247	0.359615	0.364528	0.361517
Os10t0576000	400	455	0.442179	0.430947	0.476808	0.50402
Os03t0254700	0	99	0.428007	0.392989	0.44845	0.427444
Os03t0254700	100	199	0.312343	0.329338	0.334334	0.299561
Os03t0254700	200	299	0.324794	0.318301	0.333227	0.318549
Os03t0254700	300	399	0.285281	0.254814	0.266423	0.251527
Os03t0254700	400	499	0.295845	0.278407	0.297554	0.289166
Os03t0254700	500	599	0.197709	0.213886	0.23535	0.214446
Os03t0254700	600	699	0.263382	0.253986	0.26757	0.234395
Os03t0254700	700	799	0.358547	0.329821	0.354107	0.354482
Os03t0254700	800	899	0.262799	0.228297	0.25364	0.241746
Os03t0254700	900	999	0.299999	0.263586	0.269922	0.292119
Os03t0254700	1000	1099	0.433662	0.422364	0.432694	0.431296
Os03t0254700	1100	1199	0.23426	0.241998	0.236378	0.231414
Os03t0254700	1200	1299	0.239165	0.219254	0.243628	0.237224
Os03t0254700	1300	1399	0.25107	0.246689	0.249935	0.228061
Os03t0254700	1400	1499	0.217694	0.210004	0.217441	0.231119
Os03t0254700	1500	1599	0.227058	0.190748	0.214705	0.217297
Os03t0254700	1600	1699	0.276869	0.26869	0.287202	0.255624
Os03t0254700	1700	1799	0.243108	0.230142	0.254904	0.229306
Os03t0254700	1800	1899	0.334578	0.308746	0.318931	0.33722
Os03t0254700	1900	1999	0.228901	0.201388	0.250795	0.216117
Os03t0254700	2000	2099	0.206032	0.182473	0.214445	0.188317
Os03t0254700	2100	2199	0.28497	0.258541	0.250316	0.252382
Os03t0254700	2200	2299	0.276118	0.253125	0.272135	0.266921
Os03t0254700	2300	2399	0.278527	0.245642	0.24743	0.247474
Os03t0254700	2400	2499	0.199557	0.188679	0.200723	0.202144
Os03t0254700	2500	2599	0.239443	0.222071	0.248397	0.239409
Os03t0254700	2600	2699	0.178644	0.17306	0.191249	0.192214
Os03t0254700	2700	2799	0.27987	0.251573	0.26254	0.258495
Os03t0254700	2800	2899	0.272838	0.266362	0.281115	0.277138
Os03t0254700	2900	2999	0.294864	0.316431	0.317056	0.300886
Os03t0254700	3000	3099	0.264302	0.264502	0.279181	0.265604
Os03t0254700	3100	3199	0.217128	0.209317	0.231711	0.208179
Os03t0254700	3200	3299	0.229134	0.204326	0.256035	0.211004
Os03t0254700	3300	3399	0.258219	0.232498	0.256808	0.231722
Os03t0254700	3400	3499	0.337433	0.319124	0.323455	0.332523
Os03t0254700	3500	3599	0.326109	0.31646	0.310631	0.310957
Os03t0254700	3600	3699	0.294605	0.261678	0.300057	0.282161
Os03t0254700	4000	4099	0.353256	0.329823	0.370922	0.339909
Os07t0164800	0	99	0.304273	0.25281	0.371402	0.319431
Os07t0164800	100	199	0.28915	0.257366	0.286119	0.295318
Os06t0662000	0	99	0.330367	0.287487	0.364095	0.298938
Os06t0662000	100	199	0.382497	0.386594	0.385328	0.379088
Os06t0662000	200	299	0.262999	0.256494	0.26618	0.256764
Os06t0662000	300	399	0.250862	0.251712	0.261652	0.25031
Os06t0662000	400	499	0.27954	0.247959	0.264259	0.25938
Os06t0662000	500	599	0.216354	0.201701	0.21778	0.19867
Os06t0662000	600	699	0.202855	0.203616	0.211958	0.209504
Os06t0662000	700	799	0.181964	0.17252	0.175179	0.177446
Os06t0662000	800	899	0.15683	0.155915	0.162658	0.169295
Os06t0662000	900	999	0.265752	0.266755	0.293111	0.272935
Os06t0662000	1000	1099	0.216858	0.216643	0.23703	0.226821
Os06t0662000	1100	1199	0.217383	0.191232	0.226393	0.191731
Os06t0662000	1200	1299	0.210387	0.203389	0.229794	0.203975
Os06t0662000	1300	1399	0.257987	0.248817	0.24369	0.230059
Os06t0662000	1400	1499	0.249406	0.251617	0.255958	0.252533
Os06t0662000	1500	1599	0.217943	0.20019	0.225502	0.206808
Os06t0662000	1600	1699	0.231452	0.222392	0.257406	0.226476
Os06t0662000	1700	1799	0.22261	0.202955	0.229221	0.212602
Os06t0662000	1800	1899	0.273388	0.259843	0.29026	0.265361
Os06t0662000	1900	1999	0.241373	0.226761	0.256403	0.263078
Os06t0662000	2000	2099	0.261904	0.241915	0.274369	0.256385
Os06t0662000	2100	2199	0.228559	0.217695	0.252264	0.229974
Os06t0662000	2200	2299	0.365824	0.33591	0.381444	0.366265
Os08t0266200	100	199	0.329663	0.276174	0.305232	0.282079
Os08t0266200	200	299	0.287276	0.228189	0.265949	0.252027
Os08t0266200	300	399	0.282452	0.274847	0.281299	0.260829
Os08t0266200	400	499	0.279201	0.256182	0.304658	0.266318
Os08t0266200	500	599	0.349811	0.359275	0.376272	0.356744
Os05t0346300	0	99	0.518786	0.5122	0.525786	0.506408
Os05t0346300	100	199	0.398806	0.399265	0.40847	0.398035
Os05t0346300	200	299	0.25308	0.241646	0.261414	0.256777
Os05t0346300	300	399	0.29218	0.295173	0.320379	0.291879
Os05t0346300	400	499	0.317359	0.317847	0.340065	0.309389
Os05t0346300	500	599	0.300131	0.29007	0.297755	0.301815
Os05t0346300	600	699	0.272424	0.252476	0.304871	0.240197
Os05t0346300	700	799	0.270912	0.273334	0.276084	0.273035
Os05t0346300	800	899	0.47217	0.355273	0.402348	0.364499
Os04t0435500	700	799	0.285825	0.246899	0.275375	0.261638
Os04t0435500	800	899	0.290556	0.25804	0.291794	0.283349
Os04t0435500	900	999	0.291768	0.241386	0.261214	0.234036
Os03t0146000	0	99	0.368002	0.276417	0.344245	0.320047
Os03t0146000	100	199	0.330572	0.31278	0.323416	0.341246
Os03t0146000	200	299	0.266527	0.250922	0.286354	0.264389
Os03t0146000	700	799	0.367395	0.324376	0.319102	0.318008
Os03t0146000	800	899	0.288026	0.28649	0.314862	0.29972
Os07t0108300	300	399	0.33902	0.320167	0.327959	0.309149
Os07t0108300	400	499	0.268912	0.223699	0.246266	0.248019
Os07t0108300	500	599	0.316637	0.314589	0.303763	0.286881
Os07t0108300	600	699	0.236024	0.23694	0.259068	0.220048
Os07t0108300	700	799	0.233134	0.199649	0.208547	0.214054
Os07t0108300	800	899	0.237797	0.241801	0.238894	0.252414
Os07t0108300	900	999	0.29232	0.316738	0.311986	0.317759
Os07t0108300	1000	1099	0.244891	0.248018	0.266887	0.247009
Os07t0108300	1100	1199	0.251419	0.242045	0.282214	0.243884
Os07t0108300	1200	1299	0.31601	0.307245	0.309289	0.301873
Os07t0108300	1300	1399	0.208068	0.210328	0.208811	0.202434
Os07t0108300	1400	1499	0.289816	0.281499	0.308785	0.279898
Os07t0108300	1500	1599	0.204382	0.211844	0.238271	0.213162
Os07t0108300	1600	1699	0.313207	0.25995	0.307547	0.288945
Os07t0108300	1700	1799	0.247528	0.249024	0.277487	0.245813
Os07t0108300	1800	1899	0.265991	0.256049	0.267222	0.270475
Os07t0683900	0	99	0.569574	0.444439	0.519187	0.573598
Os07t0683900	100	199	0.291719	0.275252	0.30261	0.292695
Os07t0683900	200	299	0.254471	0.235556	0.274383	0.260299
Os07t0683900	300	399	0.201908	0.206493	0.230635	0.208209
Os07t0683900	400	499	0.229648	0.2143	0.252112	0.227829
Os07t0683900	500	599	0.230364	0.216033	0.248563	0.223566
Os07t0683900	600	699	0.242577	0.234708	0.260583	0.246157
Os07t0683900	700	799	0.193606	0.183847	0.200372	0.180766
Os07t0683900	800	899	0.246884	0.243533	0.265929	0.24981
Os07t0683900	900	999	0.182284	0.154324	0.198518	0.179612
Os07t0683900	1000	1099	0.297091	0.306109	0.354511	0.321616
Os07t0683900	1100	1199	0.335566	0.350591	0.363806	0.344711
Os07t0683900	1200	1299	0.344037	0.337124	0.337901	0.340254
Os07t0683900	1300	1399	0.407485	0.405573	0.425296	0.414636
Os07t0683900	1400	1499	0.56646	0.573474	0.572653	0.519599
Os11t0126900	500	599	0.318292	0.275597	0.290383	0.285685
Os11t0126900	1300	1399	0.33099	0.297227	0.273863	0.276986
Os02t0725100	0	99	0.24303	0.223664	0.273169	0.240729
Os02t0725100	100	199	0.234579	0.213368	0.233254	0.241676
Os02t0725100	200	299	0.296267	0.261453	0.329362	0.288695
Os02t0725100	300	399	0.251866	0.242686	0.253274	0.262354
Os02t0725100	400	499	0.279932	0.253833	0.285864	0.247508
Os02t0725100	500	599	0.244236	0.221933	0.252658	0.229159
Os02t0725100	600	699	0.202105	0.205011	0.237833	0.204714
Os02t0725100	700	799	0.265948	0.264322	0.26856	0.256796
Os02t0725100	800	899	0.279122	0.249783	0.293034	0.266841
Os02t0725100	900	999	0.199368	0.178912	0.234477	0.198236
Os02t0725100	1000	1099	0.25426	0.248146	0.262417	0.270576
Os02t0725100	1100	1199	0.323852	0.305497	0.356012	0.328254
Os02t0725100	1200	1299	0.346552	0.28583	0.39737	0.338685
Os06t0138100	100	199	0.325563	0.281804	0.341519	0.298086
Os06t0138100	200	299	0.345039	0.309174	0.3403	0.305597
Os06t0138100	300	399	0.334753	0.258828	0.292682	0.278123
Os06t0138100	400	499	0.361906	0.288442	0.376518	0.325694
Os06t0138100	500	599	0.357789	0.338003	0.371621	0.337139
Os01t0254000	100	199	0.31709	0.302541	0.320204	0.276811
Os01t0254000	200	299	0.390395	0.380403	0.407797	0.370036
Os01t0254000	300	399	0.375507	0.367393	0.363662	0.328577
Os01t0254000	400	499	0.274483	0.265908	0.291824	0.272219
Os01t0254000	500	599	0.296606	0.254831	0.302792	0.264962
Os01t0254000	600	699	0.214344	0.206663	0.242734	0.226396
Os01t0254000	700	799	0.234623	0.21291	0.251988	0.222732
Os01t0254000	800	899	0.305053	0.280016	0.318301	0.286121
Os01t0254000	900	999	0.326152	0.268289	0.295122	0.286382
Os10t0400100	100	199	0.362827	0.325736	0.326538	0.322512
Os10t0400100	200	299	0.234942	0.201988	0.251531	0.240929
Os10t0400100	300	399	0.305702	0.291709	0.308558	0.33698
Os10t0400100	400	499	0.231401	0.230541	0.268795	0.254421
Os10t0400100	500	599	0.24154	0.235731	0.2365	0.21412
Os10t0400100	600	699	0.302066	0.269205	0.267503	0.299134
Os10t0400100	700	799	0.315764	0.289481	0.32045	0.292528
Os10t0400100	800	899	0.310266	0.295447	0.323671	0.302107
Os10t0400100	900	999	0.257693	0.228373	0.26709	0.249957
Os10t0400100	1000	1099	0.35666	0.326681	0.360902	0.36164
Os10t0400100	1100	1199	0.270542	0.241593	0.2912	0.262842
Os10t0400100	1200	1299	0.29816	0.26678	0.298998	0.280083
Os10t0400100	1300	1399	0.323249	0.311024	0.335214	0.29917
Os10t0400100	1400	1499	0.225806	0.207141	0.221127	0.204584
Os10t0400100	1500	1599	0.278903	0.257857	0.286211	0.257536
Os10t0400100	1600	1699	0.252084	0.238396	0.240487	0.239489
Os10t0400100	1700	1799	0.269797	0.230601	0.261957	0.234599
Os10t0400100	1800	1899	0.299251	0.258601	0.287194	0.258077
Os10t0400100	1900	1999	0.363301	0.329673	0.344777	0.339563
Os02t0653000	0	99	0.498829	0.492575	0.487648	0.48151
Os02t0653000	100	199	0.468988	0.453661	0.448381	0.448971
Os02t0653000	200	299	0.355356	0.255854	0.370148	0.270146
Os02t0209100	200	299	0.347559	0.339205	0.362789	0.346563
Os02t0209100	300	399	0.299242	0.277694	0.311214	0.300502
Os02t0209100	400	499	0.290346	0.253686	0.271558	0.271534
Os02t0209100	500	599	0.313905	0.274735	0.28354	0.277916
Os02t0209100	600	699	0.259397	0.227553	0.275711	0.265088
Os02t0209100	700	799	0.262539	0.242449	0.294581	0.252578
Os02t0209100	800	899	0.278664	0.250897	0.289298	0.290148
Os02t0209100	900	999	0.363571	0.330689	0.386333	0.374101
Os07t0498400	1500	1599	0.329858	0.30847	0.329678	0.321768
Os07t0498400	1600	1699	0.382529	0.309152	0.358335	0.354748
Os07t0498400	2100	2199	0.332237	0.287168	0.338759	0.315117
Os07t0498400	2200	2299	0.361858	0.336148	0.383751	0.37128
Os07t0498400	2300	2399	0.350951	0.298909	0.357689	0.357856
Os07t0498400	2400	2499	0.411403	0.37754	0.397773	0.385624
Os07t0498400	2600	2699	0.353581	0.303281	0.399713	0.338236
Os07t0498400	2800	2899	0.380042	0.358497	0.412907	0.38003
Os07t0498400	2900	2999	0.402356	0.278589	0.37541	0.332536
Os10t0553300	500	599	0.34818	0.283155	0.316689	0.275174
Os10t0553300	600	699	0.347475	0.273316	0.320139	0.27582
Os10t0553300	900	999	0.339743	0.300459	0.328095	0.253912
Os10t0553300	1100	1199	0.369348	0.29795	0.373631	0.304627
Os10t0553300	1200	1299	0.355586	0.285176	0.382426	0.29693
Os10t0553300	1400	1499	0.351004	0.346258	0.377651	0.318669
Os10t0553300	1500	1599	0.252167	0.204538	0.259341	0.21705
Os12t0568900	100	199	0.282507	0.239672	0.350384	0.270901
Os12t0568900	700	799	0.375887	0.367909	0.404441	0.379876
Os04t0648900	100	199	0.336297	0.329222	0.345966	0.352998
Os04t0648900	200	299	0.272246	0.284849	0.280529	0.294467
Os04t0648900	300	399	0.411048	0.39367	0.406471	0.403968
Os04t0648900	400	499	0.266684	0.239063	0.268387	0.272404
Os04t0648900	500	599	0.257117	0.219746	0.252193	0.253805
Os04t0648900	600	699	0.263247	0.255098	0.282241	0.283291
Os10t0446800	200	299	0.600516	0.572026	0.602304	0.58686
Os10t0446800	300	399	0.411088	0.410392	0.426301	0.403557
Os10t0446800	400	499	0.437274	0.451807	0.474953	0.462748
Os10t0446800	500	599	0.539071	0.548356	0.542102	0.531348
Os10t0446800	600	699	0.467169	0.464282	0.486681	0.462191
Os10t0446800	700	799	0.313133	0.299978	0.305643	0.301912
Os10t0446800	800	899	0.526278	0.508044	0.551873	0.529573
Os01t0314300	0	99	0.456482	0.406937	0.466326	0.394354
Os01t0314300	100	199	0.305286	0.312466	0.315965	0.321899
Os01t0314300	200	299	0.300796	0.288911	0.315923	0.299882
Os01t0314300	300	399	0.271416	0.237597	0.278209	0.285568
Os01t0314300	400	499	0.219997	0.217419	0.239933	0.222163
Os01t0314300	500	599	0.281173	0.281748	0.302757	0.269833
Os01t0314300	600	699	0.21236	0.205805	0.231249	0.219079
Os01t0314300	700	799	0.245232	0.233478	0.252808	0.248421
Os01t0314300	800	899	0.322597	0.249145	0.28519	0.262323
Os01t0962400	0	99	0.418395	0.381205	0.439053	0.38263
Os01t0962400	100	199	0.300176	0.305967	0.319039	0.31118
Os01t0962400	200	299	0.254687	0.248025	0.254399	0.253394
Os01t0962400	300	399	0.373606	0.345567	0.392957	0.365353
Os01t0962400	400	499	0.322677	0.299682	0.339758	0.31761
Os03t0747200	0	99	0.378882	0.359628	0.370466	0.369674
Os03t0747200	100	199	0.296817	0.264692	0.27703	0.263933
Os03t0747200	200	299	0.280971	0.251889	0.284812	0.251406
Os03t0747200	300	399	0.245085	0.214947	0.242739	0.223877
Os03t0747200	400	499	0.227642	0.191373	0.198405	0.207003
Os03t0747200	500	599	0.259501	0.266563	0.303243	0.284737
Os03t0747200	600	699	0.293305	0.277654	0.27463	0.266462
Os03t0747200	700	799	0.245017	0.233451	0.244868	0.229487
Os03t0747200	800	899	0.350381	0.350067	0.406424	0.380813
Os03t0747200	900	999	0.31197	0.296408	0.304823	0.265879
Os03t0747200	1000	1099	0.281506	0.215767	0.280052	0.248552
Os03t0747200	1100	1199	0.387259	0.3177	0.341064	0.336565
Os03t0747200	1400	1499	0.324525	0.251002	0.31325	0.28274
Os02t0611450	200	299	0.333694	0.254256	0.308131	0.271312
Os02t0611450	1200	1299	0.388735	0.32165	0.365672	0.349421
Os02t0611450	1300	1399	0.330403	0.282111	0.332356	0.26456
Os01t0276000	0	99	0.345632	0.347795	0.37433	0.35082
Os01t0276000	100	199	0.241099	0.24728	0.25954	0.243965
Os01t0276000	200	299	0.249459	0.251554	0.25786	0.250684
Os01t0276000	300	399	0.293415	0.293238	0.299794	0.288979
Os01t0276000	400	499	0.263417	0.274913	0.285257	0.269122
Os01t0276000	500	599	0.253462	0.245557	0.263179	0.259919
Os01t0847900	900	999	0.34988	0.325684	0.356464	0.328955
Os03t0777700	100	199	0.306436	0.210407	0.287675	0.265214
Os03t0777700	200	299	0.317812	0.249712	0.332135	0.283763
Os03t0777700	300	399	0.309231	0.27974	0.340981	0.286648
Os03t0777700	1000	1099	0.296937	0.258155	0.28266	0.279875
Os03t0777700	1100	1199	0.314735	0.224185	0.291732	0.269934
Os03t0777700	1200	1299	0.375761	0.36177	0.381277	0.334805
Os03t0777700	1900	1999	0.360517	0.327872	0.383085	0.308614
Os12t0479900	300	399	0.336039	0.287865	0.348668	0.282602
Os12t0479900	400	499	0.283725	0.254951	0.294877	0.286621
Os12t0479900	500	599	0.345189	0.320334	0.341712	0.335943
Os12t0479900	600	699	0.290556	0.254596	0.342997	0.250778
Os12t0479900	700	799	0.333611	0.269461	0.361354	0.29812
Os12t0479900	1100	1199	0.338486	0.281111	0.315069	0.287226
Os12t0479900	1200	1299	0.295258	0.260912	0.327929	0.243911
Os12t0479900	1500	1599	0.350581	0.299514	0.340364	0.297328
Os12t0479900	1600	1699	0.400409	0.360944	0.376639	0.356905
Os12t0479900	1700	1799	0.436117	0.428135	0.436989	0.401082
Os12t0479900	1800	1899	0.436325	0.419033	0.413489	0.373927
Os03t0322500	0	99	0.342433	0.316911	0.347235	0.326553
Os03t0322500	100	199	0.210406	0.212288	0.233543	0.211146
Os03t0322500	200	299	0.295496	0.282956	0.299386	0.284288
Os03t0322500	300	399	0.262377	0.254033	0.276625	0.261579
Os03t0322500	400	499	0.270186	0.261725	0.272701	0.277038
Os03t0322500	500	599	0.336142	0.341079	0.362399	0.348963
Os02t0796700	1400	1499	0.370796	0.314901	0.366553	0.366719
Os05t0390600	800	899	0.333739	0.340213	0.345312	0.329889
Os05t0390600	900	999	0.521767	0.530448	0.520257	0.508857
Os05t0390600	1000	1099	0.371059	0.398216	0.426003	0.396359
Os05t0390600	1100	1157	0.445938	0.445237	0.455742	0.434562
Os01t0369700	100	199	0.367842	0.31786	0.424148	0.35367
Os01t0369700	600	699	0.449631	0.423142	0.478571	0.4506
Os07t0585800	100	199	0.377824	0.368192	0.37096	0.35957
Os07t0585800	200	299	0.298493	0.301798	0.305487	0.297423
Os07t0585800	300	399	0.32899	0.308509	0.341711	0.339969
Os07t0585800	400	499	0.301997	0.298133	0.327072	0.307655
Os07t0585800	500	599	0.238374	0.216325	0.25579	0.225739
Os07t0585800	600	699	0.243327	0.238274	0.263757	0.239637
Os07t0585800	700	799	0.29498	0.290013	0.327601	0.308303
Os02t0179800	200	299	0.358804	0.338009	0.388111	0.358592
Os02t0742200	100	199	0.356502	0.32951	0.34503	0.325906
Os02t0742200	200	299	0.326659	0.294661	0.330432	0.299617
Os02t0742200	300	399	0.285641	0.236478	0.282208	0.242224
Os02t0742200	400	499	0.341448	0.273195	0.323582	0.314591
Os02t0742200	500	599	0.36631	0.297824	0.362918	0.326126
Os02t0742200	600	699	0.283198	0.235865	0.288747	0.261685
Os02t0742200	700	799	0.29333	0.257405	0.314363	0.275919
Os02t0742200	800	899	0.286991	0.254248	0.269055	0.272646
Os02t0742200	900	999	0.302922	0.266396	0.302327	0.265524
Os02t0742200	1000	1099	0.412768	0.348119	0.406002	0.346065
Os01t0660200	500	599	0.251773	0.206268	0.276247	0.313257
Os01t0660200	900	999	0.260444	0.21998	0.246623	0.295843
Os02t0634700	400	499	0.37784	0.358655	0.37718	0.365669
Os02t0634700	500	599	0.258294	0.238004	0.245872	0.233056
Os02t0634700	600	699	0.291319	0.27077	0.287909	0.271375
Os02t0634700	800	899	0.343544	0.295396	0.335187	0.312702
Os02t0634700	1000	1099	0.360902	0.327762	0.341135	0.349538
Os02t0634700	1100	1199	0.321497	0.286106	0.321071	0.288421
Os02t0634700	1200	1299	0.365777	0.332536	0.350685	0.367662
Os02t0634700	1300	1399	0.318238	0.320112	0.340732	0.343925
Os02t0634700	1400	1499	0.365496	0.374083	0.367017	0.358692
Os02t0634700	1500	1599	0.337534	0.283989	0.304738	0.305789
Os07t0289400	100	199	0.349818	0.288908	0.345505	0.349599
Os07t0289400	200	299	0.358357	0.336637	0.38436	0.341354
Os07t0289400	400	499	0.339617	0.314926	0.412648	0.342443
Os07t0289400	500	599	0.354197	0.316535	0.333838	0.336354
Os07t0289400	800	899	0.579774	0.553827	0.583641	0.563045
Os07t0633100	100	199	0.326239	0.280446	0.359975	0.321065
Os07t0633100	200	299	0.314669	0.276594	0.305312	0.274683
Os07t0633100	500	599	0.260696	0.230689	0.269572	0.256862
Os07t0633100	600	699	0.292304	0.209543	0.261878	0.224328
Os07t0633100	800	899	0.25941	0.19862	0.237696	0.231631
Os07t0633100	900	999	0.264881	0.21054	0.243681	0.234937
Os08t0516900	100	199	0.23928	0.206632	0.240621	0.218481
Os08t0516900	800	899	0.321581	0.338006	0.343704	0.34991
Os08t0516900	900	999	0.264002	0.260493	0.266747	0.25962
Os08t0516900	1000	1099	0.40256	0.415888	0.400331	0.412109
Os01t0894300	0	99	0.389256	0.371227	0.386912	0.377958
Os01t0894300	100	199	0.242451	0.204512	0.249022	0.208791
Os01t0894300	200	299	0.292966	0.25378	0.301491	0.270113
Os01t0894300	300	399	0.244172	0.226808	0.268616	0.221679
Os01t0894300	400	499	0.214724	0.198799	0.221431	0.1951
Os01t0894300	500	599	0.259982	0.2516	0.303221	0.24023
Os01t0894300	600	699	0.331169	0.268731	0.334414	0.28652
Os01t0894300	700	799	0.279336	0.239597	0.295433	0.240818
Os01t0894300	800	899	0.338309	0.267106	0.351918	0.2887
Os10t0547500	0	99	0.536783	0.468817	0.557162	0.570181
Os10t0547500	100	199	0.304455	0.305283	0.371959	0.299776
Os10t0547500	200	299	0.308129	0.292684	0.349054	0.295695
Os10t0547500	300	399	0.312816	0.283878	0.342578	0.290079
Os10t0547500	400	499	0.211751	0.198693	0.250966	0.226624
Os10t0547500	500	599	0.189393	0.171197	0.209782	0.189607
Os10t0547500	600	699	0.216914	0.222256	0.261939	0.233897
Os10t0547500	700	799	0.244537	0.229739	0.302147	0.278111
Os10t0547500	800	899	0.29048	0.29099	0.329658	0.301203
Os10t0547500	900	999	0.215261	0.188957	0.229567	0.207869
Os10t0547500	1000	1099	0.226886	0.234671	0.256995	0.23695
Os10t0547500	1100	1199	0.258385	0.241007	0.299116	0.267343
Os10t0547500	1200	1299	0.289338	0.266206	0.332562	0.285371
Os10t0547500	1300	1399	0.274279	0.253784	0.299414	0.261964
Os10t0547500	1400	1499	0.274663	0.237558	0.304328	0.263505
Os10t0547500	1500	1599	0.279539	0.258868	0.291979	0.310709
Os10t0547500	1600	1699	0.308004	0.290118	0.329982	0.352525
Os10t0547500	1700	1799	0.435201	0.422935	0.420998	0.44599
Os10t0547500	1800	1899	0.264822	0.250775	0.281129	0.252356
Os10t0547500	1900	1999	0.3876	0.354442	0.384606	0.386927
Os09t0530500	1200	1299	0.349677	0.281046	0.31582	0.316953
Os10t0552600	0	99	0.319858	0.315557	0.315077	0.319703
Os10t0552600	100	199	0.278729	0.271727	0.283453	0.273226
Os10t0552600	200	299	0.348559	0.343876	0.34846	0.349643
Os10t0552600	300	399	0.151824	0.152715	0.163299	0.158121
Os10t0552600	400	499	0.210958	0.211823	0.214541	0.206406
Os10t0552600	500	599	0.240921	0.250897	0.258247	0.239179
Os10t0552600	600	699	0.176736	0.150963	0.156296	0.174039
Os10t0552600	700	756	0.459843	0.393432	0.384842	0.491571
Os07t0608400	100	199	0.335024	0.295396	0.337051	0.33524
Os07t0608400	200	299	0.330189	0.296726	0.332998	0.282502
Os07t0608400	300	399	0.25661	0.234801	0.286454	0.236579
Os07t0608400	400	499	0.382191	0.368747	0.379338	0.355501
Os07t0608400	800	899	0.41871	0.367968	0.419415	0.354374
Os07t0608400	900	999	0.505411	0.488253	0.525326	0.48793
Os07t0608400	1000	1099	0.283985	0.271419	0.295444	0.270061
Os12t0601400	300	399	0.27731	0.243771	0.313141	0.278877
Os12t0601400	400	499	0.326071	0.302336	0.326884	0.32311
Os12t0601400	500	599	0.27493	0.264785	0.304526	0.280091
Os12t0601400	600	699	0.268914	0.230718	0.272734	0.242084
Os12t0601400	700	799	0.401602	0.339637	0.398986	0.380225
Os12t0601400	900	999	0.411736	0.351063	0.400382	0.357353
Os12t0601400	1000	1099	0.476947	0.477772	0.499663	0.490902
Os12t0601400	1100	1162	0.56425	0.582636	0.572715	0.546924
Os01t0914300	100	199	0.267832	0.284422	0.3556	0.287635
Os01t0914300	200	299	0.257764	0.268424	0.334444	0.298765
Os01t0914300	300	399	0.28236	0.270819	0.323737	0.295703
Os01t0914300	400	499	0.456067	0.455568	0.45551	0.455173
Os01t0914300	500	599	0.246366	0.244973	0.248957	0.244408
Os01t0914300	600	699	0.405609	0.417442	0.444315	0.420052
Os01t0914300	700	799	0.466645	0.47514	0.503513	0.478178
Os08t0542700	200	299	0.377079	0.319862	0.37308	0.33483
Os08t0542700	1800	1899	0.376872	0.313404	0.344435	0.334388
Os08t0542700	1900	1999	0.353903	0.288469	0.328428	0.314775
Os08t0542700	2000	2099	0.34037	0.306379	0.319994	0.303635
Os08t0542700	2100	2199	0.306742	0.248121	0.256258	0.251343
Os05t0230600	0	99	0.558778	0.500588	0.556233	0.516057
Os05t0230600	100	199	0.320892	0.316475	0.343622	0.331271
Os05t0230600	200	299	0.239584	0.241522	0.249778	0.226973
Os05t0230600	300	399	0.249896	0.266255	0.297319	0.273363
Os05t0230600	400	499	0.350523	0.335852	0.371911	0.36438
Os05t0230600	500	599	0.282739	0.263821	0.290298	0.267954
Os05t0230600	600	699	0.274836	0.253409	0.297906	0.245158
Os05t0230600	700	799	0.338094	0.306658	0.355466	0.31671
Os05t0230600	800	899	0.30869	0.311772	0.356103	0.29485
Os05t0230600	900	999	0.241861	0.235973	0.266924	0.242639
Os05t0230600	1000	1099	0.267898	0.27253	0.312822	0.28798
Os05t0230600	1100	1199	0.300203	0.268924	0.308369	0.265155
Os05t0230600	1200	1299	0.290708	0.256477	0.322931	0.289187
Os05t0230600	1300	1399	0.293126	0.280257	0.296741	0.273801
Os05t0230600	1400	1499	0.242038	0.236644	0.276702	0.24574
Os05t0230600	1500	1599	0.218177	0.177524	0.241137	0.195653
Os05t0230600	1600	1699	0.234395	0.204233	0.25316	0.221396
Os05t0230600	1700	1799	0.383252	0.383378	0.388902	0.382855
Os05t0230600	1800	1899	0.165852	0.138413	0.163171	0.161817
Os05t0230600	1900	1999	0.19322	0.175548	0.216791	0.22309
Os05t0230600	2000	2099	0.253059	0.215195	0.273344	0.213251
Os05t0230600	2100	2199	0.223291	0.187182	0.221924	0.203183
Os05t0230600	2200	2299	0.24222	0.219265	0.255123	0.22596
Os05t0230600	2300	2399	0.273594	0.254607	0.27817	0.284358
Os05t0230600	2400	2499	0.302013	0.283793	0.315197	0.29926
Os05t0230600	2500	2599	0.275993	0.22909	0.279526	0.256171
Os05t0230600	2600	2699	0.206623	0.187697	0.240589	0.197637
Os05t0230600	2700	2799	0.199881	0.189722	0.212598	0.208599
Os05t0230600	2800	2899	0.233048	0.220314	0.250671	0.240552
Os05t0230600	2900	2999	0.295205	0.272204	0.296086	0.298997
Os05t0230600	3000	3099	0.263863	0.252168	0.262255	0.26818
Os05t0230600	3100	3199	0.38491	0.373915	0.391448	0.385944
Os05t0230600	3200	3299	0.330161	0.334612	0.347141	0.34599
Os05t0230600	3300	3399	0.367411	0.35806	0.405044	0.355607
Os01t0263300	0	99	0.457972	0.394059	0.43657	0.458846
Os01t0263300	100	199	0.226614	0.217378	0.282454	0.24657
Os01t0263300	200	299	0.202674	0.187871	0.224004	0.200095
Os01t0263300	300	399	0.171487	0.167109	0.186589	0.170752
Os01t0263300	400	499	0.190305	0.179725	0.205751	0.178845
Os01t0263300	500	599	0.15755	0.150792	0.157923	0.159717
Os01t0263300	600	699	0.175917	0.160298	0.178517	0.176705
Os01t0263300	700	799	0.167966	0.159379	0.184136	0.170781
Os01t0263300	800	899	0.126066	0.132435	0.149782	0.143866
Os01t0263300	900	999	0.193512	0.191329	0.217618	0.198171
Os01t0263300	1000	1099	0.162209	0.159995	0.165919	0.158809
Os01t0263300	1100	1199	0.333473	0.321337	0.315946	0.328636
Os01t0263300	1200	1288	0.394198	0.390077	0.400293	0.434646
Os08t0524600	0	99	0.292463	0.299085	0.309754	0.286134
Os10t0495000	200	299	0.365369	0.34689	0.39375	0.389426
Os10t0495000	600	699	0.328744	0.322614	0.356432	0.347732
Os10t0495000	700	799	0.276884	0.279828	0.327452	0.30519
Os10t0495000	800	899	0.346371	0.283922	0.338943	0.313836
Os10t0495000	1100	1199	0.389718	0.295804	0.377089	0.360428
Os10t0495000	1200	1299	0.352045	0.274784	0.327957	0.310157
Os10t0495000	1500	1599	0.384426	0.337278	0.368158	0.371743
Os10t0495000	1600	1699	0.312866	0.261923	0.293151	0.317754
Os10t0495000	1700	1799	0.366932	0.347229	0.368369	0.387581
Os10t0495000	1800	1899	0.31731	0.296387	0.315706	0.313444
Os10t0495000	1900	1999	0.372973	0.350773	0.375784	0.326366
Os10t0495000	2000	2099	0.33994	0.30876	0.394713	0.326889
Os10t0495000	2300	2399	0.33395	0.317994	0.354316	0.304608
Os10t0495000	2400	2499	0.327162	0.311854	0.3174	0.323877
Os10t0495000	2500	2599	0.390515	0.379135	0.408482	0.420192
Os10t0495000	2600	2699	0.386137	0.374184	0.401828	0.356877
Os10t0495000	2700	2799	0.367797	0.332307	0.374308	0.339943
Os06t0143900	100	199	0.42182	0.38025	0.455619	0.369377
Os06t0143900	200	299	0.355635	0.326525	0.352642	0.328832
Os06t0143900	300	399	0.33207	0.298712	0.354627	0.329829
Os06t0143900	400	499	0.311866	0.239446	0.296788	0.259045
Os06t0143900	700	799	0.318011	0.249326	0.339006	0.244755
Os06t0143900	800	899	0.238874	0.206902	0.252669	0.227778
Os06t0143900	900	999	0.312902	0.322271	0.351756	0.326285
Os06t0143900	1000	1099	0.325062	0.257586	0.322243	0.30154
Os06t0143900	1100	1199	0.304326	0.249652	0.320518	0.262525
Os06t0143900	1200	1299	0.306727	0.270313	0.32376	0.279095
Os06t0143900	2800	2899	0.346301	0.351533	0.374246	0.363647
Os06t0143900	2900	2999	0.274346	0.257981	0.35394	0.310442
Os01t0104400	300	399	0.245298	0.214459	0.275535	0.241205
Os01t0104400	400	499	0.232631	0.226969	0.230038	0.234013
Os01t0104400	500	599	0.18545	0.195345	0.215814	0.19985
Os01t0104400	600	699	0.290084	0.288359	0.308191	0.29168
Os01t0104400	700	799	0.215024	0.205931	0.226865	0.221776
Os01t0104400	800	899	0.250922	0.257692	0.28179	0.268594
Os01t0104400	900	999	0.211173	0.194345	0.211323	0.197547
Os01t0104400	1000	1099	0.26393	0.261669	0.255985	0.2531
Os01t0104400	1100	1199	0.334509	0.31899	0.327166	0.31874
Os01t0104400	1200	1299	0.337051	0.328914	0.329586	0.325321
Os01t0104400	1300	1389	0.393314	0.340492	0.367384	0.341875
Os02t0456000	1000	1099	0.32296	0.284762	0.385259	0.301747
Os02t0456000	1100	1199	0.414327	0.414216	0.465208	0.368878
Os02t0456000	1200	1299	0.340032	0.279347	0.367788	0.338873
Os05t0110900	100	199	0.362565	0.298349	0.311758	0.312943
Os05t0110900	200	299	0.271144	0.224237	0.250473	0.263281
Os05t0110900	400	499	0.343489	0.339707	0.343262	0.355474
Os05t0110900	500	599	0.314342	0.297652	0.315609	0.325934
Os05t0110900	600	699	0.294385	0.251338	0.294	0.30456
Os05t0110900	700	799	0.359388	0.320614	0.351885	0.34434
Os05t0110900	800	899	0.317946	0.246974	0.290299	0.253105
Os05t0110900	900	999	0.380499	0.329537	0.376091	0.347852
Os05t0110900	1000	1099	0.263701	0.225407	0.284085	0.265069
Os05t0110900	1100	1199	0.266417	0.251364	0.261634	0.288627
Os05t0110900	1200	1299	0.344897	0.293495	0.327375	0.32549
Os05t0110900	1300	1399	0.371805	0.306504	0.358775	0.392672
Os05t0110900	1500	1599	0.333252	0.266269	0.323709	0.287718
Os05t0110900	1600	1699	0.291608	0.24302	0.28393	0.292314
Os05t0110900	1700	1799	0.283429	0.205687	0.262194	0.251453
Os09t0491708	100	199	0.294568	0.218113	0.268816	0.251744
Os09t0491708	200	299	0.401901	0.357865	0.38444	0.368919
Os09t0491708	300	399	0.317796	0.266327	0.338489	0.303352
Os09t0491708	1800	1899	0.442304	0.441716	0.442763	0.469148
Os10t0378300	100	199	0.370235	0.353096	0.369153	0.358689
Os10t0378300	200	299	0.354088	0.295544	0.386446	0.335795
Os10t0378300	300	399	0.300777	0.204713	0.312223	0.24529
Os10t0378300	500	599	0.359463	0.337982	0.340435	0.357888
Os10t0378300	600	699	0.506206	0.513408	0.567237	0.490374
Os02t0595800	800	899	0.32442	0.301228	0.350954	0.306519
Os02t0595800	1000	1099	0.359182	0.302936	0.378073	0.365718
Os08t0154700	0	99	0.385808	0.383858	0.425261	0.407083
Os08t0154700	200	299	0.35351	0.321985	0.386854	0.338029
Os08t0154700	300	399	0.364875	0.34056	0.377713	0.345407
Os08t0154700	400	499	0.329092	0.342703	0.352556	0.322196
Os08t0154700	500	599	0.355782	0.301011	0.317551	0.326329
Os01t0195500	300	399	0.301673	0.300218	0.326636	0.337407
Os01t0195500	500	599	0.262624	0.226333	0.293127	0.250781
Os01t0195500	600	699	0.334136	0.311564	0.373075	0.31921
Os01t0195500	700	799	0.29568	0.246406	0.307618	0.269679
Os01t0195500	800	899	0.3285	0.300471	0.332444	0.30448
Os01t0195500	900	999	0.43433	0.36478	0.448106	0.402055
Os03t0104000	0	99	0.514542	0.398552	0.44398	0.397792
Os02t0304900	100	199	0.350176	0.351296	0.375398	0.356337
Os02t0304900	200	299	0.344109	0.325976	0.337771	0.313163
Os02t0304900	300	399	0.463057	0.462795	0.486083	0.479783
Os02t0304900	600	699	0.423137	0.381501	0.379293	0.376501
Os02t0304900	700	799	0.387598	0.321665	0.390001	0.365102
Os02t0304900	800	899	0.314697	0.284033	0.342615	0.312247
Os02t0304900	900	999	0.276285	0.267295	0.3105	0.281117
Os02t0304900	1000	1099	0.347773	0.348916	0.359192	0.353093
Os04t0519700	1600	1699	0.331222	0.287756	0.315214	0.277664
Os04t0519700	2000	2099	0.39878	0.333447	0.370131	0.338513
Os04t0519700	2400	2499	0.489946	0.440685	0.442485	0.407591
Os09t0511500	200	299	0.329051	0.302138	0.363326	0.312061
Os09t0511500	300	399	0.334565	0.307554	0.339059	0.305593
Os09t0511500	400	499	0.290385	0.247004	0.258906	0.286384
Os09t0511500	500	599	0.318547	0.247376	0.3007	0.313087
Os09t0511500	600	699	0.34146	0.297851	0.346476	0.310602
Os09t0511500	700	799	0.327444	0.264498	0.300009	0.298763
Os09t0511500	800	899	0.298608	0.254407	0.326244	0.29334
Os09t0511500	900	999	0.304669	0.263076	0.317209	0.311588
Os09t0511500	1000	1099	0.354	0.307076	0.326569	0.336007
Os09t0511500	1100	1199	0.372924	0.321688	0.320356	0.289101
Os09t0511500	1200	1299	0.328836	0.312226	0.331088	0.32579
Os09t0511500	1300	1399	0.326379	0.273859	0.296008	0.285065
Os09t0511500	1400	1499	0.437854	0.440412	0.433832	0.438453
Os05t0446800	800	899	0.334189	0.300407	0.348466	0.317359
Os02t0601800	100	199	0.474034	0.452909	0.459002	0.477488
Os02t0601800	200	299	0.406619	0.416071	0.409618	0.402459
Os02t0601800	300	399	0.363028	0.342556	0.360247	0.348431
Os02t0601800	400	499	0.339079	0.315212	0.312448	0.328666
Os02t0601800	500	599	0.354963	0.317462	0.342732	0.341751
Os02t0601800	600	699	0.368655	0.347042	0.386711	0.364638
Os02t0601800	700	799	0.311888	0.281097	0.316399	0.309272
Os02t0601800	800	899	0.387866	0.37079	0.394596	0.397783
Os02t0601800	900	999	0.322216	0.308837	0.314125	0.313207
Os02t0601800	1000	1099	0.300044	0.269143	0.286704	0.26415
Os02t0601800	1100	1199	0.357511	0.326237	0.363695	0.350419
Os02t0601800	1200	1299	0.309346	0.25775	0.315247	0.28694
Os02t0601800	1300	1399	0.291061	0.249781	0.284365	0.304026
Os02t0601800	1400	1499	0.280294	0.249137	0.269175	0.264305
Os02t0601800	1500	1599	0.28791	0.278011	0.29553	0.302163
Os02t0601800	1600	1699	0.218747	0.221287	0.23436	0.217693
Os02t0601800	1700	1799	0.223204	0.210157	0.216885	0.226781
Os02t0601800	1800	1899	0.354375	0.352605	0.362243	0.350795
Os02t0601800	1900	1999	0.291811	0.278658	0.279848	0.291105
Os02t0601800	2000	2099	0.318309	0.297678	0.306175	0.293124
Os02t0601800	2100	2199	0.329107	0.298291	0.322848	0.307354
Os02t0601800	2200	2299	0.223403	0.222056	0.239493	0.222383
Os02t0601800	2300	2399	0.328134	0.351018	0.344826	0.368294
Os02t0601800	2400	2499	0.348362	0.345426	0.356036	0.334614
Os02t0601800	2500	2599	0.359906	0.357128	0.38553	0.351514
Os02t0601800	2600	2699	0.418308	0.392775	0.417452	0.407851
Os02t0601800	2700	2799	0.269782	0.266391	0.288729	0.277877
Os02t0601800	2800	2899	0.29771	0.247258	0.276776	0.292288
Os04t0628200	2700	2799	0.294333	0.266112	0.330037	0.289706
Os04t0628200	2800	2899	0.307821	0.288565	0.334239	0.322738
Os04t0628200	2900	2999	0.328981	0.316405	0.387873	0.33943
Os04t0628200	3000	3099	0.301512	0.319261	0.325506	0.294102
Os04t0628200	3100	3199	0.30792	0.323221	0.318273	0.346989
Os04t0628200	3200	3299	0.40701	0.397359	0.47429	0.412991
Os04t0628200	3300	3399	0.315549	0.30329	0.317083	0.329059
Os08t0436000	300	399	0.337034	0.310045	0.336577	0.311342
Os08t0436000	400	499	0.325991	0.310769	0.344949	0.316077
Os08t0436000	800	899	0.391835	0.335185	0.346788	0.33928
Os08t0436000	1200	1299	0.291216	0.237057	0.237448	0.254977
Os08t0436000	1400	1499	0.293017	0.256781	0.310451	0.275579
Os08t0436000	1500	1599	0.431848	0.392158	0.416121	0.373876
Os03t0731900	200	299	0.322597	0.295259	0.283554	0.263532
Os03t0731900	300	399	0.308202	0.307751	0.302028	0.30408
Os03t0731900	400	499	0.348538	0.288603	0.340265	0.293962
Os03t0731900	500	599	0.285512	0.227428	0.274857	0.226691
Os03t0731900	600	699	0.349436	0.25388	0.260179	0.268026
Os03t0731900	700	799	0.368526	0.264731	0.300434	0.272039
Os03t0731900	800	899	0.310202	0.248172	0.29664	0.258878
Os03t0731900	900	999	0.345037	0.281127	0.322595	0.293703
Os03t0731900	1000	1099	0.345343	0.283829	0.317678	0.287692
Os03t0731900	1100	1199	0.288902	0.195414	0.254709	0.222211
Os03t0731900	1200	1299	0.321623	0.294522	0.302569	0.286062
Os03t0731900	1300	1399	0.284234	0.253105	0.282474	0.241805
Os03t0731900	1400	1499	0.343054	0.29897	0.333517	0.307995
Os03t0731900	1600	1699	0.336198	0.286015	0.36185	0.268188
Os02t0759400	200	299	0.316496	0.283941	0.295927	0.308997
Os02t0759400	400	499	0.391984	0.352102	0.377742	0.415357
Os02t0759400	500	599	0.300389	0.220566	0.2726	0.274382
Os02t0759400	600	699	0.323211	0.278606	0.320601	0.309305
Os02t0759400	900	999	0.34833	0.317314	0.314466	0.318588
Os02t0759400	1000	1099	0.354887	0.286115	0.300951	0.306964
Os02t0759400	1200	1299	0.369105	0.327362	0.344638	0.335338
Os02t0132500	0	99	0.384176	0.374746	0.422511	0.364838
Os02t0132500	100	199	0.390699	0.362995	0.416586	0.376381
Os02t0132500	800	899	0.372776	0.384388	0.41195	0.38386
Os02t0132500	900	999	0.292039	0.268474	0.278541	0.280096
Os02t0132500	1000	1099	0.226945	0.215845	0.259585	0.222973
Os02t0132500	1100	1199	0.24701	0.224812	0.232108	0.230884
Os02t0132500	1200	1299	0.269857	0.222228	0.26615	0.246698
Os02t0132500	1300	1399	0.297849	0.296033	0.30226	0.325103
Os02t0132500	1400	1499	0.362713	0.250458	0.391569	0.291037
Os02t0293400	200	299	0.519567	0.553539	0.535689	0.529605
Os02t0293400	300	399	0.326932	0.298584	0.317234	0.314573
Os02t0293400	400	499	0.447988	0.437584	0.455838	0.44492
Os02t0293400	500	599	0.329436	0.305253	0.337376	0.296391
Os02t0293400	600	699	0.289504	0.269449	0.295749	0.289427
Os02t0293400	700	799	0.359956	0.349035	0.356956	0.335156
Os02t0293400	800	899	0.392745	0.396775	0.399357	0.393181
Os02t0293400	900	999	0.265269	0.239126	0.277378	0.239524
Os02t0293400	1000	1099	0.219861	0.197051	0.225081	0.231202
Os02t0293400	1100	1199	0.248713	0.24283	0.272396	0.240831
Os02t0293400	1200	1299	0.414795	0.391639	0.420193	0.380731
Os02t0293400	1400	1499	0.246886	0.241471	0.264861	0.258019
Os02t0293400	1500	1599	0.347613	0.326398	0.381831	0.339913
Os02t0713700	400	499	0.338356	0.303011	0.314292	0.330361
Os02t0713700	500	599	0.388594	0.375956	0.380863	0.388718
Os02t0713700	600	699	0.416324	0.420834	0.424731	0.415361
Os02t0713700	700	799	0.369036	0.365516	0.360214	0.353107
Os02t0713700	800	899	0.367033	0.381213	0.411313	0.414156
Os03t0833300	0	99	0.37384	0.33814	0.357178	0.340697
Os03t0833300	100	199	0.29532	0.292532	0.327972	0.300711
Os03t0833300	200	299	0.35837	0.333823	0.340668	0.332051
Os03t0833300	300	399	0.384012	0.379681	0.400845	0.351306
Os03t0833300	400	499	0.208962	0.182765	0.208552	0.198894
Os03t0833300	500	599	0.280955	0.273923	0.259844	0.270943
Os03t0833300	600	699	0.242045	0.231093	0.233243	0.22282
Os03t0833300	700	799	0.303042	0.285619	0.31823	0.289627
Os03t0833300	800	899	0.253989	0.231301	0.251611	0.233754
Os03t0833300	900	999	0.333455	0.285925	0.360137	0.30646
Os03t0833300	1000	1099	0.245497	0.219933	0.263333	0.22696
Os03t0833300	1100	1199	0.313163	0.288768	0.300915	0.282893
Os03t0833300	1200	1299	0.371064	0.327875	0.334132	0.341318
Os03t0833300	1300	1399	0.382642	0.296904	0.36108	0.340167
Os03t0833300	1400	1499	0.287686	0.213562	0.268294	0.23731
Os12t0108100	1400	1499	0.360832	0.343499	0.364961	0.310674
Os12t0108100	1500	1599	0.374872	0.353377	0.375995	0.363301
Os12t0108100	1800	1899	0.401362	0.338236	0.370108	0.361726
Os05t0438800	300	399	0.277044	0.280097	0.288298	0.280585
Os05t0438800	400	499	0.271393	0.25309	0.261441	0.278785
Os05t0438800	500	599	0.27833	0.257362	0.285282	0.275972
Os05t0438800	600	699	0.288579	0.255519	0.299341	0.302019
Os05t0438800	700	799	0.218945	0.184679	0.21191	0.220251
Os05t0438800	800	899	0.274395	0.211837	0.284523	0.280754
Os05t0438800	900	999	0.269437	0.237505	0.28251	0.274635
Os05t0438800	1000	1099	0.259443	0.230321	0.305068	0.26711
Os05t0438800	1100	1199	0.259539	0.206826	0.261099	0.263031
Os05t0438800	1200	1299	0.187586	0.171114	0.223342	0.213247
Os05t0438800	1300	1399	0.231517	0.183328	0.215928	0.234541
Os05t0438800	1400	1499	0.237474	0.211708	0.253022	0.255416
Os05t0438800	1500	1599	0.282823	0.259954	0.317613	0.256937
Os05t0438800	1600	1699	0.213594	0.208729	0.263308	0.222882
Os05t0438800	1700	1799	0.301239	0.215252	0.272572	0.272781
Os06t0715500	0	99	0.423922	0.366603	0.49022	0.404105
Os06t0715500	100	199	0.277793	0.270279	0.278855	0.28371
Os06t0715500	200	299	0.259666	0.243215	0.263591	0.248154
Os06t0715500	300	399	0.299942	0.291093	0.311356	0.308961
Os06t0715500	400	499	0.166027	0.156046	0.164808	0.168101
Os06t0715500	500	599	0.189978	0.176024	0.203458	0.197734
Os06t0715500	600	699	0.193896	0.181986	0.20224	0.178705
Os06t0715500	700	799	0.209416	0.216131	0.227169	0.214763
Os06t0715500	800	899	0.22404	0.190535	0.210803	0.212304
Os06t0715500	900	999	0.246507	0.226762	0.242093	0.230905
Os06t0715500	1000	1099	0.359359	0.349596	0.367642	0.366358
Os06t0715500	1100	1199	0.354308	0.299981	0.370381	0.320291
Os01t0767600	200	299	0.374657	0.369444	0.386136	0.357335
Os01t0767600	500	599	0.307761	0.258746	0.300783	0.284537
Os07t0432201	100	199	0.21486	0.20502	0.24801	0.213738
Os07t0432201	200	299	0.192192	0.180207	0.223028	0.2118
Os07t0432201	300	399	0.286668	0.245008	0.256486	0.323184
Os07t0432201	400	499	0.458188	0.460752	0.462731	0.457693
Os07t0432201	500	569	0.43053	0.43161	0.437621	0.416746
Os08t0225000	100	199	0.34358	0.31397	0.341195	0.324511
Os08t0225000	200	299	0.367983	0.377333	0.376553	0.379665
Os08t0225000	300	399	0.313284	0.315406	0.327	0.329866
Os08t0225000	400	499	0.308514	0.290987	0.347472	0.309969
Os08t0225000	500	599	0.318366	0.30329	0.354822	0.293553
Os08t0225000	600	699	0.291725	0.301091	0.343018	0.271756
Os08t0225000	700	799	0.334021	0.33208	0.379374	0.316879
Os10t0109300	0	99	0.424823	0.44902	0.437995	0.477912
Os10t0109300	100	199	0.390121	0.380698	0.390001	0.397585
Os10t0109300	200	299	0.296623	0.298171	0.308598	0.310423
Os10t0109300	300	399	0.395825	0.412133	0.391308	0.424895
Os10t0109300	400	499	0.241495	0.231001	0.257546	0.240277
Os10t0109300	500	599	0.232419	0.220673	0.239247	0.254284
Os10t0109300	600	699	0.165181	0.163901	0.186275	0.184955
Os10t0109300	700	799	0.169572	0.169893	0.18106	0.18524
Os10t0109300	800	899	0.16522	0.165362	0.183762	0.189665
Os10t0109300	900	999	0.184653	0.171479	0.191576	0.215503
Os10t0109300	1000	1099	0.209159	0.194803	0.217235	0.228291
Os10t0109300	1100	1199	0.191568	0.177347	0.195872	0.199755
Os10t0109300	1200	1299	0.17669	0.173892	0.199468	0.210755
Os10t0109300	1300	1399	0.276661	0.272531	0.279008	0.302017
Os12t0239200	600	699	0.355214	0.293986	0.319898	0.312792
Os12t0239200	1200	1299	0.323517	0.274953	0.312832	0.269145
Os12t0239200	1300	1399	0.341759	0.308135	0.320807	0.308628
Os12t0239200	2900	2999	0.31679	0.252572	0.302083	0.256231
Os06t0708500	0	99	0.369476	0.348593	0.375533	0.362377
Os06t0708500	100	199	0.298346	0.310291	0.324647	0.304016
Os06t0708500	200	299	0.279639	0.273694	0.29949	0.282787
Os06t0708500	300	399	0.205365	0.201132	0.214832	0.2079
Os06t0708500	400	499	0.254871	0.244265	0.282162	0.258594
Os06t0708500	500	599	0.22875	0.216459	0.25233	0.221931
Os06t0708500	600	699	0.210059	0.211243	0.238549	0.225009
Os06t0708500	700	799	0.235543	0.237583	0.254602	0.223741
Os06t0708500	800	899	0.309706	0.300277	0.298816	0.289176
Os06t0708500	900	964	0.369139	0.347862	0.375645	0.35568
Os07t0211900	800	899	0.364438	0.254038	0.324329	0.31332
Os05t0463800	100	199	0.311519	0.338148	0.356919	0.342257
Os05t0463800	200	299	0.350781	0.30942	0.337534	0.317906
Os05t0463800	700	799	0.360265	0.324428	0.34486	0.342223
Os06t0708700	100	199	0.407414	0.420055	0.437039	0.425448
Os06t0708700	200	299	0.469132	0.467375	0.469096	0.451542
Os06t0708700	600	699	0.425352	0.436471	0.411083	0.40172
Os06t0708700	900	999	0.360996	0.316367	0.327816	0.357992
Os06t0708700	1000	1099	0.340997	0.309934	0.324996	0.313582
Os06t0708700	1100	1199	0.277408	0.264344	0.279109	0.26923
Os06t0708700	1200	1299	0.329672	0.336422	0.32161	0.295102
Os06t0708700	1300	1399	0.297575	0.29043	0.296883	0.302925
Os06t0708700	1400	1499	0.285275	0.311868	0.340787	0.291543
Os06t0708700	1500	1599	0.280736	0.262064	0.294168	0.260674
[truncated: 65,163 more rows]

## Sheet: -P vs Normal significant unfold
-P vs Normal, significantly unfolding high-conf. RSS windows
			Mean Gini index
Gene	Start site of high-conf. RSS window	End site of high-conf. RSS window	Normal	-P	Normal - -P	P value
Os01t0971200	1300	1399	0.318441	0.253828	0.064613	0.0160249
Os05t0594800	900	999	0.316737	0.251867	0.0648701	0.0116689
Os01t0512100	900	999	0.420831	0.368568	0.0522635	0.0472333
Os06t0257200	3000	3099	0.537173	0.476125	0.0610477	0.0197382
Os04t0406600	400	499	0.284207	0.226409	0.0577985	0.0281603
Os08t0440300	500	599	0.334679	0.265314	0.0693651	0.00196538
Os09t0447300	1000	1099	0.320102	0.232118	0.0879838	0.0177184
Os08t0156800	0	99	0.444513	0.389777	0.0547364	0.00487115
Os01t0817800	500	599	0.301989	0.249222	0.0527673	0.0288411
Os01t0817800	1100	1199	0.37134	0.314859	0.056481	0.034808
Os08t0110100	0	99	0.523504	0.430446	0.0930587	0.00912632
Os04t0619300	500	599	0.27583	0.21444	0.0613904	0.0448858
Os07t0508000	1200	1299	0.33072	0.260076	0.070644	0.0448843
Os07t0508000	1400	1499	0.370445	0.308146	0.062299	0.0354529
Os03t0640800	2300	2399	0.515556	0.451944	0.0636116	0.0115749
Os06t0591400	200	299	0.286872	0.196504	0.090368	0.00204706
Os01t0111200	400	499	0.422608	0.370762	0.0518459	0.0375302
Os01t0111200	800	899	0.310876	0.251462	0.0594139	0.0285939
Os01t0111200	900	999	0.280403	0.221825	0.0585783	0.032976
Os09t0438000	2300	2399	0.376852	0.316602	0.06025	0.0133574
Os09t0438000	3000	3099	0.338191	0.276617	0.0615734	0.042792
Os03t0711400	1300	1399	0.370698	0.305714	0.0649845	0.0488912
Os03t0711400	1800	1899	0.290135	0.237103	0.0530321	0.00380321
Os03t0711400	2300	2399	0.335582	0.274201	0.0613814	0.00819756
Os03t0711400	2500	2599	0.295379	0.238643	0.0567363	0.00929279
Os07t0570300	400	499	0.34673	0.271687	0.0750428	0.0377149
Os07t0570300	1800	1899	0.32213	0.255067	0.0670631	0.00797985
Os09t0106700	500	599	0.345633	0.282634	0.0629992	0.0271441
Os04t0620000	2800	2899	0.358526	0.304866	0.0536605	0.00194573
Os04t0620000	2900	2999	0.316788	0.243668	0.0731195	0.018745
Os04t0620000	5100	5183	0.3811	0.30485	0.0762502	0.000627103
Os08t0502800	1100	1199	0.345721	0.273963	0.0717581	0.0400817
Os01t0646800	1000	1099	0.360277	0.283869	0.0764079	0.0293907
Os08t0557500	500	599	0.368813	0.313753	0.0550601	0.00981548
Os06t0210900	800	899	0.449876	0.376645	0.0732314	0.0299553
Os03t0307100	1900	1999	0.332872	0.256369	0.076503	0.0160125
Os01t0927600	100	199	0.258759	0.205297	0.0534618	0.0448599
Os04t0490600	700	799	0.328297	0.235891	0.0924058	0.0377344
Os07t0614300	900	999	0.387732	0.327279	0.0604532	0.0221736
Os02t0763900	200	299	0.356811	0.270269	0.0865419	0.000750022
Os05t0179300	600	699	0.256535	0.198562	0.0579725	0.0066613
Os05t0179300	900	999	0.274109	0.219216	0.0548936	0.0224607
Os05t0179300	1500	1599	0.294505	0.210772	0.0837333	0.00885753
Os10t0444700	1900	1999	0.413765	0.357696	0.0560683	0.0165697
Os06t0167100	200	299	0.372222	0.299649	0.0725728	0.0280836
Os06t0167100	1900	1999	0.324097	0.236072	0.0880248	0.00678251
Os06t0167100	2500	2599	0.311646	0.256551	0.0550951	0.0309424
Os11t0568500	100	199	0.370484	0.304873	0.0656107	0.0021128
Os05t0585900	100	199	0.391774	0.325198	0.0665765	0.0322875
Os05t0585900	400	499	0.342588	0.280327	0.0622609	0.0403584
Os07t0134200	1400	1499	0.415978	0.34023	0.0757486	0.0053339
Os07t0134200	1800	1899	0.338597	0.28506	0.0535373	0.00204074
Os01t0826400	100	199	0.330304	0.270871	0.059433	0.0219635
Os05t0539700	500	599	0.366425	0.302447	0.0639778	0.0238841
Os05t0539700	700	799	0.319831	0.221974	0.0978572	0.0346152
Os05t0539700	1000	1099	0.251449	0.187441	0.0640072	0.0284827
Os05t0539700	1400	1487	0.572066	0.447609	0.124457	0.0326381
Os01t0375000	1200	1299	0.345316	0.276997	0.0683191	0.0020736
Os03t0731050	600	699	0.397139	0.279951	0.117187	0.000482186
Os02t0126800	400	499	0.396422	0.320897	0.0755253	0.0252609
Os01t0659200	0	99	0.624008	0.528978	0.0950299	0.0150587
Os08t0180300	200	299	0.328949	0.269299	0.05965	0.0356117
Os08t0180300	1300	1399	0.371123	0.252354	0.118769	0.00443835
Os08t0180300	1800	1899	0.3594	0.271406	0.0879942	0.0242114
Os08t0180300	3300	3399	0.311354	0.247677	0.0636772	0.0235306
Os06t0653900	200	299	0.223936	0.172748	0.0511882	0.0221589
Os06t0653900	500	593	0.396824	0.295233	0.101591	0.0422709
Os07t0113700	700	799	0.352052	0.2915	0.060552	0.0316013
Os07t0113700	800	899	0.370605	0.30946	0.0611459	0.00645781
Os07t0113700	1300	1399	0.520277	0.440045	0.0802324	0.000716564
Os07t0113700	1400	1499	0.343668	0.264839	0.0788288	0.00854415
Os07t0113700	1700	1799	0.334028	0.270318	0.0637103	0.00785599
Os03t0569900	900	999	0.359102	0.264224	0.0948783	0.0259515
Os07t0564700	1000	1099	0.276493	0.213178	0.0633143	0.0213099
Os07t0564700	1300	1399	0.275173	0.224573	0.0505998	0.0177173
Os01t0813900	600	699	0.27269	0.21192	0.0607696	0.0440018
Os07t0681500	2000	2099	0.314989	0.243554	0.0714349	0.0132269
Os07t0681500	2700	2799	0.321443	0.267979	0.0534635	8.86392e-05
Os01t0275600	900	999	0.369997	0.265872	0.104125	0.0430748
Os04t0476800	2200	2299	0.379001	0.30874	0.0702615	0.00742687
Os09t0557500	1000	1099	0.482566	0.430338	0.0522282	0.0487631
Os09t0557500	1100	1199	0.361167	0.293433	0.067734	0.0280346
Os04t0452400	900	999	0.364567	0.274647	0.0899206	0.0367507
Os01t0600200	1200	1299	0.309886	0.233478	0.0764085	0.00996702
Os01t0600200	1300	1399	0.358095	0.28872	0.0693748	0.00862879
Os01t0600200	1500	1599	0.335377	0.282318	0.0530595	0.0271001
Os12t0641500	4300	4399	0.337048	0.278706	0.0583415	0.0120894
Os12t0641500	4800	4899	0.361051	0.289313	0.0717381	0.0313677
Os03t0737200	1200	1299	0.343004	0.281197	0.0618067	0.00255639
Os05t0529300	800	899	0.303165	0.245575	0.0575905	0.0124163
Os05t0529300	1000	1099	0.341622	0.259807	0.081815	0.0020169
Os12t0263800	700	799	0.344246	0.292256	0.0519901	0.0229868
Os09t0392400	1200	1299	0.233555	0.179228	0.0543266	0.0103006
Os04t0484900	1000	1099	0.360104	0.307708	0.0523958	0.00467759
Os06t0665800	1300	1399	0.35383	0.264024	0.0898068	0.0189055
Os01t0648000	1500	1599	0.336557	0.270174	0.0663828	0.0219322
Os01t0648000	2900	2999	0.402459	0.303703	0.0987563	0.0218137
Os08t0189600	100	199	0.253177	0.192014	0.0611629	0.00652471
Os08t0189600	400	499	0.264108	0.198246	0.065862	0.00233707
Os08t0189600	500	599	0.280184	0.212474	0.0677105	0.00321382
Os08t0189600	700	799	0.286731	0.202572	0.0841589	0.0246042
Os02t0173900	1300	1399	0.294716	0.236113	0.0586025	0.00715203
Os02t0753300	0	99	0.498947	0.398897	0.100051	0.043121
Os03t0721400	200	299	0.404153	0.320479	0.0836747	0.0393825
Os08t0266200	100	199	0.329663	0.276174	0.0534889	0.0310578
Os08t0266200	200	299	0.287276	0.228189	0.0590872	0.0467399
Os01t0311500	1300	1399	0.435204	0.345363	0.0898409	0.00818282
Os07t0108300	1600	1699	0.313207	0.25995	0.0532563	0.00890769
Os02t0725100	1200	1299	0.346552	0.28583	0.0607215	0.0430401
Os06t0138100	400	499	0.361906	0.288442	0.0734638	0.0308483
Os02t0653000	200	299	0.355356	0.255854	0.0995014	0.0193094
Os07t0498400	2900	2999	0.402356	0.278589	0.123767	0.00381087
Os10t0553300	600	699	0.347475	0.273316	0.0741596	0.0219407
Os03t0747200	1100	1199	0.387259	0.3177	0.0695585	0.0209657
Os02t0611450	200	299	0.333694	0.254256	0.0794373	0.00240464
Os03t0777700	100	199	0.306436	0.210407	0.0960292	0.0152283
Os03t0777700	1100	1199	0.314735	0.224185	0.0905498	0.0174016
Os03t0777700	1800	1899	0.324106	0.251639	0.0724664	0.00461736
Os12t0479900	700	799	0.333611	0.269461	0.0641501	0.0321494
Os02t0742200	500	599	0.36631	0.297824	0.0684856	0.0177705
Os01t0660200	100	199	0.350278	0.220795	0.129483	0.00797953
Os01t0660200	400	499	0.239592	0.1893	0.0502921	4.30029e-05
Os07t0633100	600	699	0.292304	0.209543	0.0827618	0.0205225
Os07t0633100	700	799	0.304933	0.208944	0.095989	0.001387
Os01t0894300	800	899	0.338309	0.267106	0.0712031	0.0450024
Os07t0608400	800	899	0.41871	0.367968	0.0507424	0.02027
Os08t0542700	1900	1999	0.353903	0.288469	0.0654331	0.00737486
Os10t0495000	1100	1199	0.389718	0.295804	0.0939148	0.0229589
Os10t0495000	1200	1299	0.352045	0.274784	0.0772609	0.0251391
Os10t0495000	1300	1399	0.347709	0.284231	0.0634779	0.0144957
Os02t0456000	1300	1399	0.393346	0.318118	0.0752287	0.0100895
Os05t0110900	900	999	0.380499	0.329537	0.0509622	0.042318
Os05t0110900	1200	1299	0.344897	0.293495	0.0514021	0.0482673
Os05t0110900	1300	1399	0.371805	0.306504	0.0653017	0.0452382
Os05t0110900	1500	1599	0.333252	0.266269	0.0669823	0.0323793
Os09t0491708	100	199	0.294568	0.218113	0.0764551	0.0101586
Os09t0491708	400	499	0.399506	0.333582	0.0659235	0.0365877
Os10t0378300	300	399	0.300777	0.204713	0.096064	0.00697823
Os02t0595800	1000	1099	0.359182	0.302936	0.056246	0.0376639
Os01t0195500	900	999	0.43433	0.36478	0.0695506	0.0416941
Os09t0511500	500	599	0.318547	0.247376	0.0711709	0.033323
Os09t0511500	1100	1199	0.372924	0.321688	0.0512357	0.0367703
Os02t0601800	2800	2899	0.29771	0.247258	0.0504522	0.0157404
Os08t0436000	800	899	0.391835	0.335185	0.0566506	0.0360991
Os03t0731900	400	499	0.348538	0.288603	0.0599343	0.0251358
Os03t0731900	500	599	0.285512	0.227428	0.0580836	0.0305059
Os03t0731900	600	699	0.349436	0.25388	0.0955557	0.00420472
Os03t0731900	700	799	0.368526	0.264731	0.103794	0.0132186
Os03t0731900	900	999	0.345037	0.281127	0.0639093	0.0247577
Os03t0731900	1100	1199	0.288902	0.195414	0.0934877	0.0163194
Os03t0731900	1600	1699	0.336198	0.286015	0.0501826	0.0245202
Os02t0132500	1400	1499	0.362713	0.250458	0.112254	0.0389278
Os05t0438800	800	899	0.274395	0.211837	0.0625584	0.0134799
Os05t0438800	1100	1199	0.259539	0.206826	0.0527123	0.00799867
Os05t0438800	1700	1799	0.301239	0.215252	0.0859874	0.0211323
Os07t0211900	800	899	0.364438	0.254038	0.1104	0.0044004
Os03t0297900	400	499	0.323719	0.245819	0.0778997	0.0250529
Os10t0350500	2000	2099	0.327375	0.235635	0.0917405	0.0307805
Os02t0146400	1800	1899	0.352066	0.288791	0.0632752	0.0108386
Os02t0146400	3700	3799	0.331833	0.256786	0.0750469	0.000872867
Os09t0503400	2000	2099	0.327381	0.253165	0.0742163	0.0302112
Os09t0503400	2900	2999	0.333877	0.246046	0.087831	0.0435486
Os09t0503400	3000	3099	0.284646	0.226206	0.0584402	0.0339359
Os09t0503400	3100	3199	0.387781	0.325958	0.0618231	0.0104194
Os07t0171300	1100	1199	0.342563	0.220138	0.122425	0.0166606
Os07t0171300	1300	1399	0.378846	0.314511	0.0643351	0.0475443
Os07t0171300	1700	1799	0.335637	0.280073	0.0555641	0.0249268
Os04t0437600	0	99	0.332609	0.261255	0.071354	0.0064481
Os04t0437600	400	499	0.266994	0.202925	0.0640686	0.0440628
Os04t0437600	1600	1699	0.29656	0.224901	0.0716597	0.026861
Os04t0437600	1900	1999	0.336614	0.264498	0.0721159	0.0128685
Os11t0303500	200	299	0.413221	0.330927	0.0822945	0.00916536
Os03t0749300	800	899	0.319712	0.265516	0.0541953	0.0352585
Os01t0660300	300	399	0.365283	0.308952	0.0563306	0.0260352
Os01t0660300	600	699	0.3494	0.254982	0.0944177	0.00262332
Os01t0660300	700	799	0.379446	0.296314	0.0831319	0.0298276
Os01t0660300	900	999	0.297875	0.183448	0.114428	0.00572438
Os09t0434200	500	599	0.326865	0.261667	0.065198	0.0232736
Os09t0434200	800	899	0.292853	0.240838	0.0520152	0.0153949
Os04t0625000	700	799	0.381806	0.323903	0.0579025	0.0108651
Os03t0393700	400	499	0.308598	0.219353	0.0892444	0.0109364
Os03t0393700	1000	1099	0.333603	0.266034	0.0675689	0.046885
Os03t0393700	1100	1199	0.320925	0.26615	0.0547751	0.0313918
Os03t0393700	1300	1399	0.335194	0.272928	0.0622661	0.0441326
Os09t0453400	1400	1499	0.319563	0.258861	0.0607025	0.0139346
Os01t0675500	600	699	0.349125	0.290516	0.0586094	0.0123599
Os07t0252400	100	199	0.404765	0.326373	0.078391	0.00501364
Os05t0571000	2200	2299	0.401736	0.311527	0.0902096	0.0179754
Os09t0346400	500	599	0.362881	0.275752	0.0871289	0.0152949
Os09t0346400	700	799	0.36365	0.257614	0.106036	0.0370326
Os02t0708600	500	599	0.351923	0.292093	0.0598296	0.0152045
Os10t0519600	200	299	0.344669	0.281608	0.063061	0.031712
Os10t0519600	800	899	0.263485	0.207636	0.0558493	0.0399761
Os03t0836800	100	199	0.3313	0.225886	0.105413	0.00801442
Os11t0525600	700	799	0.324779	0.215576	0.109203	0.00295327
Os11t0525600	1000	1099	0.294771	0.215257	0.0795143	0.000365174
Os11t0525600	1100	1199	0.284305	0.227755	0.0565498	0.0426718
Os11t0525600	1900	1999	0.292233	0.199736	0.0924971	0.0129046
Os03t0861800	600	699	0.271427	0.221134	0.0502932	0.0305839
Os04t0556500	700	799	0.359937	0.290204	0.0697336	0.0238897
Os04t0556500	900	999	0.345829	0.262941	0.0828881	0.00070333
Os04t0556500	1000	1099	0.374871	0.285103	0.0897678	0.042084
Os05t0143500	1700	1799	0.278643	0.221361	0.0572819	0.015156
Os10t0495900	400	499	0.323691	0.269308	0.0543826	0.0121659
Os10t0343100	1500	1599	0.371926	0.305619	0.0663072	0.00568269
Os03t0805400	1000	1099	0.322248	0.22181	0.100439	0.00201139
Os01t0840200	300	399	0.350857	0.296199	0.054658	0.00315413
Os11t0284900	1600	1699	0.308285	0.243571	0.064714	0.0407001
Os08t0512300	300	399	0.372325	0.304986	0.0673395	0.00463229
Os01t0813500	800	899	0.418223	0.357999	0.0602244	0.0496511
Os09t0524800	500	599	0.373129	0.316613	0.0565159	0.0137954
Os03t0831800	400	499	0.307073	0.234133	0.0729401	0.0011721
Os06t0647700	1300	1399	0.489989	0.427624	0.0623643	0.0384054
Os06t0237300	800	899	0.376789	0.303777	0.0730126	0.00564023
Os06t0237300	1300	1399	0.360388	0.265001	0.0953876	0.0458099
Os06t0237300	2200	2299	0.332948	0.263082	0.0698663	0.0212251
Os06t0237300	2400	2499	0.319938	0.236403	0.083535	0.000274963
Os06t0237300	2500	2599	0.359355	0.299768	0.059587	0.0246967
Os06t0237300	3600	3699	0.350688	0.294414	0.0562743	0.0329388
Os12t0636000	300	399	0.409975	0.354694	0.0552806	0.049926
Os10t0470900	300	399	0.372506	0.301149	0.0713574	0.00198713
Os10t0470900	500	599	0.492459	0.404409	0.08805	0.00616816
Os08t0448000	1300	1399	0.360603	0.265755	0.094848	0.00881981
Os03t0113800	900	999	0.328577	0.273031	0.055546	0.0426637
Os07t0257200	100	199	0.466272	0.405581	0.0606906	0.0197637
Os07t0257200	1100	1199	0.260893	0.194127	0.0667661	0.0100325
Os07t0257200	1300	1399	0.322719	0.24619	0.0765291	0.0105805
Os07t0257200	1400	1499	0.336203	0.261275	0.0749272	0.0377545
Os01t0287600	300	399	0.346868	0.284605	0.0622633	0.0416748
Os01t0287600	400	499	0.342133	0.246485	0.0956474	0.0052037
Os01t0287600	800	899	0.308721	0.255538	0.053183	0.0233809
Os10t0564000	1500	1599	0.37923	0.322158	0.0570714	0.0157595
Os07t0677200	0	99	0.685239	0.520081	0.165158	0.00892581
Os07t0677200	300	399	0.26837	0.197732	0.0706375	0.00518534
Os07t0677200	400	499	0.25157	0.19006	0.0615103	0.0397029
Os07t0677200	600	699	0.261967	0.200581	0.0613853	0.0314054
Os07t0677200	800	899	0.278541	0.218516	0.0600255	0.00498244
Os05t0458400	900	999	0.289482	0.219301	0.0701809	0.0159514
Os04t0229100	200	299	0.374783	0.288923	0.0858605	0.00342584
Os05t0103300	100	199	0.360244	0.272819	0.0874252	0.0204396
Os05t0103300	300	399	0.661988	0.579463	0.082525	0.0485282
Os10t0578900	900	999	0.355738	0.28956	0.0661783	0.0301683
Os10t0578900	1000	1099	0.363955	0.247746	0.116209	0.00186266
Os07t0573400	600	699	0.359063	0.298372	0.0606912	0.0493413
Os03t0205700	700	799	0.328864	0.253869	0.0749956	0.0393133
Os03t0205700	1000	1099	0.305411	0.182448	0.122962	0.0464025
Os08t0308100	600	699	0.305492	0.219503	0.085989	0.0227498
Os11t0298400	600	699	0.347927	0.281148	0.0667786	0.04622
Os07t0631100	0	99	0.342143	0.288882	0.0532612	0.00930157
Os02t0822500	100	199	0.365779	0.309927	0.0558527	0.0487911
Os05t0482600	1100	1199	0.348278	0.273989	0.0742883	0.0159138
Os04t0474900	300	399	0.353979	0.269789	0.08419	0.00511306
Os04t0474900	700	799	0.30718	0.251493	0.0556868	0.0223466
Os07t0687700	700	799	0.335538	0.269072	0.0664656	0.03398
Os09t0252800	200	299	0.331342	0.254558	0.0767835	0.0433576
Os09t0252800	1700	1799	0.264903	0.206139	0.058764	0.000494347
Os09t0252800	1900	1999	0.289439	0.233609	0.05583	0.0131554
Os09t0252800	2500	2599	0.416938	0.357522	0.0594164	0.0360292
Os09t0252800	2800	2899	0.321082	0.257631	0.0634512	0.0212476
Os09t0252800	3700	3799	0.326104	0.23949	0.0866139	0.0211917
Os04t0539800	200	299	0.285145	0.228702	0.0564423	0.0064257
Os04t0539800	600	699	0.325777	0.267144	0.0586325	0.00951795
Os07t0539900	500	599	0.270743	0.217698	0.0530452	0.0397628
Os05t0383000	600	699	0.375177	0.301144	0.074033	0.011675
Os04t0608100	800	899	0.293754	0.243636	0.0501178	0.037373
Os02t0102600	100	199	0.307813	0.25382	0.0539925	0.00582244
Os02t0759800	1600	1699	0.33382	0.251749	0.0820708	0.000546996
Os09t0272600	0	99	0.622935	0.40781	0.215125	0.00855572
Os07t0693900	100	199	0.382811	0.31769	0.0651205	0.0303294
Os09t0497700	1600	1699	0.358803	0.268675	0.090128	0.00779702
Os03t0352500	3000	3099	0.313085	0.255474	0.0576107	0.0394824
Os03t0352500	3200	3299	0.333376	0.254132	0.0792446	0.0448993
Os05t0461000	0	99	0.492148	0.433587	0.0585607	0.021825
Os02t0498700	300	399	0.298312	0.237575	0.060737	0.02511
Os12t0102500	3100	3199	0.394349	0.302016	0.0923328	0.0305903
Os02t0802700	900	999	0.391332	0.317581	0.0737509	0.0164774
Os02t0802700	1000	1099	0.380347	0.324572	0.0557748	0.0205743
Os02t0802700	1400	1499	0.435328	0.375397	0.0599307	0.0237576
Os03t0174100	100	199	0.39675	0.33663	0.0601197	0.0253696
Os03t0174100	1400	1499	0.32829	0.273366	0.0549242	0.00997856
Os05t0353400	500	599	0.33405	0.283834	0.0502157	0.0384874
Os05t0353400	2400	2499	0.286766	0.22721	0.0595563	0.0104094
Os12t0597300	600	699	0.434071	0.36209	0.0719808	0.0179151
Os12t0597300	2200	2299	0.40185	0.332746	0.0691039	0.0463224
Os10t0532300	700	799	0.367962	0.307837	0.0601252	0.0495351
Os02t0582900	700	769	0.533883	0.432194	0.101689	0.0496203
Os05t0490800	100	199	0.278635	0.217584	0.061051	0.04671
Os11t0588300	0	99	0.286575	0.231194	0.0553806	0.00570401
Os11t0588300	700	799	0.290007	0.237509	0.0524981	0.0498948
Os01t0772700	3300	3399	0.353911	0.287661	0.0662502	0.0422548
Os05t0564200	500	599	0.322977	0.253527	0.0694502	0.000748096
Os04t0463500	600	699	0.241506	0.19109	0.0504165	0.0447709
Os01t0875700	500	599	0.36591	0.271988	0.0939221	0.00825529
Os01t0875700	600	699	0.303435	0.212859	0.0905753	0.0358103
Os01t0875700	800	899	0.414789	0.326372	0.0884167	0.00281564
Os01t0875700	1000	1099	0.341821	0.288103	0.0537181	0.00285738
Os09t0535400	400	499	0.344561	0.266286	0.0782748	0.0220476
Os09t0535400	700	799	0.285274	0.229474	0.0557997	0.0383981
Os01t0753000	1200	1299	0.385445	0.332617	0.0528275	0.0306327
Os06t0679200	1100	1199	0.590296	0.504188	0.0861077	0.00208326
Os03t0369800	1000	1099	0.325691	0.264288	0.061403	0.0202967
Os02t0236200	1700	1799	0.316804	0.266345	0.0504589	0.0202855
Os01t0360200	2000	2099	0.324412	0.265003	0.0594085	0.000788344
Os01t0360200	3100	3194	0.341705	0.265311	0.0763942	0.0132284
Os09t0538800	800	899	0.287191	0.235484	0.0517063	0.0202965
Os09t0538800	1400	1499	0.293612	0.238375	0.0552372	0.0467781
Os05t0462301	500	599	0.318176	0.226149	0.0920275	0.0134439
Os07t0206800	300	399	0.294986	0.239392	0.055594	0.00262339
Os12t0566700	900	999	0.366125	0.29131	0.0748151	0.00269198
Os02t0329300	1100	1199	0.326749	0.264838	0.0619108	0.00109364
Os02t0329300	1500	1599	0.285395	0.223858	0.0615372	0.0176478
Os02t0329300	2200	2299	0.337093	0.259776	0.0773167	0.0250036
Os02t0329300	2300	2399	0.372565	0.292236	0.0803289	0.0413705
Os03t0313600	1100	1199	0.327813	0.244426	0.0833871	0.0232561
Os03t0310400	200	299	0.279983	0.224359	0.0556234	0.0462854
Os02t0678400	0	99	0.489929	0.411544	0.0783853	0.0422172
Os02t0678400	800	899	0.334201	0.270606	0.0635951	0.000768939
Os11t0707800	0	99	0.47359	0.41425	0.0593398	0.039766
Os03t0617900	300	399	0.400218	0.349758	0.0504598	0.0232825
Os01t0330200	100	199	0.303258	0.244452	0.0588068	0.0222275
Os01t0330200	200	299	0.32161	0.260941	0.0606681	0.0398832
Os01t0330200	900	999	0.33159	0.243042	0.0885479	0.0154956
Os05t0169000	400	499	0.289056	0.227535	0.0615212	0.00565557
Os03t0693000	500	599	0.340851	0.275657	0.0651935	0.0279509
Os01t0750300	600	699	0.219257	0.164119	0.0551379	0.0375275
Os07t0691200	500	599	0.370939	0.310184	0.0607556	0.00156293
Os04t0550400	2500	2599	0.349393	0.295925	0.053468	0.0477125
Os04t0550400	3300	3399	0.342636	0.266805	0.075831	0.0235261
Os02t0514500	200	299	0.40955	0.32291	0.0866396	0.00929698
Os02t0514500	300	399	0.307619	0.221521	0.0860977	0.00757961
Os02t0514500	400	499	0.292944	0.238877	0.0540667	0.0164539
Os02t0514500	500	599	0.337254	0.242365	0.0948894	0.00270165
Os02t0514500	600	699	0.307678	0.244614	0.0630638	0.0175414
Os02t0514500	700	799	0.327793	0.257635	0.0701586	0.0059377
Os02t0514500	800	899	0.27265	0.175224	0.0974255	0.0169214
Os02t0514500	1000	1099	0.306849	0.226622	0.0802269	0.00693167
Os02t0514500	1200	1299	0.284376	0.178708	0.105668	0.0233431
Os02t0514500	1400	1499	0.343365	0.255995	0.0873698	0.0182345
Os11t0181500	700	799	0.339035	0.271335	0.0677006	0.0487136
Os03t0699400	700	799	0.333333	0.271481	0.0618524	0.0471985
Os08t0112500	1400	1499	0.317771	0.254416	0.063355	0.0336707
Os08t0112500	1700	1799	0.307943	0.238959	0.0689832	0.00204874
Os01t0923700	3700	3799	0.308123	0.256771	0.0513528	0.0249729
Os01t0923700	3800	3899	0.333551	0.270393	0.0631575	0.0457954
Os07t0185200	900	999	0.371857	0.29875	0.0731071	0.00306823
Os07t0185200	1000	1099	0.384507	0.32552	0.0589876	0.00330918
Os07t0185200	1200	1299	0.417819	0.329259	0.0885605	0.0116036
Os10t0543800	1000	1099	0.287435	0.229082	0.0583532	0.00819551
Os01t0511300	700	799	0.269478	0.209676	0.0598021	0.00185085
Os04t0643300	1600	1699	0.469912	0.399116	0.0707964	0.0466056
Os02t0467200	100	199	0.356534	0.279746	0.0767879	0.0253779
Os05t0299700	400	499	0.613328	0.478873	0.134455	0.0469804
Os04t0629500	300	399	0.313256	0.250231	0.063025	0.00826833
Os04t0629500	400	499	0.413339	0.319125	0.0942141	0.00867385
Os06t0257450	1400	1499	0.321687	0.26086	0.0608271	0.0493781
Os05t0519400	2000	2099	0.284104	0.229129	0.0549756	0.00876774
Os02t0276200	900	999	0.409131	0.319271	0.0898603	0.0467648
Os03t0214000	400	499	0.291545	0.223461	0.0680838	0.027644
Os03t0214000	800	899	0.329432	0.256865	0.072567	0.00896704
Os05t0155601	800	899	0.384003	0.326807	0.0571966	0.0018292
Os05t0155601	2300	2399	0.311116	0.232723	0.0783922	0.00310917
Os10t0467800	0	99	0.464735	0.400811	0.0639242	0.0042932
Os10t0467800	400	499	0.352487	0.298296	0.054191	0.0250725
Os10t0467800	2200	2299	0.352403	0.286156	0.0662466	0.0489964
Os10t0467800	2300	2399	0.344181	0.260958	0.083223	0.0255215
Os04t0576900	200	299	0.339861	0.274238	0.0656235	0.0417584
Os04t0576900	400	499	0.327523	0.239905	0.0876179	0.00889574
Os04t0576900	600	699	0.357579	0.282024	0.0755547	0.0323305
Os04t0684900	0	99	0.414137	0.267291	0.146847	0.0206192
Os04t0400800	1100	1199	0.333806	0.283126	0.0506795	0.0205606
Os11t0106400	1800	1899	0.278037	0.226569	0.0514685	0.0445373
Os05t0528000	1600	1699	0.289224	0.21156	0.0776635	0.00548797
Os05t0528000	1900	1999	0.279472	0.229293	0.0501784	0.008741
Os05t0528000	2600	2699	0.307217	0.247667	0.05955	0.00186088
Os01t0575500	400	499	0.377646	0.286626	0.0910201	0.0125824
Os01t0575500	3100	3199	0.315957	0.25188	0.0640768	0.0385456
Os01t0575500	3300	3399	0.300015	0.23892	0.0610949	0.0156272
Os01t0108600	500	599	0.29686	0.193186	0.103674	0.0270011
Os01t0703400	200	299	0.329805	0.232386	0.0974189	0.0206655
Os04t0611300	0	99	0.639083	0.496281	0.142802	0.0156991
Os02t0437800	200	299	0.301198	0.235775	0.0654232	0.0167657
Os05t0533100	600	699	0.343718	0.27288	0.0708381	0.000386868
Os02t0551900	1000	1099	0.439179	0.387243	0.0519367	0.033134
Os02t0551900	1100	1199	0.388462	0.321387	0.0670741	0.00181321
Os03t0816100	1000	1099	0.360516	0.295772	0.0647439	0.0404373
Os02t0259100	2000	2099	0.310946	0.255423	0.0555238	0.0376502
Os06t0247800	800	899	0.298322	0.23444	0.0638822	0.0263119
Os06t0247800	1700	1799	0.306754	0.247124	0.0596299	0.00237322
Os06t0247800	2200	2299	0.333905	0.231208	0.102698	0.0292734
Os07t0679700	900	999	0.403367	0.306807	0.0965601	0.0419709
Os07t0679700	1400	1499	0.35722	0.304836	0.0523838	0.0138552
Os02t0250300	1100	1199	0.436548	0.346223	0.0903253	0.012987
Os02t0250300	2500	2599	0.381772	0.330773	0.0509996	0.0277434
Os03t0819100	1500	1599	0.327725	0.276194	0.0515302	8.4578e-05
Os02t0182700	800	899	0.374805	0.315761	0.0590442	0.0190008
Os03t0689900	600	699	0.424236	0.368332	0.0559048	0.0125324
Os08t0338000	1100	1199	0.365428	0.280767	0.0846607	0.0164322
Os10t0575200	1300	1399	0.309245	0.253195	0.0560492	0.0132005
Os01t0938200	1200	1299	0.348255	0.288229	0.0600255	0.00443558
Os10t0483900	100	199	0.298343	0.232174	0.0661692	0.0300394
Os10t0483900	400	499	0.349117	0.255265	0.0938524	0.0098362
Os10t0132300	600	699	0.429577	0.357154	0.0724238	0.0187985
Os10t0320100	500	599	0.343476	0.244733	0.098743	0.0193354
Os06t0292400	400	499	0.360828	0.29665	0.0641776	0.0101481
Os06t0292400	1300	1399	0.315073	0.253298	0.0617757	0.0345206
Os12t0540900	400	499	0.345902	0.280951	0.0649514	0.0219784
Os12t0540900	800	899	0.313484	0.25273	0.0607543	0.00258229
Os03t0152000	1300	1399	0.450567	0.381637	0.0689301	0.0276036
Os07t0693500	1200	1299	0.384759	0.310112	0.0746465	0.0215488
Os07t0693500	1300	1399	0.307947	0.252703	0.0552439	0.0221644
Os01t0952600	600	699	0.300293	0.238348	0.061946	0.0139077
Os01t0952600	2700	2799	0.293023	0.238228	0.0547949	0.0117539
Os01t0952600	2800	2899	0.276333	0.219304	0.0570297	0.036101
Os04t0586500	1600	1699	0.386149	0.323046	0.0631037	0.0487614
Os07t0268800	0	99	0.320561	0.233741	0.0868207	0.00287708
Os12t0607100	1000	1099	0.312174	0.218266	0.0939085	0.0369894
Os08t0374800	1600	1699	0.255415	0.201415	0.0540007	0.0124433
Os04t0488000	600	699	0.338751	0.282756	0.0559948	0.012328
Os04t0488000	2000	2099	0.35781	0.274957	0.0828525	0.0398119
Os06t0486400	2000	2099	0.429557	0.378618	0.0509389	0.00838112
Os06t0486400	2100	2199	0.345586	0.270022	0.0755636	0.00653104
Os06t0486400	2300	2399	0.263997	0.207132	0.0568647	0.0118182
Os05t0566600	600	699	0.357308	0.300258	0.05705	0.0284587
Os03t0784800	200	299	0.321782	0.26161	0.0601719	0.0307322
Os03t0784800	800	899	0.295209	0.243892	0.0513167	0.00397267
Os03t0784800	900	999	0.343059	0.28592	0.0571397	0.00101485
Os01t0585700	300	399	0.423828	0.333417	0.0904104	0.0286835
Os01t0585700	800	899	0.448207	0.38244	0.0657675	0.0350481
Os08t0344300	0	99	0.410125	0.334259	0.0758665	0.0122801
Os01t0699600	400	499	0.372317	0.311223	0.061094	0.0152867
Os01t0699600	600	699	0.316297	0.266149	0.0501479	0.0202335
Os01t0699600	1000	1099	0.371371	0.316195	0.0551758	0.00952734
Os05t0179000	600	699	0.308266	0.23161	0.0766557	0.0202635
Os05t0179000	700	799	0.310273	0.248806	0.0614673	0.017029
Os05t0179000	1100	1199	0.331889	0.241792	0.0900969	0.000322467
Os04t0127100	100	199	0.235538	0.161648	0.0738897	0.0332886
Os04t0127100	200	299	0.289074	0.197613	0.091461	0.0220134
Os05t0389300	300	399	0.301777	0.245446	0.0563313	0.030543
Os07t0150500	200	299	0.350722	0.278352	0.0723698	0.00245799
Os07t0150500	2600	2699	0.34607	0.278224	0.0678454	0.0137314
Os04t0461400	1100	1199	0.334765	0.270339	0.0644261	0.0438171
Os01t0559100	1100	1199	0.341783	0.262434	0.0793496	0.000909336
Os01t0559100	1300	1399	0.294452	0.232408	0.0620433	0.000413259
Os08t0282400	1200	1290	0.472878	0.38928	0.0835982	0.0221247
Os01t0857400	400	499	0.310494	0.260373	0.050121	0.00487761
Os01t0857400	1000	1099	0.292001	0.241406	0.0505949	0.0423075
Os01t0857400	1200	1299	0.315918	0.232475	0.0834431	0.0311445
Os01t0857400	1300	1399	0.366153	0.276529	0.0896246	0.0266351
Os01t0857400	1600	1699	0.342372	0.244768	0.0976035	0.0396532
Os08t0107100	200	299	0.327897	0.265166	0.0627311	0.0450692
Os08t0107100	800	899	0.35788	0.288343	0.069537	0.0416426
Os02t0119100	1400	1499	0.398812	0.348449	0.0503629	0.031934
Os03t0666100	2000	2099	0.428766	0.346263	0.0825034	0.0275171
Os03t0666100	3800	3899	0.373578	0.309745	0.0638329	0.0437332
Os05t0539400	800	899	0.379615	0.285418	0.0941977	0.0144804
Os05t0539400	900	999	0.401794	0.303947	0.0978471	0.0479938
Os02t0604300	600	699	0.357721	0.300723	0.0569973	0.0367235
Os02t0604300	1300	1399	0.328219	0.274377	0.053842	0.00438986
Os02t0599100	800	899	0.434464	0.372276	0.0621876	0.042376
Os03t0326300	400	499	0.417152	0.351963	0.0651897	0.0375434
Os03t0326300	700	799	0.386734	0.321099	0.0656353	0.0326021
Os06t0691800	800	899	0.353671	0.272893	0.0807773	0.0216665
Os06t0691800	1100	1199	0.348976	0.270919	0.078057	0.0181724
Os06t0691800	1300	1399	0.338367	0.278683	0.0596835	0.0364584
Os02t0168800	800	899	0.310518	0.242101	0.068417	0.0262216
Os02t0250400	3100	3199	0.331067	0.252392	0.0786749	0.0460503
Os09t0410300	200	299	0.363981	0.287616	0.0763655	0.046241
Os07t0679000	1400	1499	0.272858	0.222546	0.0503116	0.0137518
Os07t0679000	1700	1799	0.332575	0.280015	0.0525598	0.0109974
Os07t0679000	2100	2199	0.269926	0.204404	0.0655216	0.000625445
Os07t0679000	2500	2599	0.294352	0.224062	0.0702894	0.0316556
Os06t0583400	300	399	0.337657	0.280244	0.0574126	0.0363648
Os06t0583400	1900	1999	0.366585	0.308432	0.0581522	0.00489463
Os02t0734900	0	99	0.430801	0.36311	0.0676908	6.04665e-05
Os02t0810400	800	899	0.317473	0.265378	0.052095	0.0264357
Os12t0586000	200	299	0.254342	0.196524	0.0578179	0.00944465
Os12t0586000	800	899	0.279479	0.223705	0.0557748	0.000809862
Os05t0586200	100	199	0.269821	0.210183	0.0596376	0.0164503
Os05t0586200	400	499	0.261222	0.204211	0.0570107	0.0431117
Os08t0343300	500	599	0.323699	0.264849	0.0588494	0.0354941
Os01t0763600	100	199	0.353487	0.270146	0.0833417	0.00561522
Os02t0125100	900	999	0.356562	0.269744	0.0868183	0.00506991
Os01t0172000	200	299	0.372587	0.316991	0.0555966	0.0486124
Os01t0172000	500	599	0.359267	0.283027	0.0762407	0.0159052
Os01t0172000	800	899	0.356303	0.29316	0.0631432	0.0448947
Os01t0172000	900	999	0.313933	0.245223	0.0687105	0.0277901
Os01t0172000	1200	1299	0.525776	0.332324	0.193452	0.0214771
Os01t0172000	1300	1399	0.334025	0.275581	0.0584437	0.0226213
Os01t0172000	1400	1499	0.306111	0.239333	0.0667776	0.0415154
Os01t0168600	1600	1699	0.391413	0.327381	0.0640318	0.0363676
Os12t0288400	900	999	0.351711	0.288087	0.063624	0.0150906
Os12t0288400	1200	1299	0.291015	0.230955	0.0600604	0.0354698
Os06t0264500	1000	1099	0.367983	0.300897	0.0670865	0.0480581
Os07t0479300	500	599	0.267908	0.215726	0.0521819	0.0212571
Os07t0479300	1000	1099	0.3065	0.214452	0.0920482	0.0150269
Os11t0516000	1400	1499	0.335967	0.247054	0.0889127	0.010735
Os11t0516000	1500	1599	0.36129	0.281285	0.0800051	0.0321177
Os03t0113100	400	499	0.365679	0.309675	0.0560038	0.0467856
Os02t0793300	1800	1899	0.342112	0.280802	0.0613102	0.0461439
Os11t0599200	500	599	0.338892	0.240475	0.0984176	0.0474906
Os11t0599200	600	699	0.396511	0.297498	0.0990135	0.0156622
Os11t0599200	900	999	0.286221	0.229723	0.0564973	0.0133892
Os11t0599200	1000	1099	0.260208	0.191408	0.0688003	0.0197898
Os11t0599200	1100	1199	0.271788	0.17709	0.0946986	0.0180219
Os11t0599200	1200	1299	0.25508	0.181671	0.0734089	0.0146631
Os11t0599200	1400	1499	0.239576	0.167001	0.0725749	0.0177255
Os07t0640200	600	699	0.381388	0.270216	0.111171	0.00760055
Os03t0707600	0	99	0.271218	0.213642	0.0575757	0.0178396
Os03t0304500	1700	1799	0.366763	0.290093	0.0766692	0.0157002
Os02t0126400	400	499	0.357407	0.302256	0.0551503	0.0184468
Os03t0324200	2100	2199	0.305443	0.254631	0.0508116	0.0212968
Os02t0254700	400	499	0.325524	0.264143	0.0613819	0.000814586
Os03t0847900	800	899	0.408453	0.334889	0.0735644	0.00350325
Os06t0306300	500	599	0.274856	0.214227	0.0606294	0.0135629
Os06t0625900	100	199	0.373493	0.301259	0.0722343	0.0310878
Os04t0320200	1400	1499	0.351285	0.260643	0.090642	0.0221032
Os08t0176800	300	399	0.393436	0.319627	0.0738087	0.045805
Os08t0176800	1200	1299	0.327887	0.274042	0.0538447	0.0291781
Os12t0569200	0	99	0.638342	0.542462	0.0958794	0.00760078
Os01t0811100	0	99	0.800893	0.659225	0.141668	0.00587565
Os01t0121100	300	399	0.328766	0.263253	0.0655132	0.000606622
Os01t0121100	500	599	0.326683	0.272311	0.0543723	0.036992
Os09t0326800	1300	1399	0.347953	0.243355	0.104598	0.00692867
Os01t0928800	1400	1499	0.338212	0.267765	0.0704476	0.000649929
Os01t0928800	1600	1699	0.321544	0.227616	0.0939282	1.92866e-05
Os03t0411800	600	699	0.368624	0.30292	0.0657046	0.00651501
Os01t0278000	500	599	0.348385	0.278533	0.0698522	0.0494737
Os01t0278000	900	999	0.318927	0.258016	0.0609106	0.00194291
Os09t0511600	100	199	0.380293	0.318109	0.062184	0.0416247
Os09t0511600	1300	1399	0.329336	0.205232	0.124104	0.0284483
Os09t0511600	1400	1499	0.299395	0.248764	0.0506311	0.0326545
Os02t0736400	300	399	0.224246	0.1742	0.0500463	0.0201063
Os02t0736400	500	599	0.254918	0.200938	0.0539806	0.0245821
Os02t0736400	600	699	0.265151	0.189696	0.0754547	0.0100569
Os03t0116500	700	799	0.342536	0.254749	0.0877874	0.0339113
Os01t0859600	500	599	0.3213	0.242134	0.0791665	0.0186546
Os05t0399100	500	599	0.396261	0.289451	0.10681	0.0458875
Os11t0629200	1000	1099	0.321538	0.267201	0.0543375	0.0129853
Os04t0452000	500	599	0.302713	0.234661	0.0680518	0.0125198
Os02t0759700	2200	2295	0.389454	0.337209	0.052245	0.033961
Os01t0168100	1100	1199	0.262955	0.200048	0.0629072	0.0386883
Os09t0452200	1000	1099	0.398476	0.294023	0.104453	0.0232639
Os03t0835600	1400	1499	0.363022	0.28917	0.0738519	0.0137765
Os03t0835600	1900	1999	0.294936	0.234649	0.0602866	0.0373196
Os03t0298400	600	699	0.337241	0.276942	0.060299	0.0373562
Os03t0298400	1300	1399	0.320414	0.244294	0.0761202	0.0366055
Os02t0273700	700	799	0.353016	0.293082	0.0599334	0.00523788
Os02t0273700	2200	2299	0.388506	0.31073	0.077776	0.00623793
Os02t0684300	400	499	0.377792	0.277539	0.100253	0.0223283
Os03t0144800	900	999	0.375237	0.303929	0.0713071	0.0456255
Os03t0144800	1600	1699	0.255774	0.192556	0.0632182	0.0158992
Os03t0144800	1800	1899	0.339615	0.285678	0.0539373	0.0313779
Os11t0549665	0	99	0.386306	0.298122	0.0881841	0.0416847
Os03t0137500	800	899	0.350677	0.267794	0.0828829	0.0110852
Os03t0854500	700	799	0.336159	0.273353	0.0628063	0.0324058
Os03t0854500	800	899	0.360043	0.288584	0.0714591	0.00676722
Os03t0854500	1600	1699	0.333711	0.272856	0.0608548	0.00276885
Os05t0163400	1600	1699	0.412084	0.358914	0.05317	0.0045404
Os12t0568500	300	399	0.792798	0.687538	0.10526	0.0331317
Os01t0958700	400	499	0.348037	0.285677	0.0623599	0.0171894
Os01t0958700	800	899	0.352171	0.277083	0.0750883	0.0263113
Os04t0629700	700	799	0.408986	0.340684	0.0683021	0.00625729
Os04t0629700	800	899	0.319762	0.269381	0.0503805	0.025524
Os09t0514400	200	299	0.440611	0.386722	0.0538889	0.0072857
Os03t0343400	800	899	0.304964	0.248128	0.0568362	0.0306487
Os02t0669000	1000	1099	0.297122	0.242677	0.0544449	0.031012
Os02t0669000	1400	1451	0.579816	0.508103	0.0717128	0.0454825
Os01t0323000	1200	1299	0.366715	0.283865	0.0828498	0.0128237
Os10t0456400	200	299	0.363344	0.302398	0.0609457	0.030939
Os10t0456400	800	899	0.383068	0.297373	0.0856941	0.010111
Os07t0669600	700	799	0.46419	0.404192	0.0599981	0.00546756
Os12t0162500	500	599	0.340781	0.283172	0.0576089	0.0160144
Os04t0385900	800	874	0.39144	0.320117	0.0713226	0.000628102
Os11t0637700	2100	2199	0.453907	0.396262	0.0576447	0.0337035
Os02t0717500	700	799	0.340798	0.284758	0.0560408	0.00718368
Os07t0123700	400	499	0.373949	0.302402	0.0715465	0.00650158
Os07t0123700	600	699	0.302967	0.238297	0.0646699	0.0205396
Os01t0549700	1200	1299	0.313031	0.254549	0.058482	0.0236573
Os02t0826500	2000	2099	0.335924	0.264187	0.0717372	0.00786468
Os04t0102500	800	899	0.310094	0.256147	0.0539472	0.0101989
Os05t0489600	900	975	0.628807	0.503326	0.125481	0.0269221
Os01t0956200	800	899	0.338999	0.267169	0.0718298	0.00777959
Os01t0355600	100	199	0.338989	0.254463	0.084526	0.0331677
Os01t0355600	600	699	0.370859	0.31046	0.0603986	0.0197373
Os01t0355600	2200	2299	0.339278	0.283197	0.0560815	0.00460117
Os01t0355600	2900	2999	0.302504	0.223965	0.0785389	0.0203458
Os01t0355600	3200	3299	0.269011	0.198639	0.0703722	0.0324048
Os07t0599900	400	499	0.303797	0.218018	0.0857789	0.0337744
Os02t0603800	800	899	0.259026	0.192517	0.066509	0.0215192
Os02t0603800	900	999	0.261605	0.18168	0.0799256	0.0347033
Os02t0603800	1100	1199	0.300968	0.220592	0.0803758	0.043514
Os02t0603800	1600	1699	0.288159	0.235366	0.0527932	0.048661
Os02t0603800	1700	1799	0.285191	0.2294	0.0557914	0.00392489
Os02t0603800	1800	1899	0.326604	0.270031	0.0565729	0.0107437
Os02t0603800	2000	2099	0.298359	0.23937	0.0589898	0.045177
Os11t0508600	700	799	0.354161	0.227679	0.126482	0.0419445
Os11t0508600	800	899	0.317882	0.233646	0.0842356	0.0222199
Os11t0508600	1000	1099	0.307858	0.198097	0.109761	0.0280038
Os03t0731500	2800	2899	0.406354	0.320534	0.0858198	0.0395844
Os03t0731500	2900	2999	0.410861	0.321878	0.0889835	0.0246513
Os03t0333200	1500	1599	0.412695	0.361393	0.0513017	0.0418738
Os03t0821800	500	599	0.325333	0.272337	0.0529966	0.0433746
Os03t0821800	1000	1099	0.407055	0.345318	0.0617376	0.00210447
Os03t0737900	200	299	0.358394	0.302343	0.0560501	0.0467449
Os12t0638900	2700	2799	0.371626	0.309925	0.0617008	0.00775855
Os09t0407200	600	699	0.393233	0.32617	0.0670631	0.0431645
Os01t0889000	400	499	0.394318	0.288394	0.105924	0.00684436
Os01t0889000	800	899	0.382432	0.312046	0.0703855	0.0166771
Os01t0889000	1900	1999	0.356249	0.268368	0.0878809	0.0164774
Os10t0154700	300	399	0.356779	0.286475	0.0703038	0.0405827
Os10t0154700	600	699	0.312284	0.229752	0.0825323	0.00602686
Os07t0164300	600	699	0.299412	0.201131	0.0982819	0.0369697
Os02t0137500	1200	1299	0.341408	0.248448	0.0929601	0.00995949
Os10t0559600	600	699	0.272498	0.218724	0.0537735	0.0183391
Os10t0559600	1100	1199	0.401504	0.301535	0.099969	0.0237347
Os03t0144300	1400	1499	0.371571	0.306505	0.0650666	0.0124401
Os01t0558850	600	699	0.39581	0.302662	0.0931487	0.0328901
Os01t0558850	700	799	0.403471	0.311786	0.0916848	0.01523
Os06t0170500	400	499	0.344563	0.280448	0.0641153	0.0161009
Os06t0170500	1100	1199	0.283852	0.227321	0.0565307	0.00827241
Os05t0389400	500	599	0.403766	0.325173	0.0785929	0.00672397
Os05t0389400	900	999	0.325151	0.233665	0.0914857	0.016045
Os05t0389400	1300	1399	0.318811	0.250204	0.0686077	0.0347732
Os01t0740500	1200	1299	0.398545	0.336151	0.0623939	0.0166119
Os01t0740500	2100	2199	0.384107	0.27178	0.112327	0.010229
Os07t0419800	200	299	0.309951	0.25854	0.0514116	0.00992753
Os03t0387000	1100	1199	0.395137	0.311796	0.0833403	0.0407944
Os03t0387000	1200	1299	0.299519	0.216172	0.0833472	0.0325002
Os02t0786000	2000	2099	0.343375	0.266392	0.0769837	0.00034628
Os02t0786000	3000	3099	0.322245	0.270919	0.0513267	0.0104995
Os02t0786000	3200	3299	0.293494	0.214229	0.0792653	0.0307687
Os12t0223300	500	599	0.357242	0.300356	0.0568864	0.00979436
Os05t0522600	0	99	0.36375	0.301315	0.0624346	0.00120816
Os05t0414700	200	299	0.311128	0.257154	0.0539739	0.0117734
Os05t0414700	600	699	0.301154	0.234828	0.0663268	0.00566981
Os05t0414700	1000	1099	0.255835	0.185622	0.0702134	0.0428567
Os05t0414700	1200	1299	0.282656	0.210048	0.0726076	0.0123721
Os05t0414700	1300	1399	0.326174	0.256218	0.0699558	0.0360969
Os05t0414700	1400	1499	0.295424	0.203514	0.09191	0.0297637
Os05t0414700	2000	2099	0.313382	0.229812	0.0835708	0.00512256
Os04t0487200	1800	1899	0.308131	0.256346	0.0517849	0.0360362
Os02t0433600	100	199	0.372444	0.308723	0.0637212	0.00423583
Os06t0335500	100	199	0.299153	0.239935	0.0592183	0.0334809
Os01t0652800	500	599	0.373158	0.304673	0.0684842	0.000751705
Os06t0702800	800	899	0.400398	0.330351	0.0700467	0.0474307
Os03t0322800	600	699	0.394729	0.305772	0.0889569	0.0100127
Os09t0127800	800	899	0.319809	0.241419	0.0783899	0.0188376
Os09t0127800	1700	1799	0.345855	0.295221	0.0506334	0.0412447
Os10t0539900	100	199	0.292498	0.231577	0.0609208	0.00511578
Os10t0539900	300	399	0.30221	0.251626	0.0505841	0.0299762
Os10t0539900	400	499	0.353025	0.300736	0.0522892	0.00259672
Os08t0242900	200	299	0.331023	0.266153	0.06487	0.0306739
Os08t0242900	500	599	0.348735	0.268074	0.0806609	0.000934493
Os08t0242900	1300	1399	0.315765	0.250609	0.0651563	0.00500735
Os03t0134900	300	399	0.291736	0.241147	0.0505892	0.0380154
Os04t0367400	800	899	0.363662	0.284386	0.0792757	0.00792134
Os04t0367400	1100	1199	0.379422	0.315358	0.0640648	0.011959
Os03t0136500	400	499	0.456074	0.357317	0.0987572	0.0152805
Os03t0136500	500	599	0.350248	0.296988	0.0532605	0.0115306
Os01t0950300	400	499	0.39073	0.317986	0.0727435	0.0300307
Os01t0950300	600	699	0.385892	0.334154	0.0517386	0.0217197
Os12t0159600	0	99	0.286941	0.213052	0.0738894	0.0408995
Os02t0184500	600	699	0.32203	0.268076	0.0539542	0.0373204
Os02t0184500	700	799	0.3802	0.302862	0.0773379	0.0304808
Os02t0184500	800	899	0.390119	0.308944	0.0811751	0.0213898
Os05t0392700	200	299	0.303774	0.24527	0.0585034	0.00819244
Os05t0392700	300	399	0.310146	0.255779	0.0543671	0.00156259
Os08t0288000	600	699	0.372202	0.292104	0.0800974	0.0223416
Os04t0501600	2000	2099	0.35162	0.275015	0.0766047	0.0208128
Os04t0501600	2500	2599	0.393559	0.341005	0.0525544	0.014057
Os01t0629900	1100	1199	0.290261	0.234945	0.0553159	0.00639306
Os02t0208100	1300	1399	0.309579	0.238836	0.070743	0.00173565
Os10t0575000	100	199	0.319142	0.23547	0.0836723	0.0162617
Os10t0575000	1600	1699	0.352495	0.265735	0.0867595	0.0409501
Os01t0214800	1100	1199	0.291359	0.238879	0.05248	0.00034308
Os10t0550900	0	99	0.299117	0.246706	0.0524109	0.0269417
Os10t0550900	100	199	0.305717	0.254527	0.0511892	0.0417862
Os10t0550900	300	399	0.305959	0.249856	0.0561031	0.0408911
Os07t0636800	100	199	0.395461	0.342805	0.052656	0.0450143
Os10t0569400	0	99	0.709199	0.581951	0.127248	0.0371084
Os10t0500600	900	999	0.271169	0.208979	0.0621894	0.0253112
Os10t0500600	1000	1099	0.306569	0.241867	0.0647021	0.0183863
Os10t0500600	1100	1199	0.366434	0.307025	0.0594094	0.00127441
Os10t0500600	1300	1399	0.34313	0.236688	0.106442	0.00526771
Os10t0500600	1400	1499	0.365362	0.251197	0.114165	0.0491931
Os07t0673500	1000	1099	0.33748	0.27116	0.0663204	0.00267294
Os03t0259700	700	799	0.404522	0.348603	0.0559192	0.020902
Os11t0579400	600	699	0.315405	0.255193	0.0602119	0.00818469
Os11t0579400	1000	1099	0.311556	0.24446	0.0670953	0.0288797
Os05t0499300	0	99	0.488898	0.34917	0.139728	0.0144813
Os01t0176800	100	199	0.366089	0.277297	0.0887922	0.0259234
Os01t0176800	1900	1999	0.450314	0.388115	0.0621985	0.016961
Os05t0256000	800	899	0.344661	0.258779	0.0858819	0.0184693
Os08t0511900	700	799	0.316841	0.225481	0.0913601	0.00869305
Os10t0335000	300	399	0.277029	0.212907	0.0641214	0.0161875
Os10t0335000	500	599	0.28359	0.222637	0.0609532	0.0348222
Os02t0584800	500	599	0.268375	0.186331	0.082044	0.0302335
Os01t0911100	1000	1099	0.421436	0.36669	0.0547456	0.0354446
Os06t0184300	700	799	0.285486	0.234808	0.0506778	0.0106442
Os12t0605200	100	199	0.352682	0.268524	0.084158	0.0233829
Os12t0605200	400	499	0.312293	0.250431	0.0618621	0.00755382
Os12t0605200	900	999	0.351864	0.286005	0.0658589	0.018669
Os05t0167600	200	299	0.403981	0.350697	0.0532833	0.0017053
Os03t0107800	1200	1299	0.357255	0.305357	0.0518981	0.026685
Os03t0107800	1300	1399	0.337065	0.286379	0.050686	0.0455362
Os06t0342200	100	199	0.252732	0.196009	0.0567222	0.0309851
Os03t0795900	300	399	0.30054	0.221026	0.0795137	0.00585949
Os03t0795900	400	499	0.327401	0.274436	0.0529651	0.0213718
Os01t0232500	900	999	0.377978	0.30817	0.0698077	0.00423695
Os12t0538900	1400	1499	0.284565	0.226356	0.0582086	0.0423461
Os12t0538900	1800	1899	0.286631	0.223058	0.0635724	0.00559765
Os01t0689451	500	599	0.407214	0.340168	0.0670462	0.0401257
Os01t0945800	800	899	0.337831	0.269611	0.0682198	0.00560734
Os01t0945800	900	999	0.329494	0.272944	0.0565504	0.0310404
Os01t0945800	1100	1199	0.375603	0.282016	0.0935873	0.0427997
Os01t0945800	1300	1399	0.244206	0.186187	0.0580189	0.00814999
Os02t0799300	200	299	0.256888	0.185732	0.0711554	0.0318416
Os02t0799300	1400	1499	0.249887	0.194302	0.0555851	0.0375304
Os08t0502400	600	699	0.364691	0.272557	0.0921334	0.0340664
Os03t0401100	2800	2899	0.269397	0.211436	0.0579609	0.0481944
Os01t0967800	400	499	0.390719	0.32041	0.070309	0.0140335
Os01t0967800	500	599	0.342203	0.266303	0.0759002	0.0396922
Os01t0967800	1200	1299	0.333045	0.244438	0.0886076	0.00525792
Os01t0967800	1400	1499	0.306803	0.245745	0.0610583	0.0325269
Os01t0967800	1500	1599	0.288755	0.228006	0.0607486	0.00114921
Os03t0802500	300	399	0.303338	0.250633	0.0527058	0.0201247
Os01t0710000	1300	1399	0.351606	0.28725	0.064356	0.000625764
Os08t0384100	1000	1099	0.309982	0.207772	0.10221	0.0100453
Os06t0320100	400	499	0.31739	0.253907	0.0634831	0.000713438
Os06t0320100	700	799	0.366166	0.287118	0.079048	0.0179734
Os06t0320100	800	899	0.331948	0.276996	0.054952	0.0257576
Os06t0320100	900	999	0.306081	0.216619	0.089462	0.0344522
Os06t0320100	1400	1499	0.306427	0.255899	0.0505279	0.0311647
Os06t0717900	400	499	0.280191	0.19884	0.0813502	0.0151205
Os03t0208900	600	699	0.282632	0.214897	0.0677354	0.0274476
Os03t0208900	700	799	0.295707	0.243162	0.0525447	0.0137097
Os03t0208900	800	899	0.306235	0.223109	0.083126	0.0323962
Os03t0208900	1400	1499	0.331005	0.262764	0.0682419	0.0189642
Os10t0362300	600	699	0.458879	0.399754	0.0591245	0.0380586
Os10t0362300	1100	1199	0.368998	0.292802	0.0761955	0.0256413
Os10t0362300	1600	1699	0.456253	0.344187	0.112066	0.0212452
Os10t0362300	4700	4799	0.346281	0.256692	0.0895882	0.0123276
Os02t0680600	400	499	0.325992	0.263754	0.062238	0.0367905
Os10t0403000	900	999	0.350623	0.249345	0.101277	0.0129427
Os06t0703500	1100	1199	0.386497	0.310014	0.0764833	0.0497642
Os06t0703500	1400	1499	0.333003	0.253851	0.079152	0.00271936
Os07t0680600	2200	2299	0.317897	0.266854	0.0510428	0.0351361
Os03t0246800	1400	1499	0.361914	0.310644	0.0512708	0.0266293
Os04t0653400	400	499	0.352304	0.302154	0.0501495	0.0133303
Os04t0653400	700	799	0.308445	0.248901	0.0595441	0.0369212
Os06t0227200	800	899	0.314631	0.25461	0.0600211	0.0251626
Os06t0227200	2100	2199	0.509895	0.455757	0.0541377	0.0300111
Os06t0676700	1400	1499	0.30638	0.247906	0.058474	0.0280599
Os06t0676700	1600	1699	0.280397	0.214423	0.0659737	0.0124244
Os06t0676700	2200	2299	0.350481	0.275135	0.0753456	0.0424447
Os06t0676700	2700	2799	0.385235	0.334934	0.0503007	0.00323577
Os06t0111500	0	99	0.352808	0.295731	0.0570767	0.0179525
Os09t0558200	1100	1199	0.419955	0.363395	0.05656	0.0411308
Os06t0105900	400	499	0.312948	0.248422	0.0645261	0.0445981
Os06t0105900	1000	1099	0.320436	0.242268	0.0781672	0.0166223
Os06t0105900	1700	1799	0.336291	0.275594	0.0606963	0.0491291
Os06t0105900	1900	1999	0.343773	0.271178	0.0725952	0.0294886
Os06t0105900	2300	2399	0.270764	0.213963	0.0568011	0.00710328
Os06t0105900	2900	2999	0.313996	0.260389	0.0536065	0.00466215
Os06t0105900	3200	3299	0.377074	0.323228	0.0538455	0.0452261
Os06t0254700	300	399	0.258029	0.202911	0.0551177	0.0234598
Os06t0254700	800	899	0.341676	0.261337	0.0803386	0.00474099
Os09t0563250	300	399	0.355661	0.279335	0.0763253	0.0484544
Os09t0563250	700	799	0.356528	0.285975	0.0705529	0.0360132
Os09t0563250	1800	1899	0.425271	0.368832	0.0564398	0.0215108
Os09t0563250	2000	2099	0.327545	0.274758	0.052787	0.0485659
Os04t0337201	900	999	0.349852	0.297841	0.0520113	0.0286726
Os04t0337201	1400	1499	0.287998	0.234708	0.0532903	0.0301688
Os05t0447500	800	899	0.339202	0.268036	0.0711653	0.0225875
Os05t0447500	1400	1499	0.375142	0.259645	0.115497	0.0016399
Os12t0605500	1200	1299	0.378811	0.31309	0.0657214	0.0431961
Os12t0605500	1400	1499	0.282692	0.21191	0.0707828	0.0442157
Os02t0150800	1800	1899	0.299769	0.240445	0.0593237	0.0371284
Os11t0229400	100	199	0.304688	0.243724	0.0609636	0.0370681
Os11t0229400	1400	1499	0.306986	0.238891	0.0680952	0.0129495
Os11t0229400	2300	2399	0.338638	0.237633	0.101005	0.00857194
Os03t0681700	100	199	0.34659	0.271147	0.0754426	0.0477135
Os08t0206400	800	899	0.400938	0.323764	0.0771736	0.00892886
Os08t0206400	1100	1199	0.289337	0.217573	0.071764	0.0344324
Os08t0206400	1500	1599	0.262571	0.206457	0.0561145	0.00948248
Os01t0253100	2200	2299	0.385273	0.297464	0.087809	0.039883
Os01t0253100	2300	2399	0.280816	0.225311	0.0555054	0.0314538
Os03t0719300	400	499	0.406357	0.313857	0.0925007	0.034215
Os03t0719300	1300	1399	0.372178	0.283811	0.0883672	0.0304238
Os11t0472500	1200	1295	0.32254	0.247135	0.0754052	0.034367
Os04t0522100	200	299	0.309676	0.200214	0.109462	0.0479211
Os01t0853400	1000	1099	0.350869	0.289829	0.06104	0.0159077
Os04t0623500	100	199	0.285253	0.227655	0.0575983	0.00563243
Os04t0623500	200	299	0.306408	0.228377	0.0780308	0.0192107
Os04t0623500	300	399	0.29891	0.246469	0.0524408	0.0407622
Os04t0623500	400	499	0.270652	0.202303	0.0683497	0.0402395
Os04t0592600	1200	1299	0.608671	0.512159	0.0965121	0.0257139
Os03t0213300	800	899	0.307916	0.256453	0.0514628	0.000338975
Os03t0213300	1600	1699	0.34155	0.263769	0.0777805	0.0108922
Os03t0213300	3300	3399	0.418935	0.332955	0.0859802	0.0109814
Os03t0213300	4300	4399	0.311989	0.244039	0.0679503	0.0272979
Os03t0213300	4800	4899	0.295676	0.24499	0.0506859	0.0101541
Os05t0141700	200	299	0.423054	0.338382	0.0846722	0.0124471
Os05t0141700	800	899	0.405696	0.323922	0.081774	0.00281993
Os03t0281000	0	99	0.363899	0.30585	0.0580489	0.0499184
Os03t0281000	1700	1799	0.346501	0.291618	0.0548827	0.02421
Os03t0281000	1900	1999	0.343856	0.243761	0.100095	0.00979654
Os03t0281000	2500	2599	0.310205	0.258584	0.0516209	0.0061168
Os06t0160400	200	299	0.346737	0.291158	0.0555792	0.0180642
Os10t0512400	300	399	0.32051	0.262871	0.0576391	0.0170299
Os10t0512400	1200	1299	0.321317	0.260757	0.06056	0.0311157
Os08t0543600	400	499	0.370709	0.314361	0.056348	0.0309656
Os08t0543600	500	599	0.358116	0.30032	0.0577955	0.0454003
Os03t0124300	100	199	0.361411	0.301285	0.0601267	0.0177743
Os03t0124300	1100	1199	0.344099	0.274125	0.0699734	0.0280735
Os03t0124300	1400	1499	0.291384	0.213916	0.0774681	0.0467314
Os06t0232300	100	199	0.374809	0.278215	0.0965933	0.0290272
Os06t0232300	300	399	0.307752	0.249274	0.0584777	0.0265951
Os01t0557500	600	699	0.339637	0.254865	0.0847724	0.0160326
Os01t0557500	1300	1399	0.29052	0.203259	0.0872611	0.0107364
Os01t0684900	1300	1399	0.342212	0.268471	0.0737407	0.0378656
Os01t0148700	500	599	0.327195	0.246537	0.0806583	0.0104886
Os01t0148700	600	699	0.335166	0.260585	0.0745804	0.00908224
Os01t0974800	1900	1999	0.356867	0.299048	0.0578189	0.0195386
Os03t0263900	2500	2599	0.312317	0.259201	0.053116	0.00565042
Os07t0661100	500	599	0.260118	0.208191	0.0519271	0.00296836
Os03t0334200	500	599	0.378306	0.320969	0.0573368	0.0119695
Os02t0807800	600	699	0.320893	0.256508	0.0643856	0.01855
Os03t0130400	400	499	0.316228	0.245815	0.0704131	0.0271288
Os03t0130400	1000	1099	0.467692	0.381666	0.0860257	0.0253093
Os08t0178100	600	699	0.407456	0.339826	0.06763	0.0381049
Os02t0448000	700	799	0.348974	0.276174	0.0728	0.044514
Os03t0751100	1700	1799	0.318484	0.226652	0.0918321	0.0173161
Os03t0751100	2200	2299	0.298629	0.238344	0.0602856	0.0487254
Os03t0107400	800	899	0.332059	0.255654	0.0764049	0.0399584
Os03t0107400	2500	2599	0.324312	0.244258	0.0800538	0.00135593
Os03t0101800	600	699	0.364081	0.285873	0.0782078	0.0147198
Os11t0546900	0	99	0.456417	0.393247	0.0631695	0.0360813
Os08t0519400	300	399	0.299844	0.225947	0.0738975	9.24021e-05
Os08t0519400	600	699	0.301002	0.224957	0.0760454	0.0300439
Os08t0519400	1000	1099	0.318745	0.250566	0.0681791	0.0267956
Os05t0245300	200	299	0.345675	0.293306	0.0523694	0.00923533
Os03t0626700	600	699	0.289395	0.227647	0.0617486	0.0495178
Os03t0626700	1100	1199	0.274838	0.217423	0.0574149	0.0332528
Os03t0626700	1500	1599	0.340308	0.268172	0.0721355	0.00758785
Os06t0215900	100	199	0.304939	0.222992	0.081947	0.0390931
Os06t0215900	700	799	0.317279	0.237375	0.0799032	0.0246657
Os06t0215900	800	899	0.29299	0.186609	0.106381	0.00269868
Os06t0215900	900	999	0.282132	0.228987	0.053146	0.00366657
Os06t0215900	1000	1099	0.34074	0.258083	0.0826573	0.0218205
Os02t0606800	800	899	0.264457	0.210261	0.0541961	0.0412992
Os07t0456700	3500	3599	0.327806	0.265353	0.0624534	0.0400791
Os03t0211800	1400	1499	0.343928	0.22025	0.123678	0.0158514
Os03t0211800	1600	1699	0.396617	0.32449	0.072127	0.0336496
Os04t0693000	1000	1099	0.305697	0.255352	0.0503445	0.0176537
Os03t0861100	300	399	0.35043	0.284179	0.0662508	0.0233591
Os03t0861100	400	499	0.394985	0.324759	0.0702266	0.0418198
Os03t0861100	900	999	0.323345	0.218401	0.104944	0.0282205
Os03t0861100	3400	3499	0.382317	0.293752	0.0885648	0.0441968
Os07t0679300	0	99	0.462544	0.391613	0.0709302	0.00961895
Os07t0679300	300	399	0.342301	0.27022	0.0720807	0.0222874
Os07t0679300	500	599	0.309444	0.211139	0.0983056	0.043717
Os11t0265200	200	299	0.38756	0.316083	0.071477	0.0476444
Os11t0265200	400	499	0.307598	0.253765	0.0538327	0.0108119
Os01t0834200	1400	1499	0.278247	0.211039	0.0672081	0.0253968
Os01t0834200	1600	1699	0.316995	0.264813	0.0521818	0.00459655
Os01t0834200	2000	2099	0.384005	0.323538	0.0604675	0.0483489
Os01t0834200	2100	2199	0.298019	0.240235	0.0577842	0.0219501
Os01t0834200	2300	2399	0.285185	0.221531	0.0636545	0.0306808
Os05t0354400	800	899	0.352718	0.283995	0.0687233	0.0340173
Os12t0632800	0	99	0.356631	0.274566	0.082065	0.00470168
Os12t0632800	1000	1099	0.308878	0.237198	0.0716803	0.0201884
Os12t0632800	1300	1399	0.400513	0.330152	0.0703609	0.00813839
Os12t0632800	2400	2499	0.416532	0.342578	0.0739538	0.02563
Os06t0319600	1400	1499	0.298109	0.232195	0.0659145	0.02807
Os06t0319600	2900	2999	0.297764	0.235397	0.0623669	0.0196752
Os06t0319600	3300	3399	0.334156	0.272932	0.061224	0.0471172
Os03t0266800	500	599	0.31042	0.24183	0.0685894	0.0080153
Os03t0266800	800	899	0.381299	0.317683	0.0636162	0.00260246
Os12t0105500	500	599	0.336459	0.265065	0.0713935	0.0372427
Os02t0810300	300	399	0.379938	0.323538	0.0564	0.00552218
Os08t0301500	2300	2399	0.297741	0.246087	0.0516542	0.0252726
Os08t0301500	3300	3399	0.323088	0.25572	0.0673672	0.0322625
Os03t0390700	400	499	0.274364	0.211573	0.0627905	0.0498596
Os03t0390700	700	799	0.300533	0.22529	0.0752433	0.0214372
Os03t0407000	500	599	0.309331	0.245096	0.0642356	0.0292288
Os09t0397800	100	199	0.385601	0.296955	0.0886464	0.0307084
Os09t0397800	200	299	0.40155	0.307727	0.0938238	0.0310897
Os11t0249900	900	999	0.368485	0.306859	0.0616253	0.0129982
Os07t0483500	1700	1799	0.295958	0.237532	0.0584267	0.0157867
Os07t0483500	1900	1999	0.347716	0.264888	0.0828277	0.00112982
Os07t0483500	2400	2499	0.265831	0.213079	0.0527518	0.00543659
Os03t0679000	700	799	0.322494	0.263103	0.0593905	0.00816706
Os01t0717000	1400	1499	0.331736	0.267792	0.0639445	0.0234682
Os12t0267200	500	599	0.349483	0.251203	0.0982795	0.0496058
Os12t0267200	1300	1399	0.39016	0.314404	0.0757565	0.0362165
Os12t0267200	1400	1499	0.314534	0.234285	0.0802489	0.0363412
Os12t0547600	2100	2164	0.521527	0.408895	0.112633	0.0174494
Os07t0447800	100	199	0.358094	0.29347	0.0646243	0.0157716
Os07t0447800	1700	1799	0.38007	0.321421	0.0586494	0.0173777
Os01t0897600	1200	1299	0.266295	0.209486	0.0568087	0.0343904
Os01t0205600	700	799	0.34518	0.265891	0.0792889	0.0230368
Os04t0398600	500	599	0.315465	0.247982	0.0674826	0.00724245
Os04t0398600	700	799	0.247864	0.178727	0.069137	0.0196048
Os04t0398600	1000	1099	0.382553	0.32475	0.0578033	0.00966152
Os03t0273200	1500	1599	0.322942	0.269343	0.0535988	0.0334942
Os10t0511400	300	399	0.323945	0.271897	0.0520486	0.0402354
Os10t0511400	1000	1099	0.313936	0.223521	0.0904148	0.00914836
Os10t0511400	1400	1499	0.341893	0.263721	0.0781714	0.00483075
Os11t0131900	1800	1899	0.260672	0.200734	0.0599389	0.0198638
Os11t0131900	2100	2199	0.250932	0.199727	0.0512041	9.36845e-05
Os08t0450800	2100	2199	0.316816	0.233102	0.0837143	0.0178914
Os08t0450800	2500	2599	0.342103	0.270185	0.0719177	0.0334286
Os10t0504200	200	299	0.326471	0.263039	0.063432	0.0352352
Os09t0361100	400	499	0.38747	0.331916	0.0555539	0.0184094
Os09t0361100	500	599	0.335627	0.262237	0.0733905	0.0229961
Os09t0361100	700	799	0.401059	0.339878	0.0611814	0.0347055
Os02t0151400	600	699	0.405855	0.327956	0.0778989	0.025978
Os01t0138400	300	399	0.349906	0.253892	0.0960137	0.0190307
Os03t0169100	800	899	0.406697	0.325854	0.080843	0.022472
Os03t0169100	900	999	0.331092	0.255542	0.0755506	0.0258271
Os12t0583900	600	699	0.349212	0.254636	0.0945762	0.0140257
Os12t0583900	700	799	0.377565	0.317307	0.0602584	0.0463205
Os02t0712000	1600	1699	0.33742	0.285271	0.0521498	0.00931094
Os06t0550800	800	899	0.394287	0.343102	0.0511852	0.020049
Os06t0669600	800	899	0.366831	0.297899	0.0689325	0.0115577
Os06t0625400	2700	2799	0.351386	0.272044	0.0793428	0.00432756
Os03t0187700	400	499	0.325771	0.249499	0.0762723	0.0262778
Os10t0409900	800	899	0.333691	0.275348	0.0583431	0.0308045
Os10t0409900	1400	1499	0.326963	0.259465	0.067498	0.0407723
Os02t0224200	500	599	0.371268	0.284982	0.0862859	0.0388121
Os02t0224200	1400	1499	0.392946	0.338634	0.0543123	0.0462044
Os10t0101000	700	799	0.295021	0.23478	0.060241	0.000150984
Os10t0101000	800	899	0.329043	0.258945	0.0700986	0.000967879
Os10t0101000	1100	1199	0.339973	0.287469	0.0525035	0.00905571
Os10t0101000	2000	2099	0.301893	0.251686	0.0502068	0.0174475
Os10t0101000	2300	2399	0.303409	0.248911	0.0544987	0.0152629
Os03t0847600	900	999	0.304169	0.253828	0.0503415	0.0138448
Os11t0708000	1100	1199	0.430168	0.369014	0.0611543	0.0257302
Os05t0350700	1300	1399	0.388305	0.3019	0.0864043	0.00205686
Os03t0347200	300	399	0.299992	0.224067	0.0759246	0.00782336
Os03t0347200	600	699	0.362671	0.292909	0.0697618	0.0239618
Os07t0638100	1200	1299	0.387747	0.317361	0.0703867	0.0157593
Os03t0262900	300	399	0.325619	0.266851	0.0587688	0.00199918
Os03t0262900	1800	1899	0.349977	0.261867	0.0881102	0.0190982
Os09t0450300	500	599	0.345255	0.28305	0.0622048	0.0420333
Os09t0450300	900	999	0.30405	0.232102	0.0719481	0.00804835
Os09t0450300	1000	1099	0.303695	0.223613	0.0800829	0.0480983
Os10t0339400	1100	1199	0.38233	0.316215	0.066115	0.033348
Os10t0339400	1500	1599	0.374462	0.309071	0.0653915	0.0138681
Os10t0127700	800	899	0.363358	0.284326	0.0790326	0.0288124
Os10t0127700	1200	1299	0.358365	0.289531	0.0688336	0.0147736
Os02t0806600	2800	2899	0.284106	0.215132	0.0689745	0.00473177
Os02t0806600	3000	3099	0.30352	0.234072	0.0694476	0.00209151
Os01t0555300	300	399	0.233212	0.179499	0.0537133	0.0128438
Os10t0478300	900	999	0.374313	0.299761	0.0745517	0.0443515
Os08t0434300	400	499	0.328999	0.249615	0.0793836	0.0229577
Os08t0434300	600	699	0.235957	0.184687	0.0512702	0.0266404
Os08t0434300	1000	1099	0.321858	0.239561	0.0822969	0.00904271
Os08t0434300	1300	1399	0.290954	0.223034	0.0679195	0.0242151
Os08t0434300	1400	1499	0.337998	0.244357	0.0936413	0.0023728
Os09t0360400	500	599	0.341163	0.257032	0.0841313	0.00280942
Os05t0337200	300	399	0.394481	0.325359	0.0691226	0.0200116
Os05t0337200	500	599	0.290226	0.230353	0.0598727	0.00247323
Os05t0582600	100	199	0.451067	0.368794	0.0822725	0.0487125
Os05t0582600	300	399	0.249431	0.183913	0.0655179	0.0368401
Os03t0282900	600	699	0.282435	0.224043	0.0583918	0.000917533
Os01t0127000	500	599	0.371181	0.301313	0.0698685	0.00308237
Os01t0127000	600	699	0.310403	0.228521	0.0818817	0.0196176
Os01t0127000	700	799	0.344351	0.230153	0.114197	0.00807418
Os01t0127000	1300	1399	0.422866	0.338367	0.0844988	0.0454929
Os01t0127000	1400	1499	0.35954	0.292419	0.067121	0.0452655
Os01t0127000	1700	1799	0.385676	0.301235	0.0844412	0.0156431
Os01t0777000	800	899	0.38594	0.306847	0.0790932	0.0241061
Os09t0401200	200	299	0.314315	0.255006	0.0593084	0.0426499
Os05t0186300	900	999	0.360416	0.260628	0.0997881	0.00579811
Os05t0186300	1600	1699	0.342484	0.238508	0.103976	0.000917183
Os05t0186300	1900	1999	0.366349	0.267917	0.0984327	0.0321582
Os04t0233400	400	499	0.285035	0.233541	0.0514944	0.0275647
Os06t0305200	400	499	0.39956	0.317879	0.0816806	0.0337026
Os06t0305200	1200	1299	0.325006	0.256441	0.0685651	0.0341675
Os06t0305200	2000	2099	0.390176	0.31663	0.073546	0.0301277
Os06t0305200	2200	2299	0.350375	0.283807	0.0665672	0.0304239
Os06t0305200	3100	3199	0.381596	0.315361	0.0662352	0.0312183
Os02t0200000	400	499	0.311272	0.239937	0.0713356	0.0344544
Os02t0200000	500	599	0.334869	0.272416	0.0624533	0.0326365
Os02t0200000	1000	1099	0.392192	0.308914	0.0832782	0.0146959
Os06t0584200	2000	2099	0.381727	0.321648	0.0600791	0.00729692
Os04t0376500	0	99	0.369956	0.30859	0.061366	0.00433613
Os02t0190800	900	999	0.270905	0.218889	0.0520164	0.0488604
Os04t0612900	300	399	0.322189	0.23961	0.0825786	0.0122449
Os03t0125800	800	899	0.292342	0.219421	0.0729217	0.0252733
Os04t0440100	900	999	0.36537	0.30904	0.0563294	0.0297985
Os08t0321000	400	499	0.294848	0.230908	0.0639407	0.0103351
Os10t0396300	500	599	0.366212	0.280027	0.0861853	0.0425316
Os03t0811700	200	299	0.333494	0.274137	0.0593572	0.0157207
Os06t0644800	900	999	0.323804	0.268403	0.0554008	0.0354056
Os01t0857900	600	699	0.505333	0.438599	0.0667339	0.0228093
Os01t0190300	100	199	0.364268	0.277069	0.087199	0.017399
Os01t0190300	200	299	0.302322	0.236661	0.0656616	0.0038757
Os01t0190300	400	499	0.284931	0.214973	0.0699578	0.00707766
Os06t0646400	2400	2499	0.330581	0.261565	0.0690161	0.0338877
Os06t0646400	3500	3599	0.443423	0.388625	0.0547986	0.026855
Os03t0198400	1300	1399	0.340352	0.27656	0.0637915	0.0220669
Os11t0180000	100	199	0.288895	0.232784	0.0561108	0.00528237
Os01t0922800	400	499	0.346528	0.265374	0.0811541	0.00274608
Os06t0150100	200	299	0.289561	0.216335	0.0732263	0.0169957
Os07t0662900	1000	1099	0.35112	0.296789	0.0543312	0.0189233
Os09t0372900	400	499	0.383437	0.324537	0.0588997	0.0267378
Os03t0262200	2100	2199	0.336457	0.285752	0.0507057	0.00861539
Os07t0567300	1400	1499	0.384851	0.330739	0.0541118	0.0323751
Os12t0538500	800	899	0.352	0.293711	0.0582886	0.0137179
Os11t0308100	2000	2099	0.338107	0.283253	0.0548544	0.0425719
Os11t0308100	2100	2199	0.36317	0.307893	0.0552775	0.00747976
Os06t0195600	1600	1699	0.340656	0.268467	0.0721898	0.012279
Os06t0645400	1100	1199	0.357844	0.305552	0.0522921	0.0183021
Os06t0645400	3400	3499	0.327034	0.233506	0.0935288	0.00831079
Os12t0497400	100	199	0.464424	0.396679	0.0677452	0.0470988
Os10t0457500	300	399	0.346763	0.275686	0.0710769	0.0237794
Os02t0709800	500	599	0.354022	0.292892	0.0611297	0.0480005
Os02t0709800	1000	1099	0.320278	0.264316	0.0559617	0.0236442
Os02t0709800	1900	1999	0.299455	0.216119	0.0833357	0.00925419
Os10t0523700	900	999	0.260333	0.205518	0.0548151	0.023455
Os10t0523700	1000	1099	0.317073	0.244508	0.0725647	0.0381318
Os10t0523700	1300	1399	0.284673	0.224367	0.0603053	0.0382506
Os02t0162766	800	899	0.294806	0.232348	0.0624585	0.0124059
Os02t0162766	1000	1099	0.326581	0.26464	0.061941	0.00319286
Os02t0162766	1200	1299	0.28098	0.227748	0.053232	0.00119162
Os03t0274800	900	999	0.382724	0.320828	0.061896	0.035091
Os12t0178100	900	999	0.283976	0.218454	0.0655221	0.0220872
Os01t0147200	1900	1999	0.345374	0.293673	0.0517012	0.0297319
Os09t0543900	200	299	0.33717	0.254243	0.082927	0.0108758
Os09t0543900	400	499	0.307085	0.247778	0.059307	0.0341934
Os09t0543900	500	599	0.252399	0.183441	0.0689575	0.0128421
Os09t0543900	600	699	0.268336	0.217353	0.0509834	0.00726523
Os09t0543900	700	799	0.265221	0.182627	0.0825944	0.00526877
Os09t0543900	800	899	0.261554	0.18939	0.0721639	0.00352064
Os09t0543900	900	999	0.277878	0.207897	0.0699809	0.00197204
Os09t0543900	1000	1099	0.281635	0.190276	0.0913589	0.000586003
Os04t0662900	800	899	0.36898	0.280789	0.0881912	0.00316423
Os09t0541500	200	299	0.318585	0.252889	0.0656963	0.0330233
Os09t0541500	300	399	0.34281	0.273692	0.0691174	0.0248678
Os07t0573300	900	999	0.303058	0.225737	0.0773209	0.00835994
Os07t0573300	1400	1499	0.269752	0.21067	0.0590819	0.0014355
Os10t0392400	0	99	0.385323	0.325241	0.0600824	0.00658147
Os02t0789100	1400	1499	0.41409	0.339152	0.0749381	0.0157997
Os02t0105500	600	699	0.343471	0.26648	0.0769909	0.0431693
Os09t0446800	1500	1599	0.252955	0.195473	0.0574825	0.00129523
Os10t0396400	1200	1299	0.261618	0.211347	0.0502707	0.0445658
Os10t0396400	2300	2383	0.583428	0.478496	0.104932	0.009664
Os02t0194200	1300	1399	0.38886	0.337914	0.0509463	0.000345136
Os11t0433500	1200	1299	0.458571	0.382947	0.0756235	0.00494942
Os04t0672800	800	899	0.288975	0.233472	0.0555025	0.01681
Os03t0783000	1000	1099	0.306054	0.239547	0.0665076	0.0374318
Os11t0227800	200	299	0.305582	0.228487	0.0770947	0.0225631
Os11t0227800	2500	2599	0.396782	0.34057	0.0562126	0.0248396
Os01t0248400	100	199	0.340661	0.285265	0.0553958	0.0416344
Os01t0816400	300	399	0.425658	0.354703	0.0709551	0.010075
Os04t0421900	800	899	0.300579	0.240907	0.0596727	0.0319672
Os04t0421900	1600	1699	0.40633	0.33391	0.0724202	0.0288102
Os04t0421900	1700	1799	0.342262	0.260757	0.0815046	0.000591442
Os04t0421900	2000	2099	0.365725	0.30808	0.0576446	0.0154966
Os04t0421900	2900	2999	0.29515	0.228026	0.0671238	0.043608
Os08t0550400	800	899	0.305585	0.227972	0.0776123	0.019323
Os08t0550400	900	999	0.326894	0.252838	0.074056	0.0128384
Os06t0729300	900	999	0.431556	0.325456	0.1061	0.00182218
Os03t0175600	500	599	0.297749	0.224354	0.073395	0.0443577
Os05t0134000	900	999	0.298951	0.243486	0.0554644	0.010682
Os05t0134000	1400	1499	0.394287	0.316985	0.0773027	0.0259227
Os03t0566800	600	699	0.287292	0.209504	0.0777887	0.0307517
Os03t0566800	900	999	0.283007	0.211899	0.0711079	0.00368417
Os08t0305300	1100	1199	0.270335	0.217663	0.0526723	0.0109104
Os01t0177200	1100	1199	0.318031	0.262713	0.0553179	0.0354978
Os01t0177200	1700	1799	0.295171	0.225168	0.0700029	0.0113595
Os01t0177200	1800	1899	0.386314	0.295181	0.0911326	0.00958751
Os05t0592600	400	499	0.276566	0.208981	0.0675848	0.01512
Os05t0592600	1500	1599	0.299869	0.238696	0.0611731	0.00494497
Os05t0592600	1800	1899	0.282411	0.21638	0.0660305	0.0139037
Os03t0773700	2200	2299	0.359275	0.255174	0.1041	0.00113858
Os05t0335401	700	799	0.340558	0.230745	0.109813	0.0113579
Os05t0335401	2100	2199	0.349412	0.293177	0.0562344	0.00541972
Os01t0840100	200	299	0.230926	0.177024	0.0539018	0.0235869
Os01t0840100	1100	1199	0.244682	0.18806	0.0566214	0.0174249
Os12t0236400	0	99	0.366548	0.291393	0.0751548	0.00172643
Os02t0664200	100	199	0.286419	0.22371	0.0627093	0.00797169
Os02t0664200	600	699	0.313485	0.238547	0.0749385	0.0481376
Os02t0664200	700	799	0.339917	0.286613	0.0533034	0.0368828
Os07t0295800	800	899	0.31516	0.259008	0.0561524	0.00825673
Os07t0295800	900	999	0.397833	0.315258	0.0825748	0.0284784
Os07t0295800	1600	1699	0.281164	0.217266	0.0638978	0.0461509
Os07t0295800	2200	2299	0.34659	0.280516	0.0660741	0.0440365
Os07t0295800	2300	2399	0.308795	0.254814	0.0539802	0.0325457
Os08t0277900	500	599	0.302749	0.23578	0.0669693	0.0304616
Os08t0277900	800	899	0.258274	0.199288	0.0589863	0.018801
Os09t0408000	1100	1199	0.334596	0.274462	0.0601344	0.0103373
Os05t0100500	100	199	0.337413	0.277414	0.0599993	0.0362603
Os05t0100500	800	899	0.280602	0.220211	0.0603911	0.0233236
Os05t0100500	1200	1299	0.338445	0.274569	0.0638767	0.0358073
Os10t0464400	1100	1199	0.341775	0.284969	0.0568058	0.000117298
Os10t0579100	1200	1299	0.303044	0.181612	0.121431	0.0226564
Os10t0579100	1600	1699	0.336409	0.262313	0.0740964	0.0214635
Os10t0579100	1700	1799	0.322585	0.247459	0.0751256	0.0176824
Os03t0268000	900	999	0.297745	0.23974	0.0580051	0.0133079
Os04t0555400	100	199	0.54286	0.426429	0.116431	0.0012003
Os01t0871300	1500	1599	0.327767	0.276373	0.0513937	0.023278
Os11t0660300	1000	1099	0.337679	0.283274	0.0544048	0.0448921
Os10t0346200	700	799	0.357836	0.245142	0.112694	0.0319293
Os07t0438800	1500	1599	0.456115	0.405204	0.0509115	0.0415008
Os04t0551800	900	999	0.290141	0.217389	0.0727519	0.0278516
Os05t0530300	400	499	0.335989	0.262282	0.0737067	0.00226162
Os01t0711600	400	499	0.385717	0.332618	0.053099	0.0252705
Os06t0699900	400	499	0.331525	0.2614	0.0701252	0.00699501
Os06t0699900	2800	2899	0.294798	0.234401	0.0603969	0.0283967
Os05t0543700	1200	1299	0.28872	0.231064	0.0576563	0.0441699
Os03t0683700	2200	2299	0.323677	0.251374	0.0723032	0.00661735
Os03t0683700	3300	3399	0.3842	0.316067	0.0681336	0.0261286
Os08t0159500	300	399	0.263492	0.210534	0.0529585	0.0424917
Os08t0159500	400	499	0.249592	0.199205	0.0503869	0.0310523
Os07t0648266	1000	1099	0.355173	0.285053	0.0701199	0.042239
Os07t0648266	1400	1499	0.297773	0.218142	0.0796313	0.00530748
Os09t0516600	400	499	0.311758	0.258397	0.0533606	0.0053809
Os09t0516600	900	999	0.293509	0.235735	0.057774	0.00833075
Os10t0412000	1300	1399	0.38317	0.314345	0.0688247	0.0047916
Os11t0637800	0	99	0.380354	0.307584	0.0727693	0.0293665
Os11t0637800	1400	1499	0.418963	0.359711	0.0592521	0.0262033
Os03t0112700	200	299	0.343881	0.262845	0.0810358	0.0156652
Os03t0112700	1100	1199	0.301156	0.20434	0.0968156	0.016081
Os04t0672100	2800	2899	0.376919	0.281378	0.0955409	0.0159014
Os02t0517531	1000	1099	0.321845	0.271488	0.0503571	0.0458387
Os02t0517531	1400	1499	0.400467	0.287246	0.11322	0.0262561
Os02t0517531	2900	2999	0.331234	0.26881	0.0624236	0.0359228
Os02t0517531	3500	3599	0.288568	0.233907	0.0546608	0.0276705
Os02t0611500	1300	1399	0.453344	0.382793	0.0705506	0.0159651
Os03t0678800	600	699	0.306518	0.236344	0.0701737	0.0386733
Os12t0562400	1400	1499	0.324815	0.238815	0.0860001	0.0224889
Os12t0562400	2000	2099	0.372806	0.312972	0.0598343	0.0122249
Os05t0550800	100	199	0.402783	0.315433	0.0873497	0.0174348
Os06t0669400	1800	1899	0.388338	0.331894	0.0564435	0.0181536
Os03t0243300	300	399	0.580813	0.515449	0.065364	0.0178802
Os08t0127700	0	99	0.656902	0.533063	0.12384	0.022618
Os08t0127700	1000	1099	0.349999	0.280996	0.0690039	0.0156537
Os03t0733400	1400	1499	0.347819	0.270736	0.0770834	0.0361878
Os03t0733400	2100	2199	0.405642	0.351956	0.0536854	0.030998
Os03t0672400	500	599	0.371334	0.272291	0.0990425	0.0300693
Os03t0672400	1200	1299	0.364427	0.258863	0.105563	0.00978295
Os03t0672400	1500	1599	0.325163	0.26476	0.0604032	0.0211127
Os03t0672400	1900	1999	0.374325	0.315697	0.0586284	0.00393883
Os05t0391200	400	499	0.400765	0.330315	0.07045	0.0405755
Os01t0825700	900	999	0.290807	0.23323	0.0575766	0.0231867
Os11t0147000	1500	1599	0.275942	0.210845	0.0650968	0.0293351
Os11t0147000	1700	1799	0.377328	0.32591	0.0514184	0.0445645
Os11t0147000	2100	2199	0.295956	0.239665	0.0562904	0.0391508
Os11t0147000	2300	2399	0.308556	0.25434	0.0542161	1.52313e-05
Os09t0115600	1400	1499	0.465386	0.400975	0.0644107	0.00419819
Os08t0104700	1000	1099	0.406788	0.350999	0.0557892	0.00112299
Os08t0104700	2500	2599	0.296074	0.245273	0.0508006	0.024691
Os08t0104700	3100	3199	0.318047	0.260049	0.0579982	0.017958
Os08t0104700	3400	3499	0.332251	0.228749	0.103503	0.00262789
Os08t0104700	4800	4899	0.31472	0.262976	0.0517445	0.00317868
Os03t0123300	1200	1299	0.335818	0.270073	0.0657449	0.0252817
Os03t0123300	1300	1399	0.322212	0.228876	0.093336	0.0284693
Os03t0123300	1500	1599	0.363915	0.298284	0.0656313	0.0475474
Os12t0567300	300	399	0.318021	0.267115	0.050906	0.0157251
Os12t0567300	600	699	0.265405	0.198062	0.0673426	0.0261539
Os12t0567300	700	799	0.41193	0.342605	0.0693259	0.0200812
Os12t0567300	800	899	0.375167	0.299789	0.0753772	0.0401506
Os12t0567300	1000	1099	0.413618	0.273174	0.140443	0.0111555
Os06t0105600	900	999	0.374522	0.315268	0.0592549	0.0372854
Os07t0409100	0	99	0.413719	0.341503	0.0722155	0.0359989
Os07t0409100	1200	1299	0.335977	0.242331	0.0936463	0.00289027
Os05t0549000	1300	1399	0.312092	0.246602	0.0654904	0.0151873
Os06t0603600	100	199	0.457746	0.386242	0.0715035	0.0135418
Os06t0603600	200	299	0.407267	0.315192	0.0920745	0.00266535
Os06t0603600	300	399	0.401303	0.301318	0.0999852	0.0355362
Os06t0603600	500	599	0.3238	0.204128	0.119672	0.00214898
Os02t0137000	100	199	0.35636	0.29075	0.0656102	0.0451768
Os06t0558766	300	399	0.33361	0.251017	0.0825933	0.0284964
Os01t0513700	100	199	0.285724	0.226417	0.0593074	0.0213854
Os01t0513700	300	399	0.320177	0.256289	0.0638876	0.00249011
Os03t0307400	900	999	0.280132	0.228577	0.0515547	0.0239148
Os05t0558800	1800	1899	0.330063	0.270083	0.0599802	0.00629529
Os03t0189100	500	599	0.228229	0.172887	0.0553421	0.0439584
Os03t0224700	700	799	0.305843	0.238503	0.0673398	0.0242179
Os03t0224700	800	899	0.281701	0.201429	0.0802719	0.00926467
Os03t0224700	900	999	0.306268	0.243977	0.0622915	0.030083
Os10t0564800	800	899	0.29781	0.222859	0.0749518	0.0447944
Os10t0418300	200	299	0.337691	0.245045	0.0926463	0.0159617
Os12t0286600	1000	1099	0.356334	0.304999	0.0513351	0.0241727
Os07t0168600	100	199	0.299441	0.220451	0.0789893	0.0071239
Os07t0168600	1000	1099	0.289258	0.233484	0.0557742	0.0161051
Os07t0161000	500	599	0.311979	0.24631	0.0656689	0.0256351
Os07t0161000	800	899	0.325838	0.247616	0.0782225	0.0387739
Os07t0161000	1800	1899	0.305094	0.221314	0.0837798	0.0281393
Os06t0137700	100	199	0.388214	0.309353	0.0788608	0.0224573
Os09t0307300	100	199	0.359408	0.245003	0.114405	0.0039162
Os09t0307300	200	299	0.310286	0.231534	0.0787519	0.0192603
Os03t0296800	900	999	0.370181	0.284669	0.0855119	0.0153792
Os03t0804800	0	99	0.307592	0.247434	0.0601584	0.0422099
Os03t0804800	500	599	0.292835	0.228566	0.0642694	0.0372455
Os10t0389800	700	799	0.247378	0.1873	0.0600771	0.0187622
Os10t0389800	1600	1699	0.326646	0.270918	0.0557274	0.0466122
Os12t0120500	700	799	0.328594	0.258031	0.0705622	0.0129846
Os09t0518500	100	199	0.304073	0.218808	0.0852654	0.00911523
Os09t0518500	1000	1099	0.307192	0.254904	0.0522885	0.0383647
Os09t0518500	1600	1699	0.274817	0.213683	0.061134	0.0474143
Os09t0518500	1700	1799	0.330646	0.26747	0.0631764	0.0308836
Os12t0560300	500	599	0.33821	0.286838	0.0513712	0.00151708
Os06t0531200	700	799	0.324222	0.244348	0.0798736	0.0104664
Os07t0264100	0	99	0.359867	0.30049	0.0593772	0.0239447
Os07t0264100	200	299	0.395735	0.269356	0.126379	0.0161012
Os07t0264100	800	899	0.382994	0.315206	0.0677882	0.00586669
Os05t0320800	0	99	0.485837	0.401716	0.084121	0.00679725
Os05t0320800	200	299	0.439463	0.368376	0.0710874	0.0325018
Os02t0327700	500	599	0.366654	0.272945	0.0937088	0.0134076
Os02t0327700	600	699	0.35627	0.2754	0.08087	0.0424748
Os10t0571300	600	699	0.358649	0.286968	0.0716812	0.0472962
Os03t0691800	700	799	0.288901	0.236809	0.0520922	0.0258222
Os08t0384500	1700	1799	0.282133	0.207191	0.0749428	0.00505296
Os08t0384500	1900	1999	0.419897	0.320665	0.0992321	0.00564057
Os08t0384500	2400	2499	0.405772	0.334871	0.0709012	0.022405
Os01t0598600	1000	1099	0.358177	0.272822	0.0853544	0.0257605
Os03t0206900	900	999	0.37551	0.297944	0.0775653	0.00913294
Os07t0524100	700	799	0.324549	0.266205	0.0583445	0.0206989
Os12t0259800	300	399	0.223017	0.163083	0.0599342	0.0223173
Os12t0259800	500	599	0.236681	0.18262	0.0540616	0.046718
Os12t0259800	800	899	0.313159	0.232644	0.080515	0.00664176
Os01t0273100	600	699	0.318262	0.255931	0.0623305	0.0029298
Os02t0608400	1200	1299	0.295158	0.242458	0.0527005	0.0250078
Os03t0297800	800	899	0.328616	0.27741	0.0512067	0.002532
Os05t0300700	1000	1099	0.321612	0.25397	0.0676426	0.0430446
Os05t0300700	1100	1199	0.412556	0.337825	0.0747316	0.0171224
Os04t0610700	2000	2099	0.358038	0.292095	0.065943	0.0301628
Os04t0610700	2200	2299	0.387292	0.326331	0.060961	0.048935
Os04t0569900	1600	1699	0.380635	0.308198	0.0724367	0.00834515
Os03t0625700	600	699	0.394091	0.342216	0.0518743	0.0428626
Os03t0238800	1100	1199	0.30718	0.232176	0.0750039	0.0278066
Os04t0672900	500	599	0.290247	0.230517	0.0597306	0.0349145
Os04t0672900	1200	1299	0.377548	0.308814	0.068734	0.0295792
Os07t0586500	200	299	0.36023	0.269678	0.0905516	0.017654
Os07t0586500	300	399	0.289932	0.224977	0.0649545	0.0010216
Os07t0586500	400	499	0.271219	0.210329	0.0608896	0.0453175
Os07t0586500	1700	1799	0.293904	0.225442	0.0684613	0.0439683
Os07t0586500	1900	1999	0.37765	0.268883	0.108768	0.0289148
Os07t0586500	2600	2699	0.338094	0.269831	0.0682633	0.0211936
Os07t0586500	2800	2899	0.435217	0.370416	0.0648007	0.0225295
Os07t0586500	3200	3299	0.406729	0.332109	0.0746199	0.0280457
Os09t0413600	1000	1099	0.386982	0.313807	0.0731746	0.00923095
Os09t0413600	1800	1899	0.377608	0.279034	0.0985745	0.00257962
Os01t0278466	100	199	0.382817	0.330909	0.0519086	0.0493816
Os03t0128700	1200	1299	0.326092	0.270477	0.0556144	5.32972e-05
Os12t0613300	500	599	0.479963	0.410708	0.0692553	0.0435033
Os12t0628400	100	199	0.381966	0.30537	0.0765964	0.0371143
Os08t0428800	700	799	0.277922	0.222261	0.0556602	0.0168504
Os10t0482900	2200	2299	0.33977	0.273199	0.0665712	0.0475285
Os02t0554000	500	599	0.325043	0.270774	0.0542698	0.0273194
Os03t0156500	1300	1399	0.325651	0.26889	0.0567608	0.0382654
Os03t0156500	1700	1799	0.363511	0.307579	0.0559322	0.0173475
Os07t0494900	200	299	0.366762	0.295507	0.0712546	0.0298547
Os04t0348300	500	599	0.30491	0.233562	0.0713475	0.0320546
Os08t0316900	500	599	0.348161	0.282758	0.0654031	0.039384
Os10t0193100	300	399	0.316434	0.253943	0.0624912	0.0326405
Os06t0563900	1100	1199	0.345065	0.291803	0.0532625	0.00781673
Os07t0588000	100	199	0.29083	0.22561	0.0652195	0.0131686
Os07t0588000	200	299	0.289412	0.196072	0.09334	0.00164845
Os07t0588000	600	699	0.29033	0.232625	0.0577048	0.0025288
Os07t0588000	700	799	0.314362	0.238372	0.0759897	0.0231325
Os07t0588000	1000	1099	0.328391	0.260133	0.0682578	0.0152984
Os07t0588000	1100	1199	0.322566	0.237534	0.0850326	0.00393513
Os07t0588000	1200	1299	0.387192	0.291607	0.0955852	0.0347482
Os07t0588000	1500	1599	0.372564	0.319624	0.0529396	0.00608952
Os07t0588000	1700	1799	0.391735	0.281932	0.109803	0.0119186
Os01t0350900	1000	1099	0.337312	0.274507	0.0628049	0.0207122
Os12t0498800	300	399	0.323288	0.247245	0.076043	0.0471185
Os12t0615500	800	899	0.294552	0.234872	0.0596804	0.0400403
Os11t0602200	600	699	0.395336	0.336302	0.0590344	0.0110235
Os11t0602200	2300	2399	0.326446	0.242122	0.0843242	0.0424744
Os01t0647700	900	999	0.347107	0.288559	0.0585473	0.0390084
Os02t0502500	100	199	0.436776	0.369378	0.0673976	0.0275445
Os02t0502500	300	399	0.339385	0.28712	0.0522658	0.0126987
Os10t0473400	1300	1399	0.301806	0.248985	0.0528206	0.00652283
Os03t0413400	1000	1099	0.310328	0.226308	0.0840192	0.00185832
Os03t0167700	800	899	0.30433	0.241972	0.0623583	0.0441699
Os03t0167700	900	999	0.345279	0.272265	0.0730142	0.00788546
Os10t0529300	100	199	0.315282	0.254253	0.0610289	0.0357756
Os10t0529300	400	499	0.28883	0.238774	0.0500559	0.0374844
Os08t0386800	400	499	0.36222	0.309339	0.0528809	0.0192314
Os08t0386800	800	899	0.445919	0.387438	0.058481	0.00812545
Os05t0592400	500	599	0.284667	0.233442	0.0512249	0.0333659
Os05t0592400	800	899	0.291614	0.208598	0.0830157	0.00177998
Os05t0592400	1700	1799	0.416162	0.354699	0.0614624	5.5608e-05
Os05t0592400	2100	2199	0.319814	0.24991	0.0699042	0.0312069
Os05t0592400	2300	2399	0.277688	0.198277	0.0794112	0.0409257
Os03t0823700	900	999	0.355367	0.264588	0.0907786	0.000679376
Os10t0495300	100	199	0.334943	0.277442	0.0575014	0.0402145
Os10t0495300	1100	1199	0.286862	0.198466	0.0883954	0.0275587
Os02t0282100	300	399	0.329571	0.258633	0.0709374	0.000328541
Os02t0282100	400	499	0.421981	0.370998	0.050983	0.00126062
Os01t0132000	0	99	0.31327	0.236456	0.0768148	0.0186954
Os01t0132000	400	499	0.284272	0.23273	0.0515426	0.000938605
Os08t0470200	700	799	0.331959	0.249436	0.0825224	0.0423322
Os08t0470200	800	899	0.316098	0.196355	0.119743	0.00098302
Os01t0242600	1300	1399	0.361792	0.295928	0.0658646	0.041876
Os01t0242600	1800	1899	0.281756	0.212567	0.0691891	0.0235638
Os01t0242600	1900	1999	0.281792	0.194386	0.087406	0.00374365
Os03t0390200	900	999	0.347343	0.266952	0.0803918	0.00313784
Os03t0390200	1000	1099	0.337953	0.258406	0.0795469	0.0434181
Os01t0130400	2100	2199	0.327389	0.270859	0.0565292	0.0351244
Os01t0130400	2200	2299	0.364534	0.305807	0.0587273	0.0114572
Os09t0323000	100	199	0.338244	0.267918	0.0703263	0.0433234
Os06t0107800	600	699	0.392134	0.32582	0.0663133	0.0420346
Os10t0574800	500	599	0.337744	0.254665	0.0830788	0.00139308
Os03t0235700	400	499	0.327018	0.254827	0.0721911	0.0261012
Os01t0658500	200	299	0.367099	0.297165	0.0699342	0.00022494
Os09t0422500	2300	2399	0.331957	0.261774	0.0701833	0.0289165
Os10t0378400	1000	1099	0.309913	0.222356	0.0875572	0.0181597
Os10t0378400	1100	1199	0.285845	0.222461	0.0633847	0.00738152
Os08t0515700	700	799	0.384793	0.314379	0.0704142	0.0494521
Os08t0515700	1700	1799	0.370746	0.276676	0.0940699	0.0190109
Os01t0239700	100	199	0.337735	0.258434	0.0793005	0.00558745
Os01t0239700	900	999	0.336771	0.271164	0.065607	0.000498985
Os01t0239700	1000	1099	0.376366	0.310084	0.0662814	0.0082375
Os01t0239700	2000	2099	0.281686	0.218909	0.0627769	0.0100736
Os01t0239700	3200	3299	0.318587	0.266938	0.0516487	0.0216601
Os06t0652400	1200	1299	0.480462	0.405807	0.0746558	0.0220737
Os07t0537900	600	699	0.35343	0.266792	0.0866385	0.0103281
Os03t0263500	1100	1199	0.391257	0.334803	0.0564541	0.0319392
Os04t0681400	800	899	0.262678	0.184548	0.0781299	0.0126917
Os04t0681400	900	999	0.258157	0.203618	0.0545391	0.00168114
Os09t0516300	700	799	0.329996	0.272254	0.0577422	0.0205933
Os09t0516300	1900	1999	0.342924	0.273651	0.0692728	0.0204789
Os02t0621700	0	99	0.596638	0.445916	0.150722	0.014414
Os09t0570300	600	699	0.307609	0.229997	0.0776121	0.0252053
Os06t0701200	1800	1899	0.287061	0.235416	0.0516452	0.0384169
Os12t0181500	1200	1299	0.311603	0.260635	0.0509681	0.0313572
Os02t0710900	1500	1599	0.343338	0.258627	0.0847112	0.025127
Os04t0529400	1700	1799	0.393896	0.285778	0.108118	0.0336501
Os01t0747500	300	399	0.323795	0.25405	0.069745	0.0050063
Os01t0747500	1000	1099	0.37781	0.320033	0.0577772	0.0108671
Os01t0747500	1300	1399	0.359319	0.249622	0.109697	0.0172979
Os01t0605100	400	499	0.328521	0.266062	0.0624595	0.0441988
Os01t0605100	800	899	0.349146	0.281615	0.0675316	0.00956425
Os08t0519800	1300	1399	0.340717	0.255209	0.085508	0.0341644
Os08t0519800	1400	1499	0.390041	0.310137	0.0799039	0.0150564
Os08t0519800	1500	1599	0.357264	0.277792	0.0794718	0.033042
Os08t0519800	1700	1799	0.328133	0.255535	0.0725978	0.0189519
Os03t0787300	500	599	0.341515	0.279275	0.0622402	0.0447126
Os06t0255200	400	499	0.314861	0.262355	0.0525062	0.0121688
Os10t0147200	200	299	0.392996	0.310655	0.0823414	0.00539297
Os04t0586100	400	499	0.417496	0.357437	0.0600583	0.0476329
Os03t0838100	1000	1099	0.332195	0.280374	0.0518205	0.0170777
Os03t0838100	2600	2699	0.326868	0.26593	0.060938	0.0322923
Os08t0430000	2800	2899	0.36626	0.300277	0.0659823	0.0325146
Os02t0280400	1600	1699	0.368361	0.275574	0.0927868	0.00775767
Os02t0280400	1800	1899	0.358484	0.284244	0.0742393	0.0172615
Os01t0134500	700	799	0.342935	0.265394	0.0775417	0.0126346
Os01t0134500	900	999	0.29239	0.240627	0.0517633	0.0299503
Os03t0554900	100	199	0.489792	0.388625	0.101167	0.04128
Os03t0554900	800	899	0.292641	0.236864	0.0557765	0.0122364
Os03t0554900	900	999	0.312872	0.225143	0.0877291	0.0144563
Os03t0554900	1000	1099	0.358409	0.28708	0.0713281	0.0181345
Os07t0616000	3800	3899	0.30615	0.23644	0.0697095	0.0393148
Os07t0616000	4100	4199	0.346227	0.247999	0.0982275	0.0499174
Os07t0515100	400	499	0.287879	0.2341	0.0537791	0.0411359
Os06t0660200	100	199	0.546469	0.48351	0.062959	0.00759762
Os01t0815400	700	799	0.329836	0.274593	0.0552424	0.0227173
Os01t0959000	400	499	0.341478	0.286377	0.0551014	0.0479355
Os01t0959000	800	899	0.286617	0.228604	0.0580131	0.00379729
Os01t0653800	1200	1299	0.318441	0.252776	0.0656648	0.0183632
Os01t0653800	1300	1399	0.323761	0.258853	0.0649083	0.0268822
Os01t0530400	200	299	0.325042	0.273846	0.0511962	0.00119778
Os09t0520100	500	599	0.356866	0.276935	0.0799306	0.021704
Os07t0420700	800	899	0.265651	0.211117	0.0545333	0.0380322
Os07t0420700	1300	1399	0.371635	0.307731	0.0639045	0.00253388
Os07t0420700	2300	2399	0.361065	0.291382	0.0696829	0.0349276
Os07t0420700	3000	3099	0.349533	0.283715	0.0658179	0.0296403
Os06t0209300	0	99	0.370035	0.315358	0.0546776	0.0355759
Os06t0209300	300	399	0.411982	0.320978	0.0910043	0.0213
Os06t0656500	1400	1499	0.324236	0.26878	0.0554562	0.0130181
Os02t0165100	1500	1599	0.363317	0.293838	0.06948	0.0258548
Os11t0174000	3200	3299	0.327355	0.270793	0.0565621	0.017926
Os02t0709200	900	999	0.321212	0.268782	0.0524307	0.0227287
Os02t0709200	1400	1499	0.361463	0.291377	0.0700855	0.0409659
Os10t0521700	600	699	0.31774	0.251784	0.0659558	0.0189793
Os10t0521700	800	899	0.391587	0.33669	0.0548974	0.0114457
Os10t0521700	1200	1299	0.34187	0.261139	0.0807306	0.0429717
Os08t0383700	400	499	0.290257	0.227806	0.0624518	0.00763873
Os08t0383700	500	599	0.371382	0.266681	0.104701	0.0137079
Os04t0119400	100	199	0.380223	0.313214	0.0670097	0.0302676
Os04t0119400	800	899	0.281741	0.228438	0.0533028	0.0245058
Os04t0119400	1500	1599	0.388279	0.321927	0.0663515	0.0219561
Os03t0182400	400	499	0.286255	0.188649	0.0976066	0.00986171
Os03t0182400	1100	1199	0.292114	0.208721	0.0833924	0.0236402
Os03t0182400	1300	1399	0.315199	0.261287	0.0539113	0.0389512
Os03t0182400	1500	1599	0.313972	0.227041	0.0869305	0.00252951
Os03t0182400	1600	1699	0.321727	0.255097	0.0666303	0.0111577
Os03t0182400	1800	1899	0.335267	0.254255	0.0810122	0.00483405
Os03t0182400	2500	2599	0.281101	0.223276	0.0578252	0.0329969
Os03t0182400	2700	2799	0.304423	0.239349	0.0650742	0.0290041
Os03t0182400	2900	2999	0.292783	0.237581	0.0552016	0.0334302
Os10t0479800	400	499	0.358766	0.283452	0.075314	0.0052134
Os01t0966500	200	299	0.318075	0.262138	0.0559364	0.0342901
Os01t0138800	200	299	0.295361	0.220179	0.0751822	0.00522544
Os01t0138800	300	399	0.294149	0.213264	0.0808853	0.013286
Os01t0138800	500	599	0.245617	0.190924	0.0546923	0.0171262
Os01t0957100	1500	1599	0.334235	0.280273	0.0539613	0.0391599
Os02t0584700	500	599	0.247314	0.182681	0.0646328	0.0252465
Os01t0199400	400	499	0.380051	0.292974	0.0870773	0.0180613
Os07t0101800	500	599	0.416558	0.338695	0.0778631	0.0369019
Os02t0125700	600	699	0.333571	0.268093	0.065478	0.048854
Os10t0542900	200	299	0.284715	0.2329	0.0518154	0.0240926
Os01t0673500	600	699	0.363882	0.304593	0.0592895	0.0144316
Os03t0736000	900	999	0.292686	0.233826	0.0588595	0.0342289
Os03t0736000	2900	2999	0.34808	0.278492	0.069588	0.0359997
Os06t0714200	1400	1499	0.288732	0.209143	0.0795897	0.0297239
Os06t0714200	1700	1799	0.284169	0.225059	0.0591102	0.0326046
Os03t0314200	600	699	0.302437	0.231765	0.0706721	0.00541946
Os03t0314200	1700	1799	0.297583	0.220256	0.0773266	0.0006718
Os03t0619400	500	599	0.356105	0.280491	0.0756145	0.00753065
Os03t0619400	700	799	0.393312	0.314022	0.0792898	0.0114803
Os03t0619400	1400	1499	0.311607	0.25882	0.0527873	0.0425829
Os04t0627300	0	99	0.337327	0.265145	0.072182	0.0238275
Os01t0589500	400	499	0.332623	0.268826	0.063797	0.0109379
Os01t0589500	900	999	0.429373	0.363569	0.0658042	0.0455581
Os11t0549680	100	199	0.362103	0.281856	0.080247	0.0175069
Os04t0599800	400	499	0.534014	0.436369	0.0976443	0.0391584
Os10t0512800	3200	3299	0.498183	0.431338	0.0668444	0.000502436
Os04t0307200	1000	1099	0.306199	0.239395	0.0668044	0.0202011
Os04t0307200	1200	1299	0.338127	0.284486	0.0536407	0.0473621
Os04t0307200	1600	1699	0.388044	0.326924	0.0611194	0.0207093
Os01t0916200	800	899	0.320657	0.248615	0.0720419	0.0200239
Os05t0493500	700	799	0.309802	0.237403	0.0723993	0.0206562
Os01t0975000	1100	1199	0.283162	0.222964	0.0601981	0.0215511
Os08t0440800	300	399	0.332137	0.266389	0.065749	0.0125213
Os08t0440800	400	499	0.508567	0.418181	0.0903853	0.0190214
Os08t0440800	800	899	0.348195	0.28048	0.0677147	0.0237937
Os08t0440800	1300	1399	0.362149	0.28678	0.0753691	0.0224384
Os08t0440800	1400	1499	0.36045	0.255081	0.105369	0.00214928
Os08t0440800	1600	1699	0.354038	0.258651	0.0953874	0.024537
Os01t0720400	100	199	0.395439	0.335664	0.059775	0.0152607
Os01t0720400	300	399	0.304019	0.173748	0.130271	0.00144909
Os01t0720400	700	799	0.314012	0.23104	0.0829714	0.00396106
Os01t0876800	900	999	0.32555	0.269904	0.0556463	0.0343173
Os01t0876800	1000	1099	0.308412	0.248723	0.0596896	0.0495933
Os04t0441800	700	799	0.303471	0.202526	0.100945	0.000193016
Os04t0441800	900	999	0.22435	0.173797	0.0505529	0.0476709
Os04t0441800	1000	1099	0.247161	0.189755	0.0574064	0.0197963
Os04t0441800	1700	1799	0.266608	0.198013	0.0685952	0.00944129
Os03t0651100	2700	2799	0.299599	0.243344	0.0562554	0.0421284
Os08t0434700	1500	1599	0.391528	0.329992	0.0615363	0.018029
Os01t0151100	0	99	0.475003	0.397106	0.0778967	0.014451
Os01t0151100	1000	1099	0.376923	0.294164	0.082759	0.0352289
Os01t0151100	1300	1399	0.389369	0.315452	0.0739171	0.0174017
Os11t0707600	100	199	0.435053	0.381784	0.053269	0.0489895
Os11t0707600	800	899	0.303911	0.237294	0.0666173	0.0108758
Os02t0787300	600	699	0.335475	0.26756	0.067915	0.0322784
Os01t0125800	500	599	0.316824	0.212023	0.104801	0.0198256
Os01t0172800	200	299	0.32416	0.255059	0.069101	0.0361989
Os01t0777400	1100	1199	0.417968	0.359611	0.0583576	0.0480056
Os03t0849800	500	599	0.298938	0.232444	0.0664936	0.00741672
Os09t0375000	1100	1199	0.351444	0.293578	0.0578655	0.00708524
Os01t0309100	300	399	0.393095	0.318646	0.0744492	0.0261954
Os02t0608500	300	399	0.332925	0.265853	0.067072	0.0192588
Os11t0531300	1400	1499	0.375792	0.284999	0.0907936	0.00809842
Os03t0235900	400	499	0.391649	0.30948	0.0821685	0.00181437
Os03t0235900	1400	1499	0.290623	0.223884	0.0667389	0.0385119
Os03t0235900	1600	1699	0.343744	0.263937	0.0798075	0.00768801
Os07t0232200	200	299	0.330381	0.2727	0.057681	0.02573
Os07t0232200	1000	1099	0.409771	0.343285	0.0664863	0.032751
Os05t0150800	200	299	0.282061	0.208187	0.0738733	0.0194654
Os01t0895300	200	299	0.272297	0.209844	0.0624533	0.0374726
Os03t0338000	900	999	0.32451	0.268326	0.0561839	0.0159252
Os03t0338000	1100	1199	0.337579	0.259144	0.0784345	0.0119884
Os03t0338000	1400	1499	0.277539	0.205557	0.0719818	0.0414501
Os03t0338000	1500	1599	0.316343	0.265095	0.0512479	0.0220885
Os06t0172800	1200	1299	0.305991	0.252985	0.0530059	0.0355631
Os02t0319100	900	999	0.386124	0.307458	0.0786661	0.0263305
Os02t0319100	1600	1699	0.367337	0.311257	0.05608	0.000514982
Os05t0159000	2500	2599	0.299424	0.238038	0.0613852	0.00337676
Os05t0159000	3000	3099	0.370279	0.246966	0.123313	0.031193
Os02t0827500	400	499	0.295423	0.237693	0.0577305	0.0347973
Os03t0137600	1000	1099	0.437072	0.381426	0.0556461	0.00538082
Os12t0176800	1500	1599	0.29242	0.226359	0.0660606	0.00246196
Os12t0597000	500	599	0.321046	0.263019	0.0580277	0.0179118
Os12t0597000	800	899	0.345563	0.235268	0.110295	0.00105828
Os03t0713400	2200	2299	0.322861	0.267215	0.0556456	0.0412985
Os08t0530000	500	599	0.36819	0.317453	0.0507371	0.0300661
Os08t0530000	1300	1399	0.385782	0.309881	0.075901	0.0242935
Os03t0647800	600	699	0.296402	0.220243	0.0761585	0.00729436
Os02t0123500	800	899	0.289823	0.220331	0.0694926	0.0350151
Os02t0123500	1000	1099	0.379454	0.32915	0.0503044	0.0473796
Os09t0509100	100	199	0.351405	0.281481	0.069924	0.00537998
Os08t0129800	0	99	0.566425	0.400856	0.165569	0.0117769
Os01t0805800	800	899	0.405961	0.348945	0.0570167	0.0290496
Os06t0472400	600	699	0.41965	0.298377	0.121273	0.00251488
Os02t0589400	1000	1099	0.367136	0.272858	0.0942782	0.00885468
Os02t0589400	1200	1299	0.338056	0.235314	0.102742	0.0180785
Os01t0348600	1300	1399	0.327723	0.270357	0.0573664	0.0362156
Os01t0348600	2500	2599	0.367817	0.292916	0.0749004	0.0135878
Os05t0362500	400	499	0.351428	0.274766	0.0766618	0.0457846
Os05t0455200	1100	1199	0.361862	0.300181	0.0616809	0.0474332
Os05t0455200	1900	1999	0.305166	0.248146	0.0570201	0.00759804
Os10t0456500	500	599	0.326961	0.241862	0.0850987	0.0361871
Os10t0456500	800	899	0.333302	0.247603	0.0856986	0.0251023
Os10t0456500	1200	1299	0.290443	0.228767	0.0616759	0.0110267
Os10t0456500	2400	2499	0.324577	0.270741	0.0538353	0.0490265
Os10t0456500	2500	2599	0.35892	0.30758	0.05134	0.0262811
Os02t0710500	900	999	0.291936	0.241226	0.0507101	0.00974792
Os01t0949750	200	299	0.280187	0.220129	0.0600585	0.0132938
Os08t0546100	600	699	0.374325	0.301574	0.0727504	0.0337839
Os08t0546100	1700	1799	0.374172	0.284207	0.0899654	0.0100192
Os06t0111800	2400	2499	0.313086	0.263003	0.0500827	0.0356272
Os06t0111800	3000	3099	0.374755	0.324276	0.0504784	0.0452559
Os06t0111800	3600	3699	0.269983	0.205237	0.0647466	0.034963
Os07t0568600	800	899	0.315163	0.263642	0.0515203	0.0146288
Os07t0568600	900	999	0.242457	0.159568	0.0828888	0.0174018
Os08t0449500	700	799	0.402471	0.339901	0.0625704	0.0258423
Os03t0119500	400	499	0.570798	0.485325	0.0854727	0.00476098
Os03t0119500	4800	4899	0.331519	0.24351	0.0880094	0.0364957
Os03t0119500	5900	5999	0.32997	0.258601	0.0713691	0.00341405
Os09t0433000	300	399	0.346995	0.279205	0.0677896	0.0236643
Os03t0773800	900	999	0.321899	0.262866	0.0590336	0.0167218
Os02t0816900	2000	2099	0.357847	0.292371	0.0654769	0.0195544
Os02t0816900	2100	2199	0.283919	0.210133	0.0737856	0.0198299
Os02t0816900	2200	2299	0.350898	0.271064	0.0798334	0.0457799
Os02t0816900	2400	2499	0.385587	0.315083	0.0705043	0.0393932
Os02t0816900	2500	2599	0.379743	0.316364	0.0633789	0.0401618
Os02t0816900	2600	2699	0.403725	0.345092	0.0586329	0.0436303
Os02t0816900	4200	4299	0.263629	0.1997	0.0639289	0.0457477
Os03t0722500	500	599	0.332472	0.257794	0.0746778	0.0451751
Os03t0722500	800	899	0.304663	0.232986	0.0716771	0.00766337
Os05t0305900	500	599	0.354088	0.26091	0.093178	0.00932097
Os05t0305900	700	799	0.361093	0.264169	0.0969238	0.0037102
Os09t0565500	1800	1899	0.306244	0.229629	0.0766153	0.0352953
Os05t0335100	1000	1099	0.314803	0.264541	0.0502613	0.0039612
Os02t0104200	800	899	0.350975	0.279972	0.0710029	0.00188057
Os02t0104200	900	999	0.363229	0.309864	0.0533653	0.0154191
Os11t0264600	500	599	0.293517	0.233551	0.0599659	0.0239204
Os01t0750600	1000	1099	0.27645	0.207801	0.0686489	0.0276154
Os06t0698674	1600	1699	0.304287	0.253611	0.0506758	0.0322429
Os01t0756600	800	899	0.340662	0.286816	0.0538458	0.0287494
Os07t0548900	500	599	0.329518	0.274836	0.0546827	0.0291286
Os08t0489300	300	399	0.402333	0.30215	0.100182	0.000756062
Os08t0489300	500	599	0.38059	0.285107	0.0954825	0.00384926
Os01t0917400	300	399	0.380333	0.329772	0.0505608	0.00765615
Os04t0577000	800	899	0.409603	0.349362	0.0602407	0.000559498
Os07t0682700	600	699	0.295136	0.235446	0.0596906	0.0484359
Os11t0151300	700	785	0.554734	0.466979	0.0877553	0.0494984
Os07t0632600	900	999	0.338478	0.232551	0.105928	0.0309004
Os03t0135100	200	299	0.357189	0.2793	0.0778896	0.048643
Os03t0135100	500	599	0.342712	0.274803	0.0679088	0.0128034
Os05t0127500	300	399	0.319504	0.243436	0.0760684	0.0214091
Os07t0438500	200	299	0.260794	0.20274	0.0580544	0.000639043
Os07t0438500	300	399	0.407885	0.354778	0.0531064	0.035173
Os07t0438500	500	599	0.348572	0.284664	0.0639084	0.00193517
Os07t0438500	1000	1099	0.301894	0.233415	0.0684791	0.0256434
Os05t0503000	400	499	0.316907	0.261343	0.0555645	0.00317909
Os03t0801600	100	199	0.358776	0.304718	0.0540579	0.0025371
Os03t0801600	2200	2299	0.27211	0.220528	0.051582	0.0164851
Os04t0664900	1600	1699	0.290395	0.233374	0.0570214	0.0204239
Os11t0686500	800	899	0.399944	0.332102	0.0678415	0.0258626
Os05t0195700	700	799	0.328676	0.256178	0.0724981	0.0296959
Os05t0195700	1200	1299	0.363608	0.293199	0.0704083	0.0306503
Os10t0446200	2400	2499	0.310342	0.243089	0.0672529	0.0211108
Os01t0614700	200	299	0.332242	0.276699	0.0555425	0.0157656
Os10t0468500	600	699	0.414794	0.356287	0.0585064	0.00194358
Os10t0468500	1600	1699	0.350307	0.280245	0.0700617	0.00310955
Os01t0683100	1700	1799	0.463361	0.391873	0.0714879	0.0164476
Os10t0477100	1000	1099	0.282423	0.213612	0.0688112	0.0214017
Os10t0477100	1400	1499	0.374849	0.312012	0.0628369	0.0280747
Os08t0439100	1200	1299	0.337078	0.259719	0.0773593	0.00491493
Os08t0439100	1600	1699	0.318874	0.221794	0.0970807	0.00594386
Os08t0439100	1700	1799	0.31014	0.222178	0.0879619	0.00439009
Os08t0439100	2100	2199	0.298909	0.225711	0.0731987	0.0241419
Os05t0101200	1300	1399	0.372225	0.301465	0.0707598	0.0435358
Os07t0683600	200	299	0.298857	0.220748	0.0781087	0.00578629
Os07t0683600	300	399	0.285534	0.202496	0.0830385	0.025579
Os07t0683600	400	499	0.386919	0.260435	0.126484	0.006641
Os07t0683600	800	899	0.358702	0.254702	0.104	0.00347909
Os07t0683600	900	999	0.345203	0.258233	0.0869704	0.0388162
Os07t0683600	1000	1099	0.313109	0.234976	0.078133	0.019066
Os07t0683600	1100	1199	0.362462	0.282196	0.0802651	0.0381443
Os07t0683600	1200	1299	0.357876	0.278233	0.079643	0.035225
Os07t0683600	1300	1399	0.418133	0.353251	0.0648817	0.0295068
Os07t0683600	1400	1499	0.377439	0.292209	0.0852302	0.0249028
Os01t0110200	200	299	0.324211	0.25604	0.0681704	0.0180627
Os01t0971400	100	199	0.359698	0.299645	0.0600528	0.0119479
Os07t0159500	1000	1099	0.30724	0.252974	0.0542657	0.00246567
Os04t0559800	2000	2099	0.347911	0.262736	0.0851742	0.0121156
Os01t0257400	1000	1099	0.282907	0.228057	0.05485	0.0131903
Os01t0257400	1400	1499	0.337713	0.273547	0.0641658	0.0282519
Os01t0327000	5400	5499	0.355518	0.26281	0.0927078	0.0255467
Os03t0729200	700	799	0.347194	0.265272	0.0819215	0.00773368
Os01t0876400	300	399	0.366468	0.294211	0.0722576	0.0384053
Os01t0876400	500	599	0.319909	0.252391	0.0675174	0.00148312
Os08t0103300	400	499	0.357642	0.290778	0.0668637	0.000197915
Os08t0103300	500	599	0.356799	0.303619	0.0531798	0.0314314
Os08t0103300	1000	1099	0.336217	0.274229	0.0619882	0.0256183
Os08t0103300	1100	1199	0.388704	0.306016	0.0826879	0.047551
Os08t0103300	2000	2099	0.401886	0.350758	0.0511282	0.0312315
Os08t0559600	600	699	0.31396	0.249052	0.0649087	0.0236335
Os05t0402700	0	99	0.325403	0.271011	0.054392	0.00447094
Os12t0128700	400	499	0.267868	0.210926	0.0569414	0.017742
Os12t0128700	1100	1199	0.350788	0.252794	0.0979936	0.0104809
Os12t0128700	1300	1399	0.31915	0.246346	0.0728045	0.018108
Os06t0659300	600	699	0.321398	0.242077	0.0793201	0.00534191
Os06t0659300	1300	1399	0.309023	0.240223	0.0688	0.0326624
Os06t0659300	2800	2899	0.342777	0.279374	0.0634026	0.0217872
Os01t0923300	500	599	0.358343	0.28289	0.0754524	0.016646
Os01t0923300	700	799	0.362092	0.295518	0.0665745	0.00485243
Os02t0818900	600	699	0.347079	0.280935	0.0661438	0.0237022
Os01t0821800	600	699	0.292739	0.235508	0.0572312	0.0405871
Os02t0205000	500	599	0.405155	0.34941	0.0557446	0.0257292
Os09t0466900	700	799	0.471695	0.382716	0.0889788	0.0475318
Os04t0675000	400	499	0.37389	0.28386	0.09003	0.0244701
Os04t0675000	500	599	0.417138	0.358604	0.0585345	0.0115966
Os04t0675000	600	699	0.450146	0.364123	0.0860234	0.0113054
Os04t0675000	2700	2799	0.377634	0.325367	0.0522672	0.0264188
Os11t0473200	300	399	0.373785	0.316262	0.0575228	0.0273136
Os04t0523600	1200	1299	0.274783	0.21535	0.0594323	0.0145069
Os02t0748800	1300	1399	0.3092	0.23906	0.0701391	0.00485429
Os02t0748800	1400	1499	0.38828	0.294855	0.0934253	0.0241744
Os08t0111300	900	999	0.394225	0.330669	0.0635552	0.02274
Os02t0290300	500	599	0.368257	0.306772	0.0614845	0.0124907
Os02t0290300	1600	1699	0.312435	0.256625	0.0558096	0.0154175
Os02t0290300	2200	2299	0.31102	0.244259	0.0667614	0.0104879
Os02t0573400	800	899	0.311903	0.249257	0.0626463	0.0433543
Os03t0395600	200	299	0.280392	0.208649	0.0717431	0.0166869
Os02t0627100	0	99	0.396069	0.326987	0.0690817	0.00949154
Os11t0177400	500	599	0.314975	0.242336	0.0726389	0.0194716
Os11t0177400	700	799	0.304304	0.218616	0.0856881	0.0215151
Os11t0177400	1000	1099	0.401814	0.296309	0.105505	0.046508
Os11t0177400	1400	1499	0.310945	0.25444	0.0565048	0.0457182
Os07t0580900	200	299	0.358063	0.294679	0.0633841	0.0375363
Os07t0580900	400	499	0.33302	0.256621	0.0763995	0.013069
Os03t0132200	0	99	0.42047	0.325581	0.0948898	0.0188828
Os01t0315800	300	399	0.312704	0.244091	0.068613	0.0498396
Os01t0315800	1100	1199	0.365964	0.314365	0.0515988	0.0207281
Os11t0163600	1200	1299	0.398246	0.31353	0.0847157	0.0240539
Os05t0578000	300	399	0.337045	0.283929	0.0531152	0.015001
Os08t0385900	900	999	0.300024	0.235064	0.0649604	0.0490877
Os02t0830801	1400	1499	0.292869	0.211467	0.0814021	0.0244385
Os08t0113000	100	199	0.365673	0.29845	0.0672232	0.0303038
Os08t0113000	600	699	0.320933	0.221903	0.0990297	0.0268684
Os08t0113000	700	799	0.301235	0.218698	0.082537	0.00997538
Os05t0115800	2300	2399	0.389487	0.33647	0.0530168	0.0465812
Os06t0129900	900	999	0.351368	0.232707	0.118661	0.0455468
Os06t0129900	1600	1699	0.294128	0.227054	0.0670734	0.0428867
Os06t0129900	1800	1899	0.413442	0.346628	0.0668133	0.0408565
Os01t0264000	300	399	0.341629	0.219928	0.121702	0.0182957
Os01t0885200	900	999	0.358942	0.307777	0.0511657	0.0154469
Os01t0550000	1300	1399	0.255184	0.194065	0.0611191	0.0466573
Os01t0550000	1400	1499	0.389387	0.32675	0.0626371	0.0374683
Os01t0268800	600	699	0.319051	0.250598	0.0684531	0.00743594
Os03t0758500	0	99	0.351558	0.28874	0.0628178	0.0189704
Os03t0758500	200	299	0.323859	0.273765	0.0500949	0.0424423
Os12t0555100	100	199	0.350237	0.261923	0.088314	0.0220708
Os06t0109500	100	199	0.329248	0.269217	0.0600311	0.0188328
Os03t0775200	900	999	0.337435	0.280414	0.0570217	0.0145652
Os03t0775200	1500	1599	0.406352	0.353385	0.0529665	0.0464633
Os11t0621300	2900	2999	0.308834	0.254859	0.0539746	0.00772065
Os03t0103700	400	499	0.440344	0.374792	0.0655514	0.0388528
Os05t0301700	1200	1299	0.500548	0.381814	0.118734	0.029499
Os02t0475300	1300	1399	0.386096	0.331935	0.0541612	0.0128324
Os12t0443500	0	99	0.435955	0.385718	0.050237	0.0450588
Os08t0500100	700	799	0.354266	0.269186	0.0850791	0.000819072
Os08t0500100	1400	1499	0.27386	0.200047	0.0738127	0.00578241
Os08t0500100	1500	1599	0.314821	0.248122	0.0666985	0.0120885
Os08t0500100	1700	1799	0.327088	0.251346	0.0757426	0.00458998
Os05t0535900	1100	1199	0.286047	0.220866	0.0651813	0.000525648
Os05t0535900	1400	1499	0.25314	0.187362	0.065778	0.0170439
Os11t0487100	1100	1199	0.357982	0.269362	0.0886202	0.0151603
Os11t0487100	1200	1299	0.337839	0.242649	0.09519	0.0322091
Os05t0552800	300	399	0.339533	0.271908	0.0676259	0.0320469
Os10t0147900	1100	1199	0.349331	0.278428	0.0709026	0.00419208
Os01t0626900	1800	1899	0.276022	0.189247	0.0867753	0.0376057
Os11t0169900	900	999	0.683818	0.555861	0.127957	0.0027717
Os03t0825700	500	599	0.282014	0.194421	0.0875932	0.0379313
Os03t0825700	700	799	0.270263	0.211469	0.0587935	0.0211929
Os03t0825700	1100	1199	0.377282	0.299139	0.0781428	0.00781744
Os03t0825700	1600	1699	0.285885	0.206397	0.0794881	0.0288742
Os03t0825700	2100	2199	0.321338	0.243023	0.0783142	0.00404612
Os03t0825700	2400	2499	0.358457	0.277815	0.0806422	0.0381819
Os03t0825700	2700	2799	0.280403	0.197024	0.0833787	0.0132773
Os01t0916000	1300	1399	0.339045	0.274776	0.064269	0.000240929
Os05t0154700	500	599	0.372656	0.31276	0.0598956	0.0136031
Os05t0154700	700	799	0.29036	0.220259	0.0701012	0.0442385
Os05t0154700	900	999	0.312052	0.241087	0.0709647	0.0196396
Os05t0154700	1100	1199	0.324659	0.271931	0.0527272	0.0119615
Os05t0154700	2000	2099	0.288032	0.218172	0.0698603	0.01874
Os02t0235000	100	199	0.319198	0.26499	0.0542076	0.0123317
Os03t0131300	500	599	0.319835	0.256509	0.0633258	0.0118376
Os05t0375400	1400	1499	0.256583	0.205186	0.0513966	0.0214309
Os03t0270200	1600	1699	0.366734	0.306605	0.0601294	0.00935447
Os03t0270200	2600	2699	0.292338	0.234644	0.057694	0.0177158
Os09t0314300	700	799	0.32555	0.269592	0.0559576	0.0365098
Os09t0314300	1100	1199	0.270722	0.216508	0.0542148	0.044417
Os01t0109700	500	599	0.312679	0.257277	0.0554023	0.0359186
Os01t0109700	2700	2799	0.310605	0.250745	0.0598603	0.00238955
Os12t0244100	900	999	0.278973	0.187534	0.0914385	0.00207638
Os12t0244100	1000	1099	0.313842	0.24839	0.0654519	0.0324248
Os12t0244100	1600	1699	0.295281	0.242231	0.0530499	0.0419434
Os12t0582700	200	299	0.311155	0.233908	0.0772469	0.0380103
Os12t0582700	400	499	0.375731	0.303489	0.0722423	0.0137486
Os12t0582700	500	599	0.268261	0.207072	0.0611884	0.0280156
Os12t0582700	900	999	0.319269	0.222615	0.0966542	0.0186998
Os12t0582700	1000	1099	0.327378	0.267006	0.0603719	0.00456416
Os12t0582700	1500	1599	0.333494	0.258567	0.0749271	0.0406055
Os01t0725800	1500	1599	0.368182	0.310451	0.0577305	0.00431099
Os01t0725800	1800	1899	0.357802	0.289108	0.0686939	0.0101337
Os03t0711500	1400	1499	0.34561	0.243315	0.102295	0.0386431
Os03t0427900	900	999	0.375595	0.315055	0.06054	0.0108023
Os03t0427900	2900	2999	0.343488	0.273519	0.0699687	0.0101938
Os02t0717800	1000	1099	0.846783	0.78283	0.0639529	0.0330135
Os06t0332400	200	299	0.284506	0.233463	0.0510432	0.0046806
Os06t0332400	800	899	0.287315	0.217762	0.0695528	0.0439747
Os06t0332400	900	999	0.367642	0.299267	0.068375	0.00717035
Os07t0570100	2000	2099	0.362519	0.28928	0.0732386	0.0234052
Os07t0570100	2800	2899	0.281215	0.211418	0.0697972	0.010503
Os09t0525600	1500	1599	0.339619	0.252018	0.0876014	0.00670761
Os09t0525600	1600	1699	0.386478	0.311111	0.0753672	0.0394481
Os09t0525600	1800	1899	0.316633	0.220233	0.0964003	0.0243574
Os09t0525600	1900	1999	0.364028	0.310101	0.0539272	0.00204452
Os02t0202500	200	299	0.382079	0.326852	0.0552274	0.0298107
Os09t0402100	900	999	0.381093	0.300094	0.080999	0.0169952
Os04t0447100	1900	1999	0.32273	0.255691	0.0670383	0.0467871
Os04t0447100	2200	2299	0.297037	0.218899	0.0781379	0.033815
Os01t0833700	600	699	0.331938	0.251118	0.0808197	0.014884
Os01t0833700	1000	1099	0.306516	0.233143	0.0733725	0.0232843
Os01t0833700	1500	1599	0.345974	0.277398	0.0685763	0.0372434
Os01t0833700	1700	1799	0.305072	0.253526	0.0515461	0.0495479
Os03t0820700	600	699	0.430596	0.373597	0.0569996	0.0181541
Os08t0524200	200	299	0.303461	0.239599	0.0638623	0.0030652
Os08t0524200	500	599	0.300252	0.224932	0.0753197	0.0100999
Os08t0524200	800	899	0.383366	0.291373	0.0919928	0.00549595
Os09t0494600	100	199	0.413601	0.336067	0.0775338	0.0282651
Os09t0494600	500	599	0.319811	0.268138	0.0516731	0.00530908
Os09t0494600	900	999	0.402293	0.333183	0.0691091	0.0410786
Os11t0669100	800	899	0.22929	0.178528	0.0507627	0.00325657
Os08t0556000	2300	2399	0.360282	0.307009	0.0532723	0.0143191
Os10t0488800	1000	1099	0.323429	0.261059	0.06237	0.00701464
Os10t0488800	1500	1599	0.332133	0.270304	0.0618285	0.0126526
Os09t0372700	400	499	0.510464	0.336861	0.173602	0.0266768
Os09t0372700	1600	1699	0.374496	0.284355	0.0901406	0.0351818
Os03t0785900	700	799	0.426945	0.351637	0.0753087	0.0195711
Os03t0337900	1000	1099	0.237493	0.173912	0.0635812	0.0321088
Os03t0836500	200	299	0.423655	0.343457	0.0801986	0.0037588
Os09t0252700	0	99	0.294234	0.235473	0.0587602	0.0321643
Os09t0252700	1100	1199	0.345281	0.283263	0.0620181	0.00382029
Os09t0252700	3500	3599	0.299159	0.226881	0.0722772	0.0279804
Os06t0571400	1500	1591	0.596532	0.429765	0.166767	0.0297741
Os05t0567700	300	399	0.303298	0.248413	0.0548848	0.0102544
Os05t0567700	800	899	0.380815	0.305976	0.0748394	0.00855656
Os10t0554200	900	999	0.278813	0.179098	0.099715	0.00321073
Os10t0554200	1000	1099	0.23305	0.174626	0.0584245	0.00182879
Os10t0554200	1500	1599	0.293693	0.211553	0.0821402	0.000516183
Os10t0554200	1600	1699	0.301223	0.226509	0.0747143	0.00243426
Os10t0554200	1700	1799	0.251518	0.193797	0.0577207	0.00244285
Os10t0554200	1800	1899	0.303574	0.249098	0.0544755	0.0368872
Os11t0674400	1300	1399	0.349826	0.259031	0.0907957	0.0395007
Os11t0674400	1600	1699	0.36163	0.283121	0.078509	0.00809199
Os11t0674400	1800	1899	0.286957	0.228414	0.0585433	0.0274114
Os11t0674400	2500	2599	0.360232	0.296389	0.0638426	0.0134459
Os07t0207700	1100	1199	0.341633	0.259043	0.0825897	0.0203908
Os09t0504400	300	399	0.269978	0.21151	0.0584676	0.0110814
Os08t0417100	200	299	0.408046	0.336794	0.0712519	0.0484809
Os08t0417100	600	699	0.350691	0.294273	0.0564182	0.0272549
Os08t0505200	800	899	0.342598	0.270092	0.0725065	0.00132346
Os08t0505200	900	999	0.320388	0.261259	0.0591284	0.0488801
Os04t0651000	1100	1199	0.379746	0.30489	0.0748563	0.0450853
Os01t0767000	800	899	0.324249	0.270122	0.0541269	0.0232757
Os02t0173800	600	699	0.298564	0.242248	0.056316	0.0204623
Os02t0173800	900	999	0.251863	0.183069	0.0687947	0.0307673
Os02t0173800	1000	1099	0.256035	0.176504	0.0795307	0.00538828
Os09t0439200	300	399	0.408139	0.335804	0.0723352	0.003643
Os09t0439200	400	499	0.368973	0.300208	0.068765	0.0264622
Os09t0439200	500	599	0.343999	0.274206	0.0697932	0.00276272
Os04t0620800	200	299	0.721314	0.598284	0.12303	0.0326123
Os01t0867700	700	799	0.344368	0.231399	0.112969	0.0369852
Os01t0835000	1100	1199	0.380242	0.290348	0.0898946	0.00346191
Os01t0835000	1200	1299	0.308882	0.22907	0.0798117	0.00894425
Os01t0835000	1900	1999	0.371111	0.317927	0.0531838	0.0279689
Os05t0163700	700	799	0.322075	0.267532	0.0545429	0.0388511
Os10t0530900	100	199	0.279794	0.20183	0.0779647	0.00179803
Os10t0530900	200	299	0.30788	0.209549	0.0983309	0.00627913
Os11t0659500	1200	1299	0.344679	0.285607	0.0590718	0.025717
Os03t0406200	500	599	0.287794	0.230967	0.0568274	0.0149762
Os08t0137100	300	399	0.332072	0.265651	0.0664202	0.0356718
Os08t0137100	800	899	0.295811	0.232246	0.0635655	0.0124548
Os08t0137100	1500	1599	0.4046	0.294535	0.110065	0.0455587
Os05t0132500	600	699	0.370077	0.302762	0.067315	0.026756
Os01t0824800	1000	1099	0.376485	0.311005	0.0654802	0.00439828
Os06t0259000	2300	2399	0.326606	0.273635	0.0529703	0.0348112
Os09t0548200	800	899	0.335719	0.259986	0.0757332	0.0161838
Os01t0973500	1200	1299	0.421724	0.353443	0.0682807	0.0082442
Os02t0787500	200	299	0.278181	0.220607	0.0575741	0.0227804
Os02t0787500	600	699	0.276655	0.222132	0.0545224	0.0164981
Os02t0787500	1000	1099	0.320482	0.246649	0.0738331	0.00702019
Os02t0787500	1100	1199	0.305497	0.236718	0.0687792	0.0381106
Os02t0787500	1300	1399	0.272534	0.215794	0.0567393	0.0159423
Os02t0787500	1400	1499	0.374699	0.312319	0.0623794	0.00671428
Os08t0538300	700	799	0.336362	0.266561	0.0698011	0.00667195
Os08t0538300	1000	1099	0.341905	0.265561	0.0763439	0.00486061
Os08t0538300	1100	1199	0.269642	0.216996	0.0526455	0.00205519
Os03t0851500	400	499	0.274594	0.221644	0.0529505	0.00279212
Os04t0691800	1200	1299	0.393554	0.326367	0.067187	0.04873
Os04t0691800	1300	1399	0.334401	0.255506	0.0788943	0.0123547
Os02t0771100	1400	1499	0.344105	0.29102	0.0530853	0.0186332
Os06t0565900	0	99	0.329697	0.247071	0.0826263	0.013872
Os06t0565900	400	499	0.317722	0.267588	0.0501339	0.0403755
Os06t0607000	600	699	0.385442	0.327943	0.0574988	0.0197893
Os01t0263000	600	699	0.26034	0.194631	0.065709	0.02159
Os12t0131000	500	599	0.342806	0.274525	0.0682813	0.010593
Os12t0131000	900	999	0.387885	0.319972	0.0679127	0.0326951
Os05t0437300	1200	1299	0.282343	0.202721	0.0796219	0.0149064
Os06t0101000	900	999	0.368482	0.301747	0.0667349	0.0307525
Os06t0695800	800	899	0.357067	0.300551	0.0565163	0.0322285
Os06t0695800	1000	1099	0.389072	0.329687	0.0593843	0.0462292
Os02t0293500	600	699	0.362428	0.300977	0.0614506	0.0132971
Os02t0523300	2600	2699	0.380235	0.327395	0.05284	0.0168971
Os02t0100100	900	999	0.309953	0.254435	0.0555174	0.0339885
Os02t0100100	1000	1099	0.308197	0.246994	0.0612031	0.00247487
Os01t0679900	300	399	0.308777	0.252966	0.0558105	0.0246661
Os05t0540800	900	999	0.395728	0.339211	0.0565167	0.0479129
Os05t0540800	1500	1599	0.388532	0.330997	0.0575349	0.00635091
Os02t0265700	3300	3399	0.360509	0.295774	0.0647357	0.0260887
Os02t0831100	300	399	0.265698	0.209539	0.0561595	0.00360887
Os02t0831100	400	499	0.286401	0.221496	0.0649045	0.0443386
Os02t0831100	1200	1299	0.49701	0.438014	0.0589958	0.0158214
Os01t0619000	1100	1199	0.370813	0.308052	0.062761	0.00898979
Os01t0619000	1800	1899	0.356784	0.304721	0.0520637	0.0250812
Os12t0631200	900	999	0.347349	0.266542	0.0808066	0.00593311
Os08t0557800	100	199	0.413167	0.323146	0.0900206	0.0246721
Os08t0557800	1400	1499	0.415851	0.336081	0.0797696	0.0237967
Os03t0223700	1000	1099	0.352395	0.279967	0.0724279	0.0496029
Os02t0557800	900	999	0.38842	0.309774	0.078646	0.0188259
Os08t0374000	600	699	0.260207	0.204814	0.055393	0.0180743
Os10t0479700	200	299	0.306935	0.245817	0.0611182	0.0382046
Os10t0479700	600	699	0.301649	0.233368	0.0682808	0.0439302
Os01t0256400	200	299	0.359776	0.283411	0.0763647	0.00681595
Os06t0715600	400	499	0.345658	0.254475	0.0911833	0.00237945
Os06t0715600	700	799	0.398546	0.333476	0.0650693	0.00907649
Os12t0112800	100	199	0.296045	0.239297	0.0567478	0.0131906
Os12t0112800	200	299	0.502797	0.436142	0.0666555	0.0184332
Os02t0139400	900	999	0.351102	0.279337	0.0717651	0.00618538
Os10t0563000	800	899	0.458191	0.33962	0.118571	0.000200079
Os02t0584200	300	399	0.32413	0.266221	0.0579095	0.0460363
Os12t0271600	1100	1199	0.365991	0.262926	0.103066	0.0184205
Os01t0736900	100	199	0.325698	0.229797	0.0959013	0.037073
Os03t0279000	600	685	0.353797	0.276078	0.0777197	0.0282165
Os04t0637000	700	799	0.327246	0.274917	0.052329	0.0144783
Os02t0704900	500	599	0.268972	0.193467	0.0755044	0.0371907
Os02t0704900	700	799	0.278866	0.188588	0.0902777	0.00315463
Os02t0704900	800	899	0.355354	0.243248	0.112106	0.0135894
Os06t0556000	800	899	0.298808	0.229372	0.0694365	0.0294315
Os01t0801600	1000	1099	0.43053	0.362521	0.0680087	0.0124265
Os08t0544500	100	199	0.342637	0.283241	0.0593958	0.0426993
Os08t0544500	700	799	0.320647	0.256187	0.0644595	0.0415975
Os08t0544500	3900	3999	0.269583	0.197319	0.0722641	0.00463153
Os03t0314100	1200	1299	0.34965	0.270362	0.0792877	0.00447234
Os03t0314100	1500	1599	0.366829	0.301532	0.0652974	0.0408841
Os09t0241700	1200	1299	0.368034	0.306659	0.0613751	0.0271824
Os03t0218400	200	299	0.378905	0.323885	0.0550193	0.0442674
Os03t0218400	600	699	0.361245	0.301066	0.0601799	0.0131257
Os03t0218400	1200	1299	0.407871	0.329072	0.0787988	0.038292
Os03t0218400	1500	1599	0.351626	0.285692	0.0659336	0.0261175
Os02t0708100	600	699	0.300068	0.23657	0.0634981	0.048278
Os06t0215100	1300	1399	0.460241	0.403869	0.0563719	0.0394646
Os03t0781700	500	599	0.271842	0.210731	0.0611116	0.00282146
Os05t0466800	900	999	0.286262	0.20887	0.0773917	0.0347479
Os06t0152100	0	99	0.441458	0.370506	0.0709517	0.0165397
Os10t0524400	1200	1299	0.325743	0.250152	0.0755912	0.0147647
Os03t0754500	100	199	0.282842	0.225828	0.0570138	0.0255863
Os02t0456800	100	199	0.358334	0.286901	0.0714331	0.0226094
Os02t0456800	700	799	0.520906	0.465195	0.055711	0.0315082
Os02t0456800	1900	1999	0.282526	0.22123	0.0612969	0.00796308
Os02t0456800	2500	2599	0.370556	0.293177	0.0773794	0.0298092
Os02t0456800	2600	2699	0.314989	0.244636	0.0703526	0.0320942
Os02t0456800	2800	2899	0.399262	0.312803	0.0864586	0.000513564
Os02t0456800	3400	3499	0.287556	0.206141	0.0814152	0.0491379
Os04t0418800	0	99	0.543406	0.427224	0.116182	0.0445064
Os09t0534800	900	999	0.305015	0.249739	0.0552766	0.0274052
Os12t0534000	400	499	0.386999	0.310783	0.0762156	0.00120155
Os12t0534000	500	599	0.328448	0.264252	0.0641959	0.0191493
Os06t0678200	1000	1099	0.261704	0.202047	0.0596576	0.0200093
Os06t0678200	1500	1599	0.301625	0.234082	0.067543	0.0354899
Os01t0349400	600	699	0.321188	0.253548	0.0676399	0.0268046
Os01t0349400	900	999	0.325282	0.267153	0.0581285	0.0342303
Os01t0349400	1000	1099	0.352603	0.272078	0.0805253	0.0338743
Os01t0349400	1200	1299	0.451989	0.39178	0.0602091	0.0183038
Os03t0844100	400	499	0.337384	0.269534	0.0678505	0.034854
Os03t0844100	600	699	0.249857	0.175404	0.0744533	0.0345946
Os10t0580300	900	999	0.387064	0.32344	0.0636243	0.00598092
Os10t0580300	1100	1199	0.323836	0.260795	0.0630406	0.0322801
Os06t0727200	100	199	0.253944	0.202793	0.0511507	0.0172191
Os05t0414100	400	499	0.287892	0.234103	0.0537892	0.0354211
Os07t0166700	600	699	0.379375	0.263324	0.116051	0.00278451
Os07t0166700	700	799	0.334283	0.229268	0.105015	0.0124529
Os07t0166700	1200	1299	0.375765	0.288759	0.0870054	0.0321556
Os07t0166700	1300	1399	0.287538	0.224323	0.0632149	0.0239457
Os07t0166700	1500	1599	0.28514	0.221807	0.0633331	0.0136745
Os10t0476600	100	199	0.299129	0.240291	0.0588379	0.0159897
Os10t0476600	1000	1099	0.383478	0.293819	0.0896593	0.0346138
Os10t0476600	1400	1499	0.331534	0.241627	0.0899071	0.0172709
Os01t0819900	2700	2799	0.489496	0.436164	0.0533318	0.0493366
Os03t0254800	100	199	0.311872	0.240072	0.0717993	0.0285467
Os03t0254800	400	499	0.329023	0.242666	0.086357	0.00353131
Os03t0254800	900	999	0.323596	0.261853	0.0617431	0.0186285
Os03t0254800	1100	1199	0.369375	0.290714	0.0786602	0.00520099
Os12t0597500	300	399	0.31681	0.237483	0.0793271	0.00218687
Os12t0597500	400	499	0.34488	0.293046	0.051834	0.0191462
Os02t0721800	700	799	0.300792	0.232738	0.0680539	0.0161895
Os05t0210600	300	399	0.368311	0.311304	0.0570068	0.0172724
Os05t0210600	1000	1099	0.383984	0.276522	0.107462	0.00730075
Os04t0641000	200	299	0.40005	0.343678	0.0563717	0.0179342
Os06t0527100	100	199	0.370749	0.313952	0.0567972	0.0485168
Os06t0527100	400	499	0.3798	0.302319	0.0774811	0.0182051
Os06t0527100	2300	2399	0.352785	0.301047	0.0517387	0.0397084
Os02t0123200	3100	3199	0.343674	0.2713	0.0723743	0.0130511
Os08t0138100	500	587	0.318494	0.259243	0.0592512	0.0193271
Os06t0354500	1800	1899	0.253793	0.200647	0.0531465	0.0365121
Os02t0246300	500	599	0.368159	0.3008	0.0673585	0.0305209
Os01t0664500	700	799	0.473936	0.421297	0.0526389	0.0254447
Os05t0557800	100	199	0.317997	0.234713	0.083284	0.00665569
Os05t0103200	800	899	0.340664	0.264603	0.076061	0.0223359
Os10t0431900	500	599	0.373987	0.309476	0.064511	0.0087328
Os03t0278400	1200	1299	0.428438	0.349509	0.0789287	0.0237518
Os03t0278400	1400	1499	0.362525	0.294823	0.067702	0.0373074
Os03t0278400	1500	1599	0.35488	0.279536	0.0753441	0.0402168
Os04t0439900	1200	1299	0.372465	0.270188	0.102278	0.00866623
Os04t0439900	1400	1499	0.313292	0.242266	0.071026	0.0204619
Os06t0329200	2200	2299	0.428214	0.332422	0.0957921	0.00545802
Os06t0607200	200	299	0.346657	0.252255	0.0944028	0.0097181
Os08t0528900	1200	1299	0.316694	0.222936	0.0937581	0.002301
Os09t0542100	700	799	0.310855	0.255721	0.0551343	0.00196515
Os02t0562400	1100	1199	0.358542	0.281873	0.0766687	0.0326282
Os05t0381700	800	899	0.358012	0.265257	0.0927551	0.0369937
Os05t0381700	900	999	0.349781	0.235616	0.114165	0.00529718
Os05t0381700	2300	2399	0.297797	0.243744	0.0540529	0.0147275
Os11t0207200	1000	1099	0.2978	0.233207	0.064593	0.0307661
Os11t0207200	1100	1199	0.338973	0.256332	0.0826405	0.000931277
Os11t0207200	2000	2099	0.282158	0.216595	0.0655627	0.0139408
Os03t0702700	500	599	0.377365	0.296896	0.0804687	0.0452799
Os09t0475400	1400	1499	0.277447	0.225483	0.0519638	0.0115861
Os03t0356638	200	299	0.398153	0.328745	0.0694078	0.0469492
Os03t0356638	300	399	0.36421	0.267827	0.0963829	0.0327458
Os03t0356638	500	599	0.353907	0.291057	0.0628508	0.00114299
Os03t0356638	700	799	0.389103	0.319793	0.0693093	0.0139487
Os03t0225900	500	599	0.341786	0.261395	0.0803915	0.0488778
Os03t0605300	1000	1099	0.312261	0.26025	0.0520112	0.00881305
Os03t0605300	1200	1299	0.403887	0.318386	0.0855011	0.0246803
Os03t0605300	1500	1599	0.35388	0.27835	0.0755306	0.000879892
Os03t0605300	1600	1699	0.308732	0.23361	0.0751221	0.0149591
Os06t0505302	500	599	0.356884	0.267007	0.0898767	0.0358335
Os12t0144000	100	199	0.284004	0.233367	0.0506366	0.00956275
Os12t0144000	200	299	0.293244	0.225076	0.0681684	0.0133209
Os12t0144000	500	599	0.28745	0.214349	0.0731016	0.00235038
Os09t0497600	200	299	0.404589	0.310909	0.0936794	0.0220194
Os03t0810800	400	499	0.364201	0.303708	0.0604935	0.0475267
Os05t0227600	1600	1685	0.359211	0.228344	0.130867	0.0446269
Os01t0882300	200	299	0.484466	0.404786	0.07968	0.0288258
Os01t0882300	1000	1099	0.310322	0.240192	0.0701301	0.0143431
Os02t0802400	800	899	0.370872	0.315979	0.0548933	0.00125768
Os01t0949300	0	99	0.527364	0.420717	0.106647	0.0268046
Os08t0154600	600	699	0.329807	0.27305	0.0567571	0.0102535
Os05t0317200	300	399	0.344015	0.285411	0.058604	0.0073424
Os01t0111800	0	99	0.414779	0.346847	0.0679317	0.0222856
Os04t0543200	1700	1799	0.360736	0.249124	0.111611	0.0102019
Os01t0250600	400	499	0.418484	0.363862	0.0546228	0.00462389
Os01t0835500	1500	1599	0.293636	0.236688	0.0569477	0.0225565
Os01t0835500	1800	1899	0.371109	0.274436	0.0966735	0.0151607
Os12t0104766	1000	1099	0.336741	0.240531	0.0962098	0.0385177
Os01t0772600	100	199	0.529382	0.391	0.138382	0.029016
Os01t0772600	1800	1899	0.35067	0.274179	0.076491	0.0134531
Os05t0508700	700	799	0.295037	0.20814	0.0868963	0.0123458
Os05t0508700	900	999	0.368182	0.302535	0.0656474	0.00446514
Os09t0525900	400	499	0.272065	0.1992	0.0728651	0.00533341
Os09t0525900	500	599	0.260585	0.198943	0.0616417	0.0100898
Os09t0525900	900	999	0.271849	0.219555	0.0522935	0.0234084
Os09t0525900	1000	1099	0.330515	0.266913	0.0636015	0.0351281
Os09t0525900	1100	1199	0.355209	0.271396	0.0838133	0.0272667
Os08t0498400	200	299	0.392855	0.325701	0.0671542	0.0107339
Os08t0498400	700	799	0.398803	0.327462	0.0713415	0.00935244
Os08t0498400	800	899	0.349336	0.281044	0.0682916	0.0327916
Os05t0429400	2200	2273	0.315349	0.245741	0.0696085	0.0104228
Os06t0650600	800	899	0.313957	0.256314	0.0576427	0.0407867
Os06t0650600	900	999	0.279281	0.223987	0.0552945	0.00628238
Os12t0582800	1600	1699	0.401682	0.30773	0.0939513	0.00801277
Os08t0558000	0	99	0.480455	0.385831	0.0946238	0.0228116
Os01t0625200	800	899	0.329047	0.25685	0.0721969	0.00127412
Os04t0431000	300	399	0.403012	0.331045	0.0719677	0.00375363
Os06t0356800	400	499	0.311505	0.245907	0.0655984	0.0140828
Os06t0356800	700	799	0.346979	0.261216	0.0857626	0.0293425
Os06t0356800	800	899	0.312676	0.24254	0.0701358	0.00183557
Os07t0250300	500	599	0.387275	0.327709	0.0595658	0.0137712
Os09t0249700	800	899	0.216631	0.163858	0.0527729	0.0395083
Os09t0380000	2000	2063	0.263524	0.200687	0.0628377	0.0210374
Os08t0544900	1000	1099	0.30486	0.241057	0.0638037	0.00757121
[truncated: 3,641 more rows]

## Sheet: -P vs Normal significant fold
-P vs Normal, significantly folding high-conf. RSS windows
			Mean Gini index
Gene	Start site of high-conf. RSS window	End site of high-conf. RSS window	Normal	-P	Normal - -P	P value
Os05t0495900	1200	1299	0.365322	0.417388	-0.0520654	0.0113085
Os03t0227800	0	99	0.401294	0.477437	-0.076143	0.0475939
Os04t0693000	1600	1699	0.400207	0.480292	-0.0800847	0.00681242
Os01t0859500	1100	1199	0.28197	0.335108	-0.0531374	0.0182778
Os06t0645400	3200	3299	0.388771	0.479697	-0.0909255	0.0446471
Os01t0588100	400	499	0.289827	0.344223	-0.0543965	0.0228658
Os01t0588100	900	958	0.19063	0.250362	-0.0597319	0.00277538
Os02t0541300	200	299	0.314917	0.369035	-0.054118	0.0117866
Os12t0131000	400	499	0.365703	0.419397	-0.0536942	0.0258175
Os06t0157000	1300	1390	0.436533	0.58019	-0.143658	0.0216167
Os09t0281600	700	799	0.343051	0.413579	-0.0705279	0.0183159
Os09t0382500	0	99	0.45305	0.507504	-0.0544545	0.0295557
Os05t0162000	1300	1354	0.375269	0.448349	-0.0730797	0.0291599
Os11t0138900	700	799	0.310337	0.364869	-0.0545327	0.0349895
Os11t0186900	400	499	0.26723	0.320819	-0.0535892	0.0139346
Os07t0691300	0	99	0.494197	0.563313	-0.069116	0.0113232
Os07t0442900	800	899	0.27815	0.345073	-0.0669227	0.0206292

## Sheet: RePvsNormal significant unfold
ReP vs Normal, significantly unfolding high-conf. RSS windows
			Mean Gini index
Gene	Start site of high-conf. RSS window	End site of high-conf. RSS window	Normal	ReP	Normal - ReP	P value
Os08t0203300	700	799	0.356066	0.28077	0.075296	0.0372324
Os06t0591400	200	299	0.286872	0.226168	0.0607039	0.0328435
Os04t0620000	5100	5183	0.3811	0.305184	0.0759159	0.0324879
Os08t0189600	500	599	0.280184	0.197123	0.0830616	0.00170817
Os08t0189600	700	799	0.286731	0.200748	0.0859837	0.0278962
Os11t0126900	1300	1399	0.33099	0.273863	0.0571277	0.0496159
Os01t0660200	100	199	0.350278	0.256354	0.0939237	0.0105563
Os03t0731900	600	699	0.349436	0.260179	0.0892568	0.00248469
Os03t0731900	700	799	0.368526	0.300434	0.0680912	0.0359932
Os05t0571000	2200	2299	0.401736	0.33616	0.0655766	0.0222451
Os11t0525600	700	799	0.324779	0.254128	0.0706513	0.0115668
Os11t0525600	1900	1999	0.292233	0.233345	0.0588884	0.0475369
Os04t0556500	900	999	0.345829	0.284367	0.061462	0.0119495
Os04t0539800	600	699	0.325777	0.271065	0.054712	0.0034774
Os01t0360200	3100	3194	0.341705	0.267238	0.0744671	0.0111453
Os01t0794800	1300	1399	0.37823	0.303544	0.0746859	0.0205605
Os06t0292400	400	499	0.360828	0.309108	0.0517196	0.0157497
Os07t0268800	0	99	0.320561	0.244988	0.0755732	0.00187614
Os04t0488000	300	399	0.435867	0.379294	0.0565731	0.0206291
Os06t0140800	600	699	0.363506	0.293985	0.0695213	0.0343331
Os01t0699600	400	499	0.372317	0.311608	0.0607082	0.019442
Os01t0857400	1000	1099	0.292001	0.233717	0.0582841	0.00492721
Os12t0586000	800	899	0.279479	0.229363	0.0501161	0.0108512
Os07t0640200	600	699	0.381388	0.278249	0.103139	0.00579509
Os04t0581400	1100	1199	0.4235	0.372024	0.051476	0.0168766
Os06t0661766	300	399	0.287375	0.229285	0.0580893	0.000599075
Os03t0731500	2900	2999	0.410861	0.332405	0.0784556	0.0394825
Os05t0522600	0	99	0.36375	0.3134	0.0503495	0.0260594
Os05t0414700	200	299	0.311128	0.235021	0.0761079	0.000389088
Os08t0288000	600	699	0.372202	0.306953	0.0652483	0.0148702
Os10t0569400	0	99	0.709199	0.620256	0.0889432	0.0382816
Os04t0653400	700	799	0.308445	0.25716	0.0512853	0.0433442
Os09t0533400	500	599	0.332854	0.275128	0.0577266	0.0111849
Os06t0254700	800	899	0.341676	0.26645	0.0752258	0.0108226
Os05t0447500	1400	1499	0.375142	0.294023	0.0811189	0.0451697
Os11t0229400	2300	2399	0.338638	0.281438	0.0572003	0.0330793
Os11t0229400	2400	2499	0.355607	0.295124	0.0604835	0.0225763
Os01t0678500	1800	1899	0.296775	0.238659	0.058116	0.0109703
Os03t0281000	1700	1799	0.346501	0.293426	0.0530754	0.0396236
Os03t0334200	500	599	0.378306	0.308937	0.0693687	0.01948
Os01t0834200	2200	2299	0.336284	0.282168	0.0541161	0.0145315
Os12t0267200	1300	1399	0.39016	0.30785	0.0823103	0.0233541
Os03t0318400	400	499	0.355052	0.286345	0.0687079	0.0131126
Os10t0511400	200	299	0.366033	0.309162	0.0568703	0.0335011
Os01t0138400	300	399	0.349906	0.268526	0.0813792	0.0165395
Os01t0138400	1900	1999	0.401113	0.347994	0.0531185	0.025704
Os10t0101000	800	899	0.329043	0.277889	0.0511548	0.0402699
Os03t0125800	1900	1999	0.296224	0.242959	0.0532644	0.0493731
Os09t0543900	700	799	0.265221	0.201581	0.0636405	0.0143305
Os05t0335401	2400	2499	0.416974	0.352584	0.0643901	0.0159222
Os02t0664200	100	199	0.286419	0.236353	0.0500667	0.0212323
Os03t0228500	200	299	0.466243	0.379822	0.0864203	0.0308916
Os01t0825700	900	999	0.290807	0.222506	0.0683008	0.0285051
Os08t0104700	2600	2699	0.295707	0.244651	0.0510557	0.00312222
Os08t0104700	3400	3499	0.332251	0.263705	0.0685462	0.0158104
Os09t0307300	100	199	0.359408	0.288446	0.0709625	0.0183722
Os09t0518500	100	199	0.304073	0.248544	0.0555294	0.0163822
Os05t0320800	0	99	0.485837	0.419615	0.0662217	0.00183128
Os08t0384500	1700	1799	0.282133	0.221362	0.0607714	0.0295932
Os08t0384500	1900	1999	0.419897	0.348551	0.0713459	0.0287311
Os08t0384500	2400	2499	0.405772	0.330877	0.074895	0.0224212
Os01t0574500	2700	2799	0.440637	0.379195	0.0614416	0.0407231
Os07t0586500	2600	2699	0.338094	0.280781	0.0573136	0.0117377
Os07t0588000	1500	1599	0.372564	0.319212	0.0533521	0.0328738
Os04t0640900	300	399	0.268712	0.217242	0.0514693	0.0294841
Os08t0203400	2100	2199	0.292132	0.198024	0.0941081	0.00462186
Os03t0314500	2300	2399	0.430662	0.349121	0.0815406	0.0429429
Os08t0430000	2800	2899	0.36626	0.294551	0.0717082	0.0447766
Os12t0165000	2300	2399	0.301175	0.244224	0.0569503	0.0214356
Os03t0182400	1500	1599	0.313972	0.260931	0.0530414	0.00321922
Os03t0182400	1800	1899	0.335267	0.267289	0.0679782	0.037337
Os01t0138800	300	399	0.294149	0.233665	0.0604842	0.0225064
Os10t0512800	3200	3299	0.498183	0.425501	0.0726819	0.00547243
Os11t0531300	1400	1499	0.375792	0.31613	0.0596619	0.0365472
Os12t0597000	800	899	0.345563	0.288466	0.0570969	0.0134478
Os03t0647800	600	699	0.296402	0.245211	0.0511909	0.0332633
Os05t0414600	1900	1999	0.413548	0.342873	0.070675	0.0416711
Os01t0750600	1000	1099	0.27645	0.222771	0.0536797	0.0305244
Os07t0683600	1300	1399	0.418133	0.361042	0.0570913	0.0363309
Os08t0103300	500	599	0.356799	0.283465	0.073334	0.00859124
Os07t0580900	200	299	0.358063	0.305005	0.053058	0.0013294
Os11t0169900	900	999	0.683818	0.628136	0.0556822	0.0110674
Os07t0570100	2000	2099	0.362519	0.305411	0.057108	0.0199188
Os11t0149400	200	299	0.333224	0.266012	0.0672116	0.046266
Os11t0149400	300	399	0.301845	0.233574	0.0682716	0.00540879
Os09t0439200	300	399	0.408139	0.35212	0.0560192	0.0238979
Os09t0439200	400	499	0.368973	0.308044	0.0609291	0.0352084
Os05t0537100	900	999	0.385447	0.320674	0.0647728	0.0456231
Os01t0263000	600	699	0.26034	0.200581	0.0597587	0.0240264
Os12t0631200	500	599	0.373954	0.31815	0.055804	0.00527362
Os08t0557800	100	199	0.413167	0.331835	0.0813314	0.000984335
Os11t0638900	0	99	0.39991	0.339034	0.0608756	0.0323764
Os09t0478600	800	899	0.309736	0.25684	0.0528955	0.0361973
Os02t0584200	300	399	0.32413	0.239653	0.0844774	0.0239287
Os10t0524400	300	399	0.4214	0.358187	0.0632132	0.0029916
Os01t0615050	0	99	0.334324	0.277362	0.0569616	0.0161566
Os09t0388400	900	999	0.386055	0.309967	0.0760882	0.0136005
Os03t0254800	400	499	0.329023	0.26716	0.0618638	0.0176669
Os06t0329200	2200	2299	0.428214	0.370342	0.0578719	0.0419364
Os05t0381700	900	999	0.349781	0.298535	0.0512456	0.0279818
Os03t0225900	300	399	0.350763	0.230302	0.120461	0.038573
Os09t0497600	200	299	0.404589	0.331915	0.0726732	0.00781446
Os03t0772300	1600	1699	0.391062	0.31754	0.0735211	0.00561366
Os08t0530400	1300	1399	0.442791	0.389259	0.053532	0.00862323
Os09t0525900	1100	1199	0.355209	0.27506	0.0801488	0.0161712
Os08t0498400	200	299	0.392855	0.325938	0.0669174	0.012026
Os08t0498400	700	799	0.398803	0.31577	0.0830331	0.0092231
Os07t0522500	900	999	0.299376	0.242683	0.056693	0.00992021
Os07t0522500	1300	1399	0.308553	0.258506	0.0500476	0.0174502
Os01t0822200	1000	1099	0.331089	0.268247	0.062842	0.0484013
Os01t0850800	1000	1099	0.425009	0.374115	0.0508946	0.0365511
Os05t0140100	3200	3299	0.325691	0.271831	0.0538601	0.0246278
Os04t0549600	800	899	0.400722	0.343738	0.0569839	0.0388547
Os08t0110700	900	999	0.607287	0.533513	0.0737747	0.0360953
Os02t0582400	600	699	0.321611	0.258302	0.0633093	0.0364464
Os01t0699500	100	199	0.360526	0.299734	0.0607915	0.00624107
Os04t0619400	1500	1599	0.380893	0.315546	0.0653473	0.0285893
Os03t0408300	0	99	0.489385	0.380616	0.108769	0.0163978
Os04t0524600	800	899	0.318695	0.266662	0.052033	0.0336917
Os01t0744300	1900	1999	0.418022	0.332068	0.0859541	0.00150312
Os03t0302200	3300	3393	0.419127	0.313234	0.105893	0.0286847
Os06t0587000	600	699	0.318067	0.257237	0.0608302	0.000750769
Os06t0587000	1300	1399	0.319052	0.252254	0.0667987	0.0466096
Os06t0587000	1900	1999	0.33172	0.247995	0.0837248	0.014656
Os06t0587000	2200	2299	0.305862	0.244751	0.0611113	0.0449152
Os06t0587000	2500	2599	0.364708	0.304455	0.0602531	0.026966
Os05t0445100	500	599	0.405386	0.34022	0.0651666	0.01859
Os05t0445100	900	999	0.356901	0.262357	0.0945442	0.0462773
Os01t0106900	500	599	0.347328	0.255328	0.0920001	0.000798625
Os03t0733800	1300	1399	0.427461	0.362039	0.0654214	0.00350645
Os02t0728300	1000	1099	0.362502	0.3032	0.0593024	0.0403811
Os03t0139200	2300	2399	0.336575	0.284112	0.0524625	0.0155255
Os08t0384900	600	699	0.374575	0.321885	0.0526901	0.0403604
Os04t0464100	300	399	0.350734	0.270911	0.079823	0.0144599
Os04t0643600	400	499	0.470028	0.406029	0.063999	0.0367649
Os05t0545000	900	999	0.326659	0.254831	0.0718279	0.0132942
Os08t0170900	600	699	0.38443	0.328081	0.0563483	0.0191196
Os06t0232100	100	199	0.34739	0.277018	0.0703722	0.0330806
Os03t0181100	100	199	0.444404	0.342193	0.102211	0.024904
Os08t0564800	3300	3399	0.331257	0.271462	0.0597948	0.000863899
Os05t0466700	100	199	0.438731	0.377438	0.0612929	0.0294418
Os11t0618700	500	599	0.352948	0.247467	0.10548	0.0151906
Os11t0618700	800	899	0.345141	0.283585	0.0615562	0.0174034
Os11t0618700	1600	1699	0.366654	0.313986	0.0526686	0.00762203
Os11t0484000	100	199	0.317514	0.245113	0.0724009	0.0106378
Os05t0439000	100	199	0.4395	0.367495	0.0720053	0.03369
Os07t0251200	100	199	0.525388	0.454526	0.0708625	0.000749619
Os01t0860800	3900	3999	0.632114	0.566799	0.0653151	0.000629817
Os05t0312000	1600	1699	0.385162	0.322962	0.0622	0.0248291
Os04t0117900	1100	1199	0.356029	0.294359	0.0616693	0.0217896
Os03t0219200	300	399	0.292841	0.231064	0.0617768	0.0499408
Os03t0219200	500	599	0.355201	0.300149	0.0550521	0.0013798
Os02t0220700	200	299	0.451359	0.387308	0.0640515	0.0179585
Os06t0712300	1300	1399	0.312841	0.25932	0.0535211	0.0368316
Os11t0140600	0	99	0.319228	0.248372	0.0708561	0.0381684
Os08t0189900	300	399	0.25452	0.188412	0.0661076	0.0149401
Os08t0189900	400	499	0.28114	0.213454	0.0676864	0.0130046
Os08t0189900	500	599	0.312409	0.217473	0.0949366	0.0151271
Os08t0189900	600	699	0.334213	0.242265	0.091948	0.00754568
Os01t0802100	400	499	0.333497	0.254094	0.0794037	0.022512
Os05t0100600	1300	1399	0.295367	0.235442	0.059925	0.00266075
Os08t0346400	800	899	0.391439	0.32583	0.0656083	0.00975848
Os12t0555000	300	399	0.27348	0.198127	0.0753522	0.0410982
Os01t0383700	800	899	0.348815	0.28743	0.0613847	0.00294356
Os01t0383700	3400	3499	0.351032	0.262737	0.0882944	0.0167332
Os03t0151900	400	499	0.338135	0.283025	0.0551103	0.0382885
Os03t0101100	100	199	0.356539	0.294111	0.0624283	0.0318686
Os08t0180100	500	599	0.517778	0.466881	0.0508973	0.0428592
Os01t0842200	2200	2299	0.394939	0.321476	0.0734626	0.0113897
Os01t0155500	1100	1199	0.393964	0.288683	0.10528	0.0384582
Os05t0550700	700	799	0.351958	0.265838	0.0861202	0.00641734
Os12t0285100	1000	1099	0.446363	0.379438	0.0669246	0.0138207
Os01t0825800	300	399	0.307076	0.22649	0.0805855	0.00241693
Os01t0825800	700	799	0.328279	0.277175	0.0511032	0.0484298
Os06t0133400	100	199	0.276732	0.222599	0.054133	0.0145781
Os02t0504900	200	299	0.587142	0.516085	0.0710569	0.00582938
Os02t0504900	1000	1099	0.297611	0.23415	0.0634611	0.0445112
Os02t0504900	1400	1499	0.348038	0.295248	0.0527895	0.0152125
Os05t0470700	1100	1199	0.402806	0.346992	0.055814	0.0232724
Os03t0744650	1300	1399	0.3134	0.253127	0.0602729	0.0482431
Os01t0218032	3800	3899	0.331946	0.259562	0.0723841	0.0361675
Os01t0841700	200	299	0.32097	0.26444	0.0565306	0.00328076
Os04t0616300	2800	2899	0.299486	0.24718	0.0523057	0.0457086
Os03t0198600	1000	1099	0.322983	0.259003	0.0639795	0.0165402
Os01t0603300	100	199	0.331632	0.274252	0.0573797	0.0036741
Os11t0183800	1800	1899	0.283929	0.225916	0.0580136	0.0247226
Os01t0750500	100	199	0.375133	0.303747	0.0713861	0.00855477
Os02t0600400	0	99	0.46615	0.401279	0.0648711	0.000648148
Os01t0874900	2000	2099	0.292339	0.241724	0.0506156	0.032572
Os06t0554800	0	99	0.438843	0.377592	0.0612508	0.0169309
Os03t0105600	0	99	0.665418	0.544977	0.120441	0.0385941
Os06t0485100	1200	1299	0.37722	0.311208	0.0660119	0.0129289
Os01t0609900	3700	3799	0.240063	0.184322	0.0557405	0.0349908
Os03t0307300	1300	1388	0.358345	0.296245	0.0621005	0.02139
Os10t0359500	600	699	0.320672	0.26281	0.0578622	0.0268669
Os05t0519200	500	599	0.376693	0.315387	0.0613062	0.0451289
Os02t0516600	1700	1799	0.35414	0.286189	0.0679512	0.0129523
Os08t0258200	1300	1399	0.340998	0.287333	0.0536651	0.013474
Os08t0490000	1700	1799	0.28038	0.222359	0.0580205	0.03637
Os02t0115700	500	599	0.318681	0.242462	0.0762193	0.0221644
Os08t0518100	2200	2299	0.381966	0.330201	0.0517657	0.00152059
Os08t0518100	2700	2799	0.369622	0.302614	0.0670083	0.0453947
Os06t0645600	700	799	0.395911	0.328037	0.0678745	0.00302717
Os06t0220000	100	199	0.323952	0.248185	0.0757673	0.014359
Os01t0166700	1100	1199	0.379279	0.326853	0.0524267	0.0178746
Os05t0432700	0	99	0.414139	0.354521	0.0596179	0.0112334
Os04t0111100	500	599	0.326187	0.26601	0.0601775	0.00449453
Os04t0111100	700	799	0.346218	0.27581	0.0704075	0.0173792
Os02t0732700	600	699	0.423871	0.355846	0.0680254	0.0331992
Os02t0177900	600	699	0.428072	0.358425	0.0696474	0.00138316
Os01t0508000	1600	1699	0.36103	0.284338	0.0766919	0.0330163
Os09t0568400	500	586	0.498234	0.446189	0.052045	0.0202723
Os09t0517100	800	899	0.332555	0.282359	0.0501964	0.0387655
Os09t0517100	1600	1699	0.355796	0.291375	0.0644214	0.0437564
Os07t0602200	400	499	0.38452	0.326403	0.0581175	0.0246485
Os10t0203000	200	299	0.370507	0.312426	0.0580807	0.0155349
Os02t0467600	100	199	0.360183	0.285237	0.0749461	0.0148429
Os02t0467600	200	299	0.336665	0.260094	0.0765704	0.0231491
Os04t0671800	2100	2199	0.370918	0.305623	0.065295	0.000174824
Os01t0880200	2300	2399	0.445107	0.389978	0.0551289	0.0380951
Os06t0711100	700	799	0.355128	0.295525	0.0596039	0.0212294
Os04t0127200	1600	1699	0.552837	0.410118	0.142719	0.0326397
Os03t0247900	900	999	0.377745	0.31419	0.0635547	0.0217602
Os02t0562600	700	799	0.282282	0.22824	0.0540417	0.0491562
Os11t0658800	1000	1099	0.382223	0.32113	0.061093	0.0346499
Os03t0802200	100	199	0.275163	0.210575	0.0645873	0.0405133
Os07t0671400	1100	1199	0.408365	0.348336	0.0600298	0.048529
Os04t0662700	400	499	0.332907	0.265138	0.0677697	0.018654
Os01t0179300	1400	1499	0.481838	0.431346	0.0504921	0.0218093
Os02t0543000	500	599	0.293333	0.240442	0.0528913	0.0288845
Os11t0474800	200	299	0.377665	0.288724	0.0889415	0.0433235
Os11t0474800	1500	1599	0.294724	0.195979	0.0987445	0.0316996
Os11t0474800	1600	1699	0.313855	0.240702	0.0731532	0.0145021
Os11t0474800	1800	1899	0.370806	0.28595	0.084856	0.000328428
Os11t0474800	2300	2399	0.352814	0.290132	0.062682	0.0195663
Os11t0474800	2500	2599	0.335563	0.24013	0.0954338	0.00153371
Os08t0110500	200	299	0.365676	0.312664	0.053012	0.00805887
Os12t0478400	200	299	0.337255	0.284312	0.0529423	0.0402644
Os11t0296500	1800	1899	0.395825	0.321954	0.0738718	0.00518102
Os10t0207400	400	499	0.408875	0.343973	0.0649028	0.0247475
Os03t0143200	100	199	0.342445	0.274962	0.0674832	0.0141736
Os06t0216300	600	699	0.284908	0.231088	0.0538199	0.04769
Os12t0555200	300	399	0.357951	0.295828	0.0621234	0.024693
Os11t0614400	900	999	0.325998	0.275937	0.0500608	0.0487803
Os02t0803300	700	799	0.25321	0.191686	0.0615238	0.0458417
Os02t0803300	1200	1299	0.292697	0.225269	0.067428	0.0403731
Os08t0327100	400	499	0.315888	0.260071	0.0558164	0.022407
Os12t0124100	200	299	0.355539	0.298029	0.0575094	0.0475725
Os08t0157600	800	899	0.333686	0.2786	0.0550868	0.00901275
Os01t0864500	300	399	0.283074	0.212709	0.0703654	0.0405704
Os01t0183800	700	799	0.330229	0.266361	0.0638681	0.0497503
Os01t0629400	2200	2299	0.320046	0.268218	0.0518283	0.0104489
Os07t0570500	1300	1399	0.357778	0.285253	0.0725242	0.00955159
Os02t0807900	2400	2499	0.296743	0.237244	0.0594991	0.0430648
Os09t0121000	200	299	0.360488	0.307907	0.0525815	0.000940819
Os07t0532800	300	399	0.334719	0.273115	0.061604	0.039101
Os10t0556100	1200	1299	0.285171	0.227697	0.0574746	0.0257935
Os04t0645100	3100	3199	0.339011	0.268345	0.0706661	0.0436096
Os06t0730300	300	399	0.276767	0.225764	0.0510023	0.0215223
Os05t0569300	800	899	0.470081	0.41656	0.0535205	0.0249656
Os01t0829800	1500	1599	0.355363	0.294359	0.0610034	0.0263905
Os02t0131100	900	999	0.358845	0.301599	0.0572456	0.0386013
Os01t0926800	500	599	0.303377	0.242397	0.0609808	0.0473436
Os05t0318700	400	499	0.310111	0.250579	0.0595318	0.0111033
Os05t0318700	1400	1499	0.336376	0.281498	0.054878	0.0154874
Os05t0318700	2000	2099	0.310263	0.247306	0.0629563	0.0193026
Os05t0318700	2400	2499	0.326723	0.269768	0.0569544	0.00789864
Os05t0150300	1600	1699	0.378062	0.305203	0.0728594	0.00579156
Os09t0553300	700	799	0.242939	0.190519	0.0524201	0.000721777
Os05t0323800	2200	2299	0.429208	0.373668	0.0555404	0.00298691
Os09t0543400	300	399	0.326614	0.240912	0.0857023	0.0102732
Os09t0543400	600	699	0.338456	0.24999	0.0884658	0.00171488
Os07t0669800	5700	5799	0.409713	0.338758	0.0709543	0.0166226
Os02t0703600	1400	1499	0.336868	0.27756	0.0593074	0.00198719
Os11t0448700	500	599	0.436838	0.36631	0.0705284	0.00423855
Os06t0590301	900	999	0.383374	0.282685	0.100689	0.0352088
Os07t0102400	300	399	0.325144	0.273591	0.0515529	0.0239288
Os03t0858100	1800	1899	0.388062	0.329327	0.0587351	0.0411259
Os03t0700400	800	899	0.372699	0.29098	0.0817191	0.0142118
Os01t0706400	3600	3699	0.372683	0.312911	0.0597716	0.048052
Os01t0295700	200	299	0.366986	0.306381	0.0606041	0.0324456
Os03t0213900	1500	1599	0.405661	0.349718	0.055943	0.0370539
Os07t0481400	3300	3399	0.400093	0.324066	0.0760269	0.0238073
Os02t0699000	300	399	0.397759	0.302405	0.0953535	0.0103962
Os02t0699000	1600	1699	0.378603	0.296267	0.0823366	0.00411309
Os04t0608500	600	699	0.369384	0.301316	0.0680683	0.0119812
Os11t0242100	3100	3199	0.468071	0.411724	0.056347	0.0170909
Os06t0717100	100	199	0.381693	0.327606	0.0540869	0.00208477
Os01t0118700	1000	1099	0.363943	0.298463	0.0654799	0.0218063
Os03t0839900	2400	2499	0.567887	0.500083	0.0678045	0.00452553
Os01t0570800	1800	1899	0.382487	0.330537	0.0519496	0.0325624
Os08t0486200	200	299	0.340517	0.277283	0.0632338	0.0150829
Os08t0564300	200	299	0.404317	0.351688	0.0526293	0.0167154
Os01t0179000	1600	1699	0.301615	0.248913	0.0527028	0.00728779
Os11t0596250	700	799	0.589363	0.534083	0.0552791	0.0401601
Os01t0327100	700	799	0.349686	0.294783	0.0549033	0.0294867
Os07t0575900	600	699	0.331924	0.28136	0.0505642	0.0220253
Os05t0380900	800	899	0.315636	0.245143	0.0704924	0.00618242

## Sheet: ReP vs Normal significant fold
ReP vs Normal, significantly folding high-conf. RSS windows
			Mean Gini index
Gene	Start site of high-conf. RSS window	End site of high-conf. RSS window	Normal	ReP	Normal - ReP	P value
Os01t0512100	200	299	0.325989	0.37651	-0.0505217	0.0229287
Os01t0512100	300	399	0.342985	0.401411	-0.0584259	0.0167888
Os04t0619300	200	299	0.28722	0.365693	-0.0784727	0.0470833
Os04t0619300	1600	1699	0.308845	0.421243	-0.112399	0.0467465
Os03t0640800	400	499	0.285985	0.347765	-0.0617806	0.0381577
Os03t0640800	1100	1199	0.261149	0.311777	-0.0506278	0.00161516
Os09t0438000	800	899	0.41211	0.464905	-0.0527944	0.0413735
Os07t0570300	1000	1099	0.277584	0.356543	-0.078959	0.00247838
Os07t0570300	2900	2999	0.31306	0.380774	-0.0677141	0.0305042
Os09t0106700	700	799	0.272627	0.340619	-0.067992	0.0273551
Os03t0307100	3000	3099	0.402042	0.489814	-0.0877727	0.0123633
Os07t0173501	300	399	0.321276	0.385388	-0.0641119	0.0356539
Os12t0147500	700	799	0.387978	0.44909	-0.0611124	0.0130786
Os06t0167100	1200	1299	0.296919	0.359318	-0.0623988	0.0201411
Os03t0408401	300	399	0.517584	0.57148	-0.053896	0.0404332
Os08t0468100	900	999	0.367446	0.434853	-0.0674071	0.0435556
Os04t0484900	300	399	0.399217	0.460924	-0.0617069	0.0326525
Os04t0484900	1100	1199	0.275057	0.336161	-0.0611045	0.0106557
Os04t0484900	1300	1399	0.288708	0.346451	-0.0577425	0.0264607
Os06t0665800	800	899	0.375086	0.437568	-0.0624813	0.032574
Os12t0568900	100	199	0.282507	0.350384	-0.0678762	0.0343861
Os05t0390600	1000	1099	0.371059	0.426003	-0.0549443	0.0076832
Os07t0289400	400	499	0.339617	0.412648	-0.073031	0.0176769
Os10t0495000	700	799	0.276884	0.327452	-0.0505679	0.0292666
Os04t0628200	3200	3299	0.40701	0.47429	-0.06728	0.0377881
Os06t0715500	0	99	0.423922	0.49022	-0.066298	0.049789
Os10t0406600	0	99	0.360262	0.427449	-0.0671864	0.0400432
Os10t0406600	100	199	0.320032	0.376908	-0.0568761	0.0169426
Os09t0560900	2800	2899	0.373887	0.432921	-0.0590344	0.0258516
Os09t0346400	400	499	0.3569	0.413653	-0.0567534	0.0403898
Os09t0346400	1800	1899	0.364474	0.431383	-0.0669092	0.0198922
Os07t0633600	1500	1599	0.342917	0.420116	-0.0771986	0.0240595
Os07t0115300	900	999	0.298134	0.402483	-0.104349	0.0229607
Os09t0309900	100	199	0.39741	0.465543	-0.0681332	0.0231706
Os06t0256500	200	299	0.314217	0.379035	-0.0648181	0.0276359
Os07t0164600	200	299	0.356101	0.419553	-0.0634519	0.0152328
Os10t0470900	1700	1799	0.279928	0.333987	-0.0540591	0.0445924
Os01t0287600	200	299	0.291396	0.366704	-0.0753082	0.0372829
Os03t0736500	600	699	0.338056	0.445733	-0.107677	0.0107818
Os05t0458400	2300	2399	0.360507	0.415457	-0.05495	0.0427128
Os07t0573400	300	399	0.404882	0.46947	-0.0645886	0.0357398
Os12t0438600	1100	1199	0.313203	0.363679	-0.0504759	0.0419846
Os11t0298400	600	699	0.347927	0.405784	-0.0578572	0.0349518
Os02t0822500	0	99	0.311369	0.365078	-0.0537096	0.012693
Os02t0822500	2600	2699	0.299938	0.372794	-0.0728562	0.00144115
Os07t0687700	900	999	0.309377	0.381152	-0.0717752	0.00814138
Os04t0411400	800	899	0.28948	0.396495	-0.107015	0.0156958
Os04t0411400	900	999	0.279482	0.349974	-0.0704926	0.0266632
Os04t0411400	1100	1199	0.268151	0.36382	-0.095669	0.0244235
Os03t0646800	400	499	0.390842	0.449806	-0.0589641	0.0286538
Os04t0539800	100	199	0.314619	0.367726	-0.0531064	0.0430123
Os07t0693900	200	299	0.310348	0.364289	-0.0539412	0.018379
Os08t0158500	100	199	0.347153	0.407562	-0.0604094	0.0336119
Os05t0353400	500	599	0.33405	0.389354	-0.0553041	0.00641634
Os05t0353400	600	699	0.322148	0.375899	-0.0537504	0.0480874
Os07t0209000	200	299	0.213864	0.263912	-0.0500487	0.00182037
Os03t0817900	500	599	0.298336	0.36168	-0.0633442	0.0190969
Os04t0671700	700	799	0.25544	0.310463	-0.0550231	0.0316623
Os01t0753000	400	499	0.308935	0.380399	-0.0714638	0.00203692
Os06t0679200	1200	1299	0.426424	0.480271	-0.0538467	0.0220928
Os09t0538800	1900	1999	0.552907	0.642603	-0.0896965	0.0126226
Os02t0655600	400	499	0.274619	0.342892	-0.0682731	0.0108764
Os04t0564600	500	599	0.204261	0.269624	-0.0653633	0.00742687
Os06t0695200	300	399	0.32567	0.436191	-0.11052	0.0346878
Os06t0695200	400	499	0.271062	0.365307	-0.0942453	0.0340549
Os06t0695200	500	599	0.232893	0.322705	-0.0898112	0.0113686
Os06t0239500	600	699	0.358601	0.428619	-0.0700177	0.0304489
Os09t0492700	800	899	0.376385	0.430244	-0.0538589	0.0453289
Os12t0299300	1500	1599	0.367904	0.421098	-0.0531934	0.00925373
Os10t0363300	7000	7099	0.312571	0.375625	-0.0630543	0.0216937
Os05t0155601	2300	2399	0.311116	0.362695	-0.0515794	0.0496499
Os10t0467800	100	199	0.421564	0.481177	-0.0596127	0.018919
Os05t0548900	1600	1699	0.475944	0.548553	-0.072609	0.0441059
Os08t0512600	400	499	0.287458	0.344222	-0.0567638	0.0177541
Os04t0226400	2700	2799	0.507041	0.581012	-0.0739714	0.0347933
Os05t0429900	800	899	0.337542	0.389037	-0.0514951	0.0212557
Os03t0369600	0	99	0.246788	0.298783	-0.0519955	0.037657
Os03t0369600	200	299	0.246916	0.298194	-0.051278	0.0339089
Os04t0128300	200	299	0.493636	0.574296	-0.0806599	0.00622377
Os04t0128300	2500	2599	0.383736	0.446073	-0.0623371	0.00285623
Os02t0119100	100	199	0.355731	0.407179	-0.0514478	0.0184275
Os05t0533800	100	199	0.390455	0.457911	-0.0674564	0.00625371
Os01t0611000	300	399	0.310621	0.386271	-0.0756502	0.0284196
Os05t0255600	600	699	0.277929	0.328368	-0.0504391	0.041639
Os08t0120600	1200	1299	0.315803	0.420089	-0.104287	0.0291559
Os08t0101400	400	499	0.299006	0.355826	-0.0568201	0.035674
Os01t0138900	1500	1599	0.375779	0.441735	-0.0659557	0.0123375
Os03t0707600	800	899	0.26811	0.322227	-0.054117	0.0337511
Os05t0445500	600	699	0.325961	0.403634	-0.0776736	0.00479298
Os03t0356652	300	399	0.291268	0.349925	-0.0586567	0.0457403
Os05t0449500	600	699	0.3365	0.413287	-0.0767878	0.0490777
Os05t0112000	1800	1899	0.407176	0.467264	-0.060088	0.00832539
Os05t0399100	200	299	0.406536	0.479996	-0.0734597	0.00221417
Os03t0833600	400	499	0.264621	0.338877	-0.0742566	0.0230299
Os07t0604500	500	599	0.28913	0.342086	-0.0529564	0.03586
Os07t0604500	900	999	0.275343	0.326993	-0.05165	0.000348198
Os10t0205200	100	199	0.267032	0.335907	-0.0688748	0.0444578
Os01t0290100	1100	1199	0.333008	0.384585	-0.051577	0.00727551
Os03t0854500	1900	1999	0.391769	0.445374	-0.053605	0.0260855
Os05t0361500	100	199	0.337624	0.391842	-0.0542178	0.0280029
Os05t0361500	1000	1099	0.414489	0.469331	-0.0548427	0.0470471
Os05t0361500	1700	1799	0.309381	0.368394	-0.0590132	0.035641
Os10t0188100	1900	1999	0.314748	0.367044	-0.0522957	0.016349
Os05t0539800	200	299	0.267312	0.341787	-0.0744752	0.0251027
Os05t0539800	400	499	0.359776	0.42315	-0.0633746	0.048037
Os08t0493800	900	999	0.280885	0.341489	-0.0606043	0.0298999
Os03t0656500	200	299	0.299886	0.356306	-0.0564206	0.000672771
Os03t0797700	200	299	0.310145	0.370108	-0.0599628	0.0401778
Os10t0320400	1200	1299	0.419815	0.484927	-0.0651121	0.0347065
Os03t0196000	200	299	0.207919	0.266069	-0.05815	0.0110526
Os03t0196000	400	499	0.255148	0.316118	-0.0609708	0.027934
Os03t0196000	600	699	0.224518	0.294197	-0.0696794	0.0356393
Os11t0507200	400	499	0.232509	0.284765	-0.0522558	0.0341679
Os11t0507200	700	799	0.303177	0.356457	-0.0532802	0.0289684
Os02t0137500	1500	1599	0.36113	0.42091	-0.0597803	0.014937
Os01t0740500	1300	1399	0.334807	0.443576	-0.108769	0.0145811
Os07t0419800	100	199	0.410976	0.473778	-0.0628014	0.00804676
Os02t0786000	3100	3199	0.299767	0.360565	-0.060798	0.0152582
Os04t0487200	1100	1199	0.269668	0.327789	-0.0581203	0.0389452
Os09t0127800	3800	3899	0.299517	0.355598	-0.0560804	0.00476719
Os02t0198300	500	599	0.298131	0.366074	-0.0679429	0.00362462
Os02t0208100	400	499	0.317004	0.380242	-0.0632378	0.0438188
Os10t0335000	100	199	0.228589	0.303347	-0.0747576	0.00294305
Os10t0335000	200	299	0.219442	0.341704	-0.122261	0.00524417
Os10t0335000	400	499	0.239514	0.341745	-0.10223	0.0412852
Os03t0162200	400	499	0.208802	0.275697	-0.0668943	0.00242637
Os01t0682200	100	199	0.28754	0.377536	-0.0899954	0.0426389
Os03t0751000	100	199	0.320822	0.376526	-0.055704	0.0259848
Os04t0403200	100	199	0.300764	0.350927	-0.0501622	0.019747
Os02t0577100	600	699	0.29872	0.352806	-0.0540861	0.00892835
Os06t0692100	2600	2699	0.343392	0.415605	-0.0722138	0.0311363
Os01t0853400	600	699	0.252692	0.304379	-0.0516869	0.0462434
Os03t0114800	200	299	0.403701	0.461242	-0.0575411	0.0483962
Os06t0232300	300	399	0.307752	0.3727	-0.0649485	0.0145606
Os05t0515700	100	199	0.373287	0.450276	-0.076989	0.0457127
Os01t0148700	400	499	0.278629	0.333324	-0.0546957	0.0333849
Os01t0935700	2000	2099	0.395703	0.500831	-0.105128	0.0190024
Os08t0513300	300	399	0.334769	0.421665	-0.0868959	0.0284725
Os03t0824400	200	299	0.326119	0.37645	-0.0503304	0.027626
Os07t0671800	400	499	0.250416	0.317099	-0.0666834	0.0487972
Os03t0685500	700	787	0.43938	0.594985	-0.155605	0.0348876
Os12t0632900	800	899	0.307492	0.362724	-0.0552329	0.0463034
Os11t0591200	1100	1199	0.257854	0.34835	-0.0904965	0.0210162
Os04t0613600	0	99	0.521716	0.613563	-0.0918475	0.00299109
Os03t0273200	300	399	0.287811	0.36957	-0.0817587	0.0122666
Os11t0155900	100	199	0.36853	0.439727	-0.0711971	0.0463589
Os11t0155900	400	499	0.302035	0.401717	-0.0996819	0.0202927
Os06t0669600	1800	1899	0.283947	0.366731	-0.0827845	0.0469983
Os03t0347200	300	399	0.299992	0.351294	-0.0513026	0.0344401
Os01t0859500	900	999	0.342784	0.431348	-0.0885643	0.0356483
Os01t0972200	900	999	0.259989	0.318316	-0.0583269	0.0112167
Os05t0133401	200	299	0.284097	0.336569	-0.0524724	0.0474142
Os03t0282900	100	199	0.289724	0.347352	-0.057628	0.0133876
Os03t0744800	800	899	0.286991	0.355406	-0.0684152	0.00488875
Os01t0777000	700	799	0.335615	0.412883	-0.0772679	0.0282233
Os01t0777000	2400	2499	0.311842	0.377717	-0.0658757	0.0382486
Os01t0777000	2500	2599	0.329137	0.381168	-0.0520313	0.00954705
Os02t0200000	700	799	0.275689	0.333805	-0.0581166	0.0264368
Os04t0376500	1000	1099	0.262488	0.359755	-0.0972663	0.0216318
Os08t0459300	900	999	0.211065	0.262629	-0.0515642	0.0106172
Os11t0302500	2900	2999	0.588357	0.67089	-0.0825328	0.0437923
Os06t0645400	100	199	0.264528	0.352875	-0.0883467	0.0198662
Os06t0645400	3900	3999	0.268205	0.333551	-0.0653464	0.0241427
Os04t0480100	500	599	0.362716	0.453908	-0.0911917	0.0060967
Os08t0120000	1000	1099	0.273707	0.336991	-0.0632841	0.0237397
Os10t0571100	100	199	0.414387	0.476998	-0.0626106	0.0120738
Os04t0538700	1400	1499	0.367234	0.421684	-0.0544499	0.00392447
Os09t0446800	400	499	0.292388	0.368284	-0.0758962	0.00961384
Os05t0424000	400	499	0.275101	0.34868	-0.0735795	0.0320265
Os05t0424000	1100	1199	0.299988	0.357075	-0.0570871	0.0108609
Os05t0424000	1400	1499	0.293682	0.390085	-0.0964026	0.0321913
Os06t0724900	400	499	0.306061	0.371643	-0.0655815	0.0327127
Os03t0565600	1500	1599	0.266373	0.31822	-0.0518465	0.0099893
Os02t0187600	400	499	0.364198	0.421123	-0.0569252	0.0166033
Os11t0660300	500	599	0.261954	0.330727	-0.0687731	0.00368744
Os05t0574400	1200	1298	0.358767	0.411365	-0.0525979	0.0242749
Os04t0169100	900	999	0.398401	0.469022	-0.0706213	0.00362375
Os04t0169100	1300	1399	0.397505	0.469409	-0.0719035	0.00709757
Os03t0683700	500	599	0.392399	0.449723	-0.0573246	0.0025138
Os04t0544500	700	799	0.299238	0.35119	-0.0519518	0.0368385
Os04t0665500	300	399	0.440528	0.504104	-0.0635754	0.0191266
Os04t0665500	1300	1399	0.331486	0.395734	-0.0642483	0.0202587
Os04t0188500	0	99	0.34645	0.406824	-0.0603737	0.0125719
Os03t0307400	700	799	0.335331	0.400908	-0.0655763	0.0306486
Os02t0670400	300	399	0.311313	0.382002	-0.0706893	0.00732442
Os06t0137700	800	899	0.274877	0.345259	-0.0703823	0.0324729
Os09t0479200	500	599	0.26921	0.346406	-0.0771952	0.0123166
Os09t0479200	600	699	0.343467	0.397022	-0.0535545	0.0288296
Os03t0691800	200	299	0.408027	0.470444	-0.0624165	0.000594445
Os03t0691800	1400	1499	0.29064	0.352461	-0.0618207	0.0274535
Os01t0273100	300	399	0.364768	0.432549	-0.0677804	0.00684525
Os01t0273100	400	499	0.322121	0.374003	-0.0518814	0.0164115
Os03t0156500	400	499	0.330934	0.386834	-0.0559008	0.046827
Os01t0739000	1300	1399	0.309415	0.362873	-0.053458	0.00454344
Os01t0647700	2200	2299	0.3229	0.39439	-0.0714894	0.0157375
Os10t0495300	1900	1999	0.263498	0.313682	-0.0501835	0.0287941
Os06t0185500	1200	1299	0.30251	0.3922	-0.0896896	0.0389661
Os01t0130400	1500	1599	0.33751	0.389828	-0.0523183	0.0141079
Os05t0274300	100	199	0.278043	0.347621	-0.0695782	0.0237332
Os08t0515700	1800	1899	0.32646	0.388369	-0.0619091	0.0362574
Os01t0239700	2700	2799	0.363748	0.424569	-0.0608211	0.0188118
Os06t0652400	400	499	0.271571	0.321886	-0.0503147	0.028469
Os06t0652400	700	799	0.243102	0.313934	-0.070832	0.0465588
Os12t0292400	100	199	0.279271	0.335873	-0.0566019	0.0420896
Os03t0263500	900	999	0.338777	0.402092	-0.0633158	0.0477071
Os05t0123200	2100	2199	0.372888	0.45926	-0.0863713	0.0191657
Os06t0154900	2500	2599	0.380416	0.457176	-0.0767599	0.0316682
Os11t0216000	1300	1399	0.273103	0.383738	-0.110634	0.0303162
Os01t0959000	300	399	0.329701	0.408263	-0.078562	0.0496199
Os04t0119400	300	399	0.293136	0.344652	-0.0515159	0.0199745
Os04t0119400	1300	1399	0.27692	0.346636	-0.0697157	0.00368908
Os03t0389700	0	99	0.58831	0.714855	-0.126546	0.0159762
Os02t0131400	500	599	0.235005	0.293698	-0.0586924	0.0145266
Os03t0619400	200	299	0.263666	0.327227	-0.0635608	0.0387077
Os03t0619400	1400	1499	0.311607	0.376308	-0.0647016	0.0230088
Os01t0758400	1000	1099	0.297077	0.354442	-0.057365	0.0271014
Os04t0307200	700	799	0.300309	0.357945	-0.0576364	0.0420778
Os05t0493500	500	599	0.344248	0.402962	-0.0587148	0.022871
Os08t0440800	1000	1099	0.264766	0.318067	-0.0533005	0.0163243
Os03t0284100	1700	1799	0.25612	0.308488	-0.0523682	0.007949
Os01t0125800	100	199	0.425266	0.486187	-0.0609212	0.0429994
Os07t0661400	900	962	0.504379	0.675261	-0.170882	0.00178868
Os01t0777400	1000	1099	0.301086	0.35844	-0.0573535	0.0274801
Os01t0895300	200	299	0.272297	0.349572	-0.0772751	0.046732
Os01t0895300	400	499	0.251254	0.31521	-0.0639561	0.0248365
Os12t0176800	1700	1799	0.290267	0.359263	-0.0689965	0.0456512
Os05t0121000	0	99	0.469254	0.606072	-0.136818	0.00531586
Os08t0530000	900	999	0.337345	0.389014	-0.0516695	0.0206996
Os08t0549100	500	599	0.244835	0.301272	-0.0564372	0.0249537
Os02t0822100	700	799	0.357684	0.426905	-0.0692209	0.000416153
Os12t0566400	300	399	0.24679	0.299769	-0.0529796	0.0378991
Os03t0722500	600	699	0.306611	0.374249	-0.0676374	0.0119001
Os03t0722500	700	799	0.291313	0.392083	-0.100769	0.00702004
Os06t0698674	1700	1799	0.264075	0.319121	-0.0550458	0.0131132
Os01t0756600	900	999	0.331725	0.389279	-0.057554	0.0370194
Os03t0852900	1100	1199	0.324567	0.419213	-0.0946459	0.01728
Os12t0502200	600	699	0.360831	0.443842	-0.0830114	0.0419837
Os11t0151300	100	199	0.289517	0.351327	-0.0618096	0.0490659
Os11t0151300	400	499	0.219417	0.271627	-0.0522103	0.00780171
Os07t0632600	1000	1099	0.291805	0.356584	-0.0647787	0.0424709
Os03t0135100	500	599	0.342712	0.413549	-0.0708367	0.00268322
Os07t0438500	1100	1199	0.269482	0.32407	-0.0545883	0.037065
Os05t0395300	300	399	0.321958	0.383112	-0.0611541	0.0170368
Os02t0128200	200	299	0.375438	0.434251	-0.0588129	0.0463812
Os02t0135600	600	699	0.376033	0.444159	-0.0681253	0.0386289
Os09t0560400	400	499	0.353987	0.410757	-0.0567693	0.0115778
Os10t0477100	2000	2099	0.254259	0.323146	-0.068887	0.0136847
Os09t0484200	300	399	0.232671	0.295616	-0.0629445	0.0252996
Os01t0787600	300	399	0.240978	0.294603	-0.0536248	0.0368816
Os02t0572600	600	699	0.355684	0.42027	-0.0645863	0.0183333
Os02t0572600	800	899	0.390217	0.442054	-0.0518369	0.0151424
Os08t0559600	300	399	0.381442	0.434194	-0.0527523	0.0325545
Os08t0559600	1200	1299	0.336316	0.403002	-0.0666859	0.00354567
Os01t0821800	1000	1099	0.310056	0.364147	-0.0540916	0.0287038
Os12t0541700	400	499	0.260147	0.313608	-0.0534613	0.000721041
Os08t0385900	700	799	0.367791	0.444466	-0.0766746	0.0288839
Os08t0113000	400	499	0.23244	0.291183	-0.058743	0.0450591
Os08t0113000	500	599	0.217105	0.281838	-0.0647335	0.00632865
Os01t0268800	700	799	0.29336	0.345174	-0.0518143	0.0455108
Os03t0758500	400	499	0.360868	0.412224	-0.051356	0.0296816
Os03t0758500	500	599	0.336664	0.395078	-0.0584144	0.00138708
Os03t0825700	100	199	0.39654	0.47614	-0.0796004	0.0157542
Os02t0157600	0	99	0.370995	0.489379	-0.118384	0.0457371
Os02t0157600	300	399	0.310322	0.362958	-0.0526364	0.0171077
Os01t0100700	0	99	0.348918	0.415873	-0.0669554	0.0134575
Os01t0109700	4500	4569	0.252957	0.321848	-0.0688918	0.00477411
Os07t0608500	700	799	0.241268	0.293136	-0.0518676	0.00409428
Os08t0557400	500	599	0.41039	0.486278	-0.0758885	0.0334184
Os09t0542000	1000	1099	0.295876	0.351907	-0.0560308	0.0217448
Os03t0224300	1200	1299	0.312725	0.381196	-0.0684716	0.00823493
Os04t0554600	200	299	0.362382	0.430998	-0.0686165	0.0381307
Os07t0556200	300	399	0.314866	0.36644	-0.0515739	0.00015026
Os06t0571400	800	899	0.240784	0.29287	-0.0520862	0.0276843
Os11t0674400	2300	2399	0.25951	0.317355	-0.0578446	0.0263195
Os08t0505200	1800	1899	0.232107	0.286325	-0.0542178	0.00106241
Os01t0867700	900	999	0.358791	0.418601	-0.0598096	0.0273026
Os02t0595900	500	599	0.226527	0.277239	-0.050712	0.0216108
Os08t0137100	1100	1199	0.309051	0.365587	-0.0565362	0.00192996
Os10t0524600	300	399	0.310704	0.389835	-0.0791307	0.0218725
Os10t0524600	900	999	0.309777	0.38068	-0.0709029	0.00526862
Os09t0548200	600	699	0.299375	0.397286	-0.0979106	0.000689357
Os06t0265000	1500	1599	0.288065	0.358765	-0.0707002	0.0247847
Os06t0607000	1800	1899	0.378963	0.474095	-0.0951324	0.0393975
Os12t0131000	400	499	0.365703	0.46604	-0.100338	0.00677022
Os02t0100100	1600	1699	0.29673	0.351213	-0.0544825	0.00640551
Os01t0960000	600	699	0.340907	0.4129	-0.0719924	0.0185022
Os02t0704900	500	599	0.268972	0.345412	-0.0764403	0.03749
Os01t0801600	600	699	0.337018	0.401552	-0.0645339	0.0489745
Os08t0544500	900	999	0.366093	0.422122	-0.0560293	0.0137711
Os04t0447700	600	699	0.381535	0.438557	-0.0570214	0.0497963
Os05t0493800	600	699	0.19345	0.250525	-0.0570757	0.0157217
Os05t0493800	1500	1551	0.483357	0.543766	-0.0604091	0.0166676
Os10t0476600	200	299	0.32676	0.406342	-0.079582	0.00719763
Os06t0354500	1900	1999	0.249975	0.322437	-0.0724622	0.0105293
Os02t0246300	300	399	0.375829	0.438936	-0.0631072	0.00665776
Os08t0536100	3100	3199	0.255367	0.33073	-0.0753638	0.00643516
Os07t0568300	1200	1299	0.241925	0.293371	-0.0514453	0.0015412
Os08t0528900	500	599	0.347758	0.413226	-0.0654675	0.0407993
Os11t0132700	1000	1099	0.272327	0.334495	-0.0621687	0.0425405
Os01t0615200	300	399	0.349424	0.404485	-0.0550614	0.00713637
Os03t0810800	600	699	0.396692	0.469163	-0.0724713	0.0336763
Os06t0136900	900	999	0.270359	0.334371	-0.0640126	0.0332647
Os01t0250600	100	199	0.3077	0.397402	-0.0897015	0.0460978
Os07t0417766	2800	2899	0.621063	0.688383	-0.0673202	0.0104401
Os04t0431000	400	499	0.301142	0.366618	-0.0654758	0.0190615
Os03t0214600	400	499	0.275642	0.34307	-0.0674287	0.00705944
Os02t0820900	600	699	0.334299	0.407382	-0.0730831	0.00861298
Os03t0760700	500	599	0.378759	0.469912	-0.0911537	0.0485908
Os01t0247700	2400	2499	0.289714	0.357963	-0.0682488	0.0229204
Os06t0695300	900	999	0.217787	0.290773	-0.072986	0.0310685
Os03t0350100	600	699	0.346222	0.411905	-0.0656832	0.032049
Os03t0350100	700	799	0.34312	0.408563	-0.0654427	0.0114068
Os12t0612700	400	499	0.276072	0.366393	-0.090321	0.00872631
Os03t0369000	200	299	0.261751	0.335337	-0.0735864	0.0438514
Os03t0369000	300	399	0.261341	0.366511	-0.105169	0.0380385
Os11t0498600	600	699	0.488802	0.541056	-0.0522535	0.0152357
Os09t0571400	600	699	0.505071	0.565537	-0.0604665	0.0390115
Os02t0205300	1300	1399	0.215285	0.267012	-0.0517272	0.0457529
Os05t0134800	100	199	0.675704	0.798576	-0.122872	0.0320298
Os06t0245700	1800	1899	0.28789	0.35944	-0.0715507	0.0145264
Os03t0840200	1900	1999	0.341253	0.395158	-0.0539058	0.0377457
Os07t0174400	100	199	0.278629	0.337876	-0.059247	0.0111125
Os12t0204500	1100	1199	0.259674	0.322534	-0.0628609	0.0350911
Os11t0696200	400	499	0.297237	0.348103	-0.0508658	0.00464909
Os02t0714200	200	299	0.270692	0.324813	-0.054121	0.043721
Os02t0714200	1100	1199	0.322501	0.379275	-0.0567738	0.0461938
Os05t0512600	700	799	0.26258	0.326593	-0.0640126	0.0102652
Os02t0329800	1300	1399	0.236725	0.294942	-0.0582169	0.00345172
Os12t0166000	2300	2399	0.274344	0.327875	-0.0535319	0.0377687
Os03t0780800	400	499	0.205748	0.26259	-0.0568425	0.00826833
Os08t0524400	200	299	0.211319	0.278198	-0.0668795	0.00657249
Os02t0634500	500	599	0.285697	0.342579	-0.0568824	0.0446144
Os04t0691500	2000	2099	0.264435	0.315417	-0.0509819	0.015064
Os08t0556200	300	399	0.251235	0.304704	-0.0534682	0.0377606
Os01t0846300	800	899	0.354995	0.460074	-0.10508	0.0122562
Os03t0755100	500	599	0.280285	0.341531	-0.0612454	0.0478348
Os12t0568200	200	299	0.381692	0.44864	-0.0669484	0.00273284
Os03t0851100	800	899	0.234737	0.303561	-0.0688238	0.0222479
Os03t0851100	900	999	0.211368	0.273666	-0.0622982	0.00772218
Os03t0851100	1200	1299	0.24525	0.311861	-0.0666114	0.0197464
Os03t0851100	1400	1499	0.229358	0.295151	-0.0657931	0.00371054
Os03t0698500	3400	3499	0.274071	0.340297	-0.0662259	0.00650286
Os03t0336500	300	399	0.404697	0.461051	-0.0563532	0.013264
Os05t0500200	500	599	0.361028	0.41241	-0.0513828	0.011515
Os04t0570800	1400	1499	0.291999	0.360406	-0.0684071	0.0283538
Os04t0570800	1600	1699	0.283911	0.378458	-0.0945471	0.000258464
Os04t0244400	100	199	0.39872	0.479258	-0.080538	0.0274598
Os03t0368300	1000	1099	0.252667	0.310329	-0.0576619	0.0439025
Os09t0498100	300	399	0.430111	0.504356	-0.0742457	0.0406844
Os06t0308800	200	299	0.330034	0.384304	-0.0542702	0.00845962
Os07t0682400	1900	1999	0.260299	0.321983	-0.061684	0.0059365
Os10t0346600	600	699	0.316354	0.371801	-0.0554477	0.0370795
Os02t0774300	1300	1399	0.269021	0.327805	-0.0587837	0.00736584
Os01t0693800	600	699	0.294357	0.364738	-0.0703811	0.0125078
Os01t0693800	1400	1499	0.337551	0.411791	-0.0742406	0.0407156
Os12t0403800	500	599	0.263447	0.342713	-0.0792663	0.0113963
Os07t0608300	300	399	0.308647	0.382971	-0.0743235	0.0440258
Os07t0608300	400	499	0.262672	0.330092	-0.0674204	0.0245766
Os09t0498800	600	699	0.274022	0.332149	-0.0581274	0.0115873
Os09t0498800	1000	1099	0.296847	0.359993	-0.0631463	0.044302
Os02t0746000	2300	2399	0.308002	0.388135	-0.0801333	0.0374881
Os02t0606200	200	299	0.303641	0.361121	-0.0574801	0.0458293
Os07t0462000	400	499	0.365219	0.432902	-0.0676837	0.0369198
Os02t0620600	200	299	0.289058	0.344374	-0.0553163	0.0409814
Os02t0620600	400	499	0.272634	0.332822	-0.0601875	0.0223614
Os02t0620600	700	799	0.291379	0.347094	-0.0557157	0.00464514
Os02t0760300	200	299	0.267961	0.331268	-0.0633077	0.0197716
Os01t0267200	1100	1199	0.426146	0.490699	-0.064553	0.0182177
Os09t0471100	800	899	0.321886	0.384199	-0.0623132	0.0492521
Os11t0107500	400	499	0.70644	0.809	-0.10256	0.00442226
Os01t0949800	500	599	0.330592	0.38718	-0.0565875	0.00518027
Os04t0659300	600	699	0.263746	0.330741	-0.0669953	0.0276745
Os04t0659300	700	799	0.232125	0.292345	-0.06022	0.0375081
Os02t0595500	500	599	0.284203	0.335125	-0.0509218	0.0307062
Os04t0462400	1600	1699	0.428216	0.480684	-0.0524689	0.0299285
Os03t0670700	0	99	0.455672	0.537061	-0.0813894	0.00152592
Os01t0185200	500	599	0.321338	0.376666	-0.0553278	0.0424946
Os10t0400900	100	199	0.294829	0.347872	-0.0530435	0.0386518
Os12t0260500	600	699	0.253908	0.309547	-0.0556387	0.0343228
Os04t0452600	100	199	0.674237	0.738835	-0.0645975	0.0487064
Os09t0281600	700	799	0.343051	0.42562	-0.0825687	0.0143441
Os01t0859400	700	799	0.284177	0.35918	-0.0750033	0.0109653
Os05t0182800	400	499	0.346494	0.439347	-0.0928526	0.00611506
Os04t0636900	1600	1699	0.337548	0.405718	-0.0681705	0.014408
Os07t0246300	1100	1199	0.351571	0.420339	-0.0687677	0.0209569
Os02t0301100	700	799	0.261101	0.340251	-0.0791499	0.0125544
Os09t0382500	0	99	0.45305	0.512521	-0.0594716	0.0142343
Os09t0372800	1200	1299	0.408513	0.467696	-0.0591826	0.0262171
Os10t0160100	1100	1199	0.340923	0.412709	-0.0717866	0.00969157
Os12t0638600	1600	1699	0.278873	0.341731	-0.0628582	0.0152259
Os12t0638600	2000	2099	0.270257	0.341227	-0.0709698	0.0037533
Os05t0597100	400	499	0.269025	0.342445	-0.0734197	0.0170625
Os01t0715800	1000	1099	0.295509	0.360844	-0.065335	0.00206456
Os03t0713000	300	399	0.351869	0.403386	-0.0515165	0.0166729
Os03t0305500	700	799	0.337404	0.392889	-0.0554846	0.00876596
Os03t0305500	1400	1499	0.331267	0.390685	-0.0594184	0.00234491
Os01t0920400	1200	1299	0.323215	0.379885	-0.0566702	0.0433833
Os09t0240500	300	399	0.317371	0.376678	-0.0593066	0.0154415
Os03t0762400	200	299	0.314755	0.368163	-0.0534081	0.049855
Os12t0236500	1400	1499	0.27925	0.33149	-0.0522397	0.0229318
Os01t0583100	1400	1499	0.432668	0.491835	-0.0591677	0.00996793
Os01t0717700	500	599	0.312296	0.378233	-0.0659373	0.000241485
Os09t0505800	1600	1699	0.343237	0.413134	-0.0698973	0.0312458
Os06t0663400	800	899	0.313944	0.36599	-0.0520461	0.00334609
Os10t0564200	1100	1199	0.335781	0.389724	-0.0539426	0.00911455
Os03t0297100	800	899	0.4941	0.577143	-0.0830433	0.046103
Os03t0103200	400	499	0.524552	0.592619	-0.0680665	0.00840078
Os06t0116600	100	199	0.348735	0.402286	-0.0535504	0.0286265
Os07t0454700	300	399	0.310419	0.373427	-0.0630084	0.0300147
Os03t0825400	400	499	0.304274	0.361831	-0.0575573	0.00248899
Os11t0605500	2000	2099	0.376947	0.428427	-0.0514797	0.0217028
Os03t0352300	1700	1799	0.366038	0.434837	-0.0687991	0.0304483
Os02t0802500	2100	2199	0.261434	0.324262	-0.0628282	0.0104684
Os12t0104300	2000	2099	0.3021	0.389201	-0.0871013	0.0433543
Os03t0134500	300	399	0.291087	0.374739	-0.0836515	0.0343817
Os03t0134500	1000	1099	0.275741	0.328267	-0.0525252	0.00565753
Os04t0635800	400	499	0.222964	0.277935	-0.054971	0.0134349
Os06t0712400	2300	2399	0.284245	0.368367	-0.0841219	0.0145323
Os01t0926300	1400	1499	0.210264	0.273333	-0.0630684	0.00596391
Os03t0825300	500	599	0.285827	0.346732	-0.0609044	0.00978035
Os02t0106966	100	199	0.388075	0.444467	-0.0563925	0.0147881
Os03t0821100	800	899	0.263224	0.326898	-0.0636737	0.0319684
Os03t0821100	1000	1099	0.30938	0.384761	-0.0753812	0.0213743
Os03t0821100	1300	1399	0.316882	0.379617	-0.0627351	0.0149634
Os02t0565200	500	599	0.349745	0.430085	-0.0803399	0.00113275
Os02t0671200	800	899	0.306816	0.406681	-0.0998648	0.00355857
Os01t0839900	300	399	0.213276	0.270361	-0.0570854	0.00786516
Os11t0433900	200	299	0.340843	0.397532	-0.0566895	0.00408056
Os09t0516900	1600	1699	0.256492	0.332329	-0.0758364	0.0423163
Os02t0558300	200	299	0.347611	0.443475	-0.0958638	0.0107043
Os12t0615400	1000	1099	0.368612	0.432148	-0.0635363	0.00612714
Os02t0606600	400	499	0.478681	0.537566	-0.0588846	0.0361549
Os06t0720000	600	699	0.37682	0.434753	-0.0579325	0.00318573
Os06t0720000	1500	1599	0.474105	0.533874	-0.0597688	0.0138576
Os06t0274200	100	199	0.431103	0.485317	-0.0542147	0.0180632
Os06t0610800	200	299	0.374463	0.443992	-0.0695291	0.00828421
Os06t0610800	700	799	0.327952	0.409734	-0.0817823	0.00842323
Os12t0638700	0	99	0.423574	0.479439	-0.0558648	0.0230566
Os11t0484500	300	399	0.250062	0.31593	-0.0658682	0.0263626
Os03t0832600	200	299	0.405113	0.466846	-0.0617328	0.00325732
Os05t0162000	1300	1354	0.375269	0.533139	-0.15787	0.000748315
Os11t0138900	600	699	0.253399	0.309432	-0.056033	0.0230341
Os05t0563600	100	199	0.300957	0.364966	-0.0640083	0.0352761
Os07t0124500	400	499	0.272166	0.37005	-0.0978838	0.0192539
Os07t0124500	2000	2099	0.367883	0.443981	-0.0760978	0.0149762
Os02t0788400	300	399	0.265957	0.34202	-0.0760637	0.00915648
Os02t0788400	600	699	0.244311	0.295831	-0.0515197	0.0118433
Os02t0478700	200	299	0.279635	0.340889	-0.0612539	0.0380008
Os02t0531600	600	699	0.311338	0.386088	-0.0747493	0.0151746
Os03t0820900	300	399	0.33928	0.394391	-0.0551112	0.021103
Os06t0196600	100	199	0.273586	0.328392	-0.0548063	0.0440088
Os06t0196600	600	699	0.321247	0.375348	-0.0541011	0.0379252
Os08t0359500	700	799	0.221814	0.274387	-0.0525729	0.0228963
Os11t0186900	1100	1199	0.348071	0.476941	-0.12887	0.00531369
Os08t0224700	3100	3199	0.389091	0.463636	-0.0745459	0.0254041
Os02t0313400	400	499	0.300522	0.355446	-0.0549236	0.0449629
Os04t0640700	600	699	0.368045	0.442367	-0.0743211	0.0289489
Os04t0640700	2000	2099	0.346176	0.398614	-0.052438	0.0297787
Os02t0816800	0	99	0.328368	0.392366	-0.0639984	0.0367645
Os03t0111100	1700	1799	0.312431	0.379604	-0.0671737	0.0156307
Os06t0643500	600	699	0.259504	0.320767	-0.0612629	0.0392497
Os06t0643500	700	799	0.274411	0.325414	-0.0510027	0.0246767
Os06t0643500	800	899	0.245205	0.301391	-0.0561855	0.0314926
Os01t0309900	1200	1299	0.37017	0.429843	-0.0596734	0.0188988
Os04t0629200	400	499	0.270313	0.330403	-0.0600896	0.00657272
Os02t0105200	200	299	0.299416	0.359447	-0.0600307	0.0468564
Os01t0126900	400	499	0.314555	0.38936	-0.0748053	0.0439118
Os01t0869900	700	799	0.251132	0.30732	-0.0561882	0.0277522
Os03t0729500	800	899	0.313797	0.406725	-0.092928	0.0454983
Os01t0617500	2800	2899	0.251105	0.315426	-0.0643213	0.0310032
Os06t0301300	500	599	0.348521	0.411179	-0.0626579	0.0422897
Os06t0178900	0	99	0.425323	0.532501	-0.107177	0.0356653
Os04t0620700	100	199	0.315164	0.385996	-0.0708319	0.0135494
Os04t0669500	800	899	0.307482	0.403281	-0.0957991	0.024089
Os06t0605900	100	199	0.288279	0.351017	-0.0627381	0.0169753
Os05t0413200	0	99	0.538593	0.647891	-0.109297	0.0254369
Os03t0143800	3300	3399	0.273373	0.330983	-0.0576103	0.00117306
Os07t0529700	1600	1699	0.399866	0.487279	-0.087413	0.0125615
Os10t0445500	700	799	0.255302	0.305503	-0.0502011	0.00112034
Os01t0856500	500	599	0.283671	0.339794	-0.0561229	0.0181798
Os02t0465400	1500	1599	0.272542	0.327466	-0.0549241	0.00482358
Os03t0627500	1200	1299	0.328599	0.386223	-0.0576246	0.0250566
Os02t0497700	1800	1899	0.367514	0.439928	-0.0724134	0.00290792
Os07t0572900	400	499	0.307161	0.384117	-0.0769567	0.0316326
Os10t0417600	0	99	0.445331	0.506014	-0.0606831	0.0138867
Os02t0525900	2700	2761	0.432412	0.523841	-0.0914289	0.0472427
Os06t0728902	400	499	0.427329	0.485109	-0.0577797	0.0261705
Os01t0541900	1100	1199	0.424755	0.478452	-0.0536972	0.0126008
Os08t0538000	500	599	0.32826	0.391746	-0.0634863	0.00658144
Os08t0538000	1000	1099	0.38752	0.446009	-0.0584884	0.0433944
Os09t0488700	300	399	0.352537	0.415508	-0.0629714	0.00475734
Os05t0549700	1600	1699	0.300737	0.368143	-0.0674065	0.0436131
Os01t0239200	1200	1299	0.285031	0.346845	-0.0618146	0.0321064
Os05t0499800	300	399	0.263043	0.327983	-0.0649398	0.0339283
Os12t0238100	1700	1799	0.366675	0.428981	-0.062306	0.0225414
Os03t0787600	700	799	0.334082	0.391895	-0.0578131	0.0336747
Os11t0246200	100	199	0.309883	0.389134	-0.0792508	0.0134471
Os03t0780600	600	699	0.30413	0.369156	-0.0650265	0.00747125
Os03t0796501	1300	1399	0.32377	0.408386	-0.0846159	0.0249211
Os11t0575600	700	799	0.334464	0.404537	-0.0700727	0.0207011
Os10t0356000	1200	1299	0.308831	0.364842	-0.0560108	0.0222234
Os07t0674400	400	499	0.32452	0.387555	-0.063035	0.0270203
Os01t0639100	1000	1099	0.369501	0.421384	-0.0518832	0.0367912
Os09t0476000	1100	1188	0.32924	0.405386	-0.0761467	0.0335826
Os05t0541900	2000	2099	0.323046	0.39975	-0.0767044	0.0463698
Os02t0651300	300	399	0.392094	0.452705	-0.0606109	0.042754
Os05t0147400	1500	1599	0.249843	0.31523	-0.0653863	0.0377446
Os12t0170600	200	299	0.411064	0.466701	-0.0556376	0.0377538
Os07t0119400	400	499	0.31129	0.395054	-0.0837634	0.0111962
Os08t0442300	700	799	0.283987	0.349434	-0.0654477	0.0105307
Os05t0426300	1500	1599	0.343896	0.404147	-0.0602514	0.00760472
Os07t0545300	200	299	0.285995	0.388935	-0.10294	0.0135883
Os09t0491772	1100	1199	0.317756	0.434688	-0.116932	0.0392829
Os09t0491772	1700	1799	0.344718	0.421088	-0.0763695	0.0221845
Os09t0491772	1800	1899	0.344588	0.437506	-0.0929184	0.0391132
Os05t0227700	1800	1899	0.334191	0.401103	-0.0669124	0.002829
Os04t0414100	2100	2199	0.294864	0.36558	-0.0707163	0.00995905
Os05t0507000	100	199	0.314641	0.393097	-0.0784562	0.0110414
Os02t0629400	3200	3299	0.282053	0.332886	-0.0508331	0.0404577
Os01t0179700	500	599	0.428218	0.482368	-0.0541499	0.0440131
Os07t0551400	900	999	0.241432	0.297224	-0.0557916	0.031551
Os02t0315400	300	399	0.327162	0.410389	-0.0832274	0.0281358
Os01t0104900	600	699	0.337484	0.391098	-0.0536138	0.0486745
Os12t0632000	0	99	0.506061	0.556545	-0.0504836	0.00197709
Os08t0564500	500	599	0.3811	0.442144	-0.0610444	0.0434345
Os01t0148500	800	899	0.368695	0.419709	-0.0510145	0.0318819
Os09t0338500	600	699	0.317662	0.380278	-0.0626152	0.0483747
Os09t0338500	700	799	0.326468	0.407007	-0.0805395	0.0306812
Os03t0761500	1700	1799	0.266338	0.345115	-0.0787768	0.00649466
Os02t0196600	400	499	0.304801	0.367345	-0.062544	0.033095
Os03t0197400	1300	1399	0.282571	0.35405	-0.071479	0.0112634
Os09t0501850	600	675	0.497837	0.597044	-0.0992073	0.0329896
Os12t0299700	1200	1299	0.397863	0.47259	-0.0747274	0.00809754
Os07t0546000	0	99	0.50189	0.659944	-0.158054	0.031342
Os08t0482500	400	499	0.491615	0.56443	-0.0728147	0.0315848
Os10t0208600	600	699	0.266585	0.330505	-0.0639193	0.0179454
Os07t0448400	0	99	0.52223	0.578428	-0.0561983	0.0293411
Os02t0436400	1100	1199	0.27128	0.328124	-0.0568447	0.0209204
Os01t0723200	400	499	0.288125	0.340301	-0.0521767	0.0146643
Os01t0723200	600	699	0.237565	0.288593	-0.0510287	0.0226915
Os02t0321900	0	99	0.343153	0.430018	-0.0868657	0.0289509
Os08t0323266	100	199	0.315586	0.381479	-0.0658931	0.033045
Os03t0141000	1700	1799	0.310625	0.372954	-0.0623287	0.0272743
Os08t0276400	2800	2899	0.350238	0.426767	-0.0765285	0.0151952
Os06t0653800	600	699	0.28272	0.350339	-0.0676197	0.0278343
Os08t0554400	1200	1299	0.362698	0.417696	-0.054998	0.0387869
Os07t0691800	1300	1399	0.243673	0.302715	-0.0590424	0.0179842
Os03t0684700	500	599	0.262664	0.315143	-0.0524792	0.0313241
Os04t0321600	100	199	0.339105	0.395264	-0.0561583	0.021997
Os02t0771700	1600	1699	0.352099	0.410552	-0.0584536	0.00927137
Os02t0771700	1700	1799	0.291969	0.347597	-0.0556277	0.0316907
Os03t0655700	900	999	0.30943	0.381769	-0.0723387	0.00262686
Os02t0713400	100	199	0.374111	0.455864	-0.0817534	0.0158849
Os06t0715100	400	499	0.32028	0.373687	-0.0534071	0.0259828
Os12t0640900	300	399	0.397498	0.451654	-0.0541561	0.0462485
Os01t0695100	300	399	0.319309	0.410034	-0.0907258	0.0176884
Os01t0144700	300	399	0.333516	0.403226	-0.0697098	0.0136528
Os12t0561000	400	499	0.708206	0.777764	-0.0695578	0.0278275
Os03t0793800	400	499	0.246625	0.344547	-0.0979221	0.0102905
Os07t0154300	400	499	0.261659	0.332219	-0.0705605	0.00134998
Os12t0154000	1200	1299	0.347569	0.410824	-0.063255	0.0314663
Os08t0253800	800	899	0.319025	0.400263	-0.0812382	0.00888647
Os07t0668200	500	599	0.309884	0.380311	-0.070427	0.00606065
Os07t0224000	400	499	0.328217	0.381098	-0.0528804	0.0334326
Os07t0224000	600	671	0.285928	0.394576	-0.108648	0.0147919
Os05t0566900	1800	1899	0.281115	0.344528	-0.0634132	0.0295129
Os05t0339200	500	599	0.299467	0.350908	-0.0514408	0.0353057
Os02t0779200	1300	1399	0.285741	0.340407	-0.0546669	0.0209493
Os03t0360300	200	299	0.350243	0.416907	-0.0666643	0.0483778
Os01t0655400	1900	1999	0.311168	0.362735	-0.0515667	0.0382191
Os04t0614650	800	899	0.326265	0.39077	-0.0645051	0.0393294
Os03t0152800	500	599	0.32964	0.401098	-0.071458	0.00482341
Os01t0936200	400	499	0.272154	0.346377	-0.0742228	0.0320547
Os07t0657200	100	199	0.361988	0.424386	-0.062398	0.0289472
Os07t0657200	1100	1199	0.251795	0.303994	-0.0521994	0.00455328
Os01t0511200	500	599	0.291599	0.360447	-0.0688481	0.0246975
Os01t0362400	400	499	0.287903	0.346419	-0.0585157	0.0470867
Os02t0606300	1400	1499	0.31795	0.409999	-0.0920492	0.0144252
Os04t0592400	200	299	0.319012	0.390198	-0.0711854	0.0167529
Os03t0365800	1100	1199	0.322255	0.386006	-0.0637509	0.021721
Os10t0545000	200	299	0.381013	0.436041	-0.0550275	0.0470562
Os01t0214600	200	299	0.291179	0.355341	-0.0641619	0.0493616
Os04t0129500	500	599	0.311727	0.381267	-0.06954	0.00755982
Os06t0159450	0	99	0.442326	0.499252	-0.0569252	0.0332011
Os04t0464200	1600	1699	0.325292	0.391002	-0.065711	0.0236472
Os10t0580800	400	499	0.246658	0.298985	-0.0523271	0.0313469
Os09t0531900	2200	2299	0.396352	0.453392	-0.0570401	0.0318318
Os05t0103500	700	799	0.315717	0.36741	-0.0516935	0.00940925
Os03t0410900	0	99	0.49027	0.56351	-0.07324	0.0298877
Os04t0650800	300	399	0.348194	0.451087	-0.102894	0.0227698
Os03t0719800	2100	2199	0.257808	0.319071	-0.0612633	0.0389089
Os07t0662500	0	99	0.332772	0.400781	-0.0680085	0.0351477
Os05t0162500	200	299	0.310953	0.375286	-0.0643327	0.0258873
Os02t0676000	1400	1499	0.231206	0.288387	-0.0571808	0.040446
Os01t0674100	1200	1299	0.271377	0.339055	-0.0676779	0.00950688
Os01t0674100	1300	1399	0.271823	0.328646	-0.0568228	0.0233572
Os02t0171100	800	899	0.234123	0.298318	-0.0641949	0.0206538
Os02t0274900	500	599	0.263977	0.333803	-0.0698255	0.0310764
Os03t0370400	300	399	0.28936	0.348691	-0.0593312	0.0385547
Os03t0115400	1600	1699	0.271741	0.328548	-0.0568063	0.0123825
Os02t0596900	500	599	0.310675	0.433839	-0.123164	0.00829086
Os11t0546000	400	499	0.257544	0.311106	-0.0535614	0.0393426
Os05t0573700	1300	1399	0.320098	0.376261	-0.0561624	0.0189272
Os03t0355200	1600	1687	0.35519	0.409736	-0.0545459	0.00410527
Os03t0178000	1000	1099	0.23977	0.29384	-0.05407	0.0372054
Os06t0247500	1700	1799	0.22301	0.27357	-0.05056	0.00877181
Os06t0247500	1800	1899	0.320687	0.412285	-0.0915988	0.0134296
Os08t0535600	200	299	0.364364	0.429607	-0.0652427	0.0107721
Os04t0636800	500	599	0.283079	0.335733	-0.0526542	0.00335599
Os12t0616200	400	499	0.332766	0.383596	-0.0508299	0.0104717
Os02t0715300	400	499	0.375261	0.443422	-0.0681614	0.00565628
Os01t0290000	1200	1299	0.259064	0.322272	-0.0632075	0.00350222
Os03t0146300	300	399	0.285911	0.340442	-0.0545311	0.0124626
Os03t0563600	400	499	0.227247	0.283547	-0.0563002	0.0312756
Os11t0525200	1500	1599	0.31361	0.374848	-0.061238	0.0344233
Os03t0183000	600	699	0.192356	0.252752	-0.0603955	0.00417416
Os03t0756400	900	999	0.272061	0.339556	-0.0674948	0.0353981
Os03t0737800	1700	1799	0.329295	0.395149	-0.0658541	0.0245917
Os04t0212200	2500	2599	0.290645	0.353196	-0.0625512	0.0416954
Os10t0154000	900	999	0.330248	0.38176	-0.0515115	0.0162035
Os07t0114400	1300	1399	0.307421	0.360243	-0.0528222	0.00331364
Os04t0346100	500	599	0.391488	0.464403	-0.0729153	0.0281253
Os07t0442900	0	99	0.316624	0.407373	-0.0907483	0.0174887
Os03t0859700	300	399	0.259266	0.320935	-0.0616693	0.0294791
Os06t0575400	200	299	0.319588	0.377941	-0.0583535	0.0254248
Os01t0934200	500	599	0.293245	0.384078	-0.0908335	0.0433813
Os12t0244200	300	399	0.323947	0.411259	-0.0873126	0.00517107
Os09t0535000	1800	1899	0.29907	0.361808	-0.0627378	0.0299827
Os03t0344100	1400	1499	0.401347	0.507766	-0.106419	0.0147374
Os07t0273900	700	799	0.405151	0.455968	-0.0508171	0.045434
Os08t0327100	500	599	0.317437	0.368811	-0.0513746	0.004275
Os08t0558400	100	199	0.442609	0.502136	-0.0595266	0.0185197
Os08t0558400	300	399	0.264435	0.331109	-0.066674	0.00195667
Os08t0558400	900	999	0.290783	0.37373	-0.0829461	0.0226063
Os08t0558400	3400	3499	0.337113	0.39313	-0.0560164	0.0140966
Os04t0665700	500	599	0.290013	0.34835	-0.0583367	0.00622168
Os06t0499900	300	399	0.318395	0.395539	-0.0771449	0.00320479
Os03t0192500	1800	1899	0.307569	0.400861	-0.0932919	0.00295623
Os10t0466300	1400	1499	0.322737	0.373442	-0.050705	0.02105
Os10t0466300	1600	1699	0.299293	0.391711	-0.0924182	0.0200465
Os02t0821800	1400	1499	0.416476	0.524714	-0.108237	0.0350927
Os03t0142800	1100	1199	0.354851	0.429363	-0.0745112	0.00962793
Os02t0700100	1700	1799	0.285706	0.359538	-0.073832	0.0141909
Os11t0104400	1000	1099	0.31934	0.389	-0.0696595	0.0418237
Os03t0350300	1400	1499	0.296048	0.352292	-0.0562438	0.0192234
Os05t0561500	100	199	0.320479	0.378384	-0.0579053	0.0292891
Os02t0332200	200	299	0.348484	0.418007	-0.0695233	0.0391977
Os05t0119000	400	499	0.311266	0.375987	-0.0647206	0.0172969
Os10t0115200	1200	1299	0.335609	0.393521	-0.0579122	0.00615494
Os05t0311500	600	699	0.344918	0.406172	-0.0612535	0.03187
Os04t0453200	1100	1199	0.277652	0.328669	-0.0510172	0.0269949
Os02t0138000	1700	1799	0.334876	0.388819	-0.0539428	0.0396898
Os03t0211900	400	499	0.340018	0.398542	-0.0585234	0.0498126
Os11t0171300	900	999	0.371607	0.433835	-0.0622284	0.0390388
Os11t0169200	800	899	0.335513	0.396568	-0.0610551	0.0338971
Os02t0595100	2900	2999	0.287082	0.355104	-0.0680212	0.0024859
Os04t0505700	1200	1299	0.360088	0.417835	-0.0577471	0.0416753
Os01t0779400	4000	4099	0.377029	0.432113	-0.0550846	0.0152388
Os01t0754100	500	599	0.27386	0.331458	-0.057598	0.0483456
Os02t0770000	0	99	0.449556	0.515539	-0.0659822	0.0189678
Os10t0423000	1300	1399	0.327857	0.384172	-0.0563143	0.00734584
Os02t0697800	500	599	0.361055	0.416158	-0.0551032	0.0407245
Os04t0606500	1000	1099	0.28965	0.339699	-0.0500487	0.0475816
Os04t0606500	1600	1699	0.352275	0.409882	-0.0576074	0.0138736
Os09t0442300	500	599	0.223376	0.305004	-0.0816275	0.0427061
Os04t0388800	2000	2099	0.372659	0.436025	-0.0633657	0.0494282
Os03t0726100	0	99	0.404883	0.472195	-0.0673117	0.0469281
Os04t0462900	1000	1099	0.284012	0.342195	-0.0581829	0.0143513
Os05t0563400	1600	1699	0.488279	0.5506	-0.0623213	0.0177839
Os03t0323600	200	299	0.297969	0.3603	-0.0623312	0.0176094
Os01t0668100	400	499	0.254121	0.307914	-0.0537921	0.0347908
Os02t0673700	1100	1199	0.311943	0.376013	-0.06407	0.00233152
Os07t0674100	400	499	0.357532	0.438247	-0.0807156	0.0198097
Os07t0657400	1400	1499	0.317268	0.368227	-0.0509596	0.0379954
Os12t0118200	0	99	0.538365	0.600347	-0.0619818	0.0296667
Os11t0139500	2200	2299	0.304915	0.367658	-0.062743	0.00322173
Os01t0191500	1800	1899	0.510702	0.562239	-0.0515369	0.00991509
Os03t0856400	700	799	0.285232	0.34255	-0.0573179	0.0151392
Os08t0230200	1000	1099	0.311203	0.364899	-0.0536967	0.0257256
Os02t0658900	300	399	0.34194	0.399093	-0.0571525	0.0212847
Os03t0576700	800	899	0.486771	0.608532	-0.121761	0.0181894
Os01t0924600	300	399	0.287844	0.351318	-0.0634731	0.0464152
Os06t0486800	0	99	0.482563	0.622734	-0.140171	0.00763996
Os04t0542900	1300	1399	0.358187	0.418436	-0.0602498	0.032469
Os01t0257100	200	299	0.293482	0.346425	-0.0529429	0.00238679
Os07t0100200	600	699	0.245605	0.342805	-0.0971993	0.0065049
Os07t0100200	900	999	0.278399	0.34192	-0.0635209	0.0110139
Os07t0100200	1200	1299	0.32483	0.394162	-0.0693323	0.0456741
Os06t0110100	1400	1499	0.361398	0.415751	-0.0543529	0.0147485
Os02t0184900	300	399	0.306367	0.37251	-0.0661436	0.00255913
Os02t0184900	400	499	0.262147	0.317812	-0.0556653	0.00445389
Os02t0184900	600	699	0.282392	0.334358	-0.0519665	0.0208548
Os05t0419100	100	199	0.350589	0.409991	-0.0594015	0.00547067
Os03t0323800	200	299	0.39336	0.449857	-0.0564973	0.025385
Os03t0268200	300	399	0.321678	0.394853	-0.0731746	0.0484493
Os01t0718300	2900	2999	0.344016	0.405464	-0.0614475	0.00720823
Os10t0488100	100	199	0.329499	0.381296	-0.0517973	0.0416446
Os10t0488100	200	299	0.357321	0.412321	-0.0550001	0.0205056
Os07t0553400	700	799	0.257585	0.317574	-0.0599893	0.0418515
Os07t0553400	2000	2099	0.251517	0.325204	-0.0736866	0.00134932
Os07t0553400	2200	2299	0.273549	0.366237	-0.0926884	0.00441241
Os04t0679800	1000	1099	0.329339	0.423966	-0.0946268	0.0109408
Os10t0317900	300	399	0.282837	0.360266	-0.077429	0.0312527
Os05t0188500	1100	1199	0.271098	0.361364	-0.0902653	0.012181
Os07t0463400	800	899	0.304142	0.356889	-0.0527474	0.0496362
Os03t0818100	1700	1799	0.336138	0.401996	-0.0658582	0.0314002
Os12t0605100	900	999	0.325225	0.380284	-0.0550598	0.0144391
Os03t0849600	900	999	0.344687	0.396325	-0.0516377	0.0436251
Os05t0453500	1500	1599	0.300034	0.404939	-0.104905	0.00794853
Os04t0597000	800	899	0.305874	0.366228	-0.0603535	0.00432116
Os01t0764400	1000	1099	0.230804	0.304176	-0.0733725	0.0448629
Os10t0509700	400	499	0.500953	0.571876	-0.0709233	0.0395718
Os12t0573200	2400	2499	0.343231	0.39401	-0.0507799	0.0448089
Os01t0170300	1300	1399	0.303626	0.364451	-0.0608253	0.0116119
Os01t0170300	2200	2299	0.278977	0.344876	-0.0658988	0.0328031
Os01t0170300	2800	2899	0.244981	0.311763	-0.0667821	0.00210101
Os08t0300300	1700	1799	0.290402	0.347006	-0.0566045	0.0229697
Os06t0321700	900	999	0.341933	0.406938	-0.0650051	0.00218896
Os11t0539800	1300	1399	0.238009	0.288601	-0.0505927	0.0159303
Os03t0810600	600	699	0.263099	0.320433	-0.057334	0.034449
Os03t0235100	300	399	0.347222	0.406804	-0.0595819	0.035956
Os02t0618000	500	554	0.34231	0.457236	-0.114925	0.0262047
Os09t0453100	900	999	0.269524	0.321163	-0.0516385	0.00806649
Os09t0453100	2000	2099	0.356049	0.421385	-0.0653359	0.0168928
Os01t0673600	800	891	0.246138	0.314297	-0.0681592	0.0478056
Os05t0145600	700	799	0.286153	0.358072	-0.071919	0.0218418
Os03t0120400	600	699	0.270791	0.324805	-0.0540139	0.0296776
Os04t0441900	2000	2099	0.432384	0.527797	-0.0954134	0.000411628
Os07t0674500	400	499	0.275199	0.338475	-0.0632757	0.0174642
Os02t0699700	1600	1699	0.324933	0.430248	-0.105315	0.0184218
Os02t0699700	2700	2799	0.319171	0.388542	-0.069371	0.0493213
Os01t0977600	2600	2699	0.273905	0.331616	-0.0577107	0.032457
Os01t0721900	800	899	0.299182	0.40694	-0.107758	0.032905
Os03t0359000	1500	1568	0.270274	0.332244	-0.0619696	0.0134036
Os07t0599000	600	699	0.356328	0.407764	-0.0514359	0.0385968
Os07t0599000	900	999	0.289531	0.357249	-0.067718	0.0178526
Os05t0156700	900	999	0.26738	0.340174	-0.0727945	0.0258141
Os09t0338400	1200	1299	0.364251	0.424626	-0.0603744	0.0220804
Os03t0299900	1100	1199	0.264985	0.318643	-0.053658	0.0478981
Os03t0243900	700	799	0.272169	0.32452	-0.0523509	0.00753627
Os05t0349200	500	599	0.309363	0.377934	-0.0685706	0.0487458

## Sheet: -N vs Normal significant unfold
-N vs Normal, significantly unfolding high-conf. RSS windows
			Mean Gini index
Gene	Start site of high-conf. RSS window	End site of high-conf. RSS window	Normal	-N	Normal - -N	P value
Os05t0594800	900	999	0.316737	0.246226	0.0705113	0.0186102
Os03t0819600	0	99	0.389004	0.303376	0.085628	0.000458598
Os12t0175400	200	299	0.353491	0.296328	0.0571628	0.0440522
Os09t0447300	200	299	0.348985	0.293066	0.0559195	0.0469023
Os09t0447300	1000	1099	0.320102	0.24943	0.0706723	0.0412218
Os06t0591400	200	299	0.286872	0.202741	0.0841305	0.00358139
Os09t0438000	2300	2399	0.376852	0.320878	0.0559743	0.0295937
Os03t0711400	700	799	0.311241	0.248984	0.0622569	0.0334266
Os03t0711400	2500	2599	0.295379	0.242377	0.0530028	0.00222425
Os09t0106700	500	599	0.345633	0.282473	0.0631607	0.0284064
Os04t0620000	2800	2899	0.358526	0.299529	0.0589974	0.0492566
Os04t0620000	3200	3299	0.300968	0.220084	0.0808844	0.0366588
Os04t0620000	4400	4499	0.301077	0.244571	0.0565061	0.0205222
Os04t0620000	5100	5183	0.3811	0.30013	0.0809696	0.00117086
Os02t0177800	700	799	0.382266	0.327449	0.0548171	0.0164689
Os02t0177800	800	899	0.305101	0.253913	0.0511881	0.0467575
Os06t0210900	200	299	0.40072	0.338536	0.0621845	0.0166336
Os01t0927600	100	199	0.258759	0.201701	0.0570583	0.0321444
Os04t0490600	700	799	0.328297	0.240704	0.0875931	0.0395674
Os07t0614300	900	999	0.387732	0.333473	0.0542585	0.035086
Os05t0179300	600	699	0.256535	0.194549	0.0619853	0.00418234
Os05t0179300	900	999	0.274109	0.221291	0.052818	0.0487076
Os05t0179300	1400	1499	0.288899	0.197511	0.0913876	0.0351821
Os05t0179300	1500	1599	0.294505	0.214003	0.0805017	0.0184666
Os06t0167100	1900	1999	0.324097	0.257599	0.0664976	0.0217032
Os06t0167100	2500	2599	0.311646	0.244678	0.066968	0.00711222
Os11t0568500	200	299	0.361954	0.306191	0.0557634	0.033292
Os07t0134200	1400	1499	0.415978	0.360332	0.0556462	0.0167554
Os03t0115100	2800	2899	0.396807	0.325311	0.0714958	0.027996
Os03t0731050	600	699	0.397139	0.324819	0.07232	0.0477609
Os02t0126800	900	999	0.34426	0.288899	0.0553612	0.0382314
Os08t0180300	1300	1399	0.371123	0.28726	0.0838623	0.0130678
Os08t0180300	1800	1899	0.3594	0.277826	0.0815736	0.0288806
Os07t0113700	1400	1499	0.343668	0.280604	0.0630636	0.0154723
Os09t0557500	1000	1099	0.482566	0.431483	0.0510831	0.0308357
Os01t0600200	1200	1299	0.309886	0.253532	0.0563535	0.0229072
Os12t0263800	700	799	0.344246	0.286107	0.0581398	0.0418202
Os12t0263800	1500	1599	0.295835	0.234748	0.0610877	0.0237907
Os03t0640100	1300	1399	0.463151	0.403179	0.0599726	0.00565538
Os04t0484900	1000	1099	0.360104	0.307724	0.0523795	0.0207868
Os11t0126900	1300	1399	0.33099	0.276986	0.0540038	0.0475301
Os02t0653000	200	299	0.355356	0.270146	0.0852101	0.0360367
Os07t0498400	2900	2999	0.402356	0.332536	0.06982	0.0406924
Os10t0553300	600	699	0.347475	0.27582	0.0716559	0.0261665
Os02t0611450	200	299	0.333694	0.271312	0.0623819	0.00554878
Os03t0777700	1800	1899	0.324106	0.247235	0.076871	0.0153125
Os12t0479900	1800	1899	0.436325	0.373927	0.0623981	0.0357766
Os07t0633100	600	699	0.292304	0.224328	0.0679762	0.0348898
Os10t0378300	300	399	0.300777	0.24529	0.0554876	0.0189135
Os04t0519700	2400	2499	0.489946	0.407591	0.082355	0.0368851
Os09t0511500	1100	1199	0.372924	0.289101	0.0838227	0.00640059
Os03t0731900	200	299	0.322597	0.263532	0.0590651	0.0215558
Os03t0731900	400	499	0.348538	0.293962	0.0545755	0.0175965
Os03t0731900	500	599	0.285512	0.226691	0.0588205	0.00461062
Os03t0731900	600	699	0.349436	0.268026	0.08141	0.00550108
Os03t0731900	700	799	0.368526	0.272039	0.0964867	0.0177436
Os03t0731900	1000	1099	0.345343	0.287692	0.0576504	0.019666
Os03t0731900	1100	1199	0.288902	0.222211	0.0666908	0.0378782
Os03t0731900	1600	1699	0.336198	0.268188	0.0680098	0.0186245
Os12t0239200	1200	1299	0.323517	0.269145	0.0543716	0.00939766
Os02t0146400	3700	3799	0.331833	0.2764	0.0554331	0.029783
Os11t0303500	200	299	0.413221	0.348872	0.0643487	0.0152821
Os04t0671900	500	599	0.455495	0.402064	0.0534305	0.00657523
Os01t0159200	300	399	0.299739	0.249538	0.0502016	0.00777661
Os01t0660300	300	399	0.365283	0.281786	0.083497	0.00723754
Os01t0660300	600	699	0.3494	0.253471	0.0959289	0.0269295
Os01t0660300	700	799	0.379446	0.28145	0.0979963	0.0135199
Os01t0660300	900	999	0.297875	0.215212	0.0826635	0.0273425
Os03t0393700	400	499	0.308598	0.242326	0.0662717	0.0489362
Os03t0393700	1100	1199	0.320925	0.264317	0.056608	0.00948905
Os07t0444000	1000	1099	0.298445	0.238367	0.0600784	0.0128193
Os07t0444000	4400	4499	0.295424	0.239081	0.0563434	0.0252037
Os07t0252400	100	199	0.404765	0.304213	0.100552	0.00339557
Os02t0824400	0	99	0.485914	0.409314	0.0765998	0.00931854
Os01t0227300	900	999	0.362168	0.310435	0.0517329	0.0337072
Os09t0524800	500	599	0.373129	0.3199	0.0532296	0.00670915
Os07t0257200	1400	1499	0.336203	0.274389	0.0618137	0.0145691
Os05t0557700	3800	3899	0.336335	0.25025	0.0860848	0.0127252
Os04t0229100	200	299	0.374783	0.305319	0.0694638	0.0133239
Os02t0198600	0	99	0.51959	0.436358	0.0832313	0.0388789
Os07t0572000	1000	1099	0.414339	0.330572	0.0837674	0.000241957
Os01t0563000	200	299	0.288095	0.224685	0.0634097	0.0137055
Os04t0539800	600	699	0.325777	0.257407	0.0683696	0.0365121
Os06t0622300	1800	1899	0.438248	0.382732	0.0555156	0.0176321
Os02t0102600	700	799	0.320704	0.266312	0.0543913	0.0335228
Os02t0759800	1800	1899	0.443764	0.390711	0.0530532	0.0248211
Os04t0547900	700	799	0.295484	0.24309	0.0523943	0.038301
Os04t0192350	200	299	0.351054	0.294777	0.0562767	0.0413505
Os02t0802700	900	999	0.391332	0.332128	0.0592042	0.0408178
Os04t0671700	400	499	0.329207	0.271804	0.0574024	0.034201
Os01t0875700	500	599	0.36591	0.27054	0.0953701	0.0061927
Os01t0875700	1000	1099	0.341821	0.261224	0.0805971	0.00475873
Os01t0360200	2000	2099	0.324412	0.268691	0.0557208	0.0071428
Os09t0538800	800	899	0.287191	0.229987	0.0572041	0.0467792
Os05t0462301	500	599	0.318176	0.255998	0.0621777	0.0397005
Os05t0107600	1100	1199	0.396185	0.339717	0.0564681	0.0139427
Os02t0329300	1400	1499	0.278084	0.226342	0.0517421	0.0204206
Os02t0329300	1500	1599	0.285395	0.223708	0.0616875	0.0406336
Os02t0678400	800	899	0.334201	0.274145	0.0600564	0.000769354
Os01t0195000	1700	1799	0.431195	0.372129	0.0590666	0.0363504
Os03t0607500	300	399	0.281614	0.23104	0.0505743	0.000267569
Os01t0330200	100	199	0.303258	0.252302	0.0509563	0.0175923
Os01t0507500	500	599	0.4109	0.34279	0.0681092	0.0259117
Os06t0695200	400	499	0.271062	0.210516	0.0605458	0.0472502
Os04t0550400	100	199	0.442044	0.3919	0.0501432	0.0120048
Os04t0550400	2500	2599	0.349393	0.292343	0.0570496	0.0260989
Os01t0970400	500	599	0.309526	0.246017	0.0635093	0.0128161
Os01t0511300	100	199	0.46749	0.401386	0.0661033	0.0307656
Os03t0280000	3600	3699	0.332591	0.277612	0.0549786	0.0181639
Os09t0492700	2000	2099	0.52003	0.447581	0.0724489	0.0273147
Os10t0363300	3100	3199	0.401437	0.343898	0.0575384	0.0481201
Os10t0363300	4600	4699	0.282363	0.216449	0.0659141	0.030436
Os03t0214000	700	799	0.36348	0.310894	0.0525857	0.0117284
Os05t0155601	800	899	0.384003	0.317707	0.0662961	0.00264964
Os10t0467800	400	499	0.352487	0.292288	0.0601988	0.0311355
Os08t0500800	400	499	0.366975	0.264937	0.102038	0.0484345
Os05t0528000	1600	1699	0.289224	0.221514	0.0677097	0.00838662
Os01t0108600	500	599	0.29686	0.185702	0.111158	0.0254477
Os09t0438400	300	399	0.499185	0.441653	0.0575312	0.0326113
Os03t0816100	0	99	0.40583	0.338917	0.0669133	0.0146754
Os06t0247800	1400	1499	0.264663	0.212285	0.0523774	0.0383213
Os07t0679700	900	999	0.403367	0.305254	0.0981125	0.0373909
Os02t0250300	1200	1299	0.440266	0.360977	0.0792892	0.0451662
Os08t0338000	1100	1199	0.365428	0.264717	0.100711	0.0114143
Os10t0575200	4400	4499	0.355702	0.278221	0.077481	0.0219042
Os10t0320100	1300	1399	0.283181	0.219537	0.0636442	0.0223312
Os06t0292400	400	499	0.360828	0.309683	0.0511451	0.0306483
Os04t0675300	800	899	0.321677	0.246173	0.0755042	0.0128956
Os07t0268800	0	99	0.320561	0.2346	0.0859614	0.00781503
Os09t0123200	2500	2599	0.380278	0.315736	0.0645423	0.0449925
Os03t0784800	700	799	0.283522	0.198358	0.085164	0.0311965
Os01t0585700	300	399	0.423828	0.325469	0.0983588	0.0305687
Os05t0179000	900	999	0.307186	0.252205	0.0549801	0.00100212
Os05t0179000	1100	1199	0.331889	0.258111	0.0737776	0.0132146
Os08t0282400	1200	1290	0.472878	0.389203	0.0836756	0.0181211
Os01t0857400	400	499	0.310494	0.243203	0.06729	0.0168861
Os01t0857400	500	599	0.392151	0.306041	0.0861094	0.00758969
Os01t0857400	1000	1099	0.292001	0.206048	0.0859523	0.000328422
Os01t0857400	1300	1399	0.366153	0.288623	0.0775299	0.0458316
Os01t0857400	1600	1699	0.342372	0.242587	0.099785	0.0334704
Os03t0326300	700	799	0.386734	0.30931	0.0774242	0.0219299
Os06t0691800	800	899	0.353671	0.269633	0.084038	0.0117764
Os06t0691800	1100	1199	0.348976	0.271542	0.0774344	0.0152513
Os06t0691800	1200	1299	0.397309	0.305551	0.0917587	0.0409928
Os06t0691800	1300	1399	0.338367	0.273258	0.0651088	0.0426891
Os02t0168800	500	599	0.343869	0.276634	0.067235	0.0490835
Os02t0734900	0	99	0.430801	0.36751	0.0632913	0.0151112
Os01t0172000	1300	1399	0.334025	0.281987	0.0520379	0.0361554
Os01t0172000	1400	1499	0.306111	0.232087	0.0740236	0.0429062
Os12t0288400	900	999	0.351711	0.297754	0.0539567	0.0194145
Os04t0319600	800	899	0.383589	0.324238	0.0593507	0.0455673
Os08t0101400	400	499	0.299006	0.244761	0.0542452	0.00298298
Os02t0793300	500	599	0.333578	0.276776	0.056802	0.0203922
Os11t0599200	900	999	0.286221	0.234447	0.0517735	0.0445607
Os11t0599200	1200	1299	0.25508	0.184759	0.0703213	0.0190464
Os07t0640200	600	699	0.381388	0.285997	0.0953903	0.0242291
Os03t0847900	800	899	0.408453	0.340219	0.0682338	0.00592357
Os09t0381600	100	199	0.328345	0.271422	0.0569229	0.0196879
Os08t0176800	300	399	0.393436	0.32115	0.072286	0.0431329
Os01t0928800	1300	1399	0.363365	0.304224	0.0591409	0.00656535
Os01t0928800	1600	1699	0.321544	0.264406	0.0571385	0.0127351
Os02t0736400	600	699	0.265151	0.213581	0.0515703	0.0340415
Os05t0399100	500	599	0.396261	0.301007	0.0952539	0.0455592
Os11t0629200	1000	1099	0.321538	0.266252	0.0552862	0.0142831
Os02t0759700	2200	2295	0.389454	0.333989	0.0554644	0.0226611
Os03t0835600	1400	1499	0.363022	0.290136	0.0728858	0.0333428
Os02t0139600	1600	1699	0.296072	0.244967	0.0511057	0.031751
Os03t0298400	900	999	0.424553	0.338848	0.0857048	0.0348281
Os03t0298400	1500	1577	0.340236	0.283862	0.056374	0.0162068
Os10t0205200	700	766	0.355607	0.300709	0.0548976	0.0487869
Os03t0854500	800	899	0.360043	0.309473	0.0505701	0.0493196
Os04t0359100	300	399	0.336737	0.280887	0.0558492	0.0445087
Os04t0359100	1000	1099	0.375569	0.324101	0.0514683	0.0150602
Os01t0958700	400	499	0.348037	0.2841	0.0639371	0.0125769
Os04t0629700	100	199	0.386798	0.332482	0.0543157	0.0130684
Os04t0385900	800	874	0.39144	0.327519	0.0639207	0.00287177
Os02t0529700	600	669	0.555421	0.346621	0.2088	0.0388565
Os02t0717500	500	599	0.361217	0.30612	0.0550964	0.00357209
Os02t0717500	700	799	0.340798	0.252306	0.0884929	0.00104057
Os07t0123700	400	499	0.373949	0.317719	0.0562298	0.0112571
Os07t0123700	2100	2199	0.360636	0.310513	0.0501222	0.0353655
Os10t0502400	0	99	0.368439	0.314744	0.0536954	0.0269283
Os10t0502400	200	299	0.337709	0.270438	0.067271	0.0250487
Os02t0826500	2000	2099	0.335924	0.280625	0.0552991	0.0496748
Os03t0411100	1400	1499	0.381289	0.314264	0.0670248	0.0389831
Os01t0355600	1600	1699	0.394937	0.344662	0.0502743	0.0111277
Os01t0355600	2200	2299	0.339278	0.272323	0.0669551	0.029129
Os07t0599900	400	499	0.303797	0.23122	0.0725764	0.0486554
Os02t0603800	400	499	0.307011	0.252415	0.0545965	0.0103746
Os02t0603800	900	999	0.261605	0.181774	0.0798314	0.038107
Os02t0603800	1000	1099	0.269384	0.210257	0.0591275	0.039924
Os02t0603800	1600	1699	0.288159	0.234192	0.0539668	0.0318487
Os02t0603800	1800	1899	0.326604	0.271165	0.0554397	0.0137361
Os02t0603800	2000	2099	0.298359	0.236647	0.0617123	0.03742
Os03t0731500	2000	2099	0.428543	0.376354	0.0521893	0.0411858
Os03t0731500	2100	2199	0.380388	0.325994	0.0543941	0.029349
Os03t0731500	2900	2999	0.410861	0.327742	0.083119	0.0493002
Os03t0821800	800	899	0.378808	0.299773	0.0790347	0.0461038
Os03t0737900	200	299	0.358394	0.307598	0.0507953	0.0289249
Os11t0507200	1200	1299	0.359418	0.298733	0.0606857	0.0268507
Os02t0755000	700	799	0.408867	0.333242	0.0756256	0.041144
Os01t0889000	2200	2268	0.413453	0.32931	0.084143	0.04841
Os03t0144300	1400	1499	0.371571	0.292152	0.079419	0.00465055
Os01t0974300	900	999	0.424208	0.36518	0.0590278	0.0165098
Os01t0558850	700	799	0.403471	0.321342	0.0821289	0.0125942
Os03t0703400	1700	1799	0.379861	0.329394	0.0504668	0.00129744
Os01t0740500	1000	1099	0.311503	0.236857	0.0746467	0.0242955
Os01t0740500	2100	2199	0.384107	0.253474	0.130633	0.00849944
Os02t0786000	2000	2099	0.343375	0.278708	0.0646678	0.00336247
Os02t0786000	2700	2799	0.29109	0.206085	0.0850055	0.0489042
Os02t0786000	3000	3099	0.322245	0.26133	0.0609152	0.0227122
Os05t0414700	200	299	0.311128	0.242694	0.068434	0.001505
Os04t0487200	2000	2099	0.304865	0.246025	0.0588399	0.00331283
Os02t0266800	100	199	0.318229	0.265719	0.0525103	0.0309557
Os08t0242900	500	599	0.348735	0.277472	0.0712625	0.0467015
Os04t0367400	1100	1199	0.379422	0.27853	0.100893	0.00150396
Os01t0950300	600	699	0.385892	0.334065	0.0518267	0.0200519
Os02t0184500	800	899	0.390119	0.326323	0.0637957	0.0276638
Os08t0288000	600	699	0.372202	0.283825	0.0883765	0.00167788
Os01t0629900	1700	1799	0.308799	0.250417	0.0583821	0.00561777
Os10t0500600	1000	1099	0.306569	0.255442	0.0511274	0.0383731
Os10t0500600	1100	1199	0.366434	0.295472	0.0709626	0.0118868
Os10t0335000	300	399	0.277029	0.218382	0.0586463	0.0420896
Os12t0538900	1800	1899	0.286631	0.225526	0.0611046	0.00218831
Os01t0945800	800	899	0.337831	0.276437	0.0613937	0.0143491
Os01t0945800	1300	1399	0.244206	0.168278	0.075928	0.0236174
Os01t0710000	1300	1399	0.351606	0.287728	0.0638776	0.00142033
Os02t0680600	400	499	0.325992	0.256131	0.0698605	0.0256039
Os06t0703500	200	299	0.383171	0.312219	0.0709525	0.0371303
Os08t0112600	600	699	0.405275	0.329792	0.0754835	0.0296884
Os03t0246800	1900	1999	0.322135	0.269641	0.0524932	0.00126591
Os04t0653400	400	499	0.352304	0.298966	0.0533375	0.0384585
Os06t0254700	800	899	0.341676	0.287888	0.0537879	0.0340366
Os09t0563250	1900	1999	0.402136	0.337324	0.0648112	0.00500756
Os05t0447500	1400	1499	0.375142	0.280201	0.0949413	0.0110896
Os11t0229400	2300	2399	0.338638	0.280091	0.0585466	0.032628
Os08t0206400	800	899	0.400938	0.323915	0.077023	0.0143984
Os01t0253100	1300	1399	0.343126	0.266559	0.0765673	0.0254224
Os01t0607200	1100	1199	0.336683	0.286173	0.0505094	0.026191
Os05t0141700	200	299	0.423054	0.361089	0.0619645	0.0146991
Os05t0141700	800	899	0.405696	0.343318	0.0623781	0.0142857
Os03t0281000	1900	1999	0.343856	0.258806	0.0850506	0.0112489
Os06t0160400	200	299	0.346737	0.289179	0.0575581	0.0321007
Os10t0512400	300	399	0.32051	0.240636	0.0798746	0.00907302
Os06t0671900	1700	1797	0.37075	0.307811	0.0629396	0.0349679
Os04t0483500	200	299	0.314886	0.245208	0.0696778	0.0245713
Os03t0107400	2500	2599	0.324312	0.271276	0.0530366	0.00245369
Os05t0245300	200	299	0.345675	0.260573	0.0851018	0.00352881
Os06t0215900	100	199	0.304939	0.198597	0.106342	0.0152661
Os06t0215900	800	899	0.29299	0.219704	0.0732867	0.0155868
Os03t0211800	1300	1399	0.288125	0.228585	0.0595398	0.0287143
Os03t0211800	1400	1499	0.343928	0.236989	0.106939	0.0328796
Os03t0861100	3400	3499	0.382317	0.29206	0.0902569	0.0402919
Os07t0142200	100	199	0.367917	0.294409	0.0735077	0.0100013
Os01t0834200	1600	1699	0.316995	0.239556	0.0774389	0.00648361
Os01t0834200	2000	2099	0.384005	0.318223	0.0657824	0.0278283
Os01t0834200	2100	2199	0.298019	0.24521	0.052809	0.0324593
Os01t0834200	2200	2299	0.336284	0.275708	0.0605764	0.0131441
Os01t0834200	2300	2399	0.285185	0.227731	0.0574545	0.0305439
Os12t0632800	1200	1299	0.326919	0.274786	0.0521331	0.0351823
Os06t0319600	2900	2999	0.297764	0.244332	0.0534319	0.0334424
Os06t0319600	3000	3099	0.38852	0.320496	0.0680234	0.0143259
Os03t0266800	800	899	0.381299	0.330958	0.0503414	0.0301707
Os02t0810300	300	399	0.379938	0.322888	0.0570496	0.0372103
Os08t0301500	2300	2399	0.297741	0.246039	0.0517017	0.0234758
Os03t0390700	700	799	0.300533	0.248637	0.0518963	0.0162292
Os03t0407000	500	599	0.309331	0.252084	0.0572471	0.0154845
Os12t0204600	1900	1999	0.295302	0.206621	0.0886813	0.0149034
Os07t0447800	1700	1799	0.38007	0.311337	0.0687329	0.00929707
Os08t0379200	400	499	0.35431	0.289743	0.0645669	0.0072326
Os04t0398600	500	599	0.315465	0.258246	0.0572184	0.0145783
Os03t0273200	1500	1599	0.322942	0.263325	0.0596172	0.0289499
Os10t0511400	1400	1499	0.341893	0.282214	0.0596787	0.0336861
Os10t0511400	1600	1699	0.358322	0.305232	0.0530898	0.0410908
Os08t0450800	2000	2099	0.41622	0.340882	0.0753388	0.0495091
Os07t0150100	2600	2699	0.3682	0.308036	0.060164	0.0173626
Os01t0138400	300	399	0.349906	0.28441	0.0654953	0.019416
Os03t0169100	100	199	0.292544	0.237141	0.0554034	0.00525379
Os12t0583900	500	599	0.344077	0.248291	0.0957852	0.0190282
Os12t0583900	600	699	0.349212	0.233546	0.115666	0.00578831
Os12t0583900	700	799	0.377565	0.322423	0.0551417	0.0384627
Os06t0194000	1500	1590	0.379186	0.29656	0.0826261	0.0448105
Os02t0617300	3200	3299	0.310049	0.241957	0.0680923	0.036026
Os06t0669600	800	899	0.366831	0.298686	0.0681455	0.0115569
Os03t0687000	100	199	0.355639	0.268224	0.0874147	0.027465
Os02t0224200	1400	1499	0.392946	0.326663	0.0662829	0.0182832
Os05t0350700	1300	1399	0.388305	0.332824	0.0554805	0.0200654
Os10t0127700	800	899	0.363358	0.280293	0.0830658	0.0320645
Os02t0806600	1300	1399	0.270308	0.210056	0.0602527	0.0170908
Os02t0806600	2800	2899	0.284106	0.193169	0.0909375	0.00827803
Os08t0434300	1400	1499	0.337998	0.278711	0.0592871	0.00350041
Os09t0360400	500	599	0.341163	0.27549	0.0656735	0.00366732
Os01t0127000	500	599	0.371181	0.297198	0.0739838	0.0440709
Os01t0127000	700	799	0.344351	0.247208	0.0971425	0.0310777
Os01t0127000	1400	1499	0.35954	0.281496	0.0780438	0.00856318
Os01t0127000	1700	1799	0.385676	0.318728	0.0669482	0.0102333
Os01t0777000	800	899	0.38594	0.301894	0.0840467	0.0175489
Os09t0533300	600	699	0.300017	0.231696	0.0683218	0.0171722
Os06t0305200	2000	2099	0.390176	0.302734	0.0874425	0.0260509
Os02t0200000	400	499	0.311272	0.251586	0.0596867	0.0488956
Os03t0655600	1000	1099	0.363903	0.304252	0.0596512	0.0480912
Os03t0655600	1300	1399	0.380272	0.32574	0.0545317	0.00492523
Os03t0655600	1400	1499	0.368136	0.311604	0.0565321	0.0426904
Os06t0584200	2000	2099	0.381727	0.330729	0.050998	0.00569159
Os02t0749500	2600	2699	0.3428	0.272432	0.0703677	0.0263723
Os06t0646400	3500	3599	0.443423	0.377498	0.0659255	0.0268466
Os07t0567300	800	899	0.280176	0.224847	0.0553284	0.047059
Os07t0567300	1000	1099	0.382986	0.319285	0.0637008	0.0261107
Os05t0561600	300	399	0.267102	0.216668	0.0504339	0.0430553
Os02t0162766	1000	1099	0.326581	0.271876	0.0547048	0.0225528
Os02t0162766	1200	1299	0.28098	0.211993	0.0689865	0.00092003
Os03t0274800	1100	1199	0.446931	0.355539	0.0913921	0.0470484
Os07t0429700	100	199	0.432266	0.319925	0.112342	0.0105515
Os07t0429700	300	399	0.351762	0.300925	0.0508371	0.00614861
Os07t0429700	500	599	0.5247	0.44748	0.0772201	0.00440135
Os06t0153200	1200	1299	0.3767	0.268634	0.108065	0.0270823
Os09t0543900	800	899	0.261554	0.201931	0.0596227	0.0027053
Os09t0543900	1000	1099	0.281635	0.207226	0.0744092	0.00157136
Os10t0392400	600	699	0.36277	0.309041	0.0537299	0.0280738
Os11t0433500	1200	1299	0.458571	0.403487	0.0550835	0.0338345
Os01t0816400	300	399	0.425658	0.354605	0.071053	0.00865989
Os01t0816400	1000	1099	0.387612	0.320484	0.0671288	0.0103096
Os04t0421900	1700	1799	0.342262	0.265132	0.07713	0.0114808
Os04t0421900	3400	3499	0.537709	0.45921	0.0784988	0.0341336
Os06t0729300	900	999	0.431556	0.357692	0.073864	0.019421
Os05t0335401	500	599	0.332987	0.280956	0.0520309	0.00366973
Os01t0840100	800	899	0.26611	0.204329	0.0617809	0.0256381
Os02t0664200	800	899	0.280957	0.226052	0.0549049	0.0246571
Os09t0408000	1100	1199	0.334596	0.28102	0.0535762	0.0213218
Os03t0268000	800	899	0.267348	0.216788	0.0505596	0.0260059
Os01t0871300	1500	1599	0.327767	0.2663	0.061467	0.0209
Os10t0346200	600	699	0.317963	0.251949	0.0660139	0.0331374
Os07t0438800	1500	1599	0.456115	0.397605	0.0585106	0.0380303
Os03t0683700	3300	3399	0.3842	0.318134	0.0660665	0.0262644
Os07t0648266	1100	1199	0.411165	0.33412	0.0770455	0.0171139
Os07t0648266	1400	1499	0.297773	0.224637	0.0731356	0.012162
Os03t0287800	800	899	0.374944	0.31743	0.0575138	0.0445042
Os03t0112700	200	299	0.343881	0.280461	0.0634204	0.0233326
Os12t0562400	2000	2099	0.372806	0.315856	0.0569504	0.0157682
Os05t0550800	100	199	0.402783	0.348322	0.0544612	0.0472338
Os03t0243300	300	399	0.580813	0.512921	0.0678922	0.017468
Os03t0672400	1200	1299	0.364427	0.281112	0.083315	0.0390177
Os03t0672400	1500	1599	0.325163	0.272234	0.0529295	0.0397355
Os05t0391200	600	699	0.342598	0.269633	0.0729653	0.0248889
Os03t0240700	100	199	0.408617	0.330924	0.0776928	0.0311415
Os08t0104700	1100	1199	0.381664	0.281873	0.0997913	0.023939
Os08t0104700	4200	4299	0.308819	0.247605	0.0612137	0.00681746
Os12t0567300	700	799	0.41193	0.347508	0.0644223	0.0207624
Os06t0105600	400	499	0.372953	0.288667	0.0842851	0.0380709
Os07t0409100	1200	1299	0.335977	0.263482	0.0724952	0.0115088
Os03t0189100	700	799	0.393428	0.320641	0.0727865	0.0395112
Os03t0224700	800	899	0.281701	0.216125	0.065576	0.0105751
Os10t0418300	700	799	0.44468	0.391845	0.0528355	0.0416803
Os12t0286600	1300	1399	0.395528	0.33362	0.061908	0.0187433
Os07t0168600	1600	1699	0.378395	0.324965	0.0534292	0.0197055
Os07t0161000	500	599	0.311979	0.2581	0.0538784	0.0153276
Os09t0307300	100	199	0.359408	0.30452	0.0548888	0.0467225
Os09t0307300	200	299	0.310286	0.250794	0.0594916	0.0487974
Os12t0120500	700	799	0.328594	0.276863	0.0517305	0.0193592
Os09t0518500	1000	1099	0.307192	0.255578	0.0516147	0.0286068
Os12t0560300	500	599	0.33821	0.272275	0.0659343	0.011085
Os06t0531200	700	799	0.324222	0.234505	0.0897168	0.00758649
Os07t0264100	0	99	0.359867	0.304407	0.0554608	0.00500843
Os05t0320800	0	99	0.485837	0.411195	0.0746419	0.0128007
Os02t0327700	500	599	0.366654	0.302284	0.0643698	0.0388144
Os02t0750600	200	299	0.29046	0.231303	0.0591573	0.0415101
Os12t0259800	0	99	0.223891	0.170792	0.0530984	0.0384744
Os12t0259800	300	399	0.223017	0.169596	0.0534218	0.0352342
Os12t0259800	500	599	0.236681	0.180427	0.0562543	0.0426464
Os12t0259800	1400	1499	0.244946	0.192015	0.0529315	0.0244063
Os02t0608400	1200	1299	0.295158	0.243721	0.0514376	0.0478894
Os04t0610700	2000	2099	0.358038	0.262166	0.0958724	0.00876642
Os11t0557900	500	599	0.38378	0.327165	0.0566144	0.0379797
Os07t0586500	3200	3299	0.406729	0.325301	0.0814276	0.031828
Os07t0586500	3300	3375	0.516731	0.444705	0.0720264	0.0257323
Os09t0413600	1000	1099	0.386982	0.327465	0.0595171	0.0213574
Os09t0413600	1800	1899	0.377608	0.308707	0.0689015	0.0393644
Os05t0585500	900	999	0.306702	0.250662	0.0560408	0.00940506
Os04t0348300	400	499	0.360046	0.300783	0.0592632	0.0102092
Os06t0563900	500	599	0.358299	0.286464	0.0718358	0.0315853
Os12t0498800	1000	1099	0.371413	0.306378	0.0650351	0.0169487
Os02t0502500	300	399	0.339385	0.280182	0.0592032	0.000524613
Os10t0473400	600	699	0.364069	0.287079	0.0769897	0.0418534
Os03t0167700	900	999	0.345279	0.264199	0.0810801	0.0036756
Os05t0592400	800	899	0.291614	0.237929	0.0536843	0.00861329
Os05t0592400	1900	1999	0.334415	0.277355	0.0570602	0.0430959
Os05t0592400	2100	2199	0.319814	0.24621	0.0736047	0.0310999
Os03t0823700	900	999	0.355367	0.289221	0.0661458	0.00244041
Os02t0282100	300	399	0.329571	0.277986	0.0515847	0.0439286
Os08t0470200	800	899	0.316098	0.224134	0.0919639	0.00394497
Os09t0422500	2000	2099	0.353487	0.299461	0.0540257	0.0312641
Os10t0378400	1000	1099	0.309913	0.252571	0.057342	0.0277871
Os10t0378400	1200	1299	0.346981	0.29237	0.0546104	0.0417807
Os02t0537900	900	999	0.304576	0.223396	0.08118	0.0259447
Os01t0960400	900	999	0.274508	0.219448	0.0550598	0.0340725
Os01t0960400	1900	1999	0.291733	0.231488	0.0602442	0.0140321
Os02t0710900	600	699	0.333692	0.282434	0.051258	0.0253171
Os08t0519800	1400	1499	0.390041	0.336379	0.0536615	0.00966895
Os01t0134500	900	999	0.29239	0.231337	0.0610533	0.0371198
Os03t0554900	800	899	0.292641	0.240868	0.051773	0.0325798
Os03t0554900	1000	1099	0.358409	0.296694	0.0617141	0.0476865
Os07t0515100	1500	1599	0.306022	0.245115	0.0609067	0.00937855
Os07t0515100	1900	1999	0.287844	0.228092	0.0597522	0.030247
Os06t0660200	100	199	0.546469	0.463433	0.0830359	0.00385497
Os07t0420700	1300	1399	0.371635	0.310339	0.0612966	0.00439361
Os06t0496000	1300	1399	0.340458	0.289861	0.0505964	0.0445172
Os08t0383700	500	599	0.371382	0.301818	0.0695633	0.0250063
Os04t0119400	1000	1099	0.310841	0.258742	0.0520992	0.00333413
Os03t0182400	1300	1399	0.315199	0.259202	0.0559971	0.029872
Os03t0182400	1500	1599	0.313972	0.245901	0.0680707	0.0210036
Os03t0182400	1600	1699	0.321727	0.26922	0.0525075	0.0196359
Os03t0182400	1800	1899	0.335267	0.248274	0.0869932	0.0077696
Os03t0182400	2800	2899	0.327662	0.266897	0.0607653	0.022996
Os10t0479800	400	499	0.358766	0.304021	0.0547449	0.0168922
Os05t0398100	100	199	0.316213	0.261949	0.0542639	0.0440255
Os01t0564300	400	499	0.348958	0.284527	0.0644317	0.0302928
Os07t0101800	500	599	0.416558	0.300505	0.116053	0.0106563
Os01t0673500	600	699	0.363882	0.310485	0.053397	0.0255337
Os01t0589500	200	299	0.384784	0.303728	0.0810559	0.0458298
Os09t0532000	100	199	0.385573	0.321298	0.0642751	0.0422491
Os09t0532000	600	699	0.362781	0.303854	0.0589269	0.0326654
Os01t0916200	800	899	0.320657	0.263408	0.0572493	0.0189831
Os01t0916200	900	999	0.34833	0.266091	0.0822398	0.0240331
Os01t0876800	300	399	0.343957	0.285157	0.0587997	0.026182
Os01t0876800	1000	1099	0.308412	0.24869	0.0597226	0.0286392
Os01t0125800	1800	1899	0.296169	0.240314	0.0558551	0.0161385
Os02t0608500	300	399	0.332925	0.27099	0.0619344	0.0165469
Os11t0531300	1400	1499	0.375792	0.29727	0.0785226	0.0256816
Os03t0235900	400	499	0.391649	0.317088	0.0745607	0.0135858
Os03t0235900	1600	1699	0.343744	0.259995	0.0837492	0.00762374
Os07t0232200	300	399	0.345816	0.276915	0.0689002	0.0381469
Os05t0150800	1000	1099	0.481156	0.419289	0.0618675	0.0359906
Os03t0338000	100	199	0.355533	0.287005	0.0685281	0.0159327
Os03t0338000	1100	1199	0.337579	0.244087	0.0934917	0.00398027
Os03t0338000	1200	1299	0.328154	0.271663	0.0564913	0.0373943
Os03t0338000	1500	1599	0.316343	0.257448	0.0588955	0.0441196
Os02t0319100	1600	1699	0.367337	0.313581	0.0537562	0.0340472
Os03t0647800	600	699	0.296402	0.245198	0.0512041	0.0423235
Os06t0472400	100	199	0.301496	0.24491	0.0565856	0.0190849
Os06t0472400	600	699	0.41965	0.33062	0.0890298	0.0174481
Os02t0589400	1000	1099	0.367136	0.302541	0.0645949	0.0362831
Os01t0348600	1300	1399	0.327723	0.268529	0.0591948	0.0135567
Os08t0546100	1700	1799	0.374172	0.272355	0.101817	0.0229399
Os06t0111800	2600	2699	0.266507	0.213002	0.0535052	0.0111046
Os03t0119500	5900	5999	0.32997	0.267994	0.0619768	0.0267307
Os02t0816900	2000	2099	0.357847	0.296703	0.0611443	0.0142918
Os02t0816900	2100	2199	0.283919	0.22915	0.0547688	0.0453497
Os02t0816900	2600	2699	0.403725	0.342039	0.0616861	0.0495464
Os06t0698674	1800	1899	0.287504	0.236053	0.0514512	0.00162461
Os08t0489300	300	399	0.402333	0.309787	0.0925462	0.000136068
Os12t0489200	400	499	0.320071	0.259837	0.0602332	0.0496993
Os04t0438500	1200	1299	0.432207	0.367849	0.064358	0.0217146
Os03t0801600	2200	2299	0.27211	0.210775	0.0613353	0.00591291
Os10t0468500	1600	1699	0.350307	0.300091	0.0502159	0.0108987
Os08t0439100	1600	1699	0.318874	0.228491	0.0903828	0.00557672
Os08t0439100	1700	1799	0.31014	0.258322	0.0518186	0.0348505
Os05t0101200	1300	1399	0.372225	0.300664	0.0715602	0.0164931
Os07t0683600	800	899	0.358702	0.302735	0.0559667	0.0341897
Os07t0683600	1400	1499	0.377439	0.292237	0.0852019	0.0257777
Os12t0115700	500	599	0.356993	0.278731	0.0782621	0.0385404
Os01t0923300	700	799	0.362092	0.311909	0.0501832	0.0315712
Os02t0205000	500	599	0.405155	0.32999	0.0751643	0.0189318
Os09t0466900	700	799	0.471695	0.359523	0.112172	0.0434929
Os11t0473200	300	399	0.373785	0.322785	0.051	0.0202671
Os02t0748800	1300	1399	0.3092	0.23072	0.0784798	0.0408823
Os02t0748800	1400	1499	0.38828	0.293492	0.094788	0.0222706
Os02t0573400	400	499	0.438074	0.38344	0.054634	0.000154704
Os02t0627100	0	99	0.396069	0.330901	0.0651672	0.0112529
Os07t0580900	200	299	0.358063	0.277851	0.0802121	0.00378729
Os07t0580900	400	499	0.33302	0.254633	0.0783871	0.00281209
Os07t0580900	800	899	0.299471	0.24012	0.0593508	0.0246362
Os06t0129900	1800	1899	0.413442	0.334637	0.0788052	0.0183003
Os01t0885200	1300	1399	0.351554	0.279182	0.0723716	0.0386918
Os12t0555100	100	199	0.350237	0.269553	0.0806843	0.0288828
Os06t0109500	100	199	0.329248	0.266781	0.0624671	0.0267797
Os03t0775200	900	999	0.337435	0.279738	0.0576974	0.00839244
Os05t0552800	300	399	0.339533	0.276186	0.0633479	0.0454927
Os03t0825700	1600	1699	0.285885	0.224519	0.0613662	0.0234458
Os01t0752200	100	199	0.241744	0.191065	0.0506788	0.0396348
Os05t0154700	700	799	0.29036	0.236365	0.053995	0.0381716
Os03t0270200	1600	1699	0.366734	0.311515	0.0552187	0.0147796
Os03t0427900	2900	2999	0.343488	0.28934	0.0541477	0.0165236
Os07t0570100	2000	2099	0.362519	0.295602	0.0669169	0.00133582
Os09t0525600	1500	1599	0.339619	0.286034	0.0535854	0.0192737
Os04t0447100	2200	2299	0.297037	0.228307	0.0687301	0.0484837
Os03t0820700	600	699	0.430596	0.364239	0.0663576	0.0224345
Os08t0524200	500	599	0.300252	0.203093	0.0971586	0.00765994
Os08t0524200	800	899	0.383366	0.308889	0.0744768	0.0415586
Os10t0488800	500	599	0.447466	0.391448	0.0560176	0.0362432
Os09t0372700	1300	1399	0.44813	0.335617	0.112512	0.0279176
Os07t0449100	300	399	0.296586	0.242018	0.0545679	0.0270478
Os03t0836500	200	299	0.423655	0.345959	0.0776961	0.0128346
Os09t0252700	0	99	0.294234	0.225302	0.0689312	0.0240801
Os03t0177000	400	499	0.340146	0.28034	0.0598067	0.0300632
Os11t0629500	1100	1199	0.36838	0.314983	0.0533969	0.0231381
Os09t0504400	300	399	0.269978	0.213229	0.0567485	0.0257011
Os08t0505200	600	699	0.350032	0.284944	0.0650881	0.0164508
Os08t0505200	1900	1999	0.359534	0.306974	0.0525594	0.0185469
Os08t0505200	2500	2599	0.341349	0.270448	0.0709008	0.0153066
Os01t0767000	500	599	0.382534	0.304586	0.077948	0.0448628
Os01t0767000	800	899	0.324249	0.272458	0.0517911	0.0259144
Os09t0439200	300	399	0.408139	0.344815	0.0633236	0.00642725
Os09t0439200	400	499	0.368973	0.300253	0.0687198	0.0196725
Os05t0414501	500	599	0.399239	0.343771	0.0554671	0.0397648
Os01t0835000	1900	1999	0.371111	0.302469	0.0686418	0.0292155
Os09t0548200	800	899	0.335719	0.259573	0.0761464	0.0479264
Os02t0787500	1000	1099	0.320482	0.254801	0.065681	0.0272148
Os08t0538300	1000	1099	0.341905	0.285407	0.0564987	0.0106073
Os06t0265000	700	799	0.315711	0.213345	0.102366	0.0465009
Os06t0226000	2500	2599	0.394342	0.317202	0.0771402	0.0116651
Os06t0607000	1100	1199	0.401101	0.328036	0.0730656	0.0442575
Os08t0386200	1300	1375	0.4105	0.328419	0.082081	0.0369357
Os02t0523300	2600	2699	0.380235	0.316079	0.064156	0.0261348
Os02t0265700	300	399	0.419822	0.357852	0.0619701	0.00171674
Os10t0413500	800	899	0.292632	0.227581	0.0650515	0.0168192
Os12t0631200	300	399	0.420476	0.359644	0.060832	0.0464321
Os08t0557800	100	199	0.413167	0.317221	0.0959453	0.0111718
Os08t0557800	400	499	0.393348	0.287556	0.105792	0.0283901
Os08t0557800	1600	1699	0.326741	0.260451	0.0662898	0.00219351
Os05t0240200	1500	1599	0.370088	0.311587	0.058501	0.0294209
Os10t0479700	600	699	0.301649	0.228525	0.0731235	0.0150955
Os01t0256400	500	599	0.332167	0.280658	0.0515094	0.00362125
Os06t0715600	400	499	0.345658	0.282974	0.0626845	0.0496482
Os09t0478600	700	799	0.369917	0.307094	0.0628232	0.0184271
Os02t0584200	300	399	0.32413	0.249893	0.0742375	0.021652
Os03t0300400	800	878	0.447238	0.326782	0.120455	0.0210275
Os06t0556000	800	899	0.298808	0.236042	0.0627662	0.0324363
Os01t0801600	1000	1099	0.43053	0.361198	0.0693316	0.0145364
Os08t0544500	1800	1899	0.410363	0.343601	0.0667622	0.0446566
Os08t0544500	3900	3999	0.269583	0.218728	0.0508554	0.0150496
Os03t0314100	1500	1599	0.366829	0.301033	0.0657957	0.0409754
Os03t0781700	500	599	0.271842	0.211196	0.0606463	0.00342966
Os10t0524400	1200	1299	0.325743	0.255912	0.0698309	0.00975414
Os02t0456800	1800	1899	0.350647	0.29599	0.0546575	0.044729
Os02t0456800	2500	2599	0.370556	0.29959	0.0709662	0.0374272
Os05t0414100	400	499	0.287892	0.231469	0.0564235	0.044827
Os07t0166700	1200	1299	0.375765	0.292831	0.0829337	0.0351202
Os03t0254800	400	499	0.329023	0.27281	0.0562136	0.0378422
Os03t0254800	1000	1099	0.328637	0.272742	0.0558951	0.00248861
Os05t0210600	1000	1099	0.383984	0.283812	0.100172	0.0106085
Os04t0517400	100	199	0.388769	0.319277	0.0694915	0.019505
Os06t0527100	1800	1899	0.353189	0.296309	0.0568806	0.0130163
Os01t0664500	700	799	0.473936	0.416227	0.057709	0.0325558
Os11t0682300	1600	1699	0.310294	0.259291	0.051003	0.0176929
Os10t0431900	500	599	0.373987	0.311246	0.0627409	0.00927081
Os04t0439900	1200	1299	0.372465	0.314329	0.0581362	0.0323955
Os06t0607200	200	299	0.346657	0.268668	0.0779896	0.00526749
Os05t0381700	900	999	0.349781	0.262712	0.0870689	0.00684463
Os05t0381700	1700	1799	0.287161	0.231669	0.0554928	0.0347194
Os05t0381700	2700	2799	0.381021	0.317898	0.0631227	0.0100929
Os03t0356638	500	599	0.353907	0.302563	0.0513445	0.0212381
Os03t0356638	700	799	0.389103	0.328315	0.0607878	0.0146836
Os03t0225900	300	399	0.350763	0.236084	0.114679	0.0454403
Os03t0225900	500	599	0.341786	0.254971	0.0868146	0.048506
Os03t0605300	1200	1299	0.403887	0.343361	0.0605253	0.0452266
Os03t0605300	1600	1699	0.308732	0.247168	0.0615639	0.0430461
Os09t0497600	200	299	0.404589	0.308533	0.0960551	0.00252619
Os02t0204700	100	199	0.37772	0.293508	0.0842124	0.00478692
Os01t0949300	500	599	0.302403	0.245307	0.0570964	0.0497461
Os03t0772300	1600	1699	0.391062	0.334595	0.0564661	0.0306453
Os01t0772600	1800	1899	0.35067	0.282282	0.0683882	0.0361361
Os09t0525900	500	599	0.260585	0.20962	0.0509645	0.0171292
Os09t0525900	1100	1199	0.355209	0.276023	0.0791863	0.0284153
Os08t0498400	200	299	0.392855	0.326751	0.0661038	0.0134649
Os06t0661700	700	799	0.416948	0.355988	0.0609603	0.0383705
Os01t0625200	300	399	0.348046	0.294889	0.0531571	0.00523048
Os07t0250300	100	199	0.386904	0.317636	0.0692683	0.046783
Os08t0544900	1400	1499	0.288261	0.228405	0.0598561	0.0277666
Os07t0551300	300	399	0.281953	0.216518	0.0654344	0.02123
Os07t0551300	400	499	0.310527	0.25669	0.0538364	0.0307492
Os07t0522500	900	999	0.299376	0.220544	0.0788321	0.00469463
Os07t0522500	1400	1499	0.301503	0.22456	0.076943	0.0386953
Os07t0522500	1800	1899	0.297577	0.234037	0.0635406	0.0117686
Os07t0522500	2100	2199	0.331754	0.257763	0.0739915	0.0140808
Os07t0522500	3200	3299	0.289622	0.211672	0.0779495	0.0130661
Os07t0522500	4000	4099	0.27684	0.192053	0.0847872	0.00735607
Os01t0229200	100	199	0.49531	0.442364	0.0529467	0.00152809
Os01t0229200	900	999	0.4178	0.36547	0.0523302	0.038363
Os01t0822200	1000	1099	0.331089	0.272509	0.0585801	0.0253559
Os03t0265700	1300	1399	0.278111	0.219564	0.0585468	0.0404293
Os03t0265700	2000	2099	0.338704	0.27837	0.0603333	0.0366708
Os03t0265700	2200	2299	0.26637	0.198276	0.0680944	0.0329867
Os03t0423850	600	699	0.536275	0.444472	0.0918021	0.0359937
Os07t0582400	1900	1961	0.276519	0.201198	0.0753212	0.00728395
Os06t0229200	2200	2299	0.304796	0.254419	0.0503771	0.0382225
Os03t0792800	100	199	0.410476	0.344967	0.0655093	0.0460534
Os06t0695300	0	99	0.451099	0.388288	0.0628113	0.0380574
Os10t0455900	1100	1199	0.346435	0.281879	0.0645558	0.0285212
Os01t0923600	900	999	0.412236	0.344611	0.0676256	0.00682033
Os01t0923600	1300	1399	0.381891	0.303957	0.0779339	0.00698507
Os06t0193400	700	799	0.262232	0.212016	0.0502158	0.0169332
Os01t0709400	500	599	0.395028	0.340799	0.0542285	0.0357433
Os01t0709400	700	799	0.312724	0.25474	0.0579842	0.0163689
Os05t0140100	3200	3299	0.325691	0.248737	0.0769544	0.00750609
Os05t0140100	3400	3499	0.405402	0.347654	0.0577482	0.023897
Os04t0549600	1200	1299	0.318777	0.229877	0.0888995	0.02376
Os03t0366200	2200	2299	0.299775	0.241686	0.0580894	0.0412619
Os03t0366200	2300	2399	0.358299	0.289121	0.0691782	0.0440287
Os02t0830900	400	499	0.411765	0.310275	0.10149	0.0097907
Os02t0722700	700	799	0.349256	0.28481	0.0644458	0.0114338
Os12t0277400	200	299	0.357426	0.29348	0.063946	0.0431233
Os06t0245700	1900	1999	0.314842	0.250706	0.0641367	0.0476935
Os08t0398000	2400	2499	0.304818	0.230664	0.0741547	0.0110808
Os03t0278200	900	999	0.319168	0.259906	0.059262	0.0222437
Os03t0278200	2000	2099	0.328684	0.261747	0.0669368	0.0461903
Os07t0174400	100	199	0.278629	0.194207	0.0844221	0.0248265
Os01t0886900	1200	1299	0.334486	0.275063	0.0594224	0.0407528
Os11t0481200	1800	1899	0.485783	0.422055	0.0637282	0.00454283
Os12t0580400	1100	1199	0.358115	0.30596	0.0521554	0.042878
Os03t0837100	3300	3399	0.26399	0.211789	0.0522017	0.0394553
Os03t0837100	3600	3699	0.366325	0.309059	0.0572664	0.0433451
Os06t0665100	100	199	0.389351	0.337415	0.0519368	0.0413258
Os04t0507500	500	599	0.248664	0.198021	0.0506429	0.0241809
Os01t0802850	1000	1099	0.303771	0.244967	0.0588043	0.0359653
Os07t0578200	400	499	0.317839	0.256348	0.0614906	0.0363927
Os07t0578200	1400	1499	0.341733	0.27637	0.0653629	0.01864
Os06t0323100	700	799	0.354589	0.271576	0.0830132	0.028763
Os01t0699500	100	199	0.360526	0.290322	0.0702038	0.011128
Os01t0585600	1100	1199	0.331145	0.273421	0.0577238	0.0272738
Os02t0448400	1400	1499	0.263435	0.200302	0.0631328	0.0441422
Os03t0281600	1300	1399	0.325613	0.250788	0.0748251	0.0403297
Os03t0281600	1600	1699	0.369762	0.282457	0.0873051	0.0379416
Os04t0568900	600	699	0.303723	0.234286	0.0694373	0.0115904
Os08t0453700	3000	3060	0.37982	0.292921	0.0868988	0.0293933
Os02t0696700	100	199	0.345828	0.286417	0.0594107	0.00674597
Os02t0696700	300	399	0.366089	0.302048	0.0640411	0.00697965
Os02t0696700	1700	1799	0.362735	0.310718	0.0520164	0.0121478
Os02t0614100	700	799	0.300182	0.237977	0.062205	0.00028759
Os02t0614100	1300	1399	0.445267	0.363326	0.0819411	0.0122148
Os03t0808600	800	899	0.348802	0.287201	0.0616009	0.00584116
Os03t0721200	2600	2699	0.286762	0.222064	0.0646971	0.00494871
Os06t0728500	1400	1499	0.315858	0.256067	0.0597911	0.017641
Os01t0559900	500	599	0.290813	0.225205	0.0656076	0.000959014
Os03t0659900	1100	1199	0.291417	0.235015	0.0564014	0.00898637
Os04t0691500	3000	3099	0.323358	0.264354	0.0590033	0.0237885
Os01t0919500	300	399	0.306257	0.244034	0.0622234	0.0177439
Os02t0738900	1800	1899	0.331889	0.274761	0.0571273	0.000494222
Os02t0738900	2900	2999	0.363134	0.287912	0.0752222	0.0257367
Os03t0408300	0	99	0.489385	0.367131	0.122254	0.0103768
Os11t0587600	300	399	0.410354	0.334735	0.0756192	0.03776
Os11t0587600	600	699	0.393494	0.306156	0.0873378	0.0170992
Os11t0587600	1800	1899	0.320964	0.251289	0.0696747	0.01051
Os11t0587600	3200	3299	0.285153	0.227154	0.0579993	0.013318
Os11t0587600	3300	3399	0.268941	0.216705	0.0522359	0.0160098
Os04t0524600	400	499	0.364725	0.286042	0.078683	0.0088184
Os04t0524600	800	899	0.318695	0.236267	0.0824274	0.00906318
Os04t0524600	900	999	0.268414	0.199128	0.0692855	0.00556532
Os04t0524600	1000	1099	0.268632	0.196162	0.07247	0.0186035
Os04t0524600	1300	1399	0.319119	0.254306	0.0648135	0.0107251
Os02t0690700	700	799	0.287132	0.219166	0.0679661	0.0108849
Os01t0936100	1200	1299	0.361455	0.304504	0.0569514	0.0492797
Os02t0591900	2300	2399	0.385925	0.313167	0.0727589	0.0449577
Os06t0545900	900	999	0.418902	0.352531	0.0663712	0.0318554
Os01t0744300	1300	1399	0.365973	0.290728	0.0752444	0.012864
Os01t0744300	1900	1999	0.418022	0.332668	0.0853545	0.00306694
Os03t0128200	700	799	0.31467	0.257	0.0576706	0.0278208
Os03t0753500	800	899	0.40146	0.349931	0.0515296	0.00645501
Os03t0753500	1500	1599	0.506089	0.45325	0.0528392	0.0371708
Os02t0708400	300	399	0.384501	0.318003	0.066498	0.0405117
Os01t0747400	1200	1299	0.440353	0.37152	0.0688331	0.0376606
Os02t0529400	1700	1799	0.383993	0.329182	0.0548115	0.035453
Os08t0398700	200	299	0.354515	0.2883	0.0662143	0.0282227
Os05t0500200	900	999	0.431567	0.369319	0.0622488	0.0111971
Os02t0557200	2700	2799	0.370324	0.309355	0.0609691	0.0354267
Os09t0520200	400	499	0.366058	0.3022	0.0638585	0.0445176
Os09t0439600	1400	1499	0.354538	0.293757	0.0607806	0.0123086
Os05t0546800	900	999	0.386035	0.309637	0.0763982	0.0373047
Os03t0259100	300	399	0.307383	0.257251	0.0501324	0.0475406
Os03t0259100	500	599	0.384454	0.312383	0.0720708	0.0435675
Os07t0645100	0	99	0.386514	0.294029	0.0924856	0.0458493
Os05t0373300	1800	1899	0.36526	0.306008	0.0592515	0.0350711
Os08t0282000	100	199	0.472611	0.396509	0.0761018	0.00580954
Os02t0105100	2800	2899	0.405949	0.343131	0.0628176	0.0329493
Os02t0105100	3400	3499	0.359895	0.291663	0.0682317	0.0152995
Os06t0300800	1800	1899	0.344697	0.293687	0.0510093	0.0164387
Os06t0300800	1900	1999	0.291894	0.240812	0.0510819	0.0165976
Os10t0497000	2500	2599	0.393889	0.3351	0.0587886	0.0129615
Os01t0146101	0	99	0.444959	0.37786	0.0670989	0.0177026
Os04t0615100	700	799	0.397247	0.341296	0.0559504	0.00144618
Os03t0788300	2600	2699	0.38482	0.303138	0.081682	0.0164068
Os05t0378900	500	599	0.394151	0.342433	0.0517181	0.0275232
Os01t0918200	200	299	0.382144	0.321008	0.0611358	0.0445276
Os03t0288300	1500	1599	0.365496	0.308034	0.0574613	0.0146603
Os03t0765200	300	399	0.339665	0.280292	0.0593736	0.0266676
Os02t0123600	500	599	0.30052	0.246414	0.0541069	0.0455045
Os10t0160000	400	499	0.298049	0.234329	0.0637206	0.0440704
Os07t0608300	800	899	0.348108	0.290807	0.0573006	0.00137803
Os01t0106900	400	499	0.310523	0.212452	0.0980711	0.00185312
Os01t0106900	500	599	0.347328	0.230007	0.117321	0.000660859
Os01t0106900	800	899	0.302856	0.198845	0.104012	0.030579
Os01t0106900	1100	1199	0.326362	0.266209	0.0601531	0.022167
Os03t0769400	800	899	0.400662	0.340296	0.0603663	0.0452298
Os02t0828566	300	399	0.458695	0.407981	0.0507147	0.0384487
Os03t0733800	1300	1399	0.427461	0.352836	0.0746248	0.000204721
Os02t0745700	1000	1099	0.323856	0.242309	0.0815469	0.018573
Os06t0498400	2900	2999	0.339345	0.271048	0.0682963	0.0251116
Os06t0498400	3300	3399	0.351258	0.285944	0.0653135	0.0187234
Os01t0830700	1800	1899	0.396053	0.306458	0.0895943	0.0303085
Os09t0498800	1200	1299	0.296322	0.232439	0.0638831	0.00253991
Os01t0588900	900	999	0.364334	0.303314	0.0610201	0.0357992
Os01t0588900	1000	1099	0.379267	0.315154	0.064113	0.0442813
Os06t0136500	2800	2899	0.415298	0.327588	0.08771	0.0340209
Os07t0158500	800	899	0.343848	0.250289	0.0935591	0.0062298
Os07t0158500	1100	1199	0.404089	0.291311	0.112778	0.0030713
Os04t0643100	1300	1399	0.453394	0.375737	0.0776569	0.0337312
Os10t0470700	1600	1699	0.34014	0.282665	0.0574753	0.0381316
Os10t0470700	1700	1799	0.351932	0.279673	0.0722596	0.01484
Os01t0179200	500	599	0.334119	0.251425	0.0826939	0.00279553
Os01t0179200	600	699	0.349677	0.295495	0.0541812	0.026669
Os09t0535900	900	999	0.295762	0.242183	0.0535798	0.0117733
Os02t0150900	1300	1399	0.421831	0.348145	0.0736868	0.0139127
Os07t0163800	300	399	0.337253	0.286241	0.0510119	0.0424589
Os03t0841800	200	299	0.339161	0.283271	0.0558903	0.01742
Os11t0106200	800	899	0.458127	0.399967	0.0581599	0.0404822
Os03t0583900	3600	3699	0.276518	0.224107	0.0524117	0.0216489
Os10t0393100	200	299	0.35089	0.257631	0.0932595	0.00525343
Os09t0133600	800	899	0.343734	0.264631	0.0791027	0.045064
Os09t0133600	900	999	0.255529	0.193325	0.0622036	0.0299956
Os01t0148000	400	499	0.368329	0.308127	0.0602022	0.026793
Os08t0110400	1500	1599	0.39467	0.327537	0.0671334	0.0424344
Os11t0256000	300	399	0.379043	0.289476	0.0895668	0.00608937
Os02t0326600	2900	2999	0.36026	0.30005	0.0602105	0.0227546
Os01t0786900	1000	1099	0.35106	0.281508	0.0695522	0.0399015
Os01t0203000	800	899	0.410736	0.35997	0.0507656	0.00230989
Os04t0442000	600	699	0.312842	0.23381	0.0790318	0.0120328
Os04t0563801	1400	1499	0.424264	0.353146	0.071118	0.0472376
Os11t0207000	3700	3799	0.302113	0.244625	0.0574881	0.00495791
Os09t0344800	1400	1499	0.298341	0.246939	0.0514025	0.0160139
Os04t0606800	700	799	0.311175	0.243566	0.0676088	0.000287595
Os06t0232100	100	199	0.34739	0.291016	0.0563748	0.0464306
Os04t0388500	1800	1899	0.346088	0.294113	0.0519748	0.032972
Os03t0626600	900	999	0.311212	0.232979	0.0782338	0.0240605
Os03t0181100	200	299	0.242985	0.186874	0.0561107	0.0157014
Os08t0564800	2400	2499	0.328441	0.266764	0.0616776	0.0101245
Os08t0564800	3300	3399	0.331257	0.262266	0.0689903	0.00999037
Os02t0775400	2200	2299	0.290425	0.208024	0.082401	0.0495167
Os02t0184200	100	199	0.465206	0.393647	0.0715598	0.0184769
Os02t0184200	700	799	0.33439	0.214794	0.119596	0.0102137
Os02t0690200	200	299	0.269751	0.217724	0.0520268	0.0144203
Os05t0517500	700	799	0.366707	0.307337	0.05937	0.019474
Os02t0195500	900	999	0.383233	0.314041	0.0691918	0.0412593
Os02t0195500	1900	1999	0.331428	0.274738	0.0566896	0.0447168
Os02t0770600	100	199	0.346369	0.288321	0.0580485	0.0351796
Os09t0248300	500	599	0.341175	0.276284	0.0648912	0.0129153
Os09t0251800	200	299	0.302973	0.230006	0.0729671	0.0317934
Os11t0159000	1700	1799	0.366462	0.309958	0.0565037	0.0163095
Os10t0400900	200	299	0.304743	0.248108	0.0566356	0.0385537
Os03t0429800	1000	1099	0.358238	0.272816	0.0854218	0.0440641
Os01t0860300	400	499	0.34304	0.291253	0.0517872	0.0401006
Os10t0184200	300	399	0.341613	0.279644	0.0619688	0.0323887
Os10t0184200	400	499	0.314907	0.249013	0.0658935	0.0179572
Os10t0184200	500	599	0.353475	0.284534	0.0689415	0.0117949
Os11t0523800	2100	2199	0.276828	0.224313	0.0525152	0.00945812
Os09t0419200	300	399	0.300037	0.21604	0.0839964	0.00291515
Os09t0419200	800	899	0.305566	0.253416	0.0521507	0.0201592
Os09t0419200	1000	1099	0.363022	0.295059	0.0679637	0.00363934
Os06t0139000	1300	1399	0.397875	0.318919	0.0789556	0.0319148
Os08t0318500	2800	2899	0.316073	0.257522	0.0585508	0.0341443
Os07t0592600	500	599	0.336708	0.280066	0.056642	0.0381542
Os07t0592600	1900	1999	0.348051	0.274547	0.073504	0.00852908
Os07t0592600	2000	2099	0.327066	0.219282	0.107785	0.0126795
Os07t0251200	100	199	0.525388	0.469916	0.0554726	0.00336362
Os02t0219900	200	299	0.41053	0.359304	0.0512256	0.0296836
Os11t0266500	3100	3199	0.385023	0.32427	0.060753	0.0318091
Os12t0131150	0	99	0.30154	0.236295	0.0652455	0.036221
Os01t0860800	3900	3999	0.632114	0.551853	0.0802619	0.0032074
Os06t0699400	600	699	0.337342	0.284532	0.0528102	0.0246386
Os09t0444200	1900	1999	0.44915	0.370395	0.0787548	0.0477863
Os12t0102400	2700	2799	0.27857	0.221918	0.0566525	0.0314018
Os05t0312000	800	899	0.383458	0.300112	0.0833464	0.0256768
Os05t0312000	1600	1699	0.385162	0.326465	0.058697	0.0242247
Os04t0117900	1000	1099	0.400591	0.313736	0.0868544	0.00203469
Os04t0117900	1100	1199	0.356029	0.275636	0.0803928	0.00151569
Os08t0537800	900	999	0.290755	0.239735	0.0510203	0.047234
Os08t0537800	1000	1099	0.342359	0.27598	0.0663785	0.0242665
Os01t0589300	600	699	0.419764	0.349447	0.070317	0.0405793
Os08t0431300	200	299	0.33288	0.268503	0.0643766	0.0436202
Os08t0431300	300	399	0.282884	0.223367	0.0595178	0.039834
Os02t0598300	400	499	0.322008	0.25758	0.0644285	0.0469677
Os06t0726400	2600	2699	0.389221	0.327827	0.0613938	0.0295978
Os02t0220700	200	299	0.451359	0.397724	0.053635	0.0437973
Os03t0143300	300	399	0.342361	0.290527	0.0518333	0.0484297
Os06t0712300	600	699	0.277116	0.223906	0.0532104	0.0361376
Os06t0712300	900	999	0.265352	0.214715	0.0506372	0.0142549
Os04t0421800	300	399	0.333425	0.268347	0.0650779	0.00244191
Os03t0158200	300	399	0.410944	0.344655	0.0662899	0.0231406
Os02t0122000	100	199	0.394602	0.342482	0.0521199	0.0443916
Os08t0189900	400	499	0.28114	0.228677	0.0524635	0.026873
Os08t0189900	600	699	0.334213	0.275171	0.0590418	0.0375498
Os01t0802100	300	399	0.30355	0.219934	0.0836157	0.00320025
Os01t0802100	400	499	0.333497	0.222254	0.111244	0.0135985
Os05t0540000	500	599	0.464119	0.376785	0.0873335	4.13572e-05
Os07t0147900	800	899	0.288881	0.201824	0.0870563	0.0364169
Os01t0583100	900	999	0.396033	0.315615	0.0804182	0.035511
Os04t0252200	2700	2799	0.321639	0.241815	0.0798237	0.0348573
Os04t0252200	2800	2899	0.328492	0.25408	0.0744116	0.000914147
Os02t0688900	1000	1099	0.369834	0.290914	0.0789207	0.00473657
Os05t0100600	1300	1399	0.295367	0.244613	0.0507542	0.00670109
Os11t0283500	1100	1199	0.304696	0.210957	0.0937388	0.00821948
Os11t0283500	1400	1499	0.323239	0.233765	0.0894736	0.032326
Os01t0717700	400	499	0.388583	0.298479	0.0901047	0.0325968
Os01t0717700	800	899	0.312563	0.249587	0.0629763	0.0197357
Os01t0717700	1200	1299	0.287147	0.219071	0.0680755	0.0290887
Os08t0346400	800	899	0.391439	0.338661	0.0527775	0.0131879
Os12t0555000	300	399	0.27348	0.176098	0.0973817	0.00857812
Os12t0555000	500	599	0.366418	0.260754	0.105664	0.0441153
Os08t0249400	0	99	0.354453	0.303195	0.0512581	0.027329
Os01t0654100	700	799	0.342008	0.285594	0.0564136	0.00669237
Os01t0383700	800	899	0.348815	0.27644	0.0723748	0.00113204
Os01t0383700	1000	1099	0.304193	0.24959	0.0546029	0.0287137
Os01t0383700	3400	3499	0.351032	0.286293	0.0647387	0.032511
Os03t0103200	400	499	0.524552	0.420863	0.10369	0.00270554
Os03t0151900	400	499	0.338135	0.277807	0.0603283	0.0363673
Os01t0842500	300	399	0.306137	0.240676	0.065461	0.0291907
Os06t0203600	1300	1399	0.320298	0.266449	0.0538487	0.0205946
Os07t0454700	400	499	0.317362	0.252162	0.0652004	0.0247809
Os01t0624000	1000	1099	0.301304	0.238411	0.0628931	0.0088744
Os01t0624000	1400	1499	0.324863	0.272447	0.0524163	0.0172378
Os01t0624000	1700	1799	0.411994	0.336113	0.0758816	0.0313973
Os01t0624000	1800	1899	0.326542	0.276151	0.050391	0.0362867
Os12t0586600	2000	2099	0.308278	0.251081	0.0571973	0.0075873
Os12t0586600	2400	2499	0.326852	0.271814	0.0550382	0.0468937
Os12t0278700	700	799	0.370072	0.306428	0.0636435	0.0353047
Os09t0401600	0	99	0.419147	0.314123	0.105024	0.0398725
Os01t0572300	200	299	0.352434	0.296617	0.0558166	0.0211118
Os12t0258200	1000	1099	0.375692	0.321643	0.0540489	0.0471658
Os07t0584500	1300	1399	0.262665	0.203798	0.0588675	0.015286
Os01t0610500	700	799	0.273489	0.217315	0.0561737	0.00940186
Os04t0337000	4200	4299	0.43023	0.357562	0.0726679	0.0423945
Os02t0700600	400	499	0.342072	0.285342	0.05673	0.0389115
Os03t0344700	800	899	0.352077	0.279735	0.0723411	0.033955
Os03t0344700	2800	2898	0.356381	0.301611	0.0547701	0.0204788
Os11t0157300	400	499	0.410598	0.341418	0.0691795	0.0209267
Os03t0101100	100	199	0.356539	0.276021	0.080518	0.0276105
Os03t0101100	600	699	0.307534	0.238323	0.0692104	0.0351411
Os04t0663100	600	699	0.385003	0.316455	0.0685483	0.0357979
Os08t0180100	1000	1099	0.345758	0.285581	0.0601773	0.0486386
Os08t0180100	1100	1199	0.329549	0.269361	0.060188	0.0367968
Os08t0180100	1700	1799	0.324712	0.27262	0.0520928	0.0297797
Os02t0471500	200	299	0.277717	0.216372	0.0613454	0.0271428
Os03t0821100	1600	1699	0.279938	0.226527	0.0534102	0.0285711
Os06t0494000	100	199	0.29653	0.227432	0.0690983	0.00786287
Os01t0155500	1200	1299	0.370397	0.283972	0.0864252	0.0410579
Os05t0468700	800	899	0.422307	0.34345	0.0788579	0.0159867
Os05t0468700	1400	1499	0.39331	0.290179	0.103131	0.00768547
Os04t0618500	1000	1099	0.383213	0.329712	0.0535013	0.0110478
Os05t0550700	700	799	0.351958	0.291337	0.0606217	0.0111989
Os02t0726400	1200	1299	0.446329	0.386379	0.0599504	0.0391568
Os07t0566200	0	99	0.319557	0.264228	0.0553291	0.00938154
Os02t0208600	2600	2699	0.318461	0.259553	0.0589084	0.00719246
Os02t0208600	2700	2799	0.380414	0.329344	0.0510702	0.0225143
Os03t0192800	600	699	0.362657	0.297845	0.064812	0.0411037
Os03t0114300	700	799	0.344792	0.279196	0.0655962	0.0356268
Os02t0639000	1600	1699	0.352822	0.283164	0.0696581	0.0379915
Os05t0511000	900	999	0.367964	0.280235	0.0877287	0.00522143
Os02t0127000	500	599	0.294792	0.23895	0.0558423	0.0499162
Os12t0516300	800	899	0.277466	0.206234	0.0712319	0.0425362
Os05t0123100	200	299	0.418174	0.334253	0.0839214	0.0382748
Os05t0123100	1100	1199	0.344121	0.268232	0.0758892	0.0233057
Os05t0123100	1200	1299	0.299877	0.201572	0.0983053	0.0141732
Os01t0872700	1300	1399	0.35285	0.295172	0.0576783	0.0490481
Os02t0504900	900	999	0.390815	0.32735	0.0634648	0.0299281
Os02t0504900	1000	1099	0.297611	0.202312	0.0952992	0.0153676
Os03t0744650	1300	1399	0.3134	0.239192	0.0742075	0.00441311
Os01t0218032	2600	2699	0.313516	0.259444	0.0540719	0.00315901
Os03t0149800	100	199	0.362465	0.281058	0.0814066	0.0159212
Os06t0681700	700	799	0.389406	0.306593	0.0828128	0.00621547
Os10t0422075	2500	2599	0.321181	0.249687	0.0714941	0.0491499
Os05t0278500	100	199	0.316252	0.226777	0.0894749	0.0184223
Os05t0278500	600	699	0.246708	0.184054	0.0626542	0.0153889
Os05t0278500	1100	1199	0.267947	0.20338	0.0645667	0.0271501
Os06t0584400	300	399	0.362471	0.286399	0.0760725	0.0203775
Os06t0584400	500	599	0.309144	0.238245	0.070899	0.0105547
Os04t0558400	600	699	0.310357	0.258874	0.0514823	0.0337415
Os09t0505700	0	99	0.564131	0.501686	0.0624455	0.022297
Os01t0841700	200	299	0.32097	0.245205	0.0757657	0.00359059
Os05t0439400	500	599	0.406488	0.351186	0.0553024	0.0387527
Os03t0198600	1000	1099	0.322983	0.254666	0.0683168	0.00831319
Os03t0145102	900	999	0.40037	0.341021	0.0593483	0.0324439
Os08t0154300	200	299	0.407044	0.355205	0.0518381	0.0394721
Os08t0154300	700	799	0.341907	0.288394	0.0535137	0.0089908
Os08t0154300	800	899	0.355063	0.289561	0.0655025	0.0291708
Os06t0268700	1700	1799	0.379763	0.291219	0.0885442	0.0321586
Os03t0405000	300	399	0.341584	0.284866	0.0567187	0.0491848
Os02t0118200	1200	1299	0.294658	0.242357	0.0523005	0.0112072
Os11t0183800	1800	1899	0.283929	0.208014	0.075915	0.0401389
Os11t0183800	2100	2199	0.336896	0.274823	0.0620729	0.0212206
Os11t0183800	2200	2299	0.37563	0.324968	0.0506623	0.00613891
Os11t0183800	2700	2799	0.309194	0.250769	0.0584253	0.0237979
Os02t0474700	1500	1599	0.317079	0.265299	0.0517796	0.0347779
Os02t0480900	200	299	0.360939	0.303194	0.0577453	0.0477415
Os05t0159100	900	999	0.439462	0.35819	0.0812716	0.0130651
Os08t0162000	2300	2399	0.314649	0.252983	0.061666	0.04142
Os04t0563000	1300	1399	0.373855	0.307296	0.066559	0.00365881
Os04t0563000	1400	1499	0.380017	0.308824	0.0711934	0.0364791
Os03t0751600	300	399	0.332615	0.275234	0.0573811	0.0416717
Os06t0644500	1400	1499	0.283959	0.213951	0.0700078	0.0429452
Os05t0462500	1200	1299	0.282831	0.22925	0.0535809	0.0304202
Os02t0159200	600	699	0.312554	0.23223	0.080324	0.00598292
Os02t0159200	2100	2199	0.376275	0.326164	0.050111	0.0470129
Os05t0134200	800	899	0.35329	0.28706	0.0662309	0.0237807
Os03t0286500	400	499	0.342628	0.287401	0.0552278	0.0481022
Os09t0245500	300	399	0.475519	0.393956	0.0815624	0.0113936
Os09t0245500	400	499	0.432788	0.328681	0.104107	0.0415829
Os09t0245500	600	699	0.456462	0.378606	0.077856	0.0123695
Os07t0476500	700	799	0.315602	0.238306	0.0772958	0.0199507
Os03t0111100	200	299	0.335931	0.271756	0.0641745	0.0212363
Os03t0111100	500	599	0.335197	0.243276	0.0919214	0.0263456
Os01t0898300	500	599	0.29886	0.211728	0.0871315	0.0393859
Os03t0711800	2000	2099	0.317286	0.267009	0.0502767	0.026316
Os03t0425800	1600	1699	0.286632	0.233517	0.0531146	0.0241495
Os02t0135500	0	99	0.53216	0.441985	0.0901753	0.00439214
Os12t0143900	400	499	0.302912	0.247215	0.0556975	0.0396927
Os12t0143900	1700	1799	0.279163	0.221119	0.0580434	0.00625571
Os12t0143900	1900	1999	0.329666	0.25743	0.0722366	0.031122
Os06t0135000	100	199	0.323092	0.260185	0.0629073	0.0422171
Os01t0971500	0	99	0.495695	0.410072	0.0856238	0.0170581
Os11t0246900	400	499	0.322001	0.258761	0.0632396	0.0364606
Os11t0246900	500	599	0.344435	0.29408	0.0503552	0.0472953
Os01t0703600	1100	1199	0.299339	0.249152	0.0501873	0.029774
Os06t0554800	1700	1799	0.317681	0.232712	0.0849694	0.00705216
Os06t0554800	2200	2299	0.307084	0.23882	0.0682649	0.0189303
Os05t0156500	500	599	0.439074	0.353594	0.08548	0.0341823
Os04t0675101	600	699	0.348637	0.29473	0.0539069	0.0300159
Os04t0675101	2700	2799	0.376753	0.310248	0.0665053	0.00935799
Os04t0675101	4100	4199	0.402551	0.330849	0.0717016	0.0402236
Os12t0640600	200	299	0.375741	0.29955	0.076191	0.00662994
Os01t0338200	1400	1499	0.268349	0.216143	0.0522059	0.0433978
Os02t0274100	1000	1099	0.227118	0.17192	0.0551978	0.00212789
Os08t0111200	2800	2899	0.35055	0.277367	0.0731828	0.0223151
Os03t0616700	1500	1599	0.308905	0.256057	0.0528482	0.00558828
Os05t0115900	1200	1299	0.319882	0.252407	0.0674749	0.00736084
Os03t0143800	2000	2099	0.272971	0.207172	0.0657986	0.000240618
Os03t0143800	2300	2399	0.342413	0.273945	0.0684679	0.00202769
Os08t0327400	100	199	0.49497	0.392804	0.102166	0.0207691
Os01t0609900	3700	3799	0.240063	0.186311	0.0537517	0.0426864
Os03t0249400	0	99	0.620857	0.555899	0.0649576	0.0336216
Os02t0730300	700	799	0.37403	0.313054	0.0609761	0.0313099
Os02t0730300	900	999	0.354374	0.293376	0.0609981	0.000242157
Os08t0139200	300	399	0.261138	0.203285	0.0578532	0.00667284
Os02t0608600	1200	1299	0.334918	0.254772	0.080146	0.0347388
Os03t0300900	1700	1799	0.374821	0.322481	0.0523401	0.0290903
Os02t0512200	300	399	0.431711	0.351305	0.0804065	0.0465857
Os11t0684000	800	899	0.280457	0.215946	0.0645107	0.00785134
Os12t0164600	1400	1499	0.43098	0.363074	0.0679059	0.0366728
Os06t0275800	1000	1099	0.393453	0.313361	0.0800916	0.0487626
Os06t0275800	1100	1199	0.289255	0.216916	0.0723392	0.0472475
Os09t0413000	100	199	0.341967	0.290114	0.0518533	0.0125513
Os09t0247700	800	899	0.319162	0.263855	0.0553072	0.0411763
Os09t0247700	1500	1599	0.418946	0.341196	0.0777497	0.0415322
Os09t0247700	4600	4699	0.286566	0.233716	0.0528493	0.00138681
Os09t0247700	6200	6299	0.241275	0.185937	0.0553382	0.0258419
Os09t0247700	10100	10199	0.301472	0.227624	0.0738476	0.044125
Os06t0338900	800	899	0.315299	0.236262	0.0790369	0.0177036
Os11t0452400	700	799	0.33095	0.273473	0.0574774	0.0139446
Os02t0497700	1700	1799	0.308753	0.257333	0.0514202	0.0160977
Os11t0207100	2600	2699	0.337854	0.243605	0.0942491	0.011474
Os11t0207100	3300	3399	0.392133	0.335331	0.0568017	0.00303512
Os04t0509600	1100	1199	0.270786	0.208483	0.062303	0.00934886
Os03t0337500	100	199	0.370107	0.290217	0.0798903	0.0179803
Os03t0337500	1000	1099	0.357763	0.287665	0.0700975	0.00226042
Os03t0337500	1500	1599	0.37432	0.308025	0.0662948	0.027158
Os11t0537400	500	599	0.408001	0.348815	0.0591862	0.0393384
Os06t0728902	0	99	0.349294	0.278649	0.0706444	0.0449256
Os08t0555200	2100	2199	0.445493	0.38496	0.0605324	0.0257878
Os03t0180900	900	999	0.406181	0.339121	0.06706	0.0373002
Os03t0734500	200	299	0.347561	0.281816	0.0657443	0.00435679
Os03t0734500	400	499	0.416234	0.292905	0.123329	0.0221821
Os04t0390500	1300	1399	0.263043	0.209562	0.0534813	0.0106267
Os05t0129000	800	899	0.354102	0.290598	0.0635041	0.0427161
Os05t0129000	1600	1699	0.343463	0.289289	0.0541739	0.0325816
Os01t0239200	700	799	0.3503	0.27368	0.0766199	0.0467449
Os01t0254900	600	699	0.350632	0.299689	0.0509421	0.0221419
Os05t0499800	1400	1499	0.382134	0.295892	0.0862422	0.0305269
Os05t0499800	1500	1599	0.323925	0.262174	0.061751	0.0461
Os06t0206100	700	799	0.312086	0.250501	0.0615843	0.0219701
Os03t0385900	1100	1199	0.400461	0.320463	0.0799985	0.047189
Os06t0714000	1300	1399	0.286863	0.232236	0.0546261	0.0255829
Os06t0714000	1400	1499	0.315243	0.252787	0.0624557	0.0324463
Os04t0181100	0	99	0.475739	0.404702	0.0710367	0.0140667
Os08t0258200	700	799	0.371822	0.321393	0.0504292	0.00693323
Os03t0780600	1300	1399	0.254782	0.203819	0.0509633	0.00653579
Os09t0297400	1100	1199	0.309147	0.218909	0.0902379	0.0479414
Os02t0115700	500	599	0.318681	0.236345	0.0823361	0.0160379
Os02t0115700	600	699	0.257556	0.196785	0.0607712	0.00638362
Os02t0115700	900	999	0.252014	0.1951	0.0569139	0.00471965
Os06t0620600	500	599	0.305167	0.248024	0.0571426	0.0368098
Os06t0730900	1100	1199	0.31861	0.242252	0.0763582	0.0240204
Os03t0254900	900	999	0.303665	0.249889	0.0537762	0.0415121
Os08t0450700	1600	1699	0.311314	0.254206	0.0571078	0.0145178
Os06t0676000	1000	1099	0.369555	0.288638	0.0809166	0.031845
Os08t0518100	1600	1699	0.322078	0.26804	0.0540383	0.0354143
Os08t0518100	2700	2799	0.369622	0.296328	0.0732941	0.0424937
Os02t0550100	700	799	0.340105	0.277116	0.0629889	0.033082
Os04t0433600	1600	1699	0.369664	0.317197	0.0524674	0.0207022
Os12t0266000	1800	1899	0.332547	0.277357	0.0551902	0.0179151
Os03t0275900	1000	1099	0.387687	0.278346	0.109341	0.00210585
Os11t0678000	1100	1199	0.387899	0.324996	0.0629034	0.0226968
Os04t0613700	900	999	0.218615	0.15806	0.0605545	0.0324679
Os01t0166700	1100	1199	0.379279	0.328138	0.0511414	0.00530887
Os02t0798600	800	899	0.327226	0.24713	0.0800955	0.0132449
Os03t0128000	1400	1499	0.483615	0.409621	0.0739944	0.0467819
Os12t0183200	700	799	0.326699	0.262996	0.0637021	0.0011234
Os08t0141400	1700	1799	0.326459	0.273908	0.0525505	0.0372766
Os08t0109100	500	599	0.366339	0.303636	0.0627034	0.00226569
Os02t0720900	1600	1699	0.325376	0.254332	0.0710439	0.00563932
Os05t0303000	1400	1499	0.369047	0.312678	0.0563689	0.00290956
Os05t0419200	1100	1199	0.26376	0.206228	0.0575325	0.0029901
Os11t0636900	900	999	0.283857	0.230675	0.0531816	0.0394112
Os07t0491600	400	499	0.289064	0.237679	0.0513856	0.045324
Os07t0491600	600	699	0.395886	0.337721	0.0581657	0.00866109
Os06t0210100	700	799	0.421968	0.351215	0.0707524	0.044391
Os01t0356400	4000	4099	0.424958	0.37301	0.0519478	0.00987865
Os12t0612400	1400	1499	0.329666	0.271394	0.0582717	0.0446422
Os12t0145100	100	199	0.374674	0.292715	0.0819592	0.00657306
Os02t0704500	500	599	0.303643	0.24497	0.0586723	0.0228815
Os02t0704500	600	699	0.35997	0.304732	0.0552377	0.0375605
Os03t0783700	500	599	0.243071	0.190792	0.052279	0.0094946
Os12t0197700	2300	2399	0.375572	0.318156	0.0574159	0.0382569
Os12t0197700	2400	2499	0.430042	0.346915	0.0831267	0.0153237
Os01t0142800	400	499	0.352693	0.291998	0.0606948	0.0161949
Os01t0142800	1300	1399	0.326427	0.275771	0.050656	0.00984633
Os03t0281900	1900	1999	0.437548	0.325133	0.112415	0.015898
Os10t0524700	200	299	0.304035	0.246684	0.0573512	0.0311061
Os10t0524700	700	799	0.308641	0.233469	0.0751718	0.0093753
Os10t0524700	900	999	0.28955	0.2372	0.0523502	0.041797
Os10t0524700	1700	1755	0.425158	0.350526	0.0746319	0.0479962
Os02t0732700	500	599	0.36108	0.295397	0.0656831	0.0402377
Os02t0732700	1800	1899	0.323955	0.254602	0.0693534	0.0463003
Os02t0732700	3000	3099	0.331923	0.238749	0.0931746	0.00435716
Os05t0114000	100	199	0.315519	0.250383	0.0651358	0.0262689
Os02t0806900	800	899	0.393172	0.337996	0.0551766	0.0249409
Os09t0375900	400	499	0.390901	0.326957	0.0639444	0.0371879
Os01t0233000	600	699	0.386076	0.30146	0.0846164	0.0100499
Os04t0660500	500	599	0.310168	0.239177	0.0709912	0.0494424
Os04t0660500	600	699	0.347792	0.295196	0.052597	0.0320133
Os04t0660500	1000	1099	0.337713	0.27026	0.0674533	0.0361179
Os04t0660500	1400	1499	0.314722	0.254417	0.0603044	0.0379874
Os04t0660500	3100	3199	0.297888	0.246176	0.0517117	0.010582
Os07t0508300	200	299	0.363433	0.302663	0.06077	0.0413775
Os08t0299000	0	99	0.509317	0.456746	0.0525706	0.0107992
Os03t0298800	600	699	0.371267	0.299723	0.0715437	0.0139868
Os02t0717600	600	699	0.430466	0.341968	0.0884983	0.00663615
Os02t0717600	800	899	0.351623	0.279221	0.0724018	0.0361853
Os02t0717600	1300	1399	0.37497	0.305161	0.0698088	0.0299841
Os09t0567300	1000	1099	0.247914	0.185438	0.0624765	0.0430248
Os11t0686900	1400	1499	0.424552	0.328742	0.0958099	0.00193355
Os12t0548200	300	399	0.347264	0.288306	0.0589588	0.0464302
Os08t0344100	800	899	0.612015	0.547654	0.0643619	0.00942125
Os09t0532900	200	299	0.344541	0.253153	0.0913875	0.00280075
Os05t0310600	400	499	0.422007	0.350949	0.0710575	0.00953468
Os11t0483000	1000	1099	0.404046	0.321812	0.0822344	0.0203799
Os11t0483000	1300	1399	0.317026	0.252583	0.0644429	0.023205
Os09t0568400	200	299	0.696052	0.59224	0.103812	0.0236954
Os09t0568400	500	586	0.498234	0.439844	0.0583902	0.0174958
Os02t0555700	1100	1199	0.448616	0.377067	0.0715492	0.0466946
Os09t0517100	1600	1699	0.355796	0.294506	0.0612899	0.0188232
Os09t0517100	1700	1799	0.354844	0.257372	0.0974712	0.023029
Os03t0128100	1800	1899	0.263224	0.200975	0.0622482	0.0187072
Os07t0602200	400	499	0.38452	0.316966	0.0675539	0.0145804
Os07t0602200	2300	2399	0.484157	0.394618	0.0895381	0.0177294
Os12t0134000	900	999	0.295766	0.244409	0.0513575	0.0132733
Os11t0549700	500	599	0.405074	0.332017	0.0730574	0.0158151
Os12t0287200	200	299	0.368431	0.304735	0.0636959	0.0456941
Os01t0757400	800	899	0.361521	0.308401	0.05312	0.0239507
Os10t0115600	0	99	0.430364	0.378314	0.0520501	0.0092044
Os12t0177500	1100	1199	0.408217	0.356977	0.0512406	0.00517067
Os07t0507700	1100	1199	0.314069	0.251275	0.0627943	0.0380718
Os04t0613800	600	699	0.363882	0.313346	0.0505355	0.0421526
Os08t0451000	1100	1199	0.327612	0.254641	0.0729705	0.0412737
Os08t0451000	1200	1299	0.350736	0.29719	0.0535458	0.00715471
Os10t0203000	200	299	0.370507	0.291288	0.0792193	0.0280073
Os03t0835800	2100	2199	0.431147	0.363977	0.0671699	0.0294574
Os11t0181100	1400	1499	0.285929	0.23217	0.0537588	0.00504348
Os11t0181100	1900	1999	0.375987	0.322342	0.0536449	0.000674741
Os02t0510100	100	199	0.41234	0.3574	0.0549405	0.0160064
Os03t0839000	500	599	0.306775	0.247836	0.0589388	0.0103871
Os02t0467600	200	299	0.336665	0.269881	0.0667836	0.0327131
Os11t0108800	1500	1599	0.376924	0.30038	0.076544	0.00879988
Os04t0671800	2100	2199	0.370918	0.320438	0.0504803	0.000798356
Os01t0847300	300	399	0.476155	0.405334	0.0708209	0.00367807
Os01t0847300	500	599	0.355884	0.305331	0.0505529	0.0178112
Os03t0620800	1800	1899	0.359173	0.288214	0.070959	0.0455359
Os06t0561200	1600	1699	0.343548	0.281515	0.0620326	0.0253783
Os04t0537900	200	299	0.338907	0.278652	0.0602554	0.0327836
Os04t0537900	500	599	0.341364	0.271482	0.069882	0.0474171
Os09t0434100	1900	1999	0.332486	0.272347	0.0601396	0.0255184
Os01t0778800	400	499	0.341356	0.288759	0.0525971	0.0497679
Os06t0702500	200	299	0.330319	0.27981	0.050509	0.0210092
Os04t0615700	1100	1199	0.363174	0.271914	0.0912597	0.0179914
Os04t0615700	2900	2999	0.366117	0.292094	0.0740232	0.0366614
Os04t0615700	3000	3099	0.33856	0.286054	0.0525054	0.0302361
Os07t0178100	900	999	0.38166	0.307302	0.0743588	0.0150217
Os07t0178100	1800	1899	0.384141	0.325928	0.0582132	0.0118314
Os01t0897800	3100	3199	0.376081	0.323084	0.0529969	0.0432707
Os01t0107000	500	599	0.27635	0.225746	0.0506042	0.00228329
Os08t0169600	2800	2899	0.385699	0.335028	0.0506711	0.0282483
Os04t0127200	1500	1599	0.264827	0.193645	0.0711824	0.00191567
Os04t0127200	1600	1699	0.552837	0.392103	0.160735	0.0304897
Os04t0127200	2400	2499	0.233421	0.181279	0.0521415	0.0053165
Os03t0793800	200	299	0.326546	0.249298	0.0772471	0.00208969
Os07t0471000	1200	1299	0.31371	0.249268	0.0644415	0.0366752
Os02t0822400	500	599	0.320642	0.263103	0.0575389	0.0445223
Os11t0658800	1000	1099	0.382223	0.282989	0.0992342	0.00911847
Os05t0199100	600	699	0.310387	0.250946	0.0594406	0.0173844
Os01t0886300	1000	1099	0.333196	0.273019	0.0601769	0.0134591
Os02t0221600	300	399	0.310606	0.249382	0.0612246	0.0310957
Os01t0817000	400	499	0.313591	0.261661	0.0519304	0.0453839
Os06t0105400	700	799	0.548122	0.428009	0.120113	0.036296
Os06t0182500	1100	1199	0.306071	0.244767	0.0613037	0.00780804
Os08t0561500	600	699	0.363142	0.269901	0.0932409	0.0336687
Os02t0469200	3000	3099	0.414406	0.363332	0.0510738	0.0489809
Os03t0329700	1900	1999	0.359532	0.290778	0.0687537	0.0261766
Os03t0397400	600	699	0.362648	0.270211	0.0924369	0.020292
Os03t0397400	1700	1799	0.358947	0.250735	0.108211	0.020536
Os05t0286100	400	499	0.366808	0.295715	0.0710927	0.0149844
Os01t0957000	1000	1099	0.27842	0.222873	0.0555469	0.0324528
Os03t0191000	2500	2599	0.358806	0.306335	0.0524713	0.0375481
Os07t0654700	600	699	0.34783	0.245546	0.102284	0.00280058
Os07t0654700	800	899	0.360161	0.297272	0.0628884	0.0294758
Os02t0803400	100	199	0.344646	0.278096	0.0665498	0.0201258
Os02t0822300	500	599	0.413874	0.360805	0.0530688	0.00301027
Os01t0507700	600	699	0.365931	0.297635	0.0682962	3.42011e-05
Os04t0495800	3400	3499	0.363788	0.307594	0.0561936	0.0273437
Os04t0495800	3500	3599	0.368823	0.281782	0.0870414	0.0233834
Os06t0274800	900	999	0.355356	0.243968	0.111388	0.0496125
Os06t0218100	0	99	0.469899	0.370314	0.0995848	0.0466856
Os06t0218100	700	799	0.302981	0.244504	0.0584774	0.0250115
Os02t0496900	400	499	0.460134	0.386892	0.0732422	0.0464989
Os01t0584200	0	99	0.361155	0.274675	0.0864798	0.0399968
Os01t0584200	1500	1599	0.398433	0.330937	0.0674965	0.00870299
Os02t0680400	500	599	0.314749	0.250759	0.0639899	0.0246455
Os11t0170400	1000	1099	0.422836	0.369381	0.0534553	0.0386894
Os01t0511200	900	999	0.425497	0.374508	0.0509899	0.00652929
Os05t0127300	100	199	0.299342	0.240055	0.0592865	0.0193735
Os04t0662700	400	499	0.332907	0.268577	0.0643308	0.045006
Os04t0662700	500	599	0.370776	0.31598	0.0547959	0.0316546
Os09t0115500	600	699	0.268744	0.193475	0.0752693	0.0281069
Os08t0561600	900	999	0.393506	0.341799	0.0517066	0.0117296
Os07t0200000	1300	1399	0.349433	0.286208	0.0632248	0.0160893
Os07t0200000	1700	1799	0.344051	0.291445	0.0526059	0.0216506
Os04t0269600	0	99	0.570855	0.433808	0.137047	0.0458552
Os04t0269600	100	199	0.326683	0.254029	0.0726533	0.00274611
Os04t0269600	500	599	0.312975	0.213099	0.0998754	0.000341067
Os04t0269600	700	799	0.380322	0.279035	0.101286	0.0436619
Os04t0269600	1200	1299	0.322163	0.184394	0.137769	0.00478433
Os04t0269600	1600	1699	0.364396	0.274187	0.0902089	0.0418805
Os04t0269600	1700	1799	0.297521	0.204384	0.0931372	0.0130882
Os04t0269600	2000	2099	0.343542	0.222858	0.120684	0.0292384
Os04t0269600	2200	2299	0.379338	0.318404	0.0609343	0.00429723
Os04t0269600	2300	2399	0.392173	0.309777	0.0823957	0.0454162
Os09t0315100	400	499	0.397365	0.319876	0.0774883	0.0163348
Os03t0416200	1600	1699	0.352266	0.273875	0.0783915	0.03576
Os03t0710700	200	299	0.404087	0.352064	0.052023	0.0435597
Os03t0710700	300	399	0.345994	0.285025	0.060969	0.0320158
Os03t0710700	500	599	0.378156	0.327888	0.0502677	0.0254479
Os06t0247900	900	999	0.350734	0.278395	0.0723398	0.0169971
Os09t0133700	300	399	0.414633	0.362008	0.052625	0.00776989
Os11t0474800	200	299	0.377665	0.282352	0.0953131	0.0401226
Os11t0474800	1500	1599	0.294724	0.190853	0.103871	0.025467
Os11t0474800	1600	1699	0.313855	0.229428	0.0844279	0.00826491
Os11t0474800	1700	1799	0.307771	0.24955	0.0582214	0.0436825
Os11t0474800	1800	1899	0.370806	0.264999	0.105808	0.000111648
Os11t0474800	2300	2399	0.352814	0.250647	0.102167	0.0122825
Os11t0474800	2500	2599	0.335563	0.229743	0.105821	0.00695812
Os01t0214600	800	899	0.402757	0.29565	0.107107	0.0300229
Os11t0270000	900	999	0.373391	0.320254	0.053137	0.0217945
Os01t0249800	200	299	0.333142	0.270526	0.0626167	0.0286727
Os01t0249800	300	399	0.29535	0.233093	0.0622568	0.0450032
Os08t0110500	200	299	0.365676	0.293638	0.0720386	0.0115613
Os08t0110500	1700	1799	0.313844	0.241435	0.0724096	0.0355049
Os08t0110500	2000	2099	0.329561	0.256182	0.0733786	0.0333853
Os04t0675200	2100	2199	0.345845	0.280424	0.0654204	0.0385737
Os04t0675200	2400	2499	0.333112	0.254504	0.078608	0.0123481
Os12t0613700	1400	1499	0.353495	0.297999	0.055496	0.0248833
Os06t0210500	700	799	0.389069	0.324058	0.0650115	0.0173788
Os09t0531900	400	499	0.378168	0.324161	0.0540072	0.0180483
Os09t0123300	500	599	0.379356	0.317335	0.0620206	0.0276231
Os09t0123300	700	799	0.347646	0.280321	0.0673247	0.00357536
Os09t0123300	1300	1399	0.347771	0.282156	0.0656148	0.0144811
Os02t0535700	2000	2099	0.341349	0.284897	0.0564526	0.00960368
Os02t0702500	1300	1399	0.385712	0.328509	0.0572037	0.0023817
Os02t0702500	2000	2099	0.463653	0.401893	0.0617601	0.00805784
Os02t0702500	2200	2299	0.341595	0.25341	0.0881856	0.00592304
Os05t0407500	300	399	0.462417	0.409174	0.0532438	0.0368483
Os01t0522400	100	199	0.367588	0.294873	0.0727154	0.0274936
Os01t0522400	800	899	0.360928	0.292722	0.068206	0.0163737
Os01t0522400	1600	1699	0.278943	0.198465	0.0804782	0.0247225
Os01t0522400	1700	1799	0.326645	0.269723	0.0569216	0.0184628
Os01t0645000	300	399	0.402738	0.305198	0.09754	0.0135134
Os03t0726500	700	799	0.303402	0.236639	0.0667634	0.0149285
Os03t0726500	1100	1199	0.251157	0.19812	0.0530365	0.00751934
Os04t0495400	1100	1199	0.3076	0.253956	0.0536433	0.033117
Os10t0568900	600	699	0.395647	0.316826	0.0788204	0.0369939
Os08t0243900	1200	1299	0.333083	0.274724	0.0583595	0.00273655
Os04t0405900	200	299	0.366408	0.294071	0.0723371	0.0419986
Os04t0435100	400	499	0.367274	0.289488	0.0777861	0.0306425
Os02t0274900	1700	1799	0.437592	0.348425	0.0891664	0.0385913
Os03t0127900	1000	1099	0.342455	0.277884	0.0645709	0.0462601
Os01t0978000	200	299	0.34923	0.290772	0.0584581	0.0487759
Os01t0978000	600	699	0.396135	0.315798	0.0803374	0.0248827
Os08t0129700	700	799	0.346181	0.277531	0.0686494	0.00103693
Os05t0481100	600	699	0.34749	0.294958	0.0525319	0.0285514
Os05t0481100	1200	1299	0.317976	0.257719	0.0602575	0.0281768
Os05t0481100	1400	1499	0.326308	0.250787	0.0755204	0.0300082
Os05t0481100	2100	2199	0.399151	0.342528	0.0566234	0.00193157
Os05t0481100	2600	2699	0.311625	0.259937	0.0516882	0.0414461
Os05t0481100	2900	2999	0.34488	0.247666	0.097214	0.0212375
Os11t0546000	100	199	0.461273	0.399371	0.0619025	0.00687719
Os01t0169500	4600	4699	0.512283	0.433844	0.0784383	0.0246776
Os07t0572800	2200	2299	0.317579	0.260279	0.0573007	0.0187735
Os01t0255000	600	699	0.385842	0.306542	0.0792996	0.00924857
Os05t0582400	1400	1499	0.355686	0.281546	0.0741403	0.00160804
Os05t0582400	1600	1699	0.32891	0.265311	0.0635989	0.00516971
Os09t0114500	3500	3599	0.352936	0.275754	0.0771822	0.0110041
Os09t0114500	3600	3699	0.357023	0.275499	0.0815242	0.0217828
Os05t0295300	3200	3299	0.292558	0.229915	0.0626435	0.0448781
Os05t0295300	6300	6399	0.334974	0.2845	0.0504735	0.0217846
Os03t0210400	1000	1099	0.319382	0.252747	0.066636	0.00440454
Os03t0210400	2500	2599	0.390744	0.325756	0.0649888	0.0170819
Os05t0144400	1400	1499	0.350797	0.296856	0.0539412	0.0240155
Os04t0151800	900	999	0.325955	0.268189	0.0577656	0.0175521
Os01t0290000	1100	1199	0.357608	0.303895	0.0537128	0.00603241
Os01t0290000	1400	1499	0.306837	0.253033	0.0538034	0.0136291
Os07t0484300	1200	1299	0.308086	0.242794	0.0652921	0.0204746
Os07t0484300	1600	1699	0.289701	0.23301	0.0566912	0.0397439
Os01t0118400	1000	1099	0.395075	0.327296	0.0677795	0.0487606
Os08t0410500	1200	1299	0.365965	0.295566	0.0703994	0.0370104
Os06t0188000	800	899	0.323501	0.251019	0.0724815	0.0274686
Os08t0265500	3100	3199	0.331526	0.262824	0.068703	0.0343149
Os03t0145500	1700	1799	0.361454	0.307752	0.0537023	0.0430344
Os02t0182100	200	299	0.302869	0.23971	0.0631591	0.031396
Os02t0182100	400	499	0.294884	0.224086	0.0707986	0.0226852
Os02t0182100	700	799	0.346485	0.23567	0.110815	0.0319722
Os04t0401700	0	99	0.40611	0.336085	0.0700255	0.0235137
Os10t0207400	400	499	0.408875	0.338362	0.0705134	0.0170458
Os03t0856300	300	399	0.334408	0.268348	0.06606	0.00839686
Os04t0471400	400	499	0.358109	0.293869	0.0642396	0.0100172
Os04t0471400	600	699	0.35072	0.292309	0.0584109	0.0283802
Os04t0471400	1000	1099	0.330074	0.264699	0.0653747	0.000206927
Os04t0471400	1200	1299	0.331444	0.254955	0.0764895	0.0132052
Os07t0114400	800	899	0.273776	0.212571	0.0612042	0.0438578
Os07t0114400	1100	1199	0.287333	0.231724	0.0556086	0.0129777
Os04t0654700	200	299	0.327627	0.27436	0.0532678	0.0329586
Os04t0654700	500	599	0.28789	0.226743	0.0611475	0.0495624
Os08t0412401	1000	1099	0.355904	0.304148	0.0517566	0.0420972
Os02t0594100	1100	1199	0.301502	0.234334	0.067168	0.0420952
Os06t0716800	300	399	0.360814	0.306907	0.0539069	0.0329966
Os02t0217600	500	599	0.313005	0.255777	0.0572279	0.0240772
Os02t0217600	700	799	0.361648	0.304248	0.0573998	0.0121078
Os03t0143200	100	199	0.342445	0.255088	0.087357	0.0116141
Os03t0103800	1700	1799	0.324835	0.262014	0.0628203	0.0149674
Os04t0415200	200	299	0.306394	0.245533	0.0608619	0.000391902
Os01t0236700	1100	1199	0.374279	0.309562	0.0647174	0.00424754
Os11t0126100	700	799	0.408749	0.345455	0.0632934	0.0133346
Os11t0126100	800	899	0.369361	0.272814	0.0965472	0.0112158
Os03t0696300	1700	1799	0.374496	0.318907	0.0555885	0.0108319
Os06t0286351	5000	5099	0.428209	0.367407	0.0608026	0.00294321
Os11t0666200	1100	1199	0.271343	0.218916	0.0524279	0.0313122
Os01t0871100	400	499	0.39785	0.302012	0.0958377	0.0158337
Os01t0871100	1400	1499	0.36334	0.263778	0.0995618	0.00822388
Os01t0338100	0	99	0.4045	0.353681	0.0508181	0.0316348
Os02t0149800	1300	1399	0.346693	0.291051	0.055642	0.0493986
Os12t0555200	300	399	0.357951	0.26837	0.0895813	0.0010681
Os11t0614400	900	999	0.325998	0.248574	0.0774247	0.0160049
Os11t0614400	1000	1099	0.326814	0.25943	0.0673839	0.0095077
Os07t0273900	1500	1599	0.388989	0.333226	0.0557625	0.0375038
Os03t0698900	900	999	0.268551	0.195263	0.0732878	0.0224515
Os08t0558400	800	899	0.367419	0.2921	0.0753191	0.00759868
Os07t0490500	600	699	0.348509	0.252686	0.0958229	0.0196714
Os08t0127500	700	799	0.424364	0.358193	0.0661709	0.0370242
Os12t0556200	0	99	0.536074	0.474271	0.0618032	0.043838
Os07t0176200	1800	1899	0.31187	0.256065	0.0558053	0.0363493
Os07t0647100	800	899	0.345839	0.254876	0.0909632	0.0239199
Os03t0142800	4600	4699	0.329919	0.269255	0.0606633	0.0425927
Os03t0240500	700	799	0.353866	0.268152	0.0857148	0.0363618
Os02t0802200	1200	1299	0.38328	0.316508	0.0667715	0.039679
Os12t0124100	200	299	0.355539	0.286546	0.0689927	0.0250533
Os12t0124100	300	399	0.408508	0.335542	0.0729664	0.0026442
Os02t0700100	700	799	0.404521	0.353806	0.0507144	0.0304789
Os02t0700100	1100	1199	0.402625	0.315484	0.087141	0.0136837
Os02t0700100	1900	1999	0.291616	0.236141	0.0554745	0.0159862
Os03t0690000	300	399	0.45198	0.398855	0.0531252	0.012447
Os03t0265500	800	899	0.432842	0.373994	0.0588478	0.0215776
Os02t0556700	3100	3199	0.34437	0.285921	0.058449	0.0360656
Os02t0556700	3200	3299	0.356357	0.303114	0.0532425	0.0180126
Os02t0556700	3600	3699	0.371347	0.304583	0.0667635	0.0235109
Os01t0575200	1100	1199	0.447536	0.397205	0.0503311	0.0488365
Os03t0744675	700	799	0.336	0.28412	0.0518798	0.0317046
Os06t0710700	300	399	0.37955	0.277886	0.101664	0.011885
Os06t0710700	400	499	0.351322	0.251004	0.100318	0.0075733
Os06t0710700	1000	1099	0.264002	0.202066	0.0619358	0.0472332
Os06t0710700	1100	1199	0.280063	0.219845	0.0602173	0.0364354
Os05t0413400	500	599	0.359834	0.307742	0.052092	0.0493504
Os01t0926400	700	799	0.35868	0.266493	0.0921868	0.0285286
Os01t0926400	1600	1699	0.371774	0.293901	0.0778725	0.00859008
Os02t0228300	1900	1999	0.325878	0.259814	0.0660639	0.00794515
Os02t0228300	2000	2099	0.308897	0.226204	0.0826935	0.00993984
Os01t0629400	600	699	0.318792	0.252456	0.0663357	0.000397491
Os11t0209700	2400	2499	0.345309	0.280133	0.0651759	0.00894788
Os11t0209700	2500	2599	0.373879	0.291129	0.0827503	0.035006
Os05t0529000	300	399	0.2888	0.236537	0.0522639	0.0430102
Os01t0612900	300	399	0.426255	0.354106	0.0721488	0.0444913
Os08t0513000	800	899	0.376254	0.296581	0.0796733	0.0480571
Os07t0598200	1100	1199	0.459042	0.404039	0.0550028	0.000141567
Os03t0263800	1100	1199	0.350558	0.288157	0.0624009	0.00877825
Os09t0121000	200	299	0.360488	0.304847	0.0556411	0.00256347
Os06t0300300	300	399	0.35381	0.279271	0.0745389	0.0186136
Os12t0597700	600	699	0.31546	0.254648	0.0608115	0.0232516
Os02t0766600	500	599	0.455096	0.403548	0.0515481	0.0369939
Os01t0808900	300	399	0.386958	0.332388	0.0545707	0.0430852
Os10t0556700	1600	1699	0.330446	0.259534	0.0709121	0.0316799
Os10t0556700	3600	3699	0.313643	0.263285	0.0503578	0.000924201
Os02t0184400	200	299	0.444821	0.38373	0.0610906	0.0370338
Os04t0548000	300	399	0.386225	0.31333	0.0728952	0.0277106
Os03t0700700	200	299	0.281644	0.222704	0.05894	0.0204121
Os09t0459800	1100	1199	0.334301	0.263745	0.0705557	0.00864426
Os01t0201900	900	999	0.375066	0.302307	0.0727591	0.00221994
Os12t0428600	600	699	0.325298	0.271456	0.0538413	0.00689564
Os02t0131100	500	599	0.287371	0.224684	0.0626864	0.0118473
Os02t0131100	900	999	0.358845	0.264144	0.0947012	0.00697743
Os09t0442300	1300	1399	0.44412	0.382686	0.0614348	0.0159329
Os02t0101000	400	499	0.327897	0.27703	0.0508668	0.0373936
Os01t0926800	500	599	0.303377	0.207794	0.095583	0.0145774
Os01t0926800	800	899	0.339606	0.23867	0.100936	0.0348262
Os04t0608900	800	899	0.308893	0.251954	0.0569395	0.01401
Os05t0563400	1800	1899	0.383237	0.299974	0.0832633	0.0081266
Os03t0776000	600	699	0.334543	0.280131	0.0544121	0.0382732
Os10t0521500	1100	1199	0.358595	0.282453	0.0761425	0.0189434
Os05t0100800	600	699	0.308231	0.247721	0.0605095	0.0386108
Os07t0674100	100	199	0.391296	0.33617	0.0551267	0.0362863
Os04t0101400	1500	1599	0.330861	0.23053	0.100331	0.0144161
Os05t0558400	1200	1299	0.28943	0.228203	0.061227	0.0102284
Os04t0561600	600	699	0.347266	0.250714	0.0965526	0.0116193
Os03t0198500	300	399	0.326052	0.261612	0.0644404	0.0153909
Os02t0641800	1500	1599	0.338155	0.27135	0.0668057	0.0313547
Os02t0722300	600	699	0.373165	0.308642	0.0645228	0.0234641
Os02t0722300	1400	1499	0.306608	0.219654	0.0869533	0.0134495
Os12t0622500	1700	1799	0.386632	0.323762	0.0628704	0.0177573
Os03t0135400	1300	1399	0.37302	0.310383	0.0626373	0.0439722
Os03t0856400	1200	1299	0.35144	0.289721	0.0617191	0.0425555
Os01t0958000	1500	1599	0.399095	0.312283	0.0868119	0.0416021
Os01t0958000	1600	1699	0.359592	0.305485	0.0541072	0.0373501
Os12t0614100	1200	1299	0.422517	0.346425	0.0760921	0.0352153
Os03t0654400	1800	1899	0.372747	0.314934	0.0578129	0.0291556
Os05t0318700	200	299	0.294733	0.235641	0.0590911	0.00477898
Os05t0318700	1000	1099	0.349732	0.297805	0.0519268	0.0425353
Os05t0318700	2400	2499	0.326723	0.235139	0.0915838	0.00435963
Os05t0318700	2700	2799	0.295442	0.239831	0.0556109	0.0391314
Os10t0534100	600	699	0.365504	0.305328	0.0601762	0.0391445
Os01t0234800	1000	1099	0.52036	0.456517	0.0638433	0.0299241
Os01t0248500	900	999	0.337277	0.276236	0.061041	0.000703168
Os08t0143500	1500	1599	0.369859	0.31725	0.0526092	0.0423386
Os04t0457800	1200	1299	0.341188	0.282097	0.0590912	0.00955547
Os11t0550500	800	899	0.389279	0.335028	0.0542515	0.0317215
Os08t0347200	1100	1199	0.414467	0.352305	0.0621613	0.0227877
Os03t0291800	700	799	0.318866	0.256621	0.0622444	0.0284411
Os03t0291800	1500	1599	0.392123	0.293608	0.0985148	0.027081
Os03t0328000	5500	5599	0.327488	0.2646	0.0628884	0.00777571
Os03t0328000	5900	5999	0.546903	0.492406	0.0544975	0.0432136
Os05t0556400	1000	1099	0.359076	0.261039	0.098037	0.0299325
Os03t0321400	200	299	0.358896	0.263897	0.094999	0.0473205
Os02t0161300	100	199	0.353834	0.282284	0.0715492	0.036864
Os03t0268200	600	699	0.32545	0.268358	0.0570926	0.0210282
Os01t0208600	1100	1199	0.373259	0.307703	0.065556	0.0480372
Os01t0208600	1300	1399	0.330288	0.243729	0.0865591	0.0046961
Os01t0208600	3000	3099	0.350468	0.281211	0.0692562	0.0398051
Os01t0208600	3200	3299	0.334296	0.269093	0.0652031	0.0189986
Os01t0208600	3500	3599	0.362192	0.298374	0.0638181	0.00686529
Os01t0208600	3600	3699	0.323611	0.269854	0.0537572	0.00473061
Os01t0208600	3700	3799	0.349878	0.274293	0.0755849	0.0307674
Os01t0208600	3900	3999	0.350042	0.286631	0.0634111	0.0485832
Os01t0612600	100	199	0.416998	0.364144	0.0528544	0.0176836
Os07t0553400	900	999	0.356002	0.269251	0.0867515	0.0414956
Os07t0553400	1300	1399	0.344525	0.256371	0.0881545	0.0029042
Os07t0656100	300	399	0.465322	0.390249	0.0750727	0.00168317
Os02t0618100	100	199	0.338997	0.263558	0.0754389	0.00889751
Os07t0490200	1300	1399	0.328178	0.267592	0.0605859	0.01673
Os07t0490200	1900	1999	0.358985	0.270955	0.0880296	0.0343476
Os10t0317900	1100	1199	0.289548	0.212174	0.0773743	0.00694035
Os05t0188500	600	699	0.339003	0.28505	0.0539531	0.0497189
Os05t0188500	700	799	0.29428	0.243228	0.0510514	0.0322317
Os10t0419100	300	399	0.359617	0.280545	0.0790719	0.0115304
Os05t0440800	2200	2299	0.376556	0.301357	0.0751983	0.0266081
Os06t0301000	1000	1099	0.284959	0.234044	0.0509147	0.0108053
Os06t0301000	1900	1999	0.361723	0.295599	0.0661237	0.0019658
Os10t0500500	800	899	0.298491	0.247245	0.0512459	0.0402842
Os02t0654500	100	199	0.334916	0.28421	0.0507059	0.039358
Os05t0323800	2200	2299	0.429208	0.349757	0.079451	0.000565593
Os09t0543400	300	399	0.326614	0.271619	0.0549955	0.0381518
Os09t0543400	600	699	0.338456	0.243706	0.0947498	0.0187975
Os04t0620400	1200	1299	0.331227	0.25736	0.0738677	0.0128626
Os01t0534800	600	699	0.368216	0.29798	0.0702364	0.0432062
Os06t0506200	1600	1699	0.402933	0.340391	0.0625417	0.00943725
Os05t0530500	300	399	0.291694	0.212669	0.0790253	0.00594741
Os01t0616100	2300	2399	0.300821	0.224779	0.0760422	0.0270698
Os01t0616100	3100	3199	0.364122	0.302916	0.0612055	0.00416962
Os12t0605100	600	699	0.346725	0.286789	0.059936	0.0174631
Os12t0605100	1500	1599	0.353641	0.297944	0.0556971	0.0234599
Os12t0405100	1200	1299	0.348672	0.279242	0.0694302	0.0297884
Os07t0100500	1600	1699	0.364957	0.297194	0.0677627	0.0191274
Os07t0100500	2000	2099	0.350913	0.28295	0.0679632	0.0264549
Os07t0669800	5700	5799	0.409713	0.350633	0.0590795	0.013415
Os05t0298200	1800	1899	0.482618	0.416062	0.0665566	0.0265183
Os03t0215700	900	999	0.322331	0.255371	0.0669604	0.039509
Os11t0448700	500	599	0.436838	0.375268	0.0615706	0.0120561
Os01t0558900	100	199	0.301423	0.250875	0.0505482	0.0353847
Os06t0590301	600	699	0.344267	0.268036	0.0762313	0.0229336
Os06t0590301	900	999	0.383374	0.289975	0.0933989	0.0343531
Os09t0420300	1500	1599	0.380932	0.316066	0.0648666	0.00166465
Os03t0667100	2600	2699	0.366955	0.300702	0.0662528	0.00308198
Os04t0492100	400	499	0.32505	0.257087	0.0679631	0.00761121
Os02t0768600	500	599	0.279884	0.224752	0.0551322	0.0376414
Os04t0646100	200	299	0.321862	0.270984	0.0508776	0.0261317
Os02t0805000	1400	1499	0.303651	0.236842	0.0668089	0.0296307
Os02t0554300	1200	1299	0.322699	0.245203	0.077496	0.0234623
Os12t0485400	600	699	0.375595	0.29756	0.0780353	0.00312153
Os02t0611800	1600	1699	0.314719	0.25718	0.057539	0.0346075
Os02t0148300	800	899	0.34919	0.285726	0.0634639	0.0217984
Os05t0372100	1300	1399	0.359189	0.292752	0.0664373	0.0246702
Os03t0858100	400	499	0.372432	0.312343	0.0600898	0.000384925
Os03t0858100	800	899	0.342299	0.251284	0.0910158	0.0390182
Os03t0858100	1800	1899	0.388062	0.309905	0.0781565	0.0169924
Os05t0592500	2800	2899	0.395191	0.342597	0.0525943	0.0368791
Os01t0959800	1600	1699	0.296692	0.240332	0.05636	0.0361244
Os01t0959800	1700	1766	0.393749	0.28701	0.106739	0.0239638
Os06t0126000	1800	1899	0.315174	0.241859	0.0733148	0.00778931
Os02t0664300	4200	4299	0.270669	0.219172	0.0514969	0.024096
Os09t0323100	1100	1199	0.30414	0.241376	0.0627643	0.0423642
Os01t0170300	3500	3599	0.421166	0.351801	0.0693644	0.0314166
Os02t0714500	1200	1299	0.42028	0.347761	0.0725191	0.0299774
Os01t0541800	100	199	0.301536	0.248376	0.0531599	0.0495165
Os12t0169800	600	699	0.2802	0.213472	0.0667282	0.000307044
Os01t0911800	1400	1499	0.324088	0.249909	0.0741792	0.0211188
Os01t0706400	300	399	0.321624	0.267785	0.0538386	0.0107934
Os01t0683600	700	799	0.671026	0.516702	0.154323	0.0497927
Os01t0683600	900	999	0.71937	0.587635	0.131735	0.020118
Os02t0805900	400	499	0.351869	0.299469	0.0523999	0.0231209
Os01t0962700	400	499	0.301646	0.244372	0.0572749	0.0267033
Os01t0962700	900	999	0.255413	0.204372	0.0510417	0.0373536
Os03t0719900	200	299	0.32885	0.261924	0.0669259	0.0191142
Os03t0719900	2000	2099	0.326142	0.260017	0.066125	0.00965498
Os01t0295700	700	799	0.292977	0.22971	0.0632666	0.0305972
Os05t0510800	400	499	0.384262	0.33387	0.0503916	0.0195884
Os12t0105800	600	699	0.479234	0.419936	0.0592981	0.0354666
Os12t0105800	800	899	0.332185	0.266892	0.065293	0.04365
Os12t0105800	2300	2399	0.243381	0.193171	0.0502094	0.0397276
Os04t0399200	200	299	0.463538	0.409084	0.0544545	0.0277232
Os10t0510400	1800	1899	0.365174	0.306734	0.0584395	0.0481778
Os10t0510400	1900	1999	0.316949	0.262493	0.0544562	0.0204218
Os01t0200000	800	899	0.318098	0.243937	0.0741606	0.0170233
Os01t0200000	900	999	0.327165	0.245276	0.0818895	0.0323488
Os03t0112600	600	699	0.305034	0.236354	0.0686793	0.0161835
Os03t0126100	600	699	0.406053	0.346444	0.0596091	0.0281532
Os03t0126100	1300	1399	0.500874	0.434228	0.0666457	0.0204078
Os10t0369600	300	399	0.365361	0.307035	0.0583255	0.0498044
Os06t0687800	800	899	0.321931	0.265454	0.0564767	0.0316257
Os03t0810600	1000	1099	0.290945	0.240869	0.0500769	0.018936
Os01t0663800	500	599	0.345759	0.291628	0.0541302	0.00924398
Os08t0504600	1500	1599	0.347326	0.274767	0.0725591	0.0370976
Os12t0636200	700	799	0.326604	0.274909	0.0516949	0.0183809
Os04t0580300	1800	1899	0.406855	0.347111	0.059744	0.000438009
Os07t0607800	300	399	0.399707	0.325932	0.0737749	0.0310454
Os11t0175900	600	699	0.290581	0.217847	0.0727337	0.0433212
Os10t0204100	600	699	0.316796	0.247672	0.0691245	0.0146956
Os05t0145600	1400	1499	0.324342	0.265526	0.0588163	0.0284935
Os03t0413100	1500	1599	0.312462	0.260254	0.0522081	0.0165817
Os04t0476100	800	899	0.297075	0.245432	0.0516435	0.0185755
Os05t0287800	600	699	0.355695	0.254818	0.100877	0.0386014
Os04t0608500	600	699	0.369384	0.292637	0.0767478	0.0179962
Os05t0289400	1900	1999	0.347467	0.288879	0.0585885	0.0423716
Os11t0242100	1000	1099	0.353937	0.281308	0.0726295	0.00268384
Os11t0242100	3000	3099	0.348231	0.271578	0.0766532	0.0480544
Os01t0388500	600	699	0.337057	0.256409	0.0806477	0.0455378
Os02t0709400	500	599	0.366106	0.314446	0.0516596	0.0297912
Os02t0709400	2800	2899	0.285611	0.218307	0.0673036	0.00756863
Os11t0672300	900	999	0.289353	0.238005	0.0513473	0.0211374
Os11t0672300	1500	1599	0.329068	0.235988	0.0930802	0.0217188
Os01t0118700	1100	1199	0.34434	0.274926	0.069414	0.020533
Os12t0515600	800	899	0.331951	0.269519	0.0624322	0.00498572
Os01t0769700	1800	1899	0.356034	0.266844	0.0891898	0.0289582
Os02t0763200	2000	2099	0.438038	0.362183	0.0758555	0.00754913
Os01t0883900	100	199	0.428981	0.374341	0.0546398	0.0273601
Os01t0883900	300	399	0.331852	0.272216	0.0596364	0.0431633
Os08t0440000	400	499	0.288343	0.23737	0.0509734	0.0130831
Os05t0451100	1900	1999	0.305768	0.247407	0.0583611	0.0286193
Os06t0704600	300	399	0.309873	0.25663	0.0532428	0.0452976
Os03t0790900	900	999	0.393169	0.320537	0.0726317	0.0438386
Os03t0790900	1300	1399	0.458704	0.399625	0.0590788	0.0264583
Os03t0790900	4200	4299	0.463834	0.405015	0.0588189	0.0478852
Os03t0669300	1900	1972	0.342481	0.265072	0.0774088	0.0479387
Os07t0620300	100	199	0.365521	0.312089	0.0534321	0.0458375
Os10t0118900	400	499	0.419722	0.356802	0.0629199	0.00190633
Os02t0297600	1200	1299	0.337468	0.267267	0.0702005	0.0492541
Os02t0297600	1600	1699	0.308601	0.258122	0.0504798	0.0264929
Os12t0480000	700	799	0.331504	0.257273	0.074231	0.0258501
Os08t0428400	700	799	0.3034	0.239668	0.0637323	0.0270729
Os08t0428400	1200	1299	0.314574	0.263595	0.0509788	0.0490805
Os03t0801900	900	999	0.354729	0.289462	0.0652671	0.0251763
Os11t0116300	400	499	0.32203	0.19616	0.12587	0.0120621
Os11t0116300	500	599	0.376242	0.283765	0.0924764	0.0411365
Os10t0534500	3300	3399	0.349351	0.296838	0.0525135	0.025128
Os01t0716200	800	899	0.38601	0.325697	0.0603131	0.0325678
Os01t0948200	100	199	0.442557	0.352452	0.0901045	0.021375
Os04t0642000	2300	2399	0.428334	0.366059	0.0622755	0.00507103
Os02t0819300	2200	2299	0.320738	0.254831	0.0659067	0.0475053
Os01t0327100	800	899	0.322613	0.230967	0.0916455	0.0145307
Os01t0327100	1000	1099	0.328893	0.257764	0.0711293	0.00877042
Os09t0534200	300	399	0.317691	0.264769	0.0529211	0.0449028
Os09t0534200	700	799	0.365704	0.308131	0.0575735	0.0241911
Os09t0534200	800	899	0.323236	0.261763	0.0614738	0.00522628
Os05t0156700	800	899	0.288102	0.225791	0.0623111	0.0305256
Os07t0497100	200	299	0.376854	0.326271	0.0505833	0.0235773
Os07t0497100	4800	4899	0.361644	0.293602	0.0680416	0.0111325
Os12t0163800	400	499	0.350737	0.294512	0.056225	0.00696611
Os05t0444300	400	499	0.345793	0.288405	0.0573885	0.0288238
Os08t0205200	1000	1099	0.356864	0.298539	0.0583246	0.0398288
Os02t0644100	800	899	0.309557	0.236113	0.0734438	0.00950423
Os03t0686300	300	399	0.330668	0.261865	0.0688033	0.00483797
Os03t0686300	3800	3899	0.331216	0.270343	0.0608731	0.0178275
Os03t0686300	4400	4499	0.323705	0.251916	0.0717893	0.00921883
Os01t0141000	300	399	0.330226	0.268653	0.0615727	0.0418418
Os01t0837800	400	499	0.421091	0.367587	0.0535042	0.0125787
Os07t0596600	1400	1499	0.255921	0.204703	0.0512177	0.025889
Os03t0437200	400	499	0.40455	0.304818	0.099732	0.0389058
Os11t0141000	200	299	0.375968	0.317335	0.0586331	0.0377747
Os05t0411300	500	599	0.420323	0.324782	0.0955412	0.0333606
Os06t0186400	800	899	0.296919	0.239886	0.0570323	0.0333871
Os03t0351400	1800	1899	0.379378	0.315639	0.0637392	0.0240543
Os06t0702600	2700	2799	0.357161	0.278589	0.0785713	0.024711
Os06t0702600	2900	2999	0.29719	0.237935	0.0592547	0.0410948
Os09t0386500	800	899	0.364243	0.286753	0.0774903	0.0486337
Os07t0694000	400	499	0.314027	0.252139	0.0618883	0.0454218

## Sheet: -N vs Normal significant fold
-N vs Normal, significantly folding high-conf. RSS windows
			Mean Gini index
Gene	Start site of high-conf. RSS window	End site of high-conf. RSS window	Normal	-N	Normal - -N	P value
Os09t0438000	800	899	0.41211	0.474489	-0.062379	0.00589037
Os09t0438000	900	999	0.388443	0.477106	-0.0886635	0.000623479
Os03t0307100	3000	3099	0.402042	0.469572	-0.0675299	0.00347034
Os04t0634700	1300	1399	0.320074	0.401123	-0.0810482	0.000667178
Os01t0660200	500	599	0.251773	0.313257	-0.0614835	0.0176107
Os10t0109300	0	99	0.424823	0.477912	-0.0530897	0.0007503
Os01t0908200	400	499	0.202268	0.269412	-0.0671432	0.00433412
Os10t0490100	500	599	0.216817	0.273422	-0.0566055	0.0428567
Os01t0138900	1000	1099	0.306293	0.3648	-0.058507	0.0359955
Os06t0661766	800	851	0.270927	0.340622	-0.0696944	0.0364971
Os12t0568500	300	399	0.792798	0.898494	-0.105696	0.00434714
Os12t0568500	400	499	0.417814	0.556812	-0.138998	0.00930657
Os02t0198300	500	599	0.298131	0.356743	-0.0586111	0.0139011
Os12t0570700	400	499	0.384808	0.436224	-0.0514159	0.0494006
Os01t0253100	1800	1899	0.282801	0.332966	-0.0501654	0.0122473
Os01t0941200	200	299	0.242299	0.297937	-0.0556381	0.0185771
Os03t0318400	400	499	0.355052	0.465165	-0.110112	0.00629908
Os03t0358000	200	299	0.346401	0.418558	-0.0721572	0.000479166
Os03t0847600	300	399	0.316159	0.367302	-0.0511422	0.0271922
Os01t0588100	400	499	0.289827	0.353571	-0.0637442	0.042217
Os06t0725100	300	399	0.242274	0.297647	-0.0553733	0.0263079
Os02t0658800	0	99	0.549571	0.635655	-0.0860841	0.000567974
Os09t0327400	1000	1099	0.286292	0.338087	-0.0517944	0.00621476
Os04t0529100	800	899	0.279902	0.333272	-0.0533703	0.0380696
Os07t0192000	0	99	0.426346	0.506934	-0.0805886	0.0219275
Os07t0192000	300	399	0.295576	0.373254	-0.0776779	0.000205296
Os10t0542900	100	199	0.271882	0.330885	-0.0590028	0.0445147
Os05t0207300	0	99	0.400439	0.538224	-0.137786	0.0369367
Os06t0172800	500	599	0.33103	0.387936	-0.0569062	0.0425803
Os06t0172800	1000	1099	0.269906	0.332177	-0.0622707	0.0124167
Os05t0121000	0	99	0.469254	0.56636	-0.0971066	0.0403549
Os06t0171900	1200	1299	0.212355	0.26356	-0.0512045	0.00629068
Os08t0532200	100	199	0.288503	0.367491	-0.0789878	0.00785697
Os08t0536100	1000	1099	0.343425	0.394471	-0.0510458	0.00299373
Os04t0507950	200	299	0.309989	0.391846	-0.0818572	0.03673
Os09t0380000	200	299	0.3416	0.425356	-0.0837559	0.0328084
Os12t0566000	900	999	0.273789	0.337414	-0.0636257	0.04619
Os12t0612700	1800	1899	0.419209	0.503063	-0.0838539	0.0494512
Os10t0538200	400	499	0.244967	0.366521	-0.121554	0.0110138
Os08t0326400	1000	1089	0.53887	0.682056	-0.143186	0.0454448
Os01t0296200	700	799	0.304478	0.371145	-0.0666669	0.0249214
Os01t0296200	1000	1099	0.23705	0.288057	-0.0510074	0.0205287
Os04t0306400	300	399	0.290533	0.372505	-0.0819724	0.0224131
Os04t0306400	700	799	0.210021	0.275734	-0.0657127	0.00962376
Os03t0243100	800	899	0.264562	0.327676	-0.063114	0.0313321
Os11t0216900	500	599	0.30406	0.356643	-0.0525836	0.0469098
Os11t0216900	800	899	0.258561	0.334756	-0.0761955	0.000850061
Os09t0281600	700	799	0.343051	0.397466	-0.0544152	0.0218874
Os07t0634600	1500	1599	0.405218	0.459549	-0.0543316	0.0189025
Os09t0382500	0	99	0.45305	0.505907	-0.0528577	0.0415599
Os08t0231400	600	699	0.15735	0.216182	-0.058832	0.0242567
Os08t0231400	800	899	0.269175	0.348165	-0.0789899	0.00451097
Os02t0220700	700	799	0.275529	0.333403	-0.0578731	0.00693674
Os07t0190800	600	699	0.34964	0.414668	-0.0650285	0.00559648
Os05t0425700	1100	1199	0.286512	0.339601	-0.0530888	0.0426346
Os02t0802500	600	699	0.185482	0.261042	-0.0755603	0.00137593
Os02t0802500	1200	1299	0.14452	0.207822	-0.0633023	0.01914
Os02t0802500	1500	1599	0.163259	0.235292	-0.0720328	0.0208846
Os02t0802500	1800	1899	0.203677	0.270678	-0.0670004	0.0125286
Os10t0139700	900	999	0.202544	0.305248	-0.102705	0.0353872
Os10t0139700	1200	1299	0.284475	0.381388	-0.096913	0.0187095
Os02t0170500	1100	1199	0.367893	0.435685	-0.0677922	0.0212987
Os09t0397300	3100	3199	0.281494	0.350185	-0.068691	0.0143966
Os09t0397300	3300	3399	0.209927	0.268591	-0.0586643	0.0377062
Os07t0539300	1000	1099	0.228577	0.323129	-0.0945528	0.00132044
Os07t0539300	1200	1299	0.197167	0.256262	-0.0590951	0.00339467
Os07t0539300	1300	1399	0.256726	0.345866	-0.0891396	9.79234e-06
Os07t0539300	1500	1599	0.281929	0.362284	-0.0803549	0.0346811
Os07t0539300	1600	1699	0.314739	0.382642	-0.0679025	0.00176848
Os07t0539300	1700	1799	0.315637	0.412962	-0.0973255	0.0186048
Os07t0539300	1800	1899	0.302736	0.378388	-0.0756518	0.0132793
Os03t0734100	100	199	0.186902	0.290634	-0.103732	0.0316153
Os03t0734100	200	299	0.182419	0.248047	-0.0656281	4.71748e-05
Os05t0162000	1300	1354	0.375269	0.546075	-0.170806	0.0242829
Os06t0154200	1600	1699	0.350609	0.443127	-0.0925179	0.00560037
Os06t0568000	0	99	0.28884	0.370796	-0.0819555	0.0066751
Os03t0291500	300	399	0.245508	0.308509	-0.0630009	0.00568015
Os03t0291500	400	499	0.277908	0.367117	-0.0892083	0.000153022
Os03t0291500	500	599	0.243706	0.317181	-0.0734748	0.00660161
Os03t0291500	700	799	0.204897	0.322126	-0.117229	0.0222732
Os03t0291500	800	899	0.167177	0.302817	-0.13564	0.00192721
Os03t0291500	900	999	0.22865	0.304544	-0.0758933	0.0360626
Os03t0291500	1000	1099	0.198047	0.29071	-0.0926623	0.000840196
Os03t0291500	1100	1199	0.192436	0.256764	-0.0643285	0.02215
Os03t0291500	1200	1299	0.183214	0.255816	-0.072602	0.00666296
Os03t0291500	1300	1399	0.240284	0.291843	-0.0515588	0.0111694
Os03t0291500	1600	1699	0.220485	0.300123	-0.0796385	0.00768973
Os03t0291500	1700	1799	0.224778	0.301447	-0.0766694	0.0219195
Os03t0291500	1800	1899	0.224097	0.304841	-0.0807434	0.0006612
Os03t0291500	1900	1999	0.165371	0.273494	-0.108122	0.00175305
Os10t0390500	100	199	0.21094	0.275007	-0.0640668	0.0363133
Os10t0390500	500	599	0.226342	0.281201	-0.0548589	0.0296954
Os10t0390500	1400	1499	0.205459	0.259052	-0.0535932	0.0392837
Os01t0311800	1600	1699	0.209194	0.272748	-0.0635537	0.0075373
Os01t0946700	500	599	0.175596	0.226193	-0.0505964	0.00385243
Os10t0140200	1900	1999	0.197476	0.247906	-0.0504303	0.00452854
Os10t0140200	2100	2199	0.187619	0.24441	-0.056791	0.0347587
Os10t0140200	2200	2299	0.235362	0.28761	-0.0522481	0.000275921
Os10t0140200	2600	2699	0.25816	0.313125	-0.0549653	0.00803106
Os10t0140200	2700	2799	0.241091	0.306527	-0.0654367	0.0299832
Os05t0402900	400	499	0.218448	0.279252	-0.0608039	1.17369e-05
[truncated: 57 more rows]

## Sheet: 3838 -P-specific unfold windows
3,838 -P specific unfolding high-conf. RSS windows
[truncated: 3,839 more rows]

## Sheet: 2437 PSI RSS-unfolding genes
2,437 -P-specific RSS-unfolding genes
[truncated: 2,438 more rows]
