# Supplementary material for: Unfolding of RNA secondary structure impairs RNA stability to fine-tune phosphate starvation responses in rice roots
Source: Plant Commun. 2025 Dec 17;7(4):101680. doi: 10.1016/j.xplc.2025.101680 (PMC13084106; doi:10.1016/j.xplc.2025.101680)
Supplement: Supplemental Table 4. Ribo-seq data of this study [file mmc5.xlsx]

## Sheet: -P vs Normal_TE_UP Gene
-P vs Normal significantly TE-increased genes
Os01g0218100
Os01g0220400
Os01g0925400
Os01g0644900
Os01g0222600
Os01g0608300
Os03g0197800
Os03g0750500
Os03g0428800
Os03g0189100
Os02g0671200
Os02g0244850
Os02g0752800
Os02g0556800
Os02g0201300
Os04g0373400
Os04g0167800
Os04g0660000
Os04g0678400
Os04g0538700
Os04g0589700
Os04g0450900
Os06g0641500
Os06g0192800
Os05g0129300
Os05g0439400
Os05g0360400
Os05g0593000
Os05g0270400
Os05g0192700
Os07g0250300
Os07g0516700
Os07g0208600
Os11g0482500
Os11g0261900
Os11g0130400
Os11g0305400
Os11g0649400
Os11g0149900
Os08g0120600
Os08g0235800
Os08g0408500
Os08g0465700
Os08g0189500
Os08g0376600
Os12g0568200
Os12g0570700
Os12g0437800
Os10g0406600
Os10g0140700
Os10g0403000
Os09g0401600
Os09g0447500
Os09g0369050
Os09g0478600

## Sheet: -P vs Normal_TE_DOWN Gene
-P vs Normal significantly TE-decreased genes
Os01g0719100
Os01g0367900
Os01g0868300
Os01g0899500
Os01g0533000
Os01g0904400
Os01g0675500
Os01g0636700
Os03g0323500
Os03g0695700
Os03g0430400
Os03g0333100
Os03g0701900
Os03g0352450
Os03g0395900
Os03g0388500
Os03g0689100
Os03g0213400
Os03g0352500
Os03g0111800
Os03g0747900
Os02g0173100
Os02g0497500
Os02g0673500
Os02g0816900
Os02g0241300
Os02g0323000
Os02g0198400
Os02g0162766
Os02g0469900
Os02g0109400
Os02g0830900
Os02g0803300
Os02g0736600
Os02g0755200
Os04g0461400
Os04g0434600
Os04g0398800
Os04g0635900
Os04g0614700
Os06g0707700
Os06g0286351
Os06g0103900
Os06g0726800
Os06g0645400
Os06g0505100
Os06g0731600
Os06g0704900
Os06g0498400
Os05g0533600
Os05g0551100
Os05g0363500
Os05g0256500
Os05g0349700
Os05g0497150
Os07g0596300
Os07g0203300
Os07g0621500
Os07g0175900
Os07g0660200
Os07g0595750
Os11g0116550
Os11g0573000
Os08g0531100
Os08g0517200
Os08g0335000
Os12g0640800
Os12g0291000
Os12g0590500
Os12g0613200
Os12g0489200
Os10g0565600
Os10g0571300
Os10g0122600
Os10g0548000
Os09g0491756

## Sheet: ReP vs Normal_TE_UP gene
ReP vs Normal significantly TE-increased genes
Os01g0218100
Os01g0804400
Os03g0127600
Os03g0197800
Os02g0122400
Os02g0244850
Os02g0109400
Os02g0755200
Os06g0641500
Os06g0195900
Os06g0694200
Os05g0298200
Os05g0179100
Os07g0181500
Os07g0448200
Os07g0688200
Os11g0245500
Os11g0672300
Os11g0482500
Os12g0438000

## Sheet: ReP vs Normal_TE_DOWN Gene
ReP vs Normal significantly TE-decreased genes
Os01g0634300
Os01g0518500
Os01g0904400
Os03g0704100
Os03g0430400
Os03g0213400
Os03g0730800
Os03g0747900
Os02g0497500
Os02g0111600
Os02g0162766
Os02g0741400
Os02g0803300
Os04g0461400
Os04g0564700
Os04g0555500
Os04g0614700
Os06g0286351
Os06g0255300
Os06g0192500
Os05g0164900
Os05g0150300
Os05g0506300
Os05g0596600
Os05g0107600
Os07g0203300
Os07g0283200
Os07g0660200
Os08g0335000
Os08g0386900
Os12g0590500
Os10g0565300
