# Supplementary material for: Unfolding of RNA secondary structure impairs RNA stability to fine-tune phosphate starvation responses in rice roots
Source: Plant Commun. 2025 Dec 17;7(4):101680. doi: 10.1016/j.xplc.2025.101680 (PMC13084106; doi:10.1016/j.xplc.2025.101680)
Supplement: Supplemental Table 5. Transcriptome-wide RNA decay data of this study [file mmc6.xlsx]

## Sheet: Transcriptome-wide half-life
Transcriptome-wide RNA half-lives (min)
Gene	Normal	-P	ReP
Os03g0257500	84.109	24.3455	18.4239
Os05g0555800	216.476	71.1622	53.4184
Os09g0273950	130.776	45.5756	26.995
Os01g0200400	169.864	46.5825	85.1546
Os01g0294700	54.5862	23.5626	38.3705
Os03g0770900	168.774	39.1955	85.6474
Os07g0600700	122.227	28.1035	58.2531
Os03g0255900	70.5528	14.2533	28.1898
Os04g0555800	6931.47	156.108	43.9799
Os04g0599700	985.2	211.705	82.4946
Os01g0949500	22.4454	14.7315	10.0644
Os06g0606900	388.903	158.031	96.4852
Os05g0397300	59.4202	27.0475	18.3328
Os01g0902300	31.3792	28.4561	20.4943
Os05g0566500	201.479	112.248	40.8586
Os08g0457600	152.114	78.4003	35.93
Os01g0277700	177.1	32.4005	108.323
Os01g0978500	84.0005	15.4757	37.753
Os02g0738400	51.6131	23.4979	44.4037
Os04g0445050	22.296	9.96408	17.4092
Os01g0134700	56.7109	12.1807	24.6081
Os01g0683100	196.545	28.2583	138.836
Os01g0503400	278.296	31.9488	148.288
Os01g0912850	215.479	10.222	57.838
Os01g0965600	595.887	36.4713	345.412
Os02g0276400	84.2998	19.2627	60.9207
Os03g0295600	76.5159	19.8485	53.6069
Os03g0686700	359.177	15.6584	129.982
Os08g0238700	302.231	16.3099	120.246
Os02g0222100	6931.47	18.7898	43.3964
Os03g0427100	6931.47	30.4486	179.155
Os05g0207500	6931.47	13.4977	58.8061
Os01g0924600	303.139	89.3687	172.466
Os02g0658500	68.6428	35.2389	52.5092
Os09g0478500	98.3341	21.7596	28.0214
Os03g0411000	190.36	34.3807	70.4332
Os04g0152500	87.2625	11.8965	21.877
Os05g0147200	276.362	15.7012	43.3136
Os01g0118100	182.124	19.9991	74.0471
Os01g0238900	485.163	111.722	199.83
Os01g0558300	128.127	53.1768	86.8997
Os01g0924000	181.759	37.0463	94.4362
Os02g0184400	211.008	48.592	107.508
Os02g0465400	91.897	54.0528	76.6013
Os03g0143300	384.138	63.6947	280.589
Os03g0312600	138.02	37.1041	68.1896
Os03g0339100	195.821	82.2565	151.533
Os03g0424200	58.0236	19.7336	43.3616
Os03g0608700	268.847	81.5662	156.949
Os03g0637900	79.2913	27.4591	46.1914
Os03g0638000	92.328	25.9321	57.9139
Os03g0650400	29.6607	19.1985	25.9102
Os03g0816950	235.744	44.4952	147.404
Os04g0430000	44.2241	17.6146	31.8641
Os04g0492800	26.9375	15.5521	19.485
Os04g0568900	255.074	60.1709	158.332
Os04g0619400	62.4162	29.7818	48.666
Os04g0637400	96.9343	22.3869	48.4538
Os04g0659100	122.335	53.5886	85.0129
Os04g0661200	137.304	62.1336	95.8897
Os05g0105600	159.934	40.3891	104.134
Os05g0156600	198.173	66.2947	97.3292
Os05g0391500	50.6438	24.1114	36.2602
Os06g0102300	132.338	59.5757	92.0448
Os06g0196700	58.5614	30.2958	43.7472
Os06g0499000	245.499	44.0446	106.378
Os06g0646400	58.6726	30.5693	45.377
Os06g0661400	83.1675	30.1822	52.8034
Os06g0725900	66.801	26.7902	51.6322
Os06g0729650	162.386	28.0205	72.0413
Os07g0164100	95.4116	51.2936	75.4513
Os07g0575100	171.671	66.8431	128.921
Os08g0398300	51.0274	25.9932	32.5813
Os08g0524800	221.326	39.4965	101.975
Os08g0560500	105.033	31.1662	74.3876
Os09g0130800	144.783	35.3947	96.9306
Os10g0485100	239.075	60.2073	146.737
Os10g0504600	73.0535	31.8895	46.078
Os10g0579100	90.2052	50.7063	70.8484
Os11g0183800	122.295	34.2153	70.0138
Os12g0225150	277.347	62.1348	206.923
Os12g0605100	94.6067	37.0223	61.6847
Os10g0204100	48.8107	22.5006	30.9098
Os01g0708300	62.6776	43.9535	50.9613
Os09g0458400	104.797	31.338	57.7602
Os12g0446900	19.9196	182.21	92.9274
Os01g0349400	73.7741	54.577	175.024
Os02g0265400	130.584	96.5765	211.974
Os09g0517700	75.6945	63.448	162.084
Os05g0455600	44.6622	28.9687	94.1331
Os01g0935200	12.093	21.3791	33.9078
Os02g0621800	20.3071	70.2881	136.825
Os07g0537200	23.7466	51.5981	77.8854
Os09g0371000	32.3324	104.56	150.227
Os02g0745600	78.2011	97.6057	140.866
Os02g0714600	62.2266	98.3795	29.0824
Os01g0749200	73.9088	133.667	49.4848
Os04g0506900	73.8019	103.184	50.1421
Os04g0677300	24.3521	31.5573	15.9988
Os02g0480900	161.421	381.256	243.961
Os01g0952800	36.0164	121.728	81.0768
Os04g0564600	58.2641	124.796	95.2551
Os02g0160250	15.7939	143.338	84.3645
Os05g0501350	15.2518	778.479	105.656
Os05g0542200	27.0785	98.283	65.9547
Os03g0226600	191.848	34.0828	6931.47
Os04g0590400	150.43	15.4396	6931.47
Os01g0927600	47.601	27.3699	70.1992
Os01g0369000	125.811	61.2041	177.099
Os01g0585600	110.844	21.3101	251.67
Os02g0707100	117.041	30.2475	166.382
Os02g0824000	61.018	17.3491	87.5742
Os03g0145500	36.9512	15.3057	48.5957
Os03g0365800	77.8277	28.7432	241.229
Os03g0659900	93.6285	21.9043	165.228
Os03g0777700	84.0939	22.2521	150.676
Os06g0720000	188.214	63.3808	350.476
Os07g0508000	104.705	23.7231	164.844
Os07g0675000	118.352	54.053	142.575
Os07g0690300	384.024	42.2581	1177.88
Os08g0203300	42.2913	17.0238	64.8
Os08g0548200	149.333	37.1975	195.725
Os08g0556000	155.879	43.2398	209.115
Os09g0281900	99.3313	47.7827	141.177
Os12g0101000	82.2426	19.9613	145.148
Os12g0586000	44.778	24.2314	58.4
Os02g0236100	42.5523	16.809	75.7566
Os07g0223766	61.6166	18.0041	6931.47
Os04g0142850	326.416	39.2038	6931.47
Os02g0184000	74.9095	60.7967	102.482
Os03g0151300	244.692	169.983	371.618
Os09g0453400	39.1451	32.1373	47.147
Os09g0563200	58.6849	37.5545	155.229
Os01g0859500	32.6131	23.2362	56.6654
Os06g0101000	133.869	76.8499	180.705
Os02g0831000	63.7224	48.8525	187.929
Os03g0637600	35.713	27.1239	77.1518
Os11g0102800	47.5755	34.3429	116.577
Os06g0605900	20.4307	14.8791	33.7336
Os01g0499300	120.766	61.5757	192.212
Os01g0775200	52.9764	29.5009	70.0802
Os02g0586400	356.914	101.349	926.092
Os02g0654400	146.578	45.5543	268.002
Os03g0321500	40.7754	31.6699	45.8248
Os03g0788300	71.0583	34.8199	88.6534
Os07g0596300	62.5504	31.6587	78.0645
Os08g0564800	190.2	48.7366	584.205
Os10g0391100	147.004	38.2456	246.136
Os12g0209700	125.664	51.106	200.331
Os08g0187800	40.1547	33.8769	55.46
Os02g0810100	42.0975	34.6217	73.8719
Os07g0632800	51.9513	42.8013	125.902
Os05g0182700	97.312	38.5437	212.605
Os08g0116400	103.787	27.2396	6931.47
Os01g0966500	36.8866	30.5964	228.841
Os02g0673600	83.4056	66.3743	295.142
Os01g0934000	42.4206	27.774	196.798
Os07g0542400	18.3525	13.6243	181.294
Os08g0231100	17.8028	11.0244	6931.47
Os11g0671000	20.478	15.6778	48.3753
Os11g0684000	63.447	40.6398	2798.66
Os06g0342200	58.7646	89.8216	165.221
Os07g0230700	23.6546	40.976	78.2506
Os08g0104900	26.3215	68.0712	479.806
Os11g0542100	19.8364	33.1853	47.0411
Os08g0485600	28.9039	75.6135	310.811
Os09g0518332	13.1668	20.2919	168.758
Os10g0518300	57.2555	86.0017	6931.47
Os04g0438400	78.3242	116.569	537.746
Os01g0169900	177.753	276.441	587.867
Os10g0495300	113.881	132.483	167.001
Os12g0548200	83.4223	105.179	135.956
Os08g0428900	9.78428	13.5189	25.9537
Os01g0107900	28.6349	60.0445	82.1136
Os03g0118900	19.4197	41.1726	69.9158
Os12g0175500	33.011	70.6962	186.542
Os02g0194100	68.4979	315.021	775.235
Os06g0670500	28.233	256.846	415.836
Os11g0473200	26.0685	151.033	719.518
Os01g0128200	69.9943	16.627	16.627
Os01g0135000	92.3732	12.144	12.144
Os01g0150200	54.9323	36.1496	36.1496
Os01g0221300	250.6	67.0478	67.0478
Os01g0231900	279.581	66.134	66.134
Os01g0243600	63.5999	15.7472	15.7472
Os01g0267400	301.261	38.0974	38.0974
Os01g0294500	134.161	27.0788	27.0788
Os01g0301000	198.849	41.4393	41.4393
Os01g0363900	184.799	57.3223	57.3223
Os01g0384800	45.5894	24.4738	24.4738
Os01g0580000	188.582	37.0799	37.0799
Os01g0580500	179.535	30.9102	30.9102
Os01g0600300	230.587	60.5918	60.5918
Os01g0601200	78.8222	21.1336	21.1336
Os01g0622500	283.228	70.553	70.553
Os01g0648000	63.7094	25.0627	25.0627
Os01g0668400	91.1788	9.71886	9.71886
Os01g0703300	169.848	13.4661	13.4661
Os01g0704200	190.551	23.6388	23.6388
Os01g0733600	70.3641	31.3675	31.3675
Os01g0747800	48.4565	20.9389	20.9389
Os01g0777200	95.8008	35.6975	35.6975
Os01g0799500	51.9075	18.8588	18.8588
Os01g0844900	52.8427	25.8782	25.8782
Os01g0852400	58.0879	26.243	26.243
Os01g0855000	172.175	74.9258	74.9258
Os01g0966400	283.463	83.8108	83.8108
Os02g0108302	205.505	31.7136	31.7136
Os02g0110400	110.439	57.7239	57.7239
Os02g0154600	115.316	41.4297	41.4297
Os02g0168400	144.442	30.3727	30.3727
Os02g0182600	46.4691	22.5509	22.5509
Os02g0190000	118.74	33.8373	33.8373
Os02g0197125	63.6668	11.6005	11.6005
Os02g0214400	131.8	13.398	13.398
Os02g0277600	59.5823	25.6442	25.6442
Os02g0302700	130.023	47.1851	47.1851
Os02g0566800	37.1682	24.5156	24.5156
Os02g0617200	223.078	29.8639	29.8639
Os02g0628200	132.576	29.3841	29.3841
Os02g0635600	183.6	19.769	19.769
Os02g0684300	93.9896	31.8111	31.8111
Os02g0698000	50.5015	17.629	17.629
Os02g0711000	270.07	18.585	18.585
Os02g0733200	101.685	26.6898	26.6898
Os02g0743100	35.3868	19.7389	19.7389
Os02g0750100	81.0492	19.181	19.181
Os02g0768400	188.521	48.3519	48.3519
Os02g0782900	26.7196	14.0352	14.0352
Os03g0113500	50.8311	25.5326	25.5326
Os03g0116500	187.99	71.8943	71.8943
Os03g0130400	159.164	70.7343	70.7343
Os03g0148400	37.0578	20.9001	20.9001
Os03g0165400	51.5953	31.1205	31.1205
Os03g0188900	23.9466	16.5239	16.5239
Os03g0209500	114.61	27.8847	27.8847
Os03g0223000	60.6085	30.7013	30.7013
Os03g0261900	102.895	37.9355	37.9355
Os03g0261950	183.362	38.0643	38.0643
Os03g0263900	39.4181	26.5549	26.5549
Os03g0276600	250.754	40.8453	40.8453
Os03g0281900	83.3063	10.9012	10.9012
Os03g0291800	64.3588	22.2804	22.2804
Os03g0297800	51.1512	25.6733	25.6733
Os03g0332100	61.6573	27.8768	27.8768
Os03g0337700	185.737	49.2428	49.2428
Os03g0340001	212.446	60.3526	60.3526
Os03g0353701	85.004	20.1089	20.1089
Os03g0385900	291.696	105.913	105.913
Os03g0441400	86.4919	17.5423	17.5423
Os03g0647800	135.956	45.7079	45.7079
Os03g0661300	130.538	33.8929	33.8929
Os03g0695425	63.9281	38.7521	38.7521
Os03g0705300	50.0297	22.6461	22.6461
Os03g0793600	56.5071	18.3131	18.3131
Os03g0793900	53.7954	13.2545	13.2545
Os03g0811550	79.8441	8.20855	8.20855
Os03g0818300	233.375	42.6554	42.6554
Os03g0848400	82.6215	33.986	33.986
Os03g0848600	99.7781	36.4484	36.4484
Os03g0853600	73.3468	21.7721	21.7721
Os04g0474800	226.903	56.9658	56.9658
Os04g0512300	124.409	29.2382	29.2382
Os04g0523100	75.9714	22.7458	22.7458
Os04g0541100	60.5063	25.7522	25.7522
Os04g0548450	282.973	20.124	20.124
Os04g0574100	72.1943	22.0359	22.0359
Os04g0598500	136.797	12.7168	12.7168
Os04g0644900	143.538	46.5009	46.5009
Os04g0674800	108.003	14.779	14.779
Os04g0683400	381.04	9.46669	9.46669
Os04g0683500	108.083	25.7771	25.7771
Os05g0103100	199.123	65.7043	65.7043
Os05g0140500	496.264	103.487	103.487
Os05g0176500	171.222	55.0715	55.0715
Os05g0180500	129.63	8.53065	8.53065
Os05g0181300	56.3959	18.7555	18.7555
Os05g0280500	51.9992	23.2338	23.2338
Os05g0323100	75.7645	30.0969	30.0969
Os05g0389900	280.376	26.7848	26.7848
Os05g0398800	148.18	21.3875	21.3875
Os05g0410900	66.6585	38.0595	38.0595
Os05g0437401	32.7364	15.9937	15.9937
Os05g0449900	48.9409	19.9233	19.9233
Os05g0467700	68.0198	11.7842	11.7842
Os05g0494700	174.866	34.4019	34.4019
Os05g0564000	355.137	42.0829	42.0829
Os06g0115700	108.353	31.9134	31.9134
Os06g0130400	461.141	21.9197	21.9197
Os06g0136700	88.3653	28.8022	28.8022
Os06g0180666	110.507	29.2542	29.2542
Os06g0212100	43.7765	29.1232	29.1232
Os06g0224500	213.078	35.4489	35.4489
Os06g0226700	159.189	25.5496	25.5496
Os06g0253600	129.523	38.7541	38.7541
Os06g0257450	134.465	35.1357	35.1357
Os06g0274300	104.359	45.7419	45.7419
Os06g0274800	88.6262	24.6364	24.6364
Os06g0334300	70.0131	30.1438	30.1438
Os06g0468400	144.952	34.1008	34.1008
Os06g0474500	133.968	31.1802	31.1802
Os06g0475400	69.7106	23.0611	23.0611
Os06g0571300	134.004	40.8761	40.8761
Os06g0571400	431.585	103.398	103.398
Os06g0574200	204.39	49.7893	49.7893
Os06g0596300	147.284	49.1476	49.1476
Os06g0609700	316.269	23.4712	23.4712
Os06g0643500	79.339	44.0713	44.0713
Os06g0677700	70.5074	31.0783	31.0783
Os06g0691200	133.276	34.2673	34.2673
Os06g0704500	62.8183	27.7081	27.7081
Os06g0731500	99.9722	56.8835	56.8835
Os07g0109400	112.114	36.7374	36.7374
Os07g0174400	201.916	35.3779	35.3779
Os07g0179200	648.037	96.0972	96.0972
Os07g0250900	40.0779	13.6147	13.6147
Os07g0259700	48.4869	33.0128	33.0128
Os07g0287000	146.559	37.0424	37.0424
Os07g0449700	99.3771	20.9061	20.9061
Os07g0475800	174.569	64.0395	64.0395
Os07g0494900	77.4513	36.708	36.708
Os07g0564000	175.096	41.1796	41.1796
Os07g0599700	96.2852	31.8902	31.8902
Os07g0602700	833.307	48.4909	48.4909
Os07g0681700	41.5198	20.8722	20.8722
Os07g0693000	79.6043	29.9275	29.9275
Os07g0694300	95.6033	31.7299	31.7299
Os08g0115200	104.382	44.7686	44.7686
Os08g0120301	158.494	28.4524	28.4524
Os08g0152800	92.2781	51.3176	51.3176
Os08g0242700	74.1041	22.7381	22.7381
Os08g0374800	178.131	71.3185	71.3185
Os08g0402600	178.394	23.7022	23.7022
Os08g0483800	179.27	21.9244	21.9244
Os08g0486100	211.185	32.6822	32.6822
Os08g0528800	104.613	51.006	51.006
Os08g0531100	253.449	39.6186	39.6186
Os08g0542200	52.5563	25.0544	25.0544
Os09g0240200	73.5166	29.9234	29.9234
Os09g0395400	234.487	22.7152	22.7152
Os09g0420700	471.847	88.912	88.912
Os09g0436000	58.5841	24.8936	24.8936
Os09g0481300	44.021	24.982	24.982
Os09g0482761	97.9433	21.8774	21.8774
Os10g0159600	239.974	39.4717	39.4717
Os10g0178800	20.3271	9.95547	9.95547
Os10g0193100	129.569	28.6192	28.6192
Os10g0200700	135.12	20.7814	20.7814
Os10g0363100	138.526	71.1399	71.1399
Os10g0368400	172.458	75.9474	75.9474
Os10g0374700	218.813	19.4954	19.4954
Os10g0441800	141.22	35.5962	35.5962
Os10g0457500	225.14	90.2315	90.2315
Os10g0472400	86.6029	25.1274	25.1274
Os10g0497600	117.488	49.713	49.713
Os10g0518000	65.0032	22.5611	22.5611
Os10g0520400	270.049	23.9824	23.9824
Os10g0534100	151.199	42.2328	42.2328
Os10g0547000	134.852	22.3616	22.3616
Os10g0556100	72.2404	27.4989	27.4989
Os10g0566800	76.2262	25.3296	25.3296
Os10g0566900	140.209	22.9505	22.9505
Os11g0150200	111.262	24.5549	24.5549
Os11g0172100	24.0964	12.0166	12.0166
Os11g0295900	140.926	28.925	28.925
Os11g0422100	37.1301	7.37552	7.37552
Os11g0448400	333.207	22.0419	22.0419
Os11g0521000	56.9697	19.0557	19.0557
Os11g0544300	177.896	50.4874	50.4874
Os11g0585700	197.389	64.5238	64.5238
Os11g0658800	105.528	34.19	34.19
Os11g0661400	212.162	115.827	115.827
Os11g0677500	111.589	35.6706	35.6706
Os11g0697100	285.692	58.8494	58.8494
Os12g0118700	203.114	19.0833	19.0833
Os12g0122400	51.2846	21.3224	21.3224
Os12g0138166	190.554	20.0006	20.0006
Os12g0149300	93.6165	18.0378	18.0378
Os12g0165700	58.4592	27.4572	27.4572
Os12g0245100	45.3186	23.0743	23.0743
Os12g0265100	61.6219	25.3112	25.3112
Os12g0297400	501.503	53.9944	53.9944
Os12g0443600	90.4477	37.5547	37.5547
Os12g0490100	131.505	15.5294	15.5294
Os12g0548300	402.697	35.5536	35.5536
Os12g0554800	90.8329	25.8826	25.8826
Os01g0164300	101.005	31.2031	31.2031
Os01g0640100	8.75137	5.1796	5.1796
Os01g0674500	98.8754	70.3741	70.3741
Os01g0680700	16.2236	13.585	13.585
Os01g0766200	28.8683	19.1793	19.1793
Os01g0904700	211.517	91.7039	91.7039
Os02g0187600	117.048	51.4659	51.4659
Os02g0250300	279.921	103.046	103.046
Os02g0272300	97.1484	41.2746	41.2746
Os02g0315400	45.1986	37.8194	37.8194
Os02g0471300	160.848	42.0049	42.0049
Os03g0173700	6931.47	36.6661	36.6661
Os03g0192000	457.22	65.3789	65.3789
Os03g0322700	148.15	31.5335	31.5335
Os03g0353500	35.5538	25.1686	25.1686
Os03g0704901	81.7059	33.4549	33.4549
Os03g0789200	91.0023	71.206	71.206
Os04g0572200	95.9654	31.536	31.536
Os05g0188600	79.4322	63.3099	63.3099
Os05g0406300	220.918	40.9161	40.9161
Os05g0457700	813.683	142.011	142.011
Os06g0231050	113.704	55.1992	55.1992
Os06g0234800	53.3491	13.6858	13.6858
Os06g0531600	25.9128	16.0178	16.0178
Os07g0435300	276.074	23.3673	23.3673
Os07g0686100	158.081	23.249	23.249
Os08g0160000	208.748	64.1184	64.1184
Os08g0546900	237.468	57.2916	57.2916
Os10g0190100	73.7688	11.6488	11.6488
Os11g0580800	79.7076	33.0668	33.0668
Os12g0151500	41.2501	20.324	20.324
Os12g0263600	504.923	9.69776	9.69776
Os01g0112600	20.7669	15.6327	15.6327
Os01g0226300	65.9058	42.3361	42.3361
Os01g0235100	6931.47	36.8642	36.8642
Os01g0282800	65.777	36.0597	36.0597
Os01g0575200	12.3178	9.5742	9.5742
Os01g0585300	19.957	11.5707	11.5707
Os01g0738300	30.4063	23.7778	23.7778
Os01g0753500	32.1258	22.8211	22.8211
Os01g0768333	33.5462	19.1259	19.1259
Os01g0787400	19.7784	17.036	17.036
Os01g0801700	64.8759	44.1084	44.1084
Os01g0805200	60.4841	26.7834	26.7834
Os01g0916600	137.859	83.3552	83.3552
Os01g0938900	233.807	130.997	130.997
Os02g0156100	79.1053	55.1994	55.1994
Os02g0205400	38.0251	25.9488	25.9488
Os02g0584700	23.5893	15.5256	15.5256
Os02g0584800	36.7463	21.5096	21.5096
Os02g0771200	42.193	28.1693	28.1693
Os02g0805900	118.948	83.1768	83.1768
Os02g0815600	6931.47	51.702	51.702
Os02g0833100	78.2867	51.1748	51.1748
Os03g0146300	117.89	72.7155	72.7155
Os03g0189600	65.5673	20.3374	20.3374
Os03g0275300	48.5485	21.9614	21.9614
Os03g0285800	34.9866	21.0418	21.0418
Os03g0294800	75.2441	34.3939	34.3939
Os03g0322500	209.974	144.868	144.868
Os03g0356400	48.4553	28.6127	28.6127
Os03g0595200	326.443	54.5789	54.5789
Os03g0695600	547.658	216.941	216.941
Os03g0848700	161.726	33.4006	33.4006
Os03g0860000	50.1942	35.314	35.314
Os04g0105300	73.5537	42.9804	42.9804
Os04g0387600	79.3457	41.0793	41.0793
Os04g0423700	96.7172	43.3782	43.3782
Os04g0534400	91.7321	45.0108	45.0108
Os04g0592400	74.9521	44.6053	44.6053
Os04g0598200	1186.14	159.466	159.466
Os04g0692600	51.9321	30.7621	30.7621
Os04g0692850	154.419	76.6461	76.6461
Os05g0390100	43.8812	28.6055	28.6055
Os05g0445500	475.819	174.183	174.183
Os05g0496200	65.4738	44.0842	44.0842
Os05g0499300	59.9174	36.3305	36.3305
Os05g0511500	90.5265	47.5232	47.5232
Os05g0537100	16.8893	12.052	12.052
Os05g0594800	204.685	109.942	109.942
Os06g0115600	33.6621	16.7014	16.7014
Os06g0139900	116.684	70.0012	70.0012
Os06g0219800	39.9275	24.1571	24.1571
Os06g0230801	265.58	78.0767	78.0767
Os07g0100900	68.3298	33.9988	33.9988
Os07g0124800	55.1886	40.7772	40.7772
Os07g0651800	6931.47	54.7487	54.7487
Os07g0676800	82.3826	52.8331	52.8331
Os08g0110300	17.6346	15.1577	15.1577
Os08g0118900	216.56	35.4393	35.4393
Os08g0159700	6931.47	72.536	72.536
Os08g0162800	142.433	89.8093	89.8093
Os08g0237000	76.2633	46.7619	46.7619
Os08g0240800	195.739	105.38	105.38
Os08g0453733	88.7043	28.7954	28.7954
Os08g0543400	101.265	45.3651	45.3651
Os09g0487700	157.885	40.1274	40.1274
Os09g0506800	924.738	51.9088	51.9088
Os09g0508500	28.9214	14.3873	14.3873
Os09g0525900	78.1287	42.0835	42.0835
Os09g0556400	65.9774	40.2238	40.2238
Os09g0568266	414.077	116.738	116.738
Os10g0428500	6931.47	33.8967	33.8967
Os10g0456600	235.02	84.741	84.741
Os10g0483000	482.749	150.267	150.267
Os10g0521900	49.2377	23.8897	23.8897
Os10g0556900	207.598	66.5297	66.5297
Os11g0154500	23.3982	14.9853	14.9853
Os11g0181400	81.9419	59.5472	59.5472
Os11g0220800	975.642	330.64	330.64
Os11g0236000	6931.47	50.6267	50.6267
Os11g0483600	431.364	71.4096	71.4096
Os11g0629400	52.5764	36.6466	36.6466
Os11g0708500	109.229	14.5211	14.5211
Os12g0127500	6931.47	82.8253	82.8253
Os12g0490000	131.641	20.6786	20.6786
Os12g0572500	157.377	44.301	44.301
Os12g0594000	17.2877	10.8947	10.8947
Os01g0669100	15.6985	10.0367	10.0367
Os01g0951500	15.905	12.4473	12.4473
Os02g0100600	45.0902	19.5381	19.5381
Os02g0100800	36.8208	15.9974	15.9974
Os02g0610400	549.469	120.782	120.782
Os02g0612100	41.1642	19.7955	19.7955
Os02g0806900	78.9033	59.4568	59.4568
Os03g0370200	17.631	13.4722	13.4722
Os03g0708000	44.4997	30.1479	30.1479
Os03g0711300	223.75	77.09	77.09
Os03g0859600	175.758	113.139	113.139
Os04g0588350	42.7334	8.22149	8.22149
Os06g0137300	6931.47	111.456	111.456
Os06g0229400	15.5534	9.69825	9.69825
Os07g0100300	46.2963	19.9591	19.9591
Os08g0434300	41.5981	25.2537	25.2537
Os08g0520400	25.4258	14.4483	14.4483
Os08g0540000	280.229	37.0136	37.0136
Os09g0367900	19.0459	12.0152	12.0152
Os09g0464033	47.8053	17.9584	17.9584
Os10g0210500	23.1875	13.2688	13.2688
Os12g0539750	18.5204	12.5085	12.5085
Os01g0119500	56.7439	23.0042	23.0042
Os03g0730000	33.7192	10.3348	10.3348
Os03g0732200	197.31	19.5124	19.5124
Os04g0119400	141.837	47.0944	47.0944
Os04g0408600	85.7383	33.106	33.106
Os04g0493100	42.1567	17.5722	17.5722
Os04g0537800	96.2279	19.7999	19.7999
Os04g0636700	112.869	23.1341	23.1341
Os05g0149500	117.327	17.7576	17.7576
Os05g0280350	142.987	50.8004	50.8004
Os06g0108600	59.73	13.3056	13.3056
Os01g0104400	119.481	48.8818	48.8818
Os01g0140400	85.908	34.906	34.906
Os01g0590900	290.353	41.7485	41.7485
Os01g0686800	244.279	78.3762	78.3762
Os01g0867600	69.4571	30.052	30.052
Os02g0135600	119.067	47.0531	47.0531
Os02g0531600	81.6869	25.6786	25.6786
Os02g0739900	106.479	39.7456	39.7456
Os02g0778400	107.489	41.0417	41.0417
Os03g0101600	77.3109	42.5125	42.5125
Os03g0223200	57.5757	21.327	21.327
Os03g0245700	225.284	32.1474	32.1474
Os03g0265400	162.385	28.8895	28.8895
Os03g0286500	85.0618	35.9532	35.9532
Os03g0337500	72.2398	41.8097	41.8097
Os03g0338400	109.615	30.9361	30.9361
Os03g0397300	159.96	55.0678	55.0678
Os03g0858400	245.5	42.0504	42.0504
Os04g0348100	235.634	49.2498	49.2498
Os04g0496800	70.0341	40.2197	40.2197
Os04g0525900	215.168	67.3687	67.3687
Os04g0671700	139.913	54.3504	54.3504
Os05g0150800	128.824	63.337	63.337
Os05g0178300	150.225	47.6144	47.6144
Os05g0388400	253.982	35.2765	35.2765
Os05g0429400	76.2722	25.2716	25.2716
Os05g0467300	266.06	78.5528	78.5528
Os06g0127900	61.918	28.349	28.349
Os06g0134000	344.897	62.9562	62.9562
Os06g0164400	47.5335	25.4931	25.4931
Os06g0695500	97.0631	27.4502	27.4502
Os07g0445600	139.489	45.2742	45.2742
Os07g0637400	131.006	63.2541	63.2541
Os07g0679300	181.19	51.6483	51.6483
Os07g0690400	61.5975	33.5433	33.5433
Os08g0321000	123.203	44.3304	44.3304
Os08g0398000	89.4697	28.1962	28.1962
Os09g0473300	139.573	37.9508	37.9508
Os11g0637800	132.235	54.5508	54.5508
Os11g0652900	24.663	11.6389	11.6389
Os11g0659500	120.148	56.7047	56.7047
Os12g0144600	139.143	43.5759	43.5759
Os12g0159600	74.0112	19.1196	19.1196
Os12g0197500	175.934	53.6147	53.6147
Os01g0101200	72.5926	29.6024	29.6024
Os01g0265100	129.124	44.4389	44.4389
Os01g0874700	174.294	30.5574	30.5574
Os02g0651300	43.2822	21.4763	21.4763
Os02g0726300	35.023	14.115	14.115
Os02g0731500	79.5572	19.0624	19.0624
Os02g0788800	119.432	46.7827	46.7827
Os02g0804500	350.496	29.1842	29.1842
Os03g0454100	191.842	62.3026	62.3026
Os04g0566400	84.8403	38.223	38.223
Os05g0389700	232.926	59.1911	59.1911
Os05g0568000	124.306	22.5936	22.5936
Os06g0162600	158.585	54.1295	54.1295
Os06g0219700	240.705	37.8325	37.8325
Os07g0175500	102.936	20.2399	20.2399
Os07g0621201	157.628	23.9907	23.9907
Os08g0203900	152.656	28.544	28.544
Os08g0297500	231.731	39.1385	39.1385
Os08g0416100	117.442	42.7317	42.7317
Os08g0430100	305.978	54.9988	54.9988
Os08g0481400	59.935	13.5417	13.5417
Os09g0470900	76.591	18.0511	18.0511
Os12g0225200	172.373	31.6189	31.6189
Os12g0406100	62.2747	20.212	20.212
Os01g0531500	324.049	134.875	134.875
Os04g0105500	180.014	59.8963	59.8963
Os05g0103200	93.176	55.489	55.489
Os06g0687400	117.739	69.2878	69.2878
Os05g0296600	131.872	64.8474	64.8474
Os03g0377500	118.469	44.4733	44.4733
Os03g0780500	181.368	58.0575	58.0575
Os01g0511200	304.293	56.5424	56.5424
Os02g0327500	16.968	12.3934	12.3934
Os02g0468500	34.8878	14.6345	14.6345
Os02g0739400	26.1611	19.9737	19.9737
Os02g0762400	23.3344	20.3061	20.3061
Os03g0134800	6931.47	30.5592	30.5592
Os03g0265100	246.538	55.8229	55.8229
Os03g0278900	41.4017	22.3371	22.3371
Os03g0292800	132.736	90.7223	90.7223
Os03g0684700	19.0218	11.3404	11.3404
Os03g0766000	103.137	65.6877	65.6877
Os04g0515900	50.1241	17.6508	17.6508
Os05g0231100	12.342	6.16249	6.16249
Os05g0319700	70.1621	24.2514	24.2514
Os05g0365300	59.9582	27.8576	27.8576
Os05g0384300	12.4035	6.63182	6.63182
Os06g0493600	62.0586	25.458	25.458
Os06g0589600	69.307	30.1553	30.1553
Os06g0608300	168.228	72.9702	72.9702
Os07g0208900	84.2599	29.5798	29.5798
Os07g0484600	67.0457	25.1501	25.1501
Os09g0273600	43.2651	18.5453	18.5453
Os09g0314300	1697.57	65.6519	65.6519
Os11g0115100	190.134	59.9056	59.9056
Os11g0210000	194.421	29.0097	29.0097
Os11g0458100	170.606	22.0313	22.0313
Os11g0664400	36.2486	17.0558	17.0558
Os12g0149100	85.5508	20.4706	20.4706
Os12g0283100	95.3605	26.8854	26.8854
Os01g0181000	93.0898	41.104	41.104
Os01g0246601	12.7853	8.99347	8.99347
Os01g0526100	225.325	47.9884	47.9884
Os01g0906450	6931.47	28.3726	28.3726
Os02g0111700	6931.47	188.038	188.038
Os02g0561800	25.914	14.1667	14.1667
Os02g0565300	144.279	12.0865	12.0865
Os02g0567450	6931.47	20.142	20.142
Os02g0672100	129.659	63.7042	63.7042
Os02g0681200	60.7877	22.5734	22.5734
Os02g0709350	415.147	19.3653	19.3653
Os02g0727700	29.7312	15.4852	15.4852
Os02g0820300	46.2874	22.6125	22.6125
Os03g0119300	217.325	114.127	114.127
Os03g0164700	80.6911	44.2261	44.2261
Os03g0284000	125.351	47.7148	47.7148
Os03g0317100	26.6236	13.5092	13.5092
Os03g0347800	828.707	66.6915	66.6915
Os03g0634400	126.466	39.5928	39.5928
Os03g0651700	81.5579	21.2606	21.2606
Os03g0696000	6931.47	69.0744	69.0744
Os03g0807200	36.7524	20.3155	20.3155
Os03g0841700	244.95	48.5511	48.5511
Os04g0174850	182.569	36.8501	36.8501
Os04g0430600	34.0875	24.4095	24.4095
Os04g0431100	36.7295	23.9589	23.9589
Os04g0459000	50.2157	37.2543	37.2543
Os04g0549700	2042.13	91.8724	91.8724
Os04g0625100	45.948	29.2518	29.2518
Os04g0644750	32.9532	21.5688	21.5688
Os05g0273500	254.552	19.9901	19.9901
Os05g0323800	63.547	37.186	37.186
Os05g0477600	17.5703	10.5035	10.5035
Os05g0583600	123.794	44.4719	44.4719
Os06g0133600	45.0094	19.9165	19.9165
Os06g0687600	142.777	37.4053	37.4053
Os06g0706400	27.9182	18.9652	18.9652
Os07g0509200	87.3742	26.605	26.605
Os07g0597200	41.9307	17.7931	17.7931
Os07g0613300	46.431	31.4625	31.4625
Os07g0615000	129.652	8.28309	8.28309
Os07g0615800	101.029	59.1076	59.1076
Os08g0151500	29.4182	18.9477	18.9477
Os08g0270800	102.003	49.6495	49.6495
Os08g0379300	6931.47	98.5217	98.5217
Os09g0346600	130.434	27.8325	27.8325
Os09g0412900	246.734	51.4453	51.4453
Os09g0513700	46.193	27.7446	27.7446
Os10g0205802	140.086	64.7853	64.7853
Os10g0413101	38.1623	28.5324	28.5324
Os10g0506100	40.315	26.9958	26.9958
Os10g0560700	57.6829	33.8068	33.8068
Os11g0610700	109.644	60.8534	60.8534
Os12g0284850	166.778	33.6923	33.6923
Os12g0634800	6931.47	83.9625	83.9625
Os01g0110500	46.1253	26.3478	26.3478
Os01g0198000	115.856	62.7801	62.7801
Os01g0222500	104.935	57.9864	57.9864
Os01g0265900	928.63	74.8491	74.8491
Os01g0305300	19.0276	13.1307	13.1307
Os01g0496900	47.4534	33.1594	33.1594
Os01g0613300	113.519	47.0652	47.0652
Os01g0613900	77.9477	41.8457	41.8457
Os01g0633000	55.7207	36.6078	36.6078
Os01g0732801	23.864	15.9659	15.9659
Os01g0733001	24.1551	11.4246	11.4246
Os01g0750900	371.903	21.369	21.369
Os01g0847600	350.876	75.5542	75.5542
Os01g0908100	163.219	99.7667	99.7667
Os01g0912900	23.8112	14.1383	14.1383
Os01g0948100	170.413	80.7202	80.7202
Os01g0957900	157.087	48.4796	48.4796
Os01g0969000	102.144	56.99	56.99
Os02g0197700	331.135	56.385	56.385
Os02g0585100	45.7152	26.803	26.803
Os02g0648300	21.093	15.0482	15.0482
Os02g0654000	178.774	47.7792	47.7792
Os02g0687500	113.543	41.8489	41.8489
Os02g0744650	60.8958	39.3417	39.3417
Os03g0107700	37.0885	28.9056	28.9056
Os03g0126100	128.683	74.582	74.582
Os03g0176700	146.559	16.3679	16.3679
Os03g0228800	13.6724	11.2411	11.2411
Os03g0245100	172.052	29.7892	29.7892
Os03g0249700	53.3416	36.2825	36.2825
Os03g0263500	118.705	53.1402	53.1402
Os03g0281000	28.6365	23.177	23.177
Os03g0288600	326.949	117.035	117.035
Os03g0366700	259.872	15.3624	15.3624
Os03g0390000	618.205	186.94	186.94
Os03g0577100	206.566	73.592	73.592
Os03g0713400	137.308	112.153	112.153
Os03g0767600	85.5237	36.9675	36.9675
Os03g0801800	311.924	84.3649	84.3649
Os03g0856300	264.403	82.1431	82.1431
Os03g0861700	150.967	42.7115	42.7115
Os04g0348300	323.843	155.682	155.682
Os04g0412250	34.4573	13.8943	13.8943
Os04g0464750	201.042	64.3163	64.3163
Os04g0509200	105.859	65.1224	65.1224
Os04g0691600	201.028	75.0528	75.0528
Os05g0120100	292.883	191.664	191.664
Os05g0371200	124.771	80.7938	80.7938
Os05g0481400	134.009	66.7738	66.7738
Os05g0497675	250.796	48.9648	48.9648
Os05g0506300	124.307	96.3548	96.3548
Os05g0509300	66.9452	40.706	40.706
Os05g0516800	97.1313	41.8841	41.8841
Os06g0134800	113.254	50.0504	50.0504
Os06g0233400	1169.99	162.462	162.462
Os06g0245800	54.1441	26.8786	26.8786
Os06g0318300	152.146	44.4549	44.4549
Os06g0487900	175.271	97.249	97.249
Os06g0490400	21.4893	9.49437	9.49437
Os06g0715100	205.158	111.529	111.529
Os06g0728000	184.419	114.006	114.006
Os07g0112700	61.0143	31.4685	31.4685
Os07g0168000	106.637	36.9938	36.9938
Os07g0301200	284.496	147.096	147.096
Os07g0510400	74.7623	45.37	45.37
Os07g0647900	62.3265	38.1668	38.1668
Os08g0225000	162.071	64.1182	64.1182
Os08g0424500	419.177	174.176	174.176
Os08g0467600	38.0778	21.9902	21.9902
Os08g0499300	148.393	32.0978	32.0978
Os08g0513600	120.899	64.9073	64.9073
Os08g0539600	460.943	35.2905	35.2905
Os09g0261400	152.53	84.1194	84.1194
Os09g0283600	41.6258	9.06349	9.06349
Os09g0361700	510.948	29.3936	29.3936
Os10g0116000	58.9013	25.9743	25.9743
Os10g0469900	231.566	39.4256	39.4256
Os10g0524100	134.26	73.4043	73.4043
Os11g0132000	114.527	35.5373	35.5373
Os11g0169800	164.558	77.2358	77.2358
Os11g0244800	75.6804	55.235	55.235
Os12g0173400	194.452	30.83	30.83
Os12g0472800	6931.47	33.6823	33.6823
Os12g0534200	162.733	41.1319	41.1319
Os12g0552900	109.151	51.595	51.595
Os12g0629300	121.251	22.2363	22.2363
Os12g0633200	241.652	64.8846	64.8846
Os01g0101700	6931.47	24.6753	24.6753
Os01g0104350	91.1679	13.8073	13.8073
Os01g0110050	6931.47	9.71839	9.71839
Os01g0111100	6931.47	22.9205	22.9205
Os01g0112000	264.288	41.3619	41.3619
Os01g0121600	36.6877	30.4305	30.4305
Os01g0137300	6931.47	23.9752	23.9752
Os01g0151200	48.7579	30.45	30.45
Os01g0157600	67.0994	21.7034	21.7034
Os01g0158600	25.8232	16.779	16.779
Os01g0168300	70.4265	51.6281	51.6281
Os01g0172701	5.98113	3.55243	3.55243
Os01g0173000	243.343	24.7992	24.7992
Os01g0174700	55.959	23.3927	23.3927
Os01g0184000	662.294	88.1906	88.1906
Os01g0200500	114.303	28.7157	28.7157
Os01g0206200	6931.47	22.8056	22.8056
Os01g0207200	45.3511	26.0225	26.0225
Os01g0209000	49.7882	29.9433	29.9433
Os01g0216000	6931.47	41.1438	41.1438
Os01g0233900	44.6257	18.3184	18.3184
Os01g0235400	39.0344	29.768	29.768
Os01g0246400	6931.45	11.8863	11.8863
Os01g0249100	15.8133	10.3484	10.3484
Os01g0251000	186.252	79.0295	79.0295
Os01g0275950	6931.47	11.7496	11.7496
Os01g0279300	188.664	146.205	146.205
Os01g0279700	6931.47	14.9985	14.9985
Os01g0297200	14.2261	11.8177	11.8177
Os01g0319200	51.8216	30.6232	30.6232
Os01g0323100	131.619	39.5538	39.5538
Os01g0343500	34.9909	15.984	15.984
Os01g0346400	6931.47	70.2553	70.2553
Os01g0363300	6931.47	35.7506	35.7506
Os01g0372350	654.659	46.3158	46.3158
Os01g0559100	6931.47	44.3175	44.3175
Os01g0565800	6931.47	28.2388	28.2388
Os01g0574800	33.8224	22.6307	22.6307
Os01g0578000	6931.47	39.2155	39.2155
Os01g0581900	6931.47	24.0452	24.0452
Os01g0594300	49.7973	41.8258	41.8258
Os01g0595700	6931.47	21.6626	21.6626
Os01g0604000	6931.47	15.509	15.509
Os01g0610300	103.258	61.4487	61.4487
Os01g0631500	149.341	60.452	60.452
Os01g0638600	19.5661	12.0521	12.0521
Os01g0659800	163.05	38.032	38.032
Os01g0676200	28.9548	9.00508	9.00508
Os01g0678700	128.234	83.0289	83.0289
Os01g0679300	25.3261	19.9538	19.9538
Os01g0689000	56.1572	26.6238	26.6238
Os01g0705000	23.5239	17.1059	17.1059
Os01g0724500	37.5992	22.6176	22.6176
Os01g0734100	373.943	73.6736	73.6736
Os01g0754000	283.039	121.901	121.901
Os01g0762400	176.298	54.392	54.392
Os01g0764500	6931.47	21.3791	21.3791
Os01g0768700	94.4813	48.1649	48.1649
Os01g0782300	6931.47	25.2772	25.2772
Os01g0798900	20.5083	15.5824	15.5824
Os01g0810833	13.1475	7.58819	7.58819
Os01g0817100	68.3325	48.4945	48.4945
Os01g0829000	6931.47	25.9658	25.9658
Os01g0835800	34.8687	24.0941	24.0941
Os01g0850900	24.029	11.4994	11.4994
Os01g0876500	6931.47	63.89	63.89
Os01g0908800	37.8927	23.888	23.888
Os01g0917300	66.445	46.0965	46.0965
Os01g0926400	100.695	54.3337	54.3337
Os01g0949700	21.6155	14.5134	14.5134
Os01g0953400	17.6479	11.6216	11.6216
Os01g0962500	60.5986	25.2612	25.2612
Os01g0963400	82.0563	59.6147	59.6147
Os01g0976200	63.8825	22.4882	22.4882
Os02g0106700	6931.47	60.6977	60.6977
Os02g0115700	6931.47	25.8581	25.8581
Os02g0135900	78.1693	31.5363	31.5363
Os02g0138200	129.97	30.5667	30.5667
Os02g0143300	23.1068	14.7525	14.7525
Os02g0150450	20.6466	16.2014	16.2014
Os02g0158600	34.9637	20.4784	20.4784
Os02g0161000	18.5242	15.1242	15.1242
Os02g0164300	30.7283	22.3304	22.3304
Os02g0197800	67.1853	15.9832	15.9832
Os02g0211150	6931.47	44.0036	44.0036
Os02g0220600	299.212	119.831	119.831
Os02g0221800	50.8202	29.2196	29.2196
Os02g0249700	59.5618	15.3563	15.3563
Os02g0258300	82.6554	56.9704	56.9704
Os02g0258800	32.7816	25.2296	25.2296
Os02g0266800	45.2142	34.101	34.101
Os02g0283800	110.683	32.2063	32.2063
Os02g0291500	59.6792	20.9452	20.9452
Os02g0305700	248.804	45.419	45.419
Os02g0328550	6931.47	30.819	30.819
Os02g0464400	6931.47	43.7105	43.7105
Os02g0468200	6931.47	58.9944	58.9944
Os02g0468800	40.0449	17.065	17.065
Os02g0469000	168.457	81.5461	81.5461
Os02g0475400	6931.47	19.5134	19.5134
Os02g0517333	117.693	25.5821	25.5821
Os02g0518500	6931.47	10.3208	10.3208
Os02g0520100	63.692	43.0525	43.0525
Os02g0529500	15.176	8.92607	8.92607
Os02g0533000	31.8491	17.569	17.569
Os02g0533200	80.2871	13.1494	13.1494
Os02g0549401	6931.47	30.2062	30.2062
Os02g0549600	236.598	49.2333	49.2333
Os02g0557300	47.4984	39.614	39.614
Os02g0565100	426.304	32.9523	32.9523
Os02g0568600	269.148	12.9243	12.9243
Os02g0572300	23.0303	4.85201	4.85201
Os02g0580900	35.1033	19.0501	19.0501
Os02g0591800	112.659	74.4179	74.4179
Os02g0592400	50.7039	38.3314	38.3314
Os02g0608900	135.226	37.6996	37.6996
Os02g0612300	121.076	87.9014	87.9014
Os02g0633200	134.378	50.4749	50.4749
Os02g0640500	6931.47	19.8937	19.8937
Os02g0644600	521.852	32.0224	32.0224
Os02g0648900	6931.47	16.0975	16.0975
Os02g0652000	73.3923	11.6169	11.6169
Os02g0656600	30.865	24.0992	24.0992
Os02g0662000	89.4277	56.2451	56.2451
Os02g0669366	15.3227	12.9117	12.9117
Os02g0673000	17.8299	9.74636	9.74636
Os02g0673500	37.1223	25.9398	25.9398
Os02g0697500	6931.47	9.51347	9.51347
Os02g0701900	66.1279	43.8266	43.8266
Os02g0705300	62.3574	40.9248	40.9248
Os02g0715300	42.5176	31.492	31.492
Os02g0717700	6931.47	48.8911	48.8911
Os02g0723200	68.0056	26.6249	26.6249
Os02g0728600	66.4423	33.8018	33.8018
Os02g0741300	92.2388	64.1435	64.1435
Os02g0761400	71.6006	48.9812	48.9812
Os02g0774700	97.6936	7.93783	7.93783
Os02g0788500	6931.47	22.8802	22.8802
Os02g0790600	6931.47	19.0811	19.0811
Os02g0791700	6931.47	30.9923	30.9923
Os02g0820200	6931.47	10.0023	10.0023
Os02g0825700	53.5691	17.1034	17.1034
Os02g0828400	6931.47	8.08102	8.08102
Os02g0830200	11.2327	6.87792	6.87792
Os02g0830700	42.9614	33.9428	33.9428
Os02g0833600	153.171	40.1008	40.1008
Os03g0107900	19.385	11.0374	11.0374
Os03g0111800	66.6947	52.5253	52.5253
Os03g0124900	54.5167	38.6614	38.6614
Os03g0130900	30.1964	17.9456	17.9456
Os03g0163500	91.0785	24.7306	24.7306
Os03g0167800	30.2991	18.0807	18.0807
Os03g0191100	43.4085	29.5759	29.5759
Os03g0193225	116.386	41.1007	41.1007
Os03g0202300	58.5024	25.3029	25.3029
Os03g0203000	63.4795	36.7589	36.7589
Os03g0208600	113.301	14.4135	14.4135
Os03g0209700	254.099	8.74314	8.74314
Os03g0216500	82.3785	25.932	25.932
Os03g0221300	72.8009	42.7877	42.7877
Os03g0226700	6931.47	36.3824	36.3824
Os03g0231800	164.349	48.1645	48.1645
Os03g0253200	36.706	22.6928	22.6928
Os03g0257900	231.471	87.5076	87.5076
Os03g0262100	922.703	64.3879	64.3879
Os03g0266200	73.1882	55.4739	55.4739
Os03g0268200	6931.47	29.1952	29.1952
Os03g0273800	30.2326	24.9377	24.9377
Os03g0274800	53.0385	23.6658	23.6658
Os03g0285850	8.39964	4.60001	4.60001
Os03g0286800	82.415	26.4269	26.4269
Os03g0288500	204.682	42.7805	42.7805
Os03g0293100	29.5637	12.022	12.022
Os03g0293400	191.12	22.3673	22.3673
Os03g0322600	1073.89	47.935	47.935
Os03g0324700	34.3796	29.1869	29.1869
Os03g0343700	116.242	28.5134	28.5134
Os03g0343900	6931.47	12.6058	12.6058
Os03g0360800	47.2983	23.5539	23.5539
Os03g0362200	11.5002	7.49357	7.49357
Os03g0364500	6931.47	32.7674	32.7674
Os03g0369250	31.7099	25.5566	25.5566
Os03g0378200	100.142	60.3375	60.3375
Os03g0385100	1826.57	50.1332	50.1332
Os03g0388900	6931.47	57.1852	57.1852
Os03g0394900	47.4787	18.2247	18.2247
Os03g0395801	6931.47	22.9049	22.9049
Os03g0426900	30.3424	18.7449	18.7449
Os03g0437200	10.7707	8.95349	8.95349
Os03g0441601	119.391	51.1997	51.1997
Os03g0574300	165.886	25.3776	25.3776
Os03g0580800	84.1908	20.1076	20.1076
Os03g0581100	6931.47	24.9968	24.9968
Os03g0616300	813.475	49.5461	49.5461
Os03g0633900	6931.47	20.3278	20.3278
Os03g0661800	6931.47	9.4146	9.4146
Os03g0674600	6931.47	27.8021	27.8021
Os03g0689833	6931.47	11.2507	11.2507
Os03g0689866	27.9299	8.47211	8.47211
Os03g0694500	81.6893	39.85	39.85
Os03g0708900	90.5929	24.5485	24.5485
Os03g0711400	110.062	78.1688	78.1688
Os03g0712300	81.682	66.5161	66.5161
Os03g0718100	110.382	58.1306	58.1306
Os03g0736500	80.3647	57.9007	57.9007
Os03g0743200	32.6045	27.1056	27.1056
Os03g0749900	78.6356	49.9716	49.9716
Os03g0754200	55.6949	37.7518	37.7518
Os03g0774400	6931.47	27.3836	27.3836
Os03g0775300	72.3746	50.1985	50.1985
Os03g0779000	23.2164	13.6276	13.6276
Os03g0786600	44.5985	12.0124	12.0124
Os03g0789500	6931.47	30.5328	30.5328
Os03g0794000	21.0086	12.6392	12.6392
Os03g0796400	6931.47	17.2067	17.2067
Os03g0796800	72.2345	51.6106	51.6106
Os03g0800900	6931.47	28.9114	28.9114
Os03g0817900	28.6099	24.0677	24.0677
Os03g0852600	61.4068	26.9562	26.9562
Os03g0853900	58.5758	34.9306	34.9306
Os04g0103400	6931.47	24.8545	24.8545
Os04g0115600	110.798	38.0324	38.0324
Os04g0132500	47.8011	29.232	29.232
Os04g0137201	26.579	16.6574	16.6574
Os04g0177400	73.9478	12.0697	12.0697
Os04g0183300	112.387	30.9704	30.9704
Os04g0243400	151.916	86.9349	86.9349
Os04g0353000	48.6247	38.1088	38.1088
Os04g0384000	35.7196	18.7633	18.7633
Os04g0388601	185.646	70.4357	70.4357
Os04g0401000	329.486	36.7599	36.7599
Os04g0401300	48.8774	39.1345	39.1345
Os04g0413900	46.701	15.4267	15.4267
Os04g0422700	567.284	44.0164	44.0164
Os04g0430400	59.4667	27.4503	27.4503
Os04g0440300	6931.47	30.4832	30.4832
Os04g0473900	6931.47	21.7893	21.7893
Os04g0490300	6931.47	44.4764	44.4764
Os04g0506100	26.2199	20.2301	20.2301
Os04g0509800	6003.97	38.9378	38.9378
Os04g0510300	140.69	75.6853	75.6853
Os04g0530000	6931.47	38.3627	38.3627
Os04g0531700	54.3071	43.2817	43.2817
Os04g0545600	6931.47	19.1012	19.1012
Os04g0545700	54.968	8.06018	8.06018
Os04g0548300	182.591	82.4296	82.4296
Os04g0548500	6931.47	33.7747	33.7747
Os04g0551300	131.187	73.7867	73.7867
Os04g0560200	234.059	62.8954	62.8954
Os04g0574200	60.4433	44.8925	44.8925
Os04g0581400	32.6437	17.5511	17.5511
Os04g0583500	54.1918	39.5083	39.5083
Os04g0594000	97.0793	19.4821	19.4821
Os04g0602200	111.746	19.911	19.911
Os04g0603800	28.3281	14.7908	14.7908
Os04g0619800	255.394	82.4365	82.4365
Os04g0627200	86.1079	40.4017	40.4017
Os04g0634700	113.623	66.5648	66.5648
Os04g0640700	48.5828	30.4472	30.4472
Os04g0644100	22.9063	11.1683	11.1683
Os04g0663300	6931.47	109.762	109.762
Os04g0663800	86.6018	64.081	64.081
Os04g0668000	19.6693	9.5131	9.5131
Os04g0683600	56.0122	42.2931	42.2931
Os04g0686500	20.8512	11.4733	11.4733
Os05g0100366	341.725	77.671	77.671
Os05g0105500	6931.47	60.7532	60.7532
Os05g0106000	6931.47	35.0873	35.0873
Os05g0106500	6931.47	29.794	29.794
Os05g0117500	61.5561	46.6191	46.6191
Os05g0123100	45.1197	26.3967	26.3967
Os05g0129700	105.081	34.9098	34.9098
Os05g0135200	48.797	29.8455	29.8455
Os05g0136100	390.215	13.1998	13.1998
Os05g0143550	26.0283	5.48768	5.48768
Os05g0145700	53.8808	23.1958	23.1958
Os05g0150900	93.3815	53.4059	53.4059
Os05g0161100	31.6268	11.3736	11.3736
Os05g0179300	6931.47	57.0763	57.0763
Os05g0205400	7.12577	5.19623	5.19623
Os05g0209400	5671.18	32.0865	32.0865
Os05g0213500	152.748	70.6364	70.6364
Os05g0217000	35.4323	24.2291	24.2291
Os05g0225500	240.858	83.7555	83.7555
Os05g0275700	86.5163	57.0781	57.0781
Os05g0277200	6931.47	32.4729	32.4729
Os05g0295200	6931.47	68.2991	68.2991
Os05g0324600	184.541	15.4859	15.4859
Os05g0355800	13.96	8.02866	8.02866
Os05g0365000	59.4376	17.7564	17.7564
Os05g0365500	41.4366	26.2335	26.2335
Os05g0380300	231.32	7.55007	7.55007
Os05g0387900	6931.47	74.1152	74.1152
Os05g0406550	64.2343	44.5734	44.5734
Os05g0417100	43.2478	32.5922	32.5922
Os05g0419500	19.0498	16.0764	16.0764
Os05g0453100	21.6343	9.07182	9.07182
Os05g0463400	18.839	12.3791	12.3791
Os05g0467000	32.3499	26.4917	26.4917
Os05g0468900	27.7546	12.0698	12.0698
Os05g0471350	25.3869	17.9564	17.9564
Os05g0485300	74.9921	26.9162	26.9162
Os05g0488100	6931.47	25.1872	25.1872
Os05g0488900	122.663	73.5474	73.5474
Os05g0489800	226.114	79.2483	79.2483
Os05g0502500	100.538	19.3013	19.3013
Os05g0513100	12.2568	7.46802	7.46802
Os05g0526900	6931.47	7.06777	7.06777
Os05g0534100	79.6835	28.9841	28.9841
Os05g0535500	6931.47	47.0447	47.0447
Os05g0551801	206.327	19.403	19.403
Os05g0552500	59.2599	41.7837	41.7837
Os05g0555900	892.885	70.8446	70.8446
Os05g0556900	88.7826	72.781	72.781
Os05g0566900	121.98	89.4702	89.4702
Os05g0568900	148.799	38.537	38.537
Os05g0575500	80.1937	26.2765	26.2765
Os05g0578600	6931.47	13.551	13.551
Os06g0102600	6931.47	20.3001	20.3001
Os06g0109801	23.386	6.60516	6.60516
Os06g0126500	44.3186	32.7163	32.7163
Os06g0127500	6931.47	47.4997	47.4997
Os06g0158200	61.3354	45.7499	45.7499
Os06g0160400	6931.47	92.5826	92.5826
Os06g0166000	36.3239	23.3308	23.3308
Os06g0178400	6931.47	10.1602	10.1602
Os06g0180000	53.2391	24.3501	24.3501
Os06g0181400	49.7544	18.8558	18.8558
Os06g0211600	150.51	38.8234	38.8234
Os06g0225000	374.202	9.08961	9.08961
Os06g0234600	31.8233	22.6168	22.6168
Os06g0235800	32.5032	14.1616	14.1616
Os06g0240001	34.2261	27.4613	27.4613
Os06g0257200	245.524	64.6326	64.6326
Os06g0257600	57.3129	26.2161	26.2161
Os06g0272850	18.6174	6.49033	6.49033
Os06g0308200	6931.47	26.1881	26.1881
Os06g0319700	1118.55	109.337	109.337
Os06g0346600	6931.47	85.347	85.347
Os06g0471100	137.606	50.6347	50.6347
Os06g0473700	68.7319	38.3321	38.3321
Os06g0483500	62.6031	37.4579	37.4579
Os06g0488050	6931.47	29.8628	29.8628
Os06g0498500	1084.24	45.8708	45.8708
Os06g0508800	326.789	52.797	52.797
Os06g0524300	19.9894	15.3221	15.3221
Os06g0542150	73.1576	51.0734	51.0734
Os06g0549900	6931.47	29.0884	29.0884
Os06g0563000	37.8174	21.8098	21.8098
Os06g0570100	540.783	83.0525	83.0525
Os06g0614550	63.732	25.3745	25.3745
Os06g0638200	6931.47	60.1583	60.1583
Os06g0641066	6931.47	23.3577	23.3577
Os06g0647400	53.5276	35.2626	35.2626
Os06g0652400	42.9935	36.5761	36.5761
Os06g0656000	88.4239	42.04	42.04
Os06g0658500	6931.47	37.759	37.759
Os06g0665200	59.7412	21.7063	21.7063
Os06g0667200	6931.47	18.7833	18.7833
Os06g0669400	131.857	39.5791	39.5791
Os06g0679100	215.103	25.8419	25.8419
Os06g0687800	55.0194	26.5458	26.5458
Os06g0693100	20.9417	8.049	8.049
Os06g0694500	53.777	23.64	23.64
Os06g0699600	91.4314	12.153	12.153
Os06g0715200	13.7728	6.59733	6.59733
Os06g0717400	6931.47	14.4675	14.4675
Os06g0717600	6931.47	27.3483	27.3483
Os06g0720900	21.4505	13.4817	13.4817
Os07g0102000	105.571	55.6582	55.6582
Os07g0113200	236.24	59.1784	59.1784
Os07g0113500	30.8007	7.81744	7.81744
Os07g0120400	136.542	33.519	33.519
Os07g0123300	176.461	63.4245	63.4245
Os07g0133100	81.5456	7.97638	7.97638
Os07g0139500	35.3419	22.6506	22.6506
Os07g0158300	57.4957	30.0065	30.0065
Os07g0179000	6931.47	8.31761	8.31761
Os07g0180000	54.0083	13.1007	13.1007
Os07g0185300	108.687	44.2651	44.2651
Os07g0193200	6931.47	37.1016	37.1016
Os07g0195400	54.0961	46.8745	46.8745
Os07g0196100	86.7439	30.5782	30.5782
Os07g0201300	6931.47	33.7258	33.7258
Os07g0201500	6931.47	16.9694	16.9694
Os07g0229100	6931.47	14.28	14.28
Os07g0229900	6931.47	167.407	167.407
Os07g0239600	109.064	20.4994	20.4994
Os07g0270900	6931.47	103.024	103.024
Os07g0406600	107.869	79.4081	79.4081
Os07g0421000	6931.47	27.3833	27.3833
Os07g0464600	93.2346	44.9492	44.9492
Os07g0469600	240.06	92.2247	92.2247
Os07g0484800	6931.47	33.9043	33.9043
Os07g0490450	6931.47	25.1482	25.1482
Os07g0490800	140.977	85.0721	85.0721
Os07g0491500	11.6699	7.67998	7.67998
Os07g0499500	6931.47	19.6014	19.6014
Os07g0520600	900.945	34.6841	34.6841
Os07g0521500	16.0798	12.7998	12.7998
Os07g0531800	49.3932	27.8939	27.8939
Os07g0546750	29.0922	14.4152	14.4152
Os07g0558400	58.878	11.5201	11.5201
Os07g0565600	42.9727	30.9738	30.9738
Os07g0571700	41.7351	35.6583	35.6583
Os07g0572800	27.8327	16.3798	16.3798
Os07g0577500	63.6574	35.9434	35.9434
Os07g0580766	21.1438	7.25641	7.25641
Os07g0584366	433.84	55.5287	55.5287
Os07g0590600	398.032	8.50633	8.50633
Os07g0602100	2025.24	23.8753	23.8753
Os07g0603200	73.1064	50.3204	50.3204
Os07g0608450	439.928	40.5725	40.5725
Os07g0611600	109.856	43.9684	43.9684
Os07g0634000	6931.47	22.9661	22.9661
Os07g0634200	81.7811	27.5569	27.5569
Os07g0637150	66.3844	22.8838	22.8838
Os07g0643800	125.57	14.914	14.914
Os07g0661000	40.0379	30.864	30.864
Os07g0668800	21.4593	12.1223	12.1223
Os07g0674100	41.7838	30.1311	30.1311
Os07g0680500	58.7162	39.6776	39.6776
Os07g0681000	67.304	41.9518	41.9518
Os07g0683900	79.5988	62.5393	62.5393
Os08g0109100	957.404	30.4795	30.4795
Os08g0112900	340.907	10.1856	10.1856
Os08g0127500	75.8888	52.9963	52.9963
Os08g0132600	958.581	47.4642	47.4642
Os08g0135300	191.823	61.3472	61.3472
Os08g0150800	730.771	68.4641	68.4641
Os08g0151000	6931.47	107.867	107.867
Os08g0163400	6931.47	23.4971	23.4971
Os08g0167000	24.9778	12.1847	12.1847
Os08g0169700	164.298	54.8037	54.8037
Os08g0185300	70.0694	46.1078	46.1078
Os08g0197900	33.376	10.8399	10.8399
Os08g0230100	6931.47	55.8643	55.8643
Os08g0235400	6931.47	25.6257	25.6257
Os08g0239000	26.8662	13.0326	13.0326
Os08g0270200	6931.47	90.9566	90.9566
Os08g0290500	6931.47	45.5503	45.5503
Os08g0299400	83.1915	13.7003	13.7003
Os08g0323400	18.654	6.1354	6.1354
Os08g0346400	55.1905	39.5731	39.5731
Os08g0352400	21.9103	10.0352	10.0352
Os08g0359900	6931.47	39.9981	39.9981
Os08g0361000	6931.47	26.7588	26.7588
Os08g0361300	6931.47	26.1346	26.1346
Os08g0369000	14.793	9.92607	9.92607
Os08g0369300	6931.47	115.54	115.54
Os08g0407000	69.2808	25.5537	25.5537
Os08g0433600	6931.47	37.2322	37.2322
Os08g0440900	70.4426	31.9912	31.9912
Os08g0451500	6931.47	38.6142	38.6142
Os08g0459700	6931.47	11.3377	11.3377
Os08g0461700	76.9698	20.6629	20.6629
Os08g0463500	35.3099	17.9358	17.9358
Os08g0464950	6931.47	28.9758	28.9758
Os08g0475000	10.9035	7.1502	7.1502
Os08g0481500	129.45	35.0008	35.0008
Os08g0486300	25.2655	8.07488	8.07488
Os08g0511400	127.65	39.2605	39.2605
Os08g0512500	125.502	58.4561	58.4561
Os08g0525500	6931.47	18.7139	18.7139
Os08g0533600	129.89	19.5187	19.5187
Os08g0535600	58.6833	46.2612	46.2612
Os08g0548000	137.344	36.5586	36.5586
Os08g0558800	151.696	79.1612	79.1612
Os08g0559501	414.327	41.1337	41.1337
Os08g0560900	55.8818	16.0382	16.0382
Os08g0564700	140.412	16.1411	16.1411
Os09g0110500	6931.47	57.0827	57.0827
Os09g0135800	13.96	9.99114	9.99114
Os09g0249400	60.5474	39.1647	39.1647
Os09g0272300	217.978	28.4403	28.4403
Os09g0299400	6931.47	22.3641	22.3641
Os09g0306500	50.0676	11.3804	11.3804
Os09g0334500	22.517	18.6685	18.6685
Os09g0334600	6931.47	14.9901	14.9901
Os09g0339000	19.3591	11.5179	11.5179
Os09g0343200	33.6754	20.8641	20.8641
Os09g0346500	6931.47	13.6566	13.6566
Os09g0346900	265.577	32.1567	32.1567
Os09g0347300	24.1402	14.48	14.48
Os09g0359800	105.876	72.0469	72.0469
Os09g0372100	59.6875	50.7183	50.7183
Os09g0372400	99.6206	64.1401	64.1401
Os09g0376700	46.7502	28.2829	28.2829
Os09g0380300	44.5151	16.996	16.996
Os09g0403300	14.9158	7.94049	7.94049
Os09g0412200	73.8767	46.3918	46.3918
Os09g0412300	20.083	9.25554	9.25554
Os09g0444200	43.3348	38.2213	38.2213
Os09g0447300	11.8244	7.14533	7.14533
Os09g0471400	57.0949	26.8831	26.8831
Os09g0473966	181.077	78.7114	78.7114
Os09g0482660	17.371	11.196	11.196
Os09g0516800	180.182	33.144	33.144
Os09g0536800	6931.47	7.8708	7.8708
Os09g0538700	146.03	76.0291	76.0291
Os09g0552800	324.591	41.5833	41.5833
Os09g0556500	109.002	62.6354	62.6354
Os09g0570850	42.0175	20.1672	20.1672
Os09g0573100	122.728	76.7614	76.7614
Os10g0119100	220.458	31.7758	31.7758
Os10g0144700	6931.47	13.5314	13.5314
Os10g0156300	120.275	38.4164	38.4164
Os10g0169200	59.2527	45.5067	45.5067
Os10g0178200	53.423	34.7901	34.7901
Os10g0183500	47.8726	26.1851	26.1851
Os10g0209566	6931.47	11.7234	11.7234
Os10g0318900	6931.47	17.4182	17.4182
Os10g0403700	90.0302	65.2856	65.2856
Os10g0404900	41.6572	26.0156	26.0156
Os10g0434300	61.9415	34.4129	34.4129
Os10g0441900	15.1782	9.28421	9.28421
Os10g0457000	158.598	47.7673	47.7673
Os10g0467900	34.847	21.5957	21.5957
Os10g0495100	50.6979	12.045	12.045
Os10g0495416	27.794	17.7998	17.7998
Os10g0536700	51.0398	37.0363	37.0363
Os10g0539900	37.2482	24.2008	24.2008
Os10g0547500	17.4002	10.4094	10.4094
Os10g0549500	6931.47	19.9704	19.9704
Os10g0557700	49.6909	22.5679	22.5679
Os10g0575000	35.9857	21.5825	21.5825
Os10g0578300	41.1532	12.6018	12.6018
Os11g0103700	39.547	25.4867	25.4867
Os11g0111800	79.297	46.0017	46.0017
Os11g0118300	6931.47	18.211	18.211
Os11g0131200	72.0597	24.7298	24.7298
Os11g0132700	221.484	112.538	112.538
Os11g0134500	175.276	47.8291	47.8291
Os11g0139500	121.422	95.7506	95.7506
Os11g0145700	34.2237	16.4921	16.4921
Os11g0150700	33.7106	23.2219	23.2219
Os11g0151300	120.531	78.0174	78.0174
Os11g0177301	6931.47	37.9939	37.9939
Os11g0211200	6931.47	26.9082	26.9082
Os11g0227250	6931.47	11.4044	11.4044
Os11g0235700	293.278	22.4793	22.4793
Os11g0247400	6931.47	48.5817	48.5817
Os11g0248466	6931.47	59.087	59.087
Os11g0267000	64.1167	21.4932	21.4932
Os11g0287000	136.405	20.8229	20.8229
Os11g0293300	6931.47	98.1333	98.1333
Os11g0307300	6931.47	39.1199	39.1199
Os11g0433800	78.9233	35.7202	35.7202
Os11g0438400	63.7664	33.3796	33.3796
Os11g0446000	84.7601	57.5393	57.5393
Os11g0481200	45.197	31.0386	31.0386
Os11g0488500	6931.47	32.5543	32.5543
Os11g0499600	47.5757	36.2799	36.2799
Os11g0546300	6931.47	37.4181	37.4181
Os11g0572400	48.5904	32.3867	32.3867
Os11g0603100	25.507	16.6773	16.6773
Os11g0618500	75.3248	43.4201	43.4201
Os11g0618850	119.454	45.6214	45.6214
Os11g0620000	314.98	88.7585	88.7585
Os11g0673900	47.3917	8.88368	8.88368
Os11g0686100	47.0686	39.0133	39.0133
Os11g0704300	67.7581	26.7492	26.7492
Os11g0706600	136.743	23.1992	23.1992
Os12g0102350	145.317	35.0671	35.0671
Os12g0103580	127.763	75.5242	75.5242
Os12g0106801	24.2023	10.6103	10.6103
Os12g0110200	52.4552	17.3026	17.3026
Os12g0113900	169.516	24.9594	24.9594
Os12g0116600	101.983	55.9978	55.9978
Os12g0133900	322.952	39.5325	39.5325
Os12g0141500	71.1543	50.4385	50.4385
Os12g0151750	6931.47	5.50407	5.50407
Os12g0153600	251.151	24.3275	24.3275
Os12g0163500	52.9066	20.7216	20.7216
Os12g0188900	402.493	42.918	42.918
Os12g0194900	22.3858	7.8247	7.8247
Os12g0239900	121.323	55.394	55.394
Os12g0244200	6931.47	131.656	131.656
Os12g0264650	6931.46	16.582	16.582
Os12g0287200	156.564	97.9152	97.9152
Os12g0290800	6931.47	19.3948	19.3948
Os12g0299150	6931.47	22.099	22.099
Os12g0403800	78.9514	50.0189	50.0189
Os12g0442700	6931.47	38.0462	38.0462
Os12g0451300	47.8091	26.9892	26.9892
Os12g0465800	257.382	78.1662	78.1662
Os12g0472366	5.2096	3.6292	3.6292
Os12g0484900	34.4251	26.3056	26.3056
Os12g0500700	125.447	73.234	73.234
Os12g0515400	45.668	34.436	34.436
Os12g0576300	351.765	39.0152	39.0152
Os12g0585300	6931.47	51.1555	51.1555
Os12g0596600	245.546	12.8685	12.8685
Os12g0604600	21.1832	9.48332	9.48332
Os12g0609600	39.2464	23.833	23.833
Os12g0617000	156.547	67.5988	67.5988
Os12g0618300	62.9721	33.5717	33.5717
Os01g0100200	1065.72	21.5568	21.5568
Os01g0106300	6931.47	146.685	146.685
Os01g0107700	6931.47	28.0508	28.0508
Os01g0127600	240.949	138.012	138.012
Os01g0137700	6931.47	141.16	141.16
Os01g0147250	1047.51	124.712	124.712
Os01g0152300	154.001	91.1826	91.1826
Os01g0166700	264.39	112.937	112.937
Os01g0176400	82.06	44.9466	44.9466
Os01g0176500	117.36	87.4303	87.4303
Os01g0183100	373.476	144.949	144.949
Os01g0193400	6931.47	13.0418	13.0418
Os01g0200300	280.659	28.3481	28.3481
Os01g0200700	910.956	231.86	231.86
Os01g0214600	111.354	53.0986	53.0986
Os01g0216400	127.165	29.672	29.672
Os01g0221400	62.1875	38.5777	38.5777
Os01g0228901	238.986	147.627	147.627
Os01g0232000	241.024	48.0843	48.0843
Os01g0248450	111.483	12.3629	12.3629
Os01g0248600	957.817	292.973	292.973
Os01g0253800	188.8	30.9587	30.9587
Os01g0259400	113.945	89.512	89.512
Os01g0263400	88.1136	56.4382	56.4382
Os01g0283600	764.158	103.622	103.622
Os01g0284300	74.2464	16.9165	16.9165
Os01g0296450	63.2883	47.5621	47.5621
Os01g0311100	6931.26	193.721	193.721
Os01g0311300	6931.33	67.7597	67.7597
Os01g0312500	332.816	68.3472	68.3472
Os01g0315600	6931.47	128.088	128.088
Os01g0323300	404.185	58.5795	58.5795
Os01g0329900	92.8412	36.4932	36.4932
Os01g0342750	126.349	59.5533	59.5533
Os01g0348700	6931.47	485.537	485.537
Os01g0354700	329.628	83.8617	83.8617
Os01g0356900	6931.36	108.831	108.831
Os01g0362400	259.426	132.248	132.248
Os01g0376700	272.361	165.761	165.761
Os01g0382700	6931.47	140.208	140.208
Os01g0505700	463.816	98.2989	98.2989
Os01g0512400	93.4831	13.9382	13.9382
Os01g0514600	291.302	86.1541	86.1541
Os01g0518400	6931.29	47.3023	47.3023
Os01g0518651	6931.47	36.3518	36.3518
Os01g0529800	195.497	33.6537	33.6537
Os01g0546000	6931.35	29.9184	29.9184
Os01g0579900	1501.62	364.968	364.968
Os01g0585400	6931.47	104.796	104.796
Os01g0589400	175.002	79.1145	79.1145
Os01g0611000	47.6163	33.0386	33.0386
Os01g0611300	6931.47	20.7128	20.7128
Os01g0614700	6931.41	65.073	65.073
Os01g0618100	467.879	155.316	155.316
Os01g0618500	196.752	152.142	152.142
Os01g0619800	160.92	81.0055	81.0055
Os01g0625900	138.5	59.8132	59.8132
Os01g0640800	6931.47	139.783	139.783
Os01g0645000	177.869	63.6208	63.6208
Os01g0648700	6931.46	78.8047	78.8047
Os01g0651932	171.18	80.0021	80.0021
Os01g0657400	6931.08	51.6188	51.6188
Os01g0657801	522.608	96.6841	96.6841
Os01g0674150	6931.47	521.351	521.351
Os01g0680200	5403.55	44.6225	44.6225
Os01g0685650	400.758	70.167	70.167
Os01g0692100	366.91	91.4722	91.4722
Os01g0700900	6931.43	54.4172	54.4172
Os01g0717601	6931.45	58.3259	58.3259
Os01g0727820	63.352	35.5887	35.5887
Os01g0741900	6931.47	572.328	572.328
Os01g0743732	6931.45	47.2496	47.2496
Os01g0744000	190.544	111.289	111.289
Os01g0745700	199.321	91.7405	91.7405
Os01g0748000	215.817	130.223	130.223
Os01g0750300	116.096	76.0666	76.0666
Os01g0750400	391.108	39.2956	39.2956
Os01g0756200	147.119	88.4692	88.4692
Os01g0767966	219.619	44.8996	44.8996
Os01g0773400	763.161	95.4103	95.4103
Os01g0777300	497.716	90.1836	90.1836
Os01g0785400	81.9017	17.9176	17.9176
Os01g0798500	223.951	49.4949	49.4949
Os01g0805500	6931.45	61.8351	61.8351
Os01g0810700	6931.4	102.04	102.04
Os01g0814100	244.692	67.6898	67.6898
Os01g0814400	134.874	108.158	108.158
Os01g0818400	6931.47	359.164	359.164
Os01g0826000	114.301	38.7889	38.7889
Os01g0843300	6931.47	44.4837	44.4837
Os01g0844200	6931.47	42.8904	42.8904
Os01g0844300	6931.47	67.2647	67.2647
Os01g0848550	6931.44	91.3906	91.3906
Os01g0857200	1044.95	61.3065	61.3065
Os01g0860900	172.938	54.2725	54.2725
Os01g0863800	6931.46	92.9895	92.9895
Os01g0866400	205.669	84.62	84.62
Os01g0869300	709.862	154.194	154.194
Os01g0881300	193.82	42.0335	42.0335
Os01g0894700	6931.41	126.406	126.406
Os01g0919900	255.22	84.6111	84.6111
Os01g0928400	87.1679	22.4086	22.4086
Os01g0937900	423.374	104.779	104.779
Os01g0938100	6931.47	55.9965	55.9965
Os01g0939800	6931.34	61.4447	61.4447
Os01g0959600	187.115	67.1506	67.1506
Os01g0964133	882.218	240.017	240.017
Os01g0966700	182.92	67.8507	67.8507
Os02g0101500	6931.47	33.2702	33.2702
Os02g0102000	6931.45	192.53	192.53
Os02g0107200	6931.47	124.773	124.773
Os02g0107800	381.239	79.8344	79.8344
Os02g0112600	6931.46	137.214	137.214
Os02g0123300	517.501	146.839	146.839
Os02g0124650	87.4363	37.3718	37.3718
Os02g0135300	169.061	107.122	107.122
Os02g0138000	76.5042	40.0051	40.0051
Os02g0139400	138.181	48.8408	48.8408
Os02g0143100	191.839	126.482	126.482
Os02g0157300	6931.47	93.5313	93.5313
Os02g0167200	502.569	83.9518	83.9518
Os02g0167300	228.414	123.438	123.438
Os02g0173700	276.344	89.0357	89.0357
Os02g0175600	1396.56	491.535	491.535
Os02g0178700	49.4	19.8375	19.8375
Os02g0181700	6931.46	46.5748	46.5748
Os02g0184200	179.972	47.079	47.079
Os02g0189400	257.637	140.711	140.711
Os02g0190200	6931.47	79.6564	79.6564
Os02g0199500	220.793	136.71	136.71
Os02g0208500	252.951	36.8868	36.8868
Os02g0226600	6931.47	51.6034	51.6034
Os02g0244100	200.24	121.629	121.629
Os02g0246600	6931.47	346.661	346.661
Os02g0280200	68.298	25.1677	25.1677
Os02g0301100	79.5902	54.5257	54.5257
Os02g0301650	6931.47	59.5022	59.5022
Os02g0312600	234.287	136.866	136.866
Os02g0317400	338.192	241.645	241.645
Os02g0318200	6930.38	51.3593	51.3593
Os02g0321600	6931.47	59.9966	59.9966
Os02g0322400	162.163	84.854	84.854
Os02g0331400	65.2952	43.2352	43.2352
Os02g0439200	74.113	39.7441	39.7441
Os02g0457500	4915.43	114.768	114.768
Os02g0462900	412.116	254.057	254.057
Os02g0489500	6931.43	73.9725	73.9725
Os02g0503100	248.07	30.5278	30.5278
Os02g0509600	6931.47	101.063	101.063
Os02g0524550	310.848	72.9469	72.9469
Os02g0535000	278.967	74.9438	74.9438
Os02g0538400	6931.47	109.09	109.09
Os02g0552550	6931.46	64.0771	64.0771
Os02g0578000	6930.79	14.8427	14.8427
Os02g0615800	6931.43	35.3841	35.3841
Os02g0625500	6931.47	773.992	773.992
Os02g0627800	6931.47	59.5997	59.5997
Os02g0630300	201.588	81.6229	81.6229
Os02g0633600	6931.47	353.584	353.584
Os02g0642600	137.086	56.6347	56.6347
Os02g0658000	784.685	79.7133	79.7133
Os02g0667000	6931.47	113.878	113.878
Os02g0667050	293.056	125.751	125.751
Os02g0667300	346.986	76.0304	76.0304
Os02g0693000	6931.47	209.504	209.504
Os02g0697400	320.869	62.1	62.1
Os02g0699466	105.565	73.4843	73.4843
Os02g0701300	157.213	36.0786	36.0786
Os02g0701700	401.412	123.119	123.119
Os02g0705600	399.272	175.051	175.051
Os02g0706900	52.3717	25.7679	25.7679
Os02g0710800	252.061	58.7418	58.7418
Os02g0714300	1377.59	83.6125	83.6125
Os02g0729350	6931.47	114.306	114.306
Os02g0731600	244.613	32.8137	32.8137
Os02g0732500	1186.13	267.267	267.267
Os02g0732800	314.557	92.1635	92.1635
Os02g0751300	6931.47	176.574	176.574
Os02g0755450	187.75	68.9698	68.9698
Os02g0756200	87.8486	37.8594	37.8594
Os02g0764400	126.065	33.2594	33.2594
Os02g0767700	506.737	274.92	274.92
Os02g0767800	25.6132	17.5135	17.5135
Os02g0776800	501.708	187.598	187.598
Os02g0776900	181.682	56.142	56.142
Os02g0777800	62.614	45.851	45.851
Os02g0802650	85.3674	57.0529	57.0529
Os02g0816400	213.872	76.7203	76.7203
Os02g0826200	729.151	221.549	221.549
Os02g0827600	162.352	83.4656	83.4656
Os02g0828500	312.363	31.5835	31.5835
Os03g0125000	6931.47	270.869	270.869
Os03g0127100	6931.46	54.3119	54.3119
Os03g0135700	64.1405	47.3341	47.3341
Os03g0148300	6931.47	92.6724	92.6724
Os03g0154700	2083.81	354.697	354.697
Os03g0155500	86.6098	27.2868	27.2868
Os03g0171300	6931.47	232.092	232.092
Os03g0203100	143.064	84.3639	84.3639
Os03g0205700	155.969	86.6349	86.6349
Os03g0222700	6931.47	209.963	209.963
Os03g0242100	478.77	141.31	141.31
Os03g0244000	351.524	59.898	59.898
Os03g0246800	102.756	76.074	76.074
Os03g0260600	591.229	130.393	130.393
Os03g0265666	701.615	174.322	174.322
Os03g0267300	6931.47	31.3883	31.3883
Os03g0267700	6931.47	333.845	333.845
Os03g0272900	121.1	43.6421	43.6421
Os03g0275400	6931.47	72.7029	72.7029
Os03g0275700	6931.46	271.493	271.493
Os03g0281500	34.3392	21.8874	21.8874
Os03g0290900	180.778	98.7215	98.7215
Os03g0294600	879.083	124.547	124.547
Os03g0294900	273.311	67.2599	67.2599
Os03g0301400	448.826	239.441	239.441
Os03g0301550	127.144	66.6979	66.6979
Os03g0312100	92.2831	61.322	61.322
Os03g0314750	73.5666	35.0536	35.0536
Os03g0315800	337.065	114.82	114.82
Os03g0318500	6931.3	49.6674	49.6674
Os03g0321300	265.215	98.9486	98.9486
Os03g0322000	86.3236	33.0815	33.0815
Os03g0329200	52.7569	37.7963	37.7963
Os03g0343800	6931.47	108.71	108.71
Os03g0346700	134.143	109.126	109.126
Os03g0356638	236.872	172.504	172.504
Os03g0360300	145.922	51.7522	51.7522
Os03g0373601	456.637	55.8159	55.8159
Os03g0399466	6931.44	25.3026	25.3026
Os03g0407000	860.595	168.287	168.287
Os03g0410700	6931.46	134.736	134.736
Os03g0410900	6931.47	655.592	655.592
Os03g0416200	55.5256	30.8468	30.8468
Os03g0421300	6931.38	24.9526	24.9526
Os03g0558400	6931.2	117.88	117.88
Os03g0576500	83.6894	5.04157	5.04157
Os03g0586500	6931.47	71.0717	71.0717
Os03g0603200	74.7617	18.4227	18.4227
Os03g0607800	86.2879	51.281	51.281
Os03g0651950	122.878	50.8379	50.8379
Os03g0652000	96.7413	47.3809	47.3809
Os03g0692100	6931.47	59.7646	59.7646
Os03g0716900	294.188	140.237	140.237
Os03g0721300	74.6123	42.8356	42.8356
Os03g0728800	316.535	137.337	137.337
Os03g0731100	6931.3	92.2129	92.2129
Os03g0732000	6931.47	189.557	189.557
Os03g0738600	672.329	271.422	271.422
Os03g0740200	152.194	82.4196	82.4196
Os03g0750500	532.719	113.637	113.637
Os03g0758100	318.134	139.283	139.283
Os03g0804100	216.45	105.755	105.755
Os03g0808100	111.161	84.1645	84.1645
Os03g0816900	219.098	137.351	137.351
Os03g0817500	145.994	88.3184	88.3184
Os03g0817800	123.295	72.552	72.552
Os03g0825300	222.444	98.9927	98.9927
Os03g0826000	6931.47	42.2265	42.2265
Os03g0834050	63.7746	12.2411	12.2411
Os03g0836800	1217.54	71.1089	71.1089
Os03g0837100	78.1379	53.8247	53.8247
Os03g0846900	493.596	105.138	105.138
Os03g0848100	6931.47	60.4478	60.4478
Os03g0848200	6931.47	57.1817	57.1817
Os03g0858100	183.225	129.191	129.191
Os03g0858200	85.175	30.8748	30.8748
Os03g0861100	218.846	114.607	114.607
Os04g0119300	6931.47	80.2175	80.2175
Os04g0166000	185.654	90.1835	90.1835
Os04g0182701	202.471	79.8593	79.8593
Os04g0201200	653.613	148.902	148.902
Os04g0217900	341.455	123.18	123.18
Os04g0271700	6931.47	46.1019	46.1019
Os04g0282200	375.056	66.7285	66.7285
Os04g0308600	6931.47	77.043	77.043
Os04g0309900	140.784	82.3231	82.3231
Os04g0321700	3594.19	211.69	211.69
Os04g0332700	256.175	69.0525	69.0525
Os04g0340300	6931.45	143.657	143.657
Os04g0357300	960.264	68.4948	68.4948
Os04g0372400	497.521	59.1435	59.1435
Os04g0382400	711.697	151.955	151.955
Os04g0425100	6931.47	184.853	184.853
Os04g0431700	95.9283	64.0163	64.0163
Os04g0435350	6931.37	65.7259	65.7259
Os04g0459500	35.2258	19.1358	19.1358
Os04g0461400	364.603	172.591	172.591
Os04g0463200	152.064	84.7573	84.7573
Os04g0464800	87.8588	39.1481	39.1481
Os04g0467800	145.357	100.739	100.739
Os04g0472300	150.063	33.514	33.514
Os04g0480500	42.6311	16.2507	16.2507
Os04g0486500	325.208	105.899	105.899
Os04g0490800	114.876	59.2709	59.2709
Os04g0513900	6931.36	75.8187	75.8187
Os04g0514900	6931.46	97.0164	97.0164
Os04g0529600	476.646	71.8268	71.8268
Os04g0537100	6931.47	188.238	188.238
Os04g0552200	96.9017	33.2799	33.2799
Os04g0552700	124.538	21.7921	21.7921
Os04g0553401	6931.47	77.9034	77.9034
Os04g0557000	6931.47	63.6606	63.6606
Os04g0571200	264.618	119.542	119.542
Os04g0572400	61.5283	36.6578	36.6578
Os04g0574500	6931.47	42.9744	42.9744
Os04g0580300	6931.47	286.379	286.379
Os04g0580866	6931.47	58.9837	58.9837
Os04g0585700	6931.47	102.769	102.769
Os04g0599300	256.043	51.0621	51.0621
Os04g0606450	370.713	101.195	101.195
Os04g0611000	6931.47	82.5876	82.5876
Os04g0611600	6931.47	212.569	212.569
Os04g0624701	704.365	140.368	140.368
Os04g0624800	6931.47	41.3173	41.3173
Os04g0630000	352.247	203.444	203.444
Os04g0636500	139.601	52.4594	52.4594
Os04g0644600	141.639	70.2412	70.2412
Os04g0671300	6931.38	47.4247	47.4247
Os04g0681950	155.811	30.1424	30.1424
Os04g0685000	6931.43	120.557	120.557
Os04g0687200	6931.37	69.3202	69.3202
Os04g0689700	203.242	84.3227	84.3227
Os05g0114050	34.595	10.3501	10.3501
Os05g0121700	6931.47	160.193	160.193
Os05g0135500	476.238	87.172	87.172
Os05g0145600	470.175	256.01	256.01
Os05g0151400	253.044	150.797	150.797
Os05g0154500	148.632	107.12	107.12
Os05g0165450	6931.47	130.784	130.784
Os05g0167600	149.595	79.9328	79.9328
Os05g0170000	104.695	71.0146	71.0146
Os05g0193700	6931.47	176.735	176.735
Os05g0202300	277.181	96.3138	96.3138
Os05g0207700	162.773	95.2441	95.2441
Os05g0214400	6931.4	71.3279	71.3279
Os05g0227100	303.959	82.9393	82.9393
Os05g0239900	427.294	135.879	135.879
Os05g0241200	6931.47	109.659	109.659
Os05g0244500	110.021	64.1713	64.1713
Os05g0277500	108.753	66.7185	66.7185
Os05g0291700	108.866	46.4327	46.4327
Os05g0305200	131.316	67.7162	67.7162
Os05g0313900	113.097	36.9339	36.9339
Os05g0338933	198.449	67.7194	67.7194
Os05g0345100	390.303	127.599	127.599
Os05g0345175	229.475	127.376	127.376
Os05g0349700	233.596	157.062	157.062
Os05g0355700	145.744	34.8569	34.8569
Os05g0371133	6931.45	231.731	231.731
Os05g0394200	135.774	70.094	70.094
Os05g0403100	277.453	51.2534	51.2534
Os05g0406800	84.1655	54.2174	54.2174
Os05g0411200	577.276	164.5	164.5
Os05g0411300	162.716	134.327	134.327
Os05g0415700	110.182	32.0105	32.0105
Os05g0419000	6931.47	74.2639	74.2639
Os05g0426800	143.521	66.2642	66.2642
Os05g0435800	53.8262	30.9988	30.9988
Os05g0436100	149.861	52.9786	52.9786
Os05g0458300	101.297	59.8304	59.8304
Os05g0460600	6931.31	25.5985	25.5985
Os05g0478000	6931.44	126.091	126.091
Os05g0498300	1057.21	219.875	219.875
Os05g0520300	157.486	70.8541	70.8541
Os05g0532600	158.608	112.549	112.549
Os05g0534500	247.05	49.5989	49.5989
Os05g0535200	6931.47	91.4669	91.4669
Os05g0535900	211.505	133.117	133.117
Os05g0543200	865.68	309.41	309.41
Os05g0549300	51.2034	13.3756	13.3756
Os05g0555100	99.6826	59.5759	59.5759
Os05g0556400	80.0901	40.6993	40.6993
Os05g0567900	677.447	98.3784	98.3784
Os05g0582000	460.321	134.145	134.145
Os05g0594001	59.0661	11.4848	11.4848
Os05g0594500	93.7325	50.8435	50.8435
Os06g0101600	308.581	36.8275	36.8275
Os06g0107800	201.762	83.6994	83.6994
Os06g0113600	601.566	254.459	254.459
Os06g0146100	149.896	62.9172	62.9172
Os06g0149166	93.5364	51.3142	51.3142
Os06g0152800	93.968	18.1517	18.1517
Os06g0162700	6931.19	20.2386	20.2386
Os06g0163900	112.615	59.9835	59.9835
Os06g0165500	6931.27	19.3857	19.3857
Os06g0170100	6931.45	14.2543	14.2543
Os06g0176200	6931.23	39.1431	39.1431
Os06g0176900	6931.46	107.135	107.135
Os06g0178900	83.9057	42.7838	42.7838
Os06g0180300	6931.17	50.3437	50.3437
Os06g0184000	77.6541	53.7153	53.7153
Os06g0187500	246.04	44.9744	44.9744
Os06g0192001	6931.47	59.512	59.512
Os06g0204400	134.431	78.6634	78.6634
Os06g0207600	669.31	52.6647	52.6647
Os06g0213900	3272.85	189.429	189.429
Os06g0215900	6931.47	103.596	103.596
Os06g0225400	6931.47	207.114	207.114
Os06g0226500	88.445	17.3446	17.3446
Os06g0254300	6931.47	130.171	130.171
Os06g0256200	382.172	193.485	193.485
Os06g0315601	108.925	23.4602	23.4602
Os06g0318500	6931.47	130.267	130.267
Os06g0326400	124.098	65.9641	65.9641
Os06g0338801	30.3877	13.9837	13.9837
Os06g0476400	6931.45	88.9497	88.9497
Os06g0519400	6931.47	83.3512	83.3512
Os06g0553550	6931.47	77.0098	77.0098
Os06g0564500	361.642	46.1599	46.1599
Os06g0574000	6931.43	40.3523	40.3523
Os06g0592200	6931.47	122.444	122.444
Os06g0606401	232.167	90.3061	90.3061
Os06g0607700	6931.46	61.6626	61.6626
Os06g0614000	6931.35	44.7938	44.7938
Os06g0626700	6931.47	41.892	41.892
Os06g0628500	6931.45	32.9327	32.9327
Os06g0639200	109.376	43.4327	43.4327
Os06g0639500	6931.47	203.536	203.536
Os06g0643100	519.63	297.336	297.336
Os06g0652600	93.5458	52.8602	52.8602
Os06g0666100	6931.47	142.434	142.434
Os06g0666600	6931.47	147.826	147.826
Os06g0678700	804.363	81.2014	81.2014
Os06g0704700	121.265	39.5629	39.5629
Os06g0728800	453.934	124.409	124.409
Os07g0105000	45.7565	33.4889	33.4889
Os07g0105300	260.708	32.6542	32.6542
Os07g0106700	6931.47	45.0862	45.0862
Os07g0121200	2497.99	31.0739	31.0739
Os07g0131600	6931.08	9.49356	9.49356
Os07g0142300	159.447	58.2295	58.2295
Os07g0142500	436.351	110.482	110.482
Os07g0142600	6931.42	69.2278	69.2278
Os07g0147500	439.171	20.6897	20.6897
Os07g0147800	105.054	60.6588	60.6588
Os07g0150200	6931.47	772.132	772.132
Os07g0184900	186.406	101.319	101.319
Os07g0187300	561.13	235.391	235.391
Os07g0188266	235.126	113.419	113.419
Os07g0191200	183.548	74.3024	74.3024
Os07g0202000	147.245	64.2463	64.2463
Os07g0204400	6931.47	253.374	253.374
Os07g0208500	85.6071	71.2882	71.2882
Os07g0212200	6931.42	100.789	100.789
Os07g0223400	6931.47	547.839	547.839
Os07g0230500	212.15	95.1274	95.1274
Os07g0243800	6931.47	28.9641	28.9641
Os07g0285700	6931.47	53.5602	53.5602
Os07g0296800	6931.47	108.735	108.735
Os07g0437500	326.107	130.372	130.372
Os07g0447000	612.232	160.334	160.334
Os07g0457550	6931.22	105.771	105.771
Os07g0485000	301.916	96.1128	96.1128
Os07g0524200	119.417	45.8132	45.8132
Os07g0533600	235.769	70.9842	70.9842
Os07g0546000	423.8	221.842	221.842
Os07g0546100	6931.47	264.658	264.658
Os07g0555100	248.565	60.6596	60.6596
Os07g0560300	176.746	73.7075	73.7075
Os07g0564200	6931.47	55.4766	55.4766
Os07g0574400	448.625	187.98	187.98
Os07g0579050	6931.25	41.3437	41.3437
Os07g0586200	6931.47	119.469	119.469
Os07g0598800	79.1437	19.0997	19.0997
Os07g0613200	541.03	301.577	301.577
Os07g0616750	248.801	111.822	111.822
Os07g0620300	186.063	134.345	134.345
Os07g0638600	70.0857	25.3609	25.3609
Os07g0646500	439.477	92.2175	92.2175
Os07g0649200	6931.47	87.5222	87.5222
Os07g0649500	163.428	34.622	34.622
Os07g0664500	6931.4	44.5056	44.5056
Os07g0680900	6931.47	54.6102	54.6102
Os07g0685500	186.56	27.4572	27.4572
Os07g0691200	193.036	115.09	115.09
Os07g0694400	147.418	47.5625	47.5625
Os08g0105901	6931.47	64.1516	64.1516
Os08g0114100	225.814	18.8634	18.8634
Os08g0152366	342.129	16.3433	16.3433
Os08g0160901	59.0797	27.3837	27.3837
Os08g0162400	6931.47	35.9648	35.9648
Os08g0162600	95.0538	25.4741	25.4741
Os08g0172200	6931.47	215.957	215.957
Os08g0199100	295.916	127.116	127.116
Os08g0200750	6931.46	45.9056	45.9056
Os08g0203400	76.7715	40.4954	40.4954
Os08g0224500	127.092	66.6417	66.6417
Os08g0235650	6931.47	94.072	94.072
Os08g0241900	52.7977	29.9835	29.9835
Os08g0280100	6931.47	55.4039	55.4039
Os08g0280300	6931.39	22.3898	22.3898
Os08g0290100	500.189	163.713	163.713
Os08g0316900	297.409	156.659	156.659
Os08g0359000	6931.25	36.6334	36.6334
Os08g0372900	6931.46	282.026	282.026
Os08g0380100	64.0144	38.1336	38.1336
Os08g0399300	154.455	50.5631	50.5631
Os08g0411200	6931.47	139.774	139.774
Os08g0450200	6931.3	104.79	104.79
Os08g0475500	3605.49	30.1245	30.1245
Os08g0492500	291.694	135.144	135.144
Os08g0497300	95.7913	55.0852	55.0852
Os08g0504500	872.39	58.2144	58.2144
Os08g0514066	867.826	32.4131	32.4131
Os08g0517200	147.681	122.786	122.786
Os08g0522400	2845.26	23.7808	23.7808
Os08g0551600	6931.47	87.3632	87.3632
Os08g0562100	182.699	74.2303	74.2303
Os09g0103500	6931.46	196.893	196.893
Os09g0115400	344.049	194.716	194.716
Os09g0128750	392.285	5.67192	5.67192
Os09g0241100	397.943	87.0433	87.0433
Os09g0252100	223.435	153.221	153.221
Os09g0256100	155.515	33.1034	33.1034
Os09g0296800	921.116	76.3682	76.3682
Os09g0316000	6931.47	98.8645	98.8645
Os09g0323900	51.2026	8.82117	8.82117
Os09g0325140	6931.29	169.759	169.759
Os09g0325220	6931.44	75.6634	75.6634
Os09g0363900	702.933	93.7849	93.7849
Os09g0371625	88.1807	24.0077	24.0077
Os09g0389201	6931.46	73.1054	73.1054
Os09g0422600	289.219	155.82	155.82
Os09g0423500	212.017	49.9532	49.9532
Os09g0443800	672.673	150.965	150.965
Os09g0468700	112.766	66.2697	66.2697
Os09g0469600	65.0145	38.6454	38.6454
Os09g0474051	187.181	85.1366	85.1366
Os09g0478300	225.336	102.474	102.474
Os09g0478600	124.796	78.0093	78.0093
Os09g0489200	6931.45	238.451	238.451
Os09g0491532	232.605	57.2539	57.2539
Os09g0509050	6931.04	10.5838	10.5838
Os09g0510500	5881.86	24.4816	24.4816
Os09g0519150	6931.47	66.3301	66.3301
Os09g0520800	6931.47	40.6724	40.6724
Os09g0530000	6931.47	52.7599	52.7599
Os09g0532700	280.906	91.5786	91.5786
Os09g0534600	6931.47	84.641	84.641
Os09g0548200	6931.47	131.91	131.91
Os09g0553900	63.5415	10.8837	10.8837
Os09g0569780	6931.46	7.98024	7.98024
Os10g0113100	6931.47	43.4314	43.4314
Os10g0127000	6931.36	181.418	181.418
Os10g0136950	204.225	76.8741	76.8741
Os10g0147400	115.097	66.2097	66.2097
Os10g0148000	109.809	13.9552	13.9552
Os10g0148400	6931.47	54.6347	54.6347
Os10g0160100	179.63	106.171	106.171
Os10g0160600	441.016	136.937	136.937
Os10g0177400	225.143	147.203	147.203
Os10g0188900	389.511	262.638	262.638
Os10g0333000	6931.46	127.247	127.247
Os10g0345600	6931.35	41.9052	41.9052
Os10g0363650	2641.96	99.7053	99.7053
Os10g0370700	285.733	75.3379	75.3379
Os10g0411800	745.079	267.392	267.392
Os10g0415300	734.458	129.747	129.747
Os10g0420200	6931.47	189.525	189.525
Os10g0430700	1287.73	110.397	110.397
Os10g0459600	58.3766	30.1006	30.1006
Os10g0476700	6931.47	251.161	251.161
Os10g0477800	178.207	114.772	114.772
Os10g0477900	6931.3	73.9461	73.9461
Os10g0507700	21.7221	15.0158	15.0158
Os10g0509900	6931.31	39.7151	39.7151
Os10g0518400	88.3634	21.756	21.756
Os10g0530200	202.505	90.0137	90.0137
Os10g0545500	370.497	84.355	84.355
Os10g0552700	592.456	147.345	147.345
Os10g0557600	165.74	60.7814	60.7814
Os10g0559050	284.486	19.4054	19.4054
Os10g0561100	431.458	84.9811	84.9811
Os11g0108700	76.2508	38.2265	38.2265
Os11g0108800	137.432	81.2919	81.2919
Os11g0121400	6931.47	222.82	222.82
Os11g0128800	211.125	117.569	117.569
Os11g0132600	145.174	89.0496	89.0496
Os11g0143200	6931.47	63.387	63.387
Os11g0161200	6931.47	70.7318	70.7318
Os11g0167800	76.2528	64.1751	64.1751
Os11g0176300	347.728	74.3896	74.3896
Os11g0186400	281.182	110.453	110.453
Os11g0202400	6931.47	124.096	124.096
Os11g0202500	163.812	39.6949	39.6949
Os11g0209550	6931.45	70.4965	70.4965
Os11g0210100	324.76	58.5803	58.5803
Os11g0241700	6931.46	64.3746	64.3746
Os11g0242500	496.401	81.8004	81.8004
Os11g0278300	247.658	13.3454	13.3454
Os11g0312340	6931.47	201.269	201.269
Os11g0416900	6931.47	62.7706	62.7706
Os11g0429433	6931.47	428.836	428.836
Os11g0524300	6931.47	99.966	99.966
Os11g0524601	221.795	32.6638	32.6638
Os11g0527300	334.901	76.7424	76.7424
Os11g0528400	488.332	91.8661	91.8661
Os11g0537350	70.2295	40.417	40.417
Os11g0539000	239.136	80.7577	80.7577
Os11g0540800	6931.47	300.07	300.07
Os11g0549655	6931.47	187.1	187.1
Os11g0555866	744.836	47.7577	47.7577
Os11g0566800	81.2021	38.5249	38.5249
Os11g0591550	63.2954	12.6587	12.6587
Os11g0606100	103.286	29.6574	29.6574
Os11g0633800	6931.47	179.295	179.295
Os11g0644100	6931.45	55.5464	55.5464
Os11g0645400	1421.53	84.7647	84.7647
Os11g0654800	6931.47	27.1082	27.1082
Os11g0655200	807.162	52.6238	52.6238
Os11g0676500	741.191	150.129	150.129
Os11g0679900	483.258	83.9656	83.9656
Os11g0687001	90.5931	29.6614	29.6614
Os11g0689100	232.598	107.498	107.498
Os11g0707000	59.3321	16.6484	16.6484
Os12g0101800	220.946	125.965	125.965
Os12g0102700	6931.47	59.2398	59.2398
[truncated: 24,641 more rows]

## Sheet: Gene list of cluster1
Gene list of cluster1
Os01g0349400
Os02g0265400
Os05g0455600
Os01g0927600
Os01g0369000
Os01g0585600
Os03g0365800
Os03g0659900
Os03g0777700
Os06g0720000
Os07g0508000
Os07g0690300
Os08g0203300
Os09g0281900
Os12g0101000
Os12g0586000
Os02g0236100
Os02g0184000
Os03g0151300
Os09g0453400
Os09g0563200
Os01g0859500
Os06g0101000
Os03g0637600
Os11g0102800
Os06g0605900
Os01g0499300
Os01g0775200
Os02g0586400
Os02g0654400
Os08g0564800
Os10g0391100
Os12g0209700
Os08g0187800
Os02g0810100
Os05g0182700
Os11g0671000
Os04g0533500
Os06g0130500
Os11g0148400
Os01g0253600
Os02g0591500
Os03g0756400
Os03g0832600
Os04g0597300
Os09g0453000
Os07g0187000
Os11g0149100
Os08g0427900
Os08g0530400
Os12g0188500
Os10g0481400
Os01g0767700
Os01g0978000
Os02g0614400
Os02g0661900
Os03g0718200
Os03g0826300
Os04g0468600
Os05g0489000
Os08g0106501
Os08g0161900
Os02g0697700
Os03g0699800
Os03g0707600
Os03g0860600
Os06g0171900
Os06g0544100
Os06g0626200
Os07g0122300
Os07g0275300
Os07g0538700
Os11g0491400
Os11g0702501
Os12g0124500
Os01g0243450
Os01g0292200
Os01g0533100
Os01g0593200
Os02g0504700
Os02g0787100
Os02g0799000
Os03g0151800
Os04g0261400
Os04g0291100
Os06g0574500
Os08g0556700
Os10g0538200
Os12g0618800
Os08g0224700
Os02g0676000
Os05g0540000
Os06g0319600
Os07g0608300
Os08g0519800
Os12g0610600
Os06g0603600
Os01g0102900
Os01g0914800
Os01g0926600
Os01g0974300
Os02g0114800
Os02g0226000
Os02g0280400
Os02g0515000
Os02g0608300
Os02g0771100
Os03g0190400
Os03g0197400
Os03g0309200
Os03g0335200
Os03g0596600
Os07g0175900
Os07g0277600
Os07g0522600
Os07g0680400
Os08g0237200
Os08g0492400
Os09g0513800
Os10g0135200
Os11g0232100
Os11g0503400
Os11g0572100
Os12g0164300
Os02g0690700
Os08g0150150
Os11g0152700
Os01g0805700
Os03g0816100
Os01g0602800
Os04g0490500
Os04g0565900
Os10g0555700
Os12g0631600
Os07g0178100
Os01g0108000
Os01g0164700
Os01g0512100
Os01g0574500
Os01g0624000
Os01g0650800
Os01g0706700
Os01g0765200
Os01g0777000
Os01g0779400
Os01g0938200
Os01g0977600
Os02g0114000
Os02g0181800
Os02g0255500
Os02g0525900
Os02g0699400
Os02g0777100
Os02g0786200
Os02g0814900
Os03g0102000
Os03g0143700
Os03g0210800
Os03g0213900
Os03g0285700
Os03g0369600
Os03g0593100
Os03g0669800
Os03g0719500
Os03g0805300
Os03g0805500
Os03g0862100
Os04g0349700
Os04g0576700
Os04g0653400
Os04g0677700
Os05g0180600
Os05g0363100
Os06g0188400
Os06g0292100
Os06g0486400
Os06g0535300
Os07g0194000
Os07g0508300
Os08g0180300
Os08g0335000
Os08g0427300
Os08g0500100
Os08g0510500
Os08g0562700
Os09g0527900
Os10g0188100
Os10g0495000
Os10g0537300
Os11g0169100
Os11g0264300
Os11g0644600
Os11g0706100
Os12g0165000
Os12g0210400
Os12g0277400
Os01g0187400
Os01g0693300
Os01g0870100
Os01g0960400
Os02g0789100
Os03g0100900
Os03g0186500
Os03g0237000
Os03g0372500
Os03g0727100
Os04g0103100
Os04g0600400
Os05g0355200
Os07g0186500
Os08g0536000
Os09g0287000
Os10g0101000
Os10g0190500
Os11g0700500
Os12g0198000
Os12g0552700
Os12g0560600
Os12g0600400
Os01g0203000
Os05g0168500
Os05g0384600
Os05g0582100
Os08g0441100
Os09g0401000
Os10g0578800
Os12g0215950
Os03g0788500
Os04g0556000
Os05g0123400
Os05g0299700
Os05g0587400
Os06g0731800
Os07g0609550
Os11g0106400
Os11g0223201
Os11g0694150
Os12g0182700
Os12g0405200
Os12g0528300
Os01g0105900
Os01g0218900
Os01g0226500
Os01g0263500
Os01g0278600
Os01g0918100
Os02g0201000
Os02g0435000
Os02g0638400
Os02g0745700
Os02g0806000
Os03g0211800
Os04g0508300
Os05g0128400
Os05g0241000
Os05g0407500
Os05g0543800
Os05g0586600
Os06g0127250
Os06g0237502
Os06g0291600
Os07g0165200
Os07g0459400
Os07g0642400
Os08g0112500
Os10g0489900
Os11g0113100
Os11g0482500
Os11g0498400
Os12g0528000
Os09g0297100
Os01g0786900
Os02g0179450
Os03g0255400
Os03g0731500
Os06g0644100
Os10g0518900
Os01g0328700
Os01g0495900
Os01g0975900
Os03g0237600
Os06g0622300
Os08g0346500
Os08g0363000
Os12g0614100
Os03g0314500
Os03g0366200
Os04g0430950
Os04g0629000
Os08g0109900
Os09g0508300
Os09g0526800
Os03g0368900
Os05g0479900
Os06g0291800
Os07g0125500
Os02g0152500
Os02g0625000
Os02g0725000
Os02g0820000
Os03g0180000
Os03g0800700
Os04g0577300
Os05g0317200
Os06g0211300
Os06g0709100
Os07g0680000
Os09g0542100
Os01g0670100
Os01g0700000
Os01g0804900
Os02g0231600
Os02g0535400
Os02g0763200
Os03g0200700
Os03g0405500
Os03g0657400
Os03g0701700
Os03g0847900
Os04g0228000
Os04g0436400
Os04g0457400
Os04g0477500
Os04g0498600
Os04g0599000
Os04g0659500
Os05g0294600
Os05g0415800
Os06g0130600
Os06g0202400
Os06g0220300
Os06g0222800
Os06g0239000
Os06g0297400
Os06g0698785
Os07g0160300
Os07g0179400
Os07g0578333
Os08g0250700
Os08g0300700
Os08g0564900
Os09g0293500
Os09g0322200
Os09g0456800
Os09g0494600
Os09g0551201
Os10g0491801
Os10g0508100
Os10g0540900
Os10g0572000
Os11g0110100
Os11g0113200
Os11g0178800
Os11g0588400
Os12g0104300
Os12g0192500
Os12g0577800
Os01g0125900
Os01g0697400
Os01g0840200
Os02g0265700
Os02g0294600
Os03g0243900
Os03g0314100
Os03g0733200
Os03g0839900
Os04g0535501
Os05g0478800
Os05g0479025
Os05g0494800
Os05g0556300
Os06g0152200
Os06g0338200
Os06g0638500
Os07g0168600
Os07g0461600
Os09g0497000
Os09g0516700
Os10g0481200
Os10g0516100
Os10g0516551
Os11g0115800
Os12g0620000

## Sheet: Gene list of cluster3
Gene list of cluster3
Os01g0200400
Os01g0294700
Os03g0770900
Os07g0600700
Os03g0255900
Os01g0277700
Os01g0978500
Os04g0445050
Os01g0134700
Os01g0683100
Os01g0503400
Os01g0965600
Os02g0276400
Os03g0295600
Os03g0686700
Os08g0238700
Os01g0924600
Os02g0658500
Os01g0118100
Os01g0558300
Os01g0924000
Os02g0184400
Os02g0465400
Os03g0143300
Os03g0312600
Os03g0339100
Os03g0424200
Os03g0608700
Os03g0637900
Os03g0638000
Os03g0650400
Os03g0816950
Os04g0430000
Os04g0492800
Os04g0568900
Os04g0619400
Os04g0637400
Os04g0659100
Os04g0661200
Os05g0105600
Os05g0391500
Os06g0102300
Os06g0196700
Os06g0499000
Os06g0646400
Os06g0661400
Os06g0725900
Os06g0729650
Os07g0164100
Os07g0575100
Os08g0398300
Os08g0524800
Os08g0560500
Os09g0130800
Os10g0485100
Os10g0504600
Os10g0579100
Os11g0183800
Os12g0225150
Os12g0605100
Os10g0204100
Os01g0708300
Os09g0458400
Os02g0136800
Os11g0107700
Os01g0102700
Os01g0121500
Os01g0183633
Os01g0226250
Os01g0371500
Os01g0390900
Os01g0511300
Os01g0725400
Os01g0805900
Os01g0811100
Os01g0864700
Os01g0908301
Os01g0915600
Os01g0931200
Os02g0109800
Os02g0150300
Os02g0174300
Os02g0197600
Os02g0271900
Os02g0753300
Os02g0767500
Os03g0102500
Os03g0108400
Os03g0121300
Os03g0135100
Os03g0228500
Os03g0250200
Os03g0266100
Os03g0395100
Os03g0666700
Os03g0690000
Os03g0800800
Os03g0836300
Os03g0843100
Os04g0115500
Os04g0224600
Os04g0228400
Os04g0233400
Os04g0380200
Os04g0495400
Os04g0495900
Os04g0499100
Os04g0517000
Os04g0526300
Os04g0629700
Os04g0682300
Os05g0135000
Os05g0143500
Os05g0346400
Os05g0381700
Os05g0498700
Os05g0548900
Os05g0585400
Os06g0347966
Os06g0484600
Os06g0589500
Os06g0707000
Os07g0145400
Os07g0291100
Os07g0574800
Os07g0636800
Os07g0671100
Os07g0679700
Os08g0101700
Os08g0129600
Os08g0285600
Os08g0434632
Os08g0479300
Os08g0563300
Os09g0248100
Os09g0341600
Os09g0456100
Os10g0206500
Os10g0545200
Os11g0102600
Os11g0121500
Os11g0247300
Os11g0539200
Os11g0557800
Os12g0176300
Os12g0299700
Os12g0596900
Os12g0628400
Os02g0580800
Os05g0489900
Os07g0196200
Os12g0160100
Os01g0171000
Os02g0591900
Os03g0726100
Os04g0534100
Os08g0113800
Os08g0178700
Os09g0525400
Os03g0753500
Os04g0678300
Os05g0373400
Os03g0783700
Os01g0753100
Os01g0817800
Os04g0447800
Os04g0665900
Os09g0327550
Os09g0531900
Os01g0501800
Os01g0577450
Os01g0610500
Os01g0694200
Os01g0718000
Os01g0920100
Os02g0122600
Os02g0601700
Os02g0673100
Os02g0788400
Os03g0101100
Os03g0351400
Os03g0791500
Os03g0857900
Os03g0861400
Os04g0419800
Os04g0534200
Os05g0179800
Os05g0389500
Os06g0190800
Os06g0210100
Os06g0589800
Os06g0651300
Os06g0683500
Os07g0141400
Os07g0264800
Os07g0581000
Os07g0595900
Os07g0633500
Os07g0686700
Os10g0167700
Os10g0394200
Os11g0106000
Os12g0138050
Os12g0575300
Os01g0148400
Os01g0600900
Os01g0889800
Os03g0113100
Os03g0264600
Os03g0774600
Os04g0234600
Os06g0234900
Os06g0683950
Os07g0104100
Os07g0484200
Os09g0467700
Os11g0687900
Os12g0291100
Os02g0152950
Os03g0305500
Os11g0607200
Os12g0566000
Os12g0639600
Os05g0592600
Os06g0607000
Os01g0151100
Os01g0766900
Os03g0130700
Os05g0286100
Os06g0110100
Os07g0583700
Os01g0257400
Os01g0260100
Os01g0590700
Os01g0672400
Os01g0716200
Os02g0592300
Os02g0822100
Os02g0832800
Os03g0170100
Os03g0211700
Os03g0413100
Os03g0609800
Os03g0717000
Os03g0804400
Os04g0397000
Os05g0100900
Os05g0104000
Os05g0503000
Os06g0104400
Os06g0255900
Os06g0665100
Os08g0478800
Os08g0508100
Os09g0420300
Os10g0136100
Os11g0163100
Os11g0484400
Os12g0102500
Os12g0108100
Os01g0107000
Os01g0168200
Os01g0170500
Os01g0195200
Os01g0200600
Os01g0218800
Os01g0234900
Os01g0242500
Os01g0263300
Os01g0338000
Os01g0527600
Os01g0541800
Os01g0611900
Os01g0684200
Os01g0746700
Os01g0760400
Os01g0856800
Os01g0873900
Os01g0896500
Os01g0917500
Os01g0920300
Os01g0935500
Os01g0949400
Os01g0952600
Os02g0101800
Os02g0158400
Os02g0212300
Os02g0273100
Os02g0324200
Os02g0600066
Os02g0608400
Os02g0796700
Os02g0824300
Os03g0128000
Os03g0135300
Os03g0174100
Os03g0186100
Os03g0198300
Os03g0207200
Os03g0224300
Os03g0235900
Os03g0274300
Os03g0283300
Os03g0289200
Os03g0298700
Os03g0364000
Os03g0397400
Os03g0454300
Os03g0566600
Os03g0637800
Os03g0700400
Os03g0708700
Os03g0729500
Os03g0736300
Os03g0762900
Os03g0769100
Os03g0832900
Os04g0272700
Os04g0391000
Os04g0410200
Os04g0466100
Os04g0472400
Os04g0505200
Os04g0510500
Os04g0530700
Os04g0542200
Os04g0613700
Os04g0617900
Os04g0636400
Os04g0663100
Os04g0689500
Os05g0100700
Os05g0102800
Os05g0119850
Os05g0123200
Os05g0149900
Os05g0341300
Os05g0444300
Os05g0494900
Os05g0512200
Os05g0521300
Os05g0571000
Os06g0102800
Os06g0105700
Os06g0137100
Os06g0143000
Os06g0194000
Os06g0228200
Os06g0244000
Os06g0245700
Os06g0288400
Os06g0353400
Os06g0355500
Os06g0359400
Os06g0643700
Os06g0671900
Os06g0703500
Os06g0716800
Os07g0166700
Os07g0189800
Os07g0457300
Os07g0506600
Os07g0516050
Os07g0520400
Os07g0562950
Os07g0567700
Os07g0577600
Os07g0581300
Os07g0596000
Os07g0634900
Os08g0109000
Os08g0161500
Os08g0290000
Os08g0313600
Os08g0442300
Os08g0520500
Os09g0127800
Os09g0320201
Os09g0381100
Os09g0440200
Os09g0510700
Os09g0544800
Os09g0547300
Os10g0117000
Os10g0446600
Os10g0456400
Os10g0479900
Os10g0529300
Os10g0536600
Os11g0143500
Os11g0707600
Os12g0141600
Os12g0169100
Os12g0508200
Os12g0514600
Os12g0597500
Os12g0605400
Os01g0559600
Os01g0825900
Os01g0827500
Os02g0114700
Os02g0581100
Os03g0201100
Os03g0662000
Os04g0194800
Os04g0397700
Os04g0416700
Os04g0421800
Os04g0444900
Os04g0519700
Os04g0560400
Os06g0191300
Os06g0323100
Os06g0575400
Os07g0101000
Os07g0471900
Os07g0646300
Os09g0570000
Os01g0270300
Os02g0110900
Os02g0747900
Os03g0145050
Os04g0607600
Os05g0111000
Os06g0125500
Os08g0564000
Os12g0140200
Os02g0142100
Os06g0129000
Os07g0681100
Os01g0112300
Os01g0309800
Os01g0678600
Os01g0852900
Os01g0900900
Os01g0908400
Os02g0137200
Os02g0170100
Os02g0247100
Os02g0313500
Os02g0599700
Os03g0283400
Os03g0295400
Os03g0313000
Os03g0421800
Os03g0816400
Os05g0433800
Os05g0595400
Os06g0125000
Os07g0250300
Os07g0621800
Os07g0630900
Os08g0449500
Os09g0487100
Os09g0505300
Os09g0534200
Os09g0560300
Os10g0142100
Os10g0563000
Os10g0574750
Os11g0136701
Os11g0168100
Os11g0204600
Os08g0511700
Os11g0186800
Os01g0133400
Os01g0285300
Os02g0550900
Os03g0347700
Os08g0106100
Os11g0550300
Os11g0621500
Os02g0234450
Os03g0818800
Os05g0115700
Os05g0569000
Os11g0482901
Os11g0543100

## Sheet: Gene list of cluster6
Gene list of cluster6
Os12g0446900
Os02g0714600
Os01g0749200
Os04g0506900
Os02g0480900
Os05g0501350
Os01g0117100
Os01g0705300
Os01g0955500
Os02g0594800
Os03g0288700
Os04g0277400
Os09g0479400
Os02g0655300
Os03g0237900
Os03g0837300
Os06g0108500
Os08g0532600
Os11g0661900
Os01g0247700
Os01g0252200
Os01g0264900
Os01g0287600
Os01g0306400
Os01g0357200
Os01g0644900
Os01g0660800
Os01g0702450
Os01g0716800
Os01g0719000
Os01g0763100
Os01g0781100
Os01g0788700
Os01g0827200
Os01g0847300
Os01g0913400
Os01g0922700
Os01g0953500
Os01g0965500
Os01g0975000
Os02g0245100
Os02g0286850
Os02g0505500
Os02g0526600
Os02g0584200
Os02g0634700
Os02g0646200
Os02g0662200
Os02g0689700
Os02g0704966
Os02g0768700
Os03g0115700
Os03g0148000
Os03g0149800
Os03g0194300
Os03g0258200
Os03g0296600
Os03g0306700
Os03g0363200
Os03g0370800
Os03g0407400
Os03g0415351
Os03g0568000
Os03g0597600
Os03g0643800
Os03g0714100
Os03g0816800
Os04g0287400
Os04g0302900
Os04g0418500
Os04g0429050
Os04g0517500
Os04g0588500
Os04g0615700
Os04g0658600
Os05g0114100
Os05g0132700
Os05g0154900
Os05g0158500
Os05g0160600
Os05g0230900
Os05g0252100
Os05g0357200
Os05g0379500
Os05g0394900
Os05g0447000
Os05g0461600
Os05g0501700
Os05g0512100
Os05g0526700
Os05g0531200
Os05g0548100
Os05g0568600
Os06g0106500
Os06g0193300
Os06g0202100
Os06g0214100
Os06g0215100
Os06g0218100
Os06g0218800
Os06g0238700
Os06g0657500
Os06g0676900
Os06g0677000
Os06g0718400
Os07g0162400
Os07g0162900
Os07g0294700
Os07g0477866
Os07g0492966
Os07g0572000
Os07g0605400
Os07g0614600
Os07g0637000
Os07g0683600
Os08g0102900
Os08g0113400
Os08g0117800
Os08g0290400
Os08g0310300
Os08g0376200
Os08g0440500
Os08g0457000
Os08g0510800
Os08g0514033
Os08g0526400
Os08g0537200
Os08g0562800
Os09g0324400
Os09g0378700
Os09g0466300
Os09g0482680
Os09g0502950
Os09g0529900
Os09g0540000
Os09g0548300
Os10g0132901
Os10g0340100
Os10g0347800
Os10g0375000
Os10g0418300
Os10g0442400
Os10g0468800
Os10g0479100
Os10g0482066
Os10g0527900
Os10g0542900
Os11g0157701
Os11g0163800
Os11g0550800
Os11g0596250
Os11g0619500
Os11g0673600
Os12g0145566
Os12g0155000
Os12g0432600
Os12g0506500
Os12g0628300
Os01g0264500
Os06g0314501
Os10g0198300
Os11g0484000
Os12g0477600
Os01g0588400
Os02g0539200
Os04g0430200
Os04g0479200
Os09g0401550
Os09g0517600
Os10g0462100
Os03g0751100
Os01g0254850
Os01g0832000
Os03g0801700
Os04g0129600
Os04g0535200
Os05g0173700
Os12g0148400
Os02g0752300
Os01g0261500
Os02g0193000
Os02g0731400
Os02g0781800
Os03g0327600
Os04g0403400
Os06g0164500
Os06g0199800
Os06g0690100
Os06g0712700
Os07g0191700
Os08g0143600
Os12g0630600
Os01g0706900
Os01g0725000
Os02g0106300
Os02g0126300
Os02g0205500
Os02g0219200
Os02g0461600
Os02g0697600
Os02g0713250
Os02g0782700
Os02g0818900
Os03g0143400
Os03g0293900
Os03g0612600
Os03g0703300
Os03g0725800
Os03g0757750
Os03g0811600
Os03g0826200
Os04g0105700
Os04g0270200
Os04g0278000
Os04g0395100
Os04g0445700
Os04g0476400
Os04g0544400
Os04g0585300
Os04g0685800
Os05g0337500
Os05g0466700
Os05g0571800
Os06g0102100
Os06g0138100
Os06g0493100
Os06g0678200
Os07g0194950
Os07g0586800
Os07g0647300
Os08g0173600
Os08g0199300
Os08g0510700
Os09g0371300
Os09g0401100
Os09g0406900
Os09g0465800
Os09g0476000
Os09g0502500
Os10g0565100
Os11g0311300
Os01g0642600
Os03g0125900
Os03g0397600
Os04g0412100
Os05g0475700
Os06g0165300
Os08g0360300
Os08g0382400
Os08g0544700
Os09g0133250
Os09g0530750
Os11g0139900
Os12g0156400
Os01g0695800
Os01g0974400
Os03g0299200
Os04g0309100
Os04g0352066
Os05g0563500
Os06g0539066
Os09g0380600
Os09g0479500
Os11g0602900
Os11g0685700
Os12g0162900
Os01g0205500
Os01g0206600
Os01g0218100
Os01g0238700
Os01g0256300
Os01g0307624
Os01g0341750
Os01g0393000
Os01g0507900
Os01g0588200
Os01g0606400
Os01g0629000
Os01g0649100
Os01g0685400
Os01g0690800
Os01g0692300
Os01g0743800
Os01g0752300
Os01g0758900
Os01g0798800
Os01g0857600
Os01g0881800
Os01g0901200
Os01g0921000
Os01g0930000
Os01g0955400
Os01g0956600
Os01g0958900
Os02g0102850
Os02g0132600
Os02g0142800
Os02g0152900
Os02g0215650
Os02g0306600
Os02g0320300
Os02g0326200
Os02g0474700
Os02g0518400
Os02g0529800
Os02g0538900
Os02g0566400
Os02g0596900
Os02g0600100
Os02g0620600
Os02g0628000
Os02g0704800
Os02g0705100
Os02g0726000
Os02g0750400
Os02g0753850
Os02g0797400
Os02g0810450
Os02g0814000
Os02g0819100
Os02g0831300
Os03g0109600
Os03g0178200
Os03g0181750
Os03g0190900
Os03g0202001
Os03g0204500
Os03g0217400
Os03g0223100
Os03g0296300
Os03g0308900
Os03g0366000
Os03g0407900
Os03g0415500
Os03g0600400
Os03g0648600
Os03g0659300
Os03g0659450
Os03g0661900
Os03g0684800
Os03g0685600
Os03g0702900
Os03g0744700
Os03g0754900
Os03g0799600
Os03g0800100
Os03g0802900
Os03g0812300
Os03g0844900
Os04g0113800
Os04g0221300
Os04g0371100
Os04g0418100
Os04g0445100
Os04g0446200
Os04g0497400
Os04g0507100
Os04g0507700
Os04g0616600
Os04g0620500
Os04g0667000
Os04g0692500
Os05g0223000
Os05g0390550
Os05g0392900
Os05g0397650
Os05g0410200
Os05g0414300
Os05g0454200
Os05g0490400
Os05g0499800
Os05g0566800
Os05g0584900
Os05g0588100
Os06g0116800
Os06g0134300
Os06g0186500
Os06g0188800
Os06g0297600
Os06g0474200
Os06g0534200
Os06g0560000
Os06g0595800
Os06g0610800
Os06g0667500
Os06g0679850
Os06g0687500
Os06g0687900
Os06g0692600
Os06g0693200
Os06g0696600
Os06g0698300
Os06g0708100
Os06g0710800
Os06g0712300
Os06g0713100
Os06g0726800
Os07g0167700
Os07g0224000
Os07g0227750
Os07g0255300
Os07g0273700
Os07g0420000
Os07g0448400
Os07g0486000
Os07g0514550
Os07g0517900
Os07g0521400
Os07g0541200
Os07g0545800
Os07g0574100
Os07g0576550
Os07g0577300
Os07g0641700
Os07g0644600
Os07g0668200
Os07g0695700
Os08g0110200
Os08g0162250
Os08g0189500
Os08g0238600
Os08g0281500
Os08g0384500
Os08g0484500
Os08g0510300
Os08g0532800
Os08g0559600
Os09g0100800
Os09g0104300
Os09g0107900
Os09g0251400
Os09g0328800
Os09g0410400
Os09g0433000
Os09g0491852
Os09g0540150
Os09g0560100
Os09g0561600
Os09g0565600
Os10g0114500
Os10g0212100
Os10g0372800
Os10g0438000
Os10g0464800
Os10g0467200
Os10g0484700
Os10g0517400
Os10g0518150
Os10g0532000
Os10g0563600
Os10g0566700
Os10g0575600
Os11g0140700
Os11g0201175
Os11g0212300
Os11g0272800
Os11g0534100
Os11g0578100
Os11g0610600
Os11g0620100
Os11g0632200
Os12g0119000
Os12g0125400
Os12g0153700
Os12g0168200
Os12g0175900
Os12g0198200
Os12g0230133
Os12g0287300
Os12g0506800
Os12g0562700
Os12g0608500
Os01g0106700
Os01g0108700
Os01g0125550
Os01g0132400
Os01g0133900
Os01g0135700
Os01g0136700
Os01g0159200
Os01g0167700
Os01g0168850
Os01g0170000
Os01g0191200
Os01g0201100
Os01g0201850
Os01g0226666
Os01g0239300
Os01g0256800
Os01g0257900
Os01g0260000
Os01g0267900
Os01g0286200
Os01g0286600
Os01g0306650
Os01g0309100
Os01g0330100
Os01g0344620
Os01g0393400
Os01g0495701
Os01g0558600
Os01g0586800
Os01g0588000
Os01g0599900
Os01g0600500
Os01g0605300
Os01g0618400
Os01g0664200
Os01g0686500
Os01g0698200
Os01g0719125
Os01g0726400
Os01g0735300
Os01g0749000
Os01g0760900
Os01g0773000
Os01g0773800
Os01g0775400
Os01g0776500
Os01g0783200
Os01g0783800
Os01g0794900
Os01g0801200
Os01g0813350
Os01g0821300
Os01g0829900
Os01g0833800
Os01g0838100
Os01g0846400
Os01g0856900
Os01g0857650
Os01g0860300
Os01g0865600
Os01g0865700
Os01g0865800
Os01g0871600
Os01g0872650
Os01g0877400
Os01g0880900
Os01g0882000
Os01g0885500
Os01g0891601
Os01g0919100
Os01g0931100
Os01g0943000
Os01g0959100
Os01g0959200
Os01g0965800
Os01g0974600
Os02g0111500
Os02g0128400
Os02g0129300
Os02g0155600
Os02g0156000
Os02g0160400
Os02g0176700
Os02g0178000
Os02g0187400
Os02g0217250
Os02g0219000
Os02g0221900
Os02g0229600
Os02g0245900
Os02g0271000
Os02g0299200
Os02g0305600
Os02g0452601
Os02g0491600
Os02g0494400
Os02g0576600
Os02g0601000
Os02g0626532
Os02g0627900
Os02g0678800
Os02g0689000
Os02g0691900
Os02g0700400
Os02g0700700
Os02g0703800
Os02g0704600
Os02g0706400
Os02g0710700
Os02g0716800
Os02g0720100
Os02g0725600
Os02g0730300
Os02g0741500
Os02g0744000
Os02g0751900
Os02g0755500
Os02g0770500
Os02g0780500
Os02g0810600
Os02g0821100
Os02g0823200
Os02g0824100
Os03g0101300
Os03g0101700
Os03g0102366
Os03g0128400
Os03g0140900
Os03g0141200
Os03g0165266
Os03g0184500
Os03g0189300
Os03g0192100
Os03g0203700
Os03g0206201
Os03g0221800
Os03g0236300
Os03g0268600
Os03g0274000
Os03g0275900
Os03g0296200
Os03g0312500
Os03g0313800
Os03g0316200
Os03g0373100
Os03g0381100
Os03g0415600
Os03g0448200
Os03g0559700
Os03g0565500
Os03g0602600
Os03g0639400
Os03g0655300
Os03g0676400
Os03g0708750
Os03g0734500
Os03g0735200
Os03g0823800
Os03g0838500
Os03g0839600
Os03g0843150
Os03g0844600
Os04g0135400
Os04g0156200
Os04g0201800
Os04g0202800
Os04g0301500
Os04g0303250
Os04g0308500
Os04g0326100
Os04g0369600
Os04g0371600
Os04g0372750
Os04g0372775
Os04g0380300
Os04g0432200
Os04g0434700
Os04g0439200
Os04g0449100
Os04g0451700
Os04g0457700
Os04g0461900
Os04g0474500
Os04g0490866
Os04g0492600
Os04g0506300
Os04g0508200
Os04g0508400
Os04g0511400
Os04g0531200
Os04g0538800
Os04g0541700
Os04g0549800
Os04g0558400
Os04g0571600
Os04g0581600
Os04g0599650
Os04g0607500
Os04g0619200
Os04g0639200
Os04g0672700
Os04g0680550
Os04g0681600
Os05g0106600
Os05g0113300
Os05g0119100
Os05g0131000
Os05g0162800
Os05g0168800
Os05g0186000
Os05g0196600
Os05g0211100
Os05g0218100
Os05g0237800
Os05g0269000
Os05g0311000
Os05g0370900
Os05g0401200
Os05g0403200
Os05g0418500
Os05g0420900
Os05g0437300
Os05g0443850
Os05g0447620
Os05g0451100
Os05g0453700
Os05g0464200
Os05g0490100
Os05g0490800
Os05g0493600
Os05g0494600
Os05g0495900
Os05g0498200
Os05g0498366
Os05g0506600
Os05g0516700
Os05g0521900
Os05g0524500
Os05g0525701
Os05g0531500
Os05g0541100
Os05g0546400
Os05g0570900
Os05g0573900
Os05g0582400
Os05g0582500
Os06g0102750
Os06g0105550
Os06g0114300
Os06g0116400
Os06g0132600
Os06g0173000
Os06g0183800
Os06g0220900
Os06g0239200
Os06g0251100
Os06g0254700
Os06g0256900
Os06g0295000
Os06g0318800
Os06g0473200
Os06g0547100
Os06g0610500
Os06g0611000
Os06g0619066
Os06g0639300
Os06g0641500
Os06g0645400
Os06g0668400
Os06g0686500
Os06g0694200
Os07g0105900
Os07g0120900
Os07g0132700
Os07g0154100
Os07g0160100
Os07g0164700
Os07g0164800
Os07g0182900
Os07g0200500
Os07g0211000
Os07g0274700
Os07g0287100
Os07g0300900
Os07g0418500
Os07g0421932
Os07g0495150
Os07g0501700
Os07g0502200
Os07g0517400
Os07g0550750
Os07g0570575
Os07g0576000
Os07g0580300
Os07g0589600
Os07g0604300
Os07g0614000
Os07g0621400
Os07g0625500
Os07g0642800
Os07g0645100
Os07g0649100
Os07g0659600
Os07g0662800
Os07g0663300
Os08g0108700
Os08g0137900
Os08g0138200
Os08g0141400
Os08g0148300
Os08g0155700
Os08g0189400
Os08g0205800
Os08g0242800
Os08g0277200
Os08g0288200
Os08g0323600
Os08g0342400
Os08g0374600
Os08g0374701
Os08g0399600
Os08g0402500
Os08g0414200
Os08g0431900
Os08g0453800
Os08g0454000
Os08g0470000
Os08g0476000
Os08g0480100
Os08g0525000
Os08g0526700
Os08g0540400
Os08g0543000
Os08g0550700
Os09g0271000
Os09g0279400
Os09g0298100
Os09g0328951
Os09g0355400
Os09g0364800
Os09g0371400
Os09g0382000
Os09g0395300
Os09g0397900
Os09g0421200
Os09g0429100
Os09g0438500
Os09g0439200
Os09g0445600
Os09g0446700
Os09g0451400
Os09g0464000
Os09g0464066
Os09g0469400
Os09g0470000
Os09g0475700
Os09g0477900
Os09g0530300
Os09g0539000
Os09g0543900
Os09g0548400
Os09g0552900
Os09g0565300
Os10g0104900
Os10g0161100
Os10g0182000
Os10g0195250
Os10g0209700
Os10g0330400
Os10g0372100
Os10g0400500
Os10g0456950
Os10g0468500
Os10g0493900
Os10g0497700
Os10g0515400
Os10g0523900
Os10g0538600
Os10g0558200
Os10g0560500
Os10g0564900
Os10g0580200
Os11g0120200
Os11g0120725
Os11g0132100
Os11g0134900
Os11g0146800
Os11g0151002
Os11g0152400
Os11g0158300
Os11g0170000
Os11g0206850
Os11g0262600
Os11g0299300
Os11g0312400
Os11g0438000
Os11g0549695
Os11g0595400
Os11g0605600
Os11g0673000
Os12g0154700
Os12g0154800
Os12g0233100
Os12g0271700
Os12g0282400
Os12g0288000
Os12g0478400
Os12g0479100
Os12g0516700
Os12g0556300
Os12g0580950
Os12g0586100
Os01g0106600
Os01g0880400
Os01g0949300
Os01g0960000
Os02g0117900
Os02g0624300
Os05g0112750
Os05g0429900
Os05g0476700
Os06g0133300
Os06g0652250
Os07g0215200
Os09g0468300
Os03g0684100
Os04g0306400
Os12g0589100
Os01g0160800
Os01g0707500
Os03g0564600
Os08g0490100
Os01g0855200
Os01g0904200
Os02g0686600
Os03g0145300
Os04g0414300
Os05g0493166
Os06g0567000
Os07g0627600
Os07g0659300
Os10g0580400
Os11g0100800
Os11g0568600
Os12g0149800
Os01g0195300
Os01g0769700
Os01g0771350
Os01g0842600
Os02g0662300
Os02g0736100
Os02g0771800
Os03g0229801
Os03g0329500
Os03g0789000
Os03g0789100
Os03g0822400
Os04g0404900
Os04g0536500
Os05g0169000
Os05g0291600
Os05g0295100
Os05g0406000
Os05g0524100
Os05g0561600
Os06g0179100
Os06g0575100
Os06g0696400
Os07g0122400
Os07g0407700
Os08g0138100
Os08g0359200
Os09g0294000
Os10g0456900
Os12g0100700
Os12g0197700
Os12g0235300
Os12g0566100
Os01g0661400
Os02g0273800
Os07g0175200
Os01g0113200
Os01g0183000
Os01g0693900
Os01g0969200
Os03g0125400
Os03g0156500
Os04g0525700
Os05g0550300
Os09g0417800
Os10g0191300
Os06g0565300
Os07g0656100
Os02g0657700
Os04g0523500
Os04g0639000
Os05g0232700
Os06g0127800
Os09g0453800
Os11g0503900
Os12g0556500
Os12g0613600
Os06g0127600
Os05g0156500
Os01g0332800
Os01g0702400
Os03g0195300
Os03g0369700
Os03g0431600
Os04g0281900
Os04g0564300
Os05g0437100
Os06g0203550
Os06g0265400
Os07g0258400
Os07g0661201
Os08g0171000
Os10g0456500
Os10g0484400
Os12g0284525
Os01g0248701
Os01g0513400
Os01g0559525
Os01g0748950
Os01g0809000
Os01g0837200
Os02g0282500
Os02g0613000
Os02g0650300
Os02g0705550
Os03g0180700
Os03g0294200
Os03g0306302
Os03g0307300
Os03g0439700
Os03g0762300
Os03g0832500
Os04g0561900
Os04g0630400
Os05g0524575
Os05g0549000
Os05g0579200
Os06g0188600
Os07g0122000
Os07g0170000
Os07g0528400
Os07g0593400
Os07g0622700
Os08g0223766
Os08g0276100
Os08g0320200
Os08g0452100
Os08g0541900
Os09g0421166
Os10g0339290
Os11g0482200
Os11g0545300
Os11g0668300
Os12g0425600
Os01g0267300
Os08g0256000
Os05g0304900
Os01g0106500
Os02g0787600
Os06g0158700
Os07g0588900
Os02g0609500
Os02g0769900
Os03g0177000
Os05g0459400
Os06g0232000
Os07g0521000
Os08g0292000
Os08g0327100
Os11g0153600
Os01g0150400
Os06g0320000
Os01g0640700
Os03g0306900
Os11g0103100
Os11g0170300
Os08g0563500
Os05g0511700
Os06g0136600
Os10g0198100
Os01g0677000
Os02g0773400
Os04g0589800
Os05g0527100
Os06g0122600
Os06g0494400
Os07g0105700
Os08g0378000
Os09g0376600
Os09g0514200
Os10g0481500
Os08g0503000
Os10g0491000
Os01g0819800
Os01g0229500
Os01g0947833
Os02g0150100
Os03g0664400
Os11g0177400
Os03g0686800
Os10g0575900
Os01g0661650
Os02g0151800
Os03g0793100
Os04g0511700
Os07g0690800
Os09g0443400
Os10g0452500
Os01g0318600
Os01g0593000
Os01g0646700
Os01g0715400
Os01g0906200
Os01g0974701
Os02g0109200
Os02g0307000
Os02g0468400
Os02g0633100
Os02g0656500
Os02g0805800
Os03g0146000
Os03g0292200
Os03g0296700
Os03g0707300
Os03g0707900
Os03g0736700
Os04g0533000
Os05g0164900
Os05g0408300
Os05g0456500
Os05g0559400
Os06g0502900
Os06g0589300
Os07g0108400
Os07g0176300
Os07g0606500
Os07g0609766
Os07g0623300
Os07g0671700
Os07g0682800
Os07g0686500
Os08g0288000
Os08g0497900
Os08g0526100
Os10g0552900
Os11g0116500
Os11g0163600
Os11g0213733
Os11g0293800
Os11g0664800
Os11g0704700
Os12g0162500
Os01g0723600
Os01g0742400
Os01g0888800
Os01g0921300
Os02g0134500
Os03g0165050
Os03g0211600
Os03g0801900
Os04g0605100
Os04g0643700
Os05g0368000
Os05g0437500
Os05g0549700
Os06g0138000
Os07g0406300
Os08g0133700
Os08g0543900
Os09g0417500
Os01g0722300
Os03g0276700
Os05g0442700
Os04g0669800
Os03g0310800
Os05g0332801
Os10g0482900
Os01g0208700
Os01g0119100
Os01g0210500
Os01g0780900
Os01g0329400
Os01g0817000
Os02g0259600
Os02g0532900
Os04g0244400
Os04g0645100
Os05g0448675
Os05g0522500
Os06g0206700
Os09g0338400
Os10g0413500
Os11g0137100
Os11g0305400
Os11g0426400
Os11g0537300
Os12g0468000
Os01g0541000
Os05g0549900
Os01g0246700
Os02g0123100
Os02g0208100
Os02g0212500
Os02g0247800
Os02g0260400
Os02g0327000
Os02g0462500
Os02g0720300
Os03g0328501
Os03g0685750
Os04g0480100
Os07g0282500
Os07g0495200
Os07g0555300
Os08g0448000
Os09g0306800
Os09g0431200
Os09g0475800
Os09g0482000
Os01g0258100
Os01g0298301
Os01g0508000
Os01g0695200
Os01g0736551
Os01g0757900
Os01g0833500
Os01g0857500
Os01g0882800
Os02g0228000
Os02g0266300
Os02g0270900
Os02g0700300
Os03g0140700
Os03g0207400
Os03g0240600
Os03g0310900
Os03g0337800
Os03g0425000
Os03g0645900
Os03g0647500
Os03g0710000
Os03g0792800
Os03g0808400
Os04g0177600
Os04g0608900
Os04g0613500
Os04g0632600
Os04g0669100
Os04g0684100
Os05g0180300
Os05g0373300
Os05g0393100
Os05g0438500
Os05g0528000
Os06g0258000
Os06g0521200
Os07g0243200
Os07g0446100
Os07g0583600
Os07g0676600
Os08g0215300
Os08g0223833
Os08g0490600
Os09g0441000
Os09g0457900
Os09g0529325
Os10g0390600
Os11g0158000
Os11g0648400
Os01g0229600
Os01g0281100
Os04g0504700
Os05g0399300
Os06g0694900
Os06g0699200
Os11g0111000
Os12g0582666
Os04g0504800
Os05g0522600
Os03g0669100
Os02g0180900
Os02g0617500
Os04g0101300
Os07g0113300
Os07g0140232
Os07g0613600
Os01g0102600
Os01g0911000
Os02g0212900
Os03g0161200
Os03g0689100
Os05g0122600
Os07g0170016
Os08g0402001
Os10g0521100
Os01g0234700
Os01g0603000
Os01g0781000
Os01g0795600
Os03g0300600
Os03g0304100
Os03g0703900
Os04g0590800
Os05g0155300
Os05g0439400
Os05g0583400
Os06g0112200
Os06g0131500
Os06g0205250
Os06g0645600
Os06g0711000
Os10g0490900
Os12g0424700
Os03g0417700
Os10g0406800
Os01g0142200
Os02g0691500
Os03g0240800
Os03g0282900
Os09g0100750
Os09g0284400
Os01g0383900
Os01g0738100
Os01g0833600
Os01g0839200
Os01g0950700
Os02g0193600
Os02g0640000
Os02g0670400
Os02g0719266
Os02g0805200
Os03g0230500
Os03g0307333
Os03g0593700
Os03g0639800
Os03g0756500
Os04g0580450
Os04g0590650
Os05g0235800
Os05g0313700
Os05g0402900
Os05g0467400
Os05g0526600
Os06g0134400
Os06g0195900
Os06g0236600
Os07g0191000
Os07g0446400
Os08g0116500
Os08g0191433
Os09g0502350
Os09g0540600
Os10g0189100
Os10g0366400
Os10g0466100
Os12g0459300
Os02g0462800
Os04g0420500
Os04g0589400
Os04g0649900
Os04g0686800
Os05g0143000
Os05g0332600
Os05g0370100
Os05g0439300
Os06g0158100
Os06g0238900
Os06g0339500
Os08g0108100
Os08g0412800
Os09g0511600
Os09g0511700
Os11g0208651
Os12g0133400
Os12g0283400
Os12g0570000
Os01g0276800
Os02g0565500
Os03g0134300
Os03g0222500
Os04g0610900
Os05g0294800
Os06g0717100
Os07g0124600
Os08g0209000
Os08g0487700
Os08g0526350
Os11g0275200
Os12g0161900
Os12g0583400
Os01g0136450
Os01g0667800
Os03g0275100
Os04g0351800
Os06g0190500
Os08g0281600
Os09g0432900
Os12g0191300
Os12g0583900
Os01g0172400
Os01g0633400
Os01g0927000
Os02g0271600
Os03g0231950
Os03g0648500
Os04g0450100
Os04g0669300
Os05g0531000
Os06g0521400
Os06g0541132
Os09g0410300
Os01g0794600
Os02g0290400
Os02g0805500
Os03g0100800
Os03g0824500
Os05g0571100
Os07g0572300
Os09g0436400
Os11g0242700
Os11g0428800
Os02g0258200
Os07g0535100
Os11g0133900
Os01g0604600
Os01g0718900
Os01g0901600
Os02g0209400
Os02g0322251
Os02g0550400
Os02g0557800
Os02g0578800
Os02g0595300
Os02g0690500
Os02g0766600
Os03g0249500
Os03g0745550
Os04g0191400
Os04g0580500
Os05g0164800
Os05g0191500
Os05g0215600
Os05g0381600
Os06g0183900
Os06g0250600
Os06g0559500
Os06g0712200
Os07g0175000
Os07g0509600
Os07g0681200
Os08g0263300
Os08g0320500
Os08g0404350
Os08g0428800
Os09g0460100
Os10g0445600
Os10g0462200
Os11g0245900
Os11g0594700
Os11g0704000
Os12g0541000
Os02g0630250
Os08g0139100
Os10g0482700
Os03g0298300
Os04g0639100
Os01g0102500
Os01g0250600
Os01g0546500
Os01g0879500
Os11g0156300
Os03g0133500
Os05g0404200
Os01g0279800
Os01g0547500
Os02g0760300
Os03g0184600
Os03g0656900
Os03g0828100
Os04g0577800
Os07g0154300
Os08g0127600
Os08g0156900
Os08g0244100
Os10g0490100
Os10g0573700
Os01g0264400
Os01g0810100
Os02g0323600
Os04g0464600
Os07g0406800
Os09g0556300
Os10g0159300
Os10g0477200
Os01g0111700
Os01g0133200
Os01g0283400
Os02g0620800
Os02g0670500
Os02g0803600
Os03g0163400
Os03g0283600
Os03g0289400
Os03g0307900
Os03g0621400
Os03g0750900
Os03g0780600
Os05g0426900
Os06g0530600
Os06g0610000
Os07g0280200
Os07g0663000
Os08g0198300
Os08g0320100
Os09g0356000
Os10g0163370
Os10g0344900
Os11g0230700
Os11g0242200
Os12g0582600
Os12g0609200
Os01g0113300
Os01g0121000
Os01g0158100
Os01g0221900
Os01g0259900
Os01g0316100
Os01g0337160
Os01g0339600
Os01g0603100
Os01g0623200
Os01g0662600
Os01g0685100
Os01g0743400
Os01g0805300
Os01g0893300
Os01g0899200
Os01g0968100
Os02g0102900
Os02g0125000
Os02g0163533
Os02g0195800
Os02g0213700
Os02g0217500
Os02g0282000
Os02g0325600
Os02g0532401
Os02g0562700
Os02g0608600
Os02g0649000
Os02g0681000
Os02g0714700
Os03g0135800
Os03g0138500
Os03g0187300
Os03g0212400
Os03g0579000
Os03g0656100
Os03g0667500
Os03g0668900
Os03g0748200
Os03g0761000
Os03g0786000
Os03g0793000
Os03g0824000
Os03g0850000
Os04g0347200
Os04g0367800
Os04g0448100
Os04g0534801
Os04g0643200
Os04g0669700
Os05g0364300
Os05g0364600
Os05g0457000
Os05g0542150
Os06g0114650
Os06g0132300
Os06g0152500
Os06g0153800
Os06g0165600
Os06g0175900
Os06g0531400
Os06g0536800
Os06g0554100
Os06g0625500
Os06g0693400
Os06g0694800
Os06g0695400
Os06g0704450
Os06g0710850
Os07g0120500
Os07g0179300
Os07g0205000
Os07g0294650
Os07g0408400
Os07g0531400
Os07g0587400
Os07g0592100
Os07g0614700
Os07g0615100
Os07g0674700
Os08g0107300
Os08g0167800
Os08g0355500
Os08g0412500
Os08g0515900
Os08g0542800
Os09g0241550
Os09g0251800
Os09g0287500
Os09g0299300
Os09g0440600
Os09g0456200
Os09g0461900
Os09g0505400
Os09g0513900
Os09g0518800
Os09g0540500
Os09g0558100
Os10g0380800
Os10g0414500
Os10g0447300
Os10g0480900
Os10g0490800
Os10g0497500
Os10g0551800
Os10g0554300
Os10g0569000
Os11g0143400
Os11g0161100
Os11g0228201
Os11g0597700
Os11g0636600
Os11g0664000
Os12g0109600
Os12g0135850
Os12g0181200
Os12g0182800
Os12g0241100
Os12g0414900
Os12g0508266
Os12g0532600
Os12g0538850
Os12g0622900
Os01g0117700
Os01g0120300
Os01g0137800
Os01g0151400
Os01g0151900
Os01g0158400
Os01g0162400
Os01g0188400
Os01g0188900
Os01g0210900
Os01g0220500
Os01g0222800
Os01g0224166
Os01g0228500
Os01g0271500
Os01g0275600
Os01g0351200
Os01g0374200
Os01g0519050
Os01g0528000
Os01g0592900
Os01g0606200
Os01g0624400
Os01g0660700
Os01g0682700
Os01g0686700
Os01g0690200
Os01g0705200
Os01g0710000
Os01g0717650
Os01g0728150
Os01g0731100
Os01g0733500
Os01g0748100
Os01g0750600
Os01g0764900
Os01g0764950
Os01g0783100
Os01g0795100
Os01g0806101
Os01g0808400
Os01g0809300
Os01g0809450
Os01g0832100
Os01g0836700
Os01g0845000
Os01g0866500
Os01g0876300
Os01g0883000
Os01g0910900
Os01g0923200
Os01g0962100
Os02g0110650
Os02g0132200
Os02g0139900
Os02g0151600
Os02g0161200
Os02g0180700
Os02g0228600
Os02g0258250
Os02g0286933
Os02g0288400
Os02g0325300
Os02g0440900
Os02g0459400
Os02g0489800
Os02g0520000
Os02g0533300
Os02g0556900
Os02g0559800
Os02g0567850
Os02g0583700
Os02g0596000
Os02g0598200
Os02g0599500
Os02g0609800
Os02g0626400
Os02g0655600
Os02g0665000
Os02g0690300
Os02g0706500
Os02g0728001
Os02g0745200
Os02g0761700
Os02g0769700
Os02g0815200
Os02g0820100
Os03g0101500
Os03g0105600
Os03g0106300
Os03g0109800
Os03g0109900
Os03g0114000
Os03g0116300
Os03g0119900
Os03g0122600
Os03g0128300
Os03g0133850
Os03g0145150
Os03g0157600
Os03g0161400
Os03g0168550
Os03g0170500
Os03g0172400
Os03g0196800
Os03g0200400
Os03g0208800
Os03g0221600
Os03g0221700
Os03g0222401
Os03g0234200
Os03g0247200
Os03g0279200
Os03g0308600
Os03g0342900
Os03g0386700
Os03g0438100
Os03g0566500
Os03g0576400
Os03g0594600
Os03g0640100
Os03g0670366
Os03g0697200
Os03g0701200
Os03g0704200
Os03g0722400
Os03g0723400
Os03g0736600
Os03g0757200
Os03g0759125
Os03g0769500
Os03g0770000
Os03g0771500
Os03g0787400
Os03g0791700
Os03g0803200
Os03g0803900
Os03g0809200
Os03g0823100
Os03g0843000
Os03g0850200
Os04g0182650
Os04g0221000
Os04g0223300
Os04g0252400
Os04g0359900
Os04g0432250
Os04g0439300
Os04g0475000
Os04g0479000
Os04g0504600
Os04g0531100
Os04g0531750
Os04g0551200
Os04g0554900
Os04g0556900
Os04g0599800
Os04g0610600
Os04g0650200
Os04g0676200
Os05g0149100
Os05g0158200
Os05g0164100
Os05g0184901
Os05g0215500
Os05g0313600
Os05g0394301
Os05g0406100
Os05g0430200
Os05g0451200
Os05g0453900
Os05g0462700
Os05g0489500
Os05g0497600
Os05g0500300
Os05g0509700
Os05g0511300
Os05g0527900
Os05g0529000
Os05g0530500
Os05g0540300
Os05g0548600
Os05g0564700
Os05g0569900
Os06g0132400
Os06g0132801
Os06g0165900
Os06g0174400
Os06g0184800
Os06g0214850
Os06g0217700
Os06g0218500
Os06g0234300
Os06g0294000
Os06g0365200
Os06g0553001
Os06g0610300
Os06g0641400
Os06g0652550
Os06g0683200
Os06g0683300
Os06g0711200
Os06g0731200
Os06g0732000
Os07g0111900
Os07g0112000
Os07g0128800
Os07g0154900
Os07g0157900
Os07g0203900
Os07g0204500
Os07g0206500
Os07g0461800
Os07g0470800
Os07g0511400
Os07g0517300
Os07g0524900
Os07g0537701
Os07g0549900
Os07g0550900
Os07g0565000
Os07g0565200
Os07g0586500
Os07g0620600
Os07g0645701
Os08g0117100
Os08g0163100
Os08g0167400
Os08g0197100
Os08g0197300
Os08g0235800
Os08g0239900
Os08g0246300
Os08g0249501
Os08g0363200
Os08g0373400
Os08g0378900
Os08g0411000
Os08g0427700
Os08g0439100
Os08g0457901
Os08g0483100
Os08g0485500
Os08g0518600
Os08g0525800
Os08g0541400
Os08g0542500
Os08g0546300
Os08g0553050
Os08g0562500
Os08g0565450
Os08g0567100
Os09g0108450
Os09g0135100
Os09g0271100
Os09g0309600
Os09g0322800
Os09g0327500
Os09g0363200
Os09g0392000
Os09g0407300
Os09g0421600
Os09g0423800
Os09g0427300
Os09g0429350
Os09g0429400
Os09g0429500
Os09g0436500
Os09g0449000
Os09g0452800
Os09g0459200
Os09g0465200
Os09g0479900
Os09g0515550
Os09g0526300
Os09g0527100
Os09g0527500
Os09g0547200
Os09g0549700
Os09g0571000
Os10g0107000
Os10g0115600
Os10g0118800
Os10g0126600
Os10g0135100
Os10g0162856
Os10g0214400
Os10g0402200
Os10g0408700
Os10g0430200
Os10g0430600
Os10g0450000
Os10g0478750
Os10g0491450
Os10g0492800
Os10g0497300
Os10g0513400
Os10g0533500
Os10g0538950
Os10g0545600
Os10g0555200
Os11g0143600
Os11g0159900
Os11g0189600
Os11g0245800
Os11g0298833
Os11g0425300
Os11g0462500
Os11g0463700
Os11g0474400
Os11g0493100
Os11g0516800
Os11g0543600
Os11g0552100
Os11g0592100
Os11g0637100
Os11g0638700
Os12g0108600
Os12g0118000
Os12g0118200
Os12g0127100
Os12g0136300
Os12g0159700
Os12g0168900
Os12g0263100
Os12g0298600
Os12g0438100
Os12g0509100
Os12g0562455
Os12g0600000
Os12g0616600
Os12g0626100

## Sheet: Gene list of cluster8
Gene list of cluster8
Os02g0738400
Os02g0707100
Os02g0824000
Os03g0145500
Os07g0675000
Os08g0548200
Os08g0556000
Os03g0321500
Os03g0788300
Os07g0596300
Os01g0586600
Os02g0773200
Os03g0243100
Os04g0434300
Os05g0125200
Os05g0567500
Os06g0235850
Os06g0480000
Os07g0224900
Os08g0534900
Os09g0460000
Os09g0492700
Os10g0487900
Os02g0577501
Os02g0761100
Os02g0819200
Os03g0123600
Os03g0842400
Os03g0845800
Os08g0501900
Os11g0227000
Os12g0438400
Os12g0556600
Os01g0111800
Os01g0332900
Os01g0347000
Os01g0550800
Os01g0563500
Os01g0622700
Os01g0634600
Os01g0763300
Os01g0794650
Os01g0794800
Os01g0806000
Os01g0814200
Os01g0936200
Os01g0941200
Os01g0960500
Os02g0116800
Os02g0139500
Os02g0141300
Os02g0177500
Os02g0200800
Os02g0250700
Os02g0253150
Os02g0448400
Os02g0466600
Os02g0555700
Os02g0564500
Os02g0638300
Os02g0684600
Os02g0736900
Os02g0768950
Os02g0770000
Os02g0782600
Os03g0118400
Os03g0143200
Os03g0217200
Os03g0235100
Os03g0278300
Os03g0641300
Os03g0704000
Os03g0796700
Os03g0797000
Os03g0801500
Os03g0846400
Os03g0852200
Os03g0858600
Os04g0120300
Os04g0402300
Os04g0408700
Os04g0452700
Os04g0521900
Os04g0552000
Os04g0615500
Os04g0618500
Os04g0628200
Os04g0642000
Os04g0654600
Os04g0689900
Os05g0106900
Os05g0206000
Os05g0221400
Os05g0363566
Os05g0369700
Os05g0374600
Os05g0425000
Os05g0480400
Os05g0556600
Os05g0559600
Os05g0587100
Os05g0595800
Os06g0125400
Os06g0244700
Os06g0329200
Os06g0347100
Os06g0477600
Os06g0626466
Os07g0109600
Os07g0177300
Os07g0466200
Os07g0490700
Os07g0531600
Os07g0597500
Os07g0621300
Os07g0641600
Os07g0668700
Os08g0151300
Os08g0163600
Os08g0231400
Os08g0233600
Os08g0300200
Os08g0374100
Os08g0422800
Os08g0430200
Os08g0439200
Os08g0440300
Os08g0447500
Os08g0489300
Os08g0512300
Os08g0535400
Os09g0286300
Os09g0298400
Os09g0299200
Os09g0300800
Os09g0315800
Os09g0326850
Os09g0391800
Os09g0407200
Os09g0424701
Os09g0501850
Os09g0518700
Os09g0538200
Os09g0542200
Os09g0553800
Os10g0124400
Os10g0333700
Os10g0508000
Os10g0550725
Os11g0131900
Os11g0146700
Os11g0153400
Os11g0153900
Os11g0229300
Os11g0302500
Os11g0308800
Os11g0585100
Os11g0592600
Os11g0693800
Os12g0119700
Os12g0168700
Os12g0498900
Os12g0502000
Os12g0529200
Os12g0534400
Os12g0538800
Os12g0600701
Os12g0609500
Os01g0170100
Os01g0823400
Os01g0925800
Os02g0126700
Os02g0679500
Os03g0145700
Os03g0628900
Os03g0684400
Os03g0792500
Os04g0340800
Os04g0550900
Os04g0619900
Os05g0129000
Os06g0134500
Os06g0168400
Os06g0278450
Os06g0346900
Os06g0623300
Os06g0705500
Os07g0129200
Os08g0282000
Os09g0561000
Os09g0571200
Os10g0568900
Os11g0162200
Os11g0490800
Os11g0593000
Os12g0527800
Os01g0283100
Os02g0741900
Os03g0439800
Os04g0687300
Os05g0481600
Os12g0102200
Os01g0175000
Os02g0658900
Os02g0745000
Os03g0157500
Os03g0348900
Os03g0565600
Os05g0106100
Os05g0489600
Os06g0489200
Os01g0195500
Os06g0677600
Os08g0356500
Os01g0566900
Os01g0714600
Os02g0252100
Os02g0744682
Os03g0195800
Os03g0769600
Os04g0228100
Os04g0555000
Os04g0583700
Os05g0110100
Os05g0110700
Os05g0372900
Os06g0226050
Os06g0606800
Os07g0645400
Os01g0541900
Os01g0812000
Os01g0842200
Os02g0125200
Os02g0310400
Os02g0558300
Os02g0700000
Os03g0336400
Os03g0439000
Os03g0686100
Os03g0734900
Os03g0784300
Os03g0795100
Os04g0390600
Os07g0607700
Os07g0635300
Os08g0101500
Os08g0180400
Os08g0535700
Os09g0397400
Os09g0471300
Os10g0163100
Os11g0544100
Os12g0162100
Os01g0111500
Os01g0219100
Os01g0296000
Os01g0567400
Os01g0788900
Os01g0867800
Os01g0921600
Os02g0190900
Os02g0206700
Os02g0651500
Os02g0686500
Os02g0729200
Os02g0729400
Os02g0755200
Os02g0829900
Os03g0102700
Os03g0135400
Os03g0177300
Os03g0187500
Os03g0376600
Os03g0431550
Os03g0592500
Os03g0675700
Os03g0819600
Os03g0837800
Os03g0839000
Os04g0167800
Os04g0388800
Os04g0600800
Os04g0679900
Os05g0452600
Os05g0560000
Os07g0466000
Os07g0522900
Os08g0391800
Os08g0396200
Os08g0528601
Os08g0531000
Os08g0564500
Os09g0244900
Os09g0274900
Os09g0281300
Os09g0398200
Os09g0512700
Os10g0420900
Os11g0179000
Os11g0435301
Os11g0544700
Os11g0579600
Os11g0700100
Os12g0410200
Os12g0453500
Os12g0533400
Os01g0299500
Os01g0502800
Os01g0777800
Os01g0921400
Os02g0186500
Os02g0504200
Os02g0640800
Os03g0352800
Os03g0759000
Os03g0847800
Os03g0850700
Os04g0450150
Os04g0602100
Os05g0169700
Os05g0353500
Os05g0369800
Os05g0372100
Os05g0409800
Os05g0419800
Os05g0510400
Os05g0523200
Os05g0563050
Os06g0158800
Os07g0176600
Os07g0597000
Os08g0398700
Os08g0501500
Os09g0284600
Os10g0130500
Os10g0477600
Os10g0487600
Os10g0563300
Os11g0295000
Os12g0254400
Os12g0468600
Os12g0632700
Os01g0100900
Os01g0109750
Os01g0129500
Os01g0136300
Os01g0144700
Os01g0144900
Os01g0145200
Os01g0152950
Os01g0153400
Os01g0157800
Os01g0178100
Os01g0186000
Os01g0200350
Os01g0260500
Os01g0269000
Os01g0279000
Os01g0299300
Os01g0356500
Os01g0357100
Os01g0377000
Os01g0510800
Os01g0541600
Os01g0555600
Os01g0559300
Os01g0562600
Os01g0578500
Os01g0579600
Os01g0604500
Os01g0626500
Os01g0677900
Os01g0678800
Os01g0714800
Os01g0716400
Os01g0727200
Os01g0730700
Os01g0747700
Os01g0749100
Os01g0825700
Os01g0826800
Os01g0834900
Os01g0837000
Os01g0839900
Os01g0840900
Os01g0854800
Os01g0860400
Os01g0871350
Os01g0884700
Os01g0889000
Os01g0896400
Os01g0898800
Os01g0931300
Os01g0939400
Os01g0962200
Os01g0976700
Os01g0976900
Os02g0102600
Os02g0107000
Os02g0111800
Os02g0121300
Os02g0128100
Os02g0131600
Os02g0135850
Os02g0144300
Os02g0150600
Os02g0177800
Os02g0201900
Os02g0209900
Os02g0215900
Os02g0216500
Os02g0227600
Os02g0241100
Os02g0254600
Os02g0274000
Os02g0511800
Os02g0519300
Os02g0523800
Os02g0543400
Os02g0588700
Os02g0596500
Os02g0620200
Os02g0622100
Os02g0652550
Os02g0654700
Os02g0666700
Os02g0666800
Os02g0670000
Os02g0693200
Os02g0707900
Os02g0716100
Os02g0755600
Os02g0768300
Os02g0783100
Os02g0792800
Os02g0795800
Os02g0806700
Os02g0817900
Os02g0825650
Os03g0107600
Os03g0133900
Os03g0142900
Os03g0185300
Os03g0192550
Os03g0194100
Os03g0197000
Os03g0207900
Os03g0232400
Os03g0239300
Os03g0247100
Os03g0263800
Os03g0265200
Os03g0270700
Os03g0283800
Os03g0294700
Os03g0324600
Os03g0332900
Os03g0347500
Os03g0364700
Os03g0367800
Os03g0405200
Os03g0405400
Os03g0407100
Os03g0411900
Os03g0418600
Os03g0422800
Os03g0426350
Os03g0428800
Os03g0558700
Os03g0584300
Os03g0586600
Os03g0592100
Os03g0595300
Os03g0598700
Os03g0644200
Os03g0647600
Os03g0690500
Os03g0721400
Os03g0723600
Os03g0728900
Os03g0734200
Os03g0787600
Os03g0795000
Os03g0805400
Os03g0809700
Os03g0822100
Os03g0823700
Os03g0824200
Os03g0826400
Os03g0847600
Os03g0849800
Os03g0851300
Os03g0859800
Os04g0103601
Os04g0125100
Os04g0128001
Os04g0173300
Os04g0175000
Os04g0224000
Os04g0259150
Os04g0283900
Os04g0286400
Os04g0382200
Os04g0389500
Os04g0414900
Os04g0421850
Os04g0435300
Os04g0460900
Os04g0470150
Os04g0476800
Os04g0481400
Os04g0491350
Os04g0506000
Os04g0518600
Os04g0521300
Os04g0545200
Os04g0551700
Os04g0558500
Os04g0578300
Os04g0605300
Os04g0613900
Os04g0623100
Os04g0626100
Os04g0665500
Os04g0668700
Os04g0674100
Os04g0676700
Os04g0680700
Os04g0691100
Os04g0691366
Os04g0692700
Os05g0113000
Os05g0131900
Os05g0148000
Os05g0169600
Os05g0183100
Os05g0193600
Os05g0200400
Os05g0232500
Os05g0242600
Os05g0269100
Os05g0274300
Os05g0298900
Os05g0302600
Os05g0339200
Os05g0361000
Os05g0387700
Os05g0392200
Os05g0417200
Os05g0423400
Os05g0423500
Os05g0439100
Os05g0443400
Os05g0443700
Os05g0480500
Os05g0490500
Os05g0521400
Os05g0551350
Os05g0562000
Os05g0577700
Os05g0581900
Os05g0587300
Os05g0589200
Os06g0103300
Os06g0112300
Os06g0115400
Os06g0146300
Os06g0155900
Os06g0161300
Os06g0162500
Os06g0166200
Os06g0174350
Os06g0179700
Os06g0180100
Os06g0196900
Os06g0209500
Os06g0215400
Os06g0233000
Os06g0264500
Os06g0295700
Os06g0318200
Os06g0329900
Os06g0331500
Os06g0332700
Os06g0350200
Os06g0506150
Os06g0523400
Os06g0524500
Os06g0533700
Os06g0537600
Os06g0574700
Os06g0598800
Os06g0620000
Os06g0633900
Os06g0672700
Os06g0677300
Os06g0691600
Os06g0697600
Os06g0715600
Os06g0725800
Os07g0100500
Os07g0102200
Os07g0130500
Os07g0130800
Os07g0134700
Os07g0172600
Os07g0185800
Os07g0186400
Os07g0187400
Os07g0209500
Os07g0231700
Os07g0236700
Os07g0238700
Os07g0481200
Os07g0485600
Os07g0503500
Os07g0503900
Os07g0506700
Os07g0538350
Os07g0546400
Os07g0577400
Os07g0583000
Os07g0596200
Os07g0604000
Os07g0608200
Os07g0611500
Os07g0631700
Os07g0653900
Os07g0659900
Os08g0101000
Os08g0105100
Os08g0116900
Os08g0123300
Os08g0133000
Os08g0157700
Os08g0159800
Os08g0170700
Os08g0184800
Os08g0192200
Os08g0196200
Os08g0198800
Os08g0395700
Os08g0430800
Os08g0440000
Os08g0447200
Os08g0494375
Os08g0499700
Os08g0519700
Os08g0522500
Os08g0542900
Os08g0544800
Os08g0547300
Os08g0548650
Os08g0558700
Os09g0106200
Os09g0253000
Os09g0261300
Os09g0270900
Os09g0309100
Os09g0342000
Os09g0408550
Os09g0420600
Os09g0428000
Os09g0446350
Os09g0465400
Os09g0471100
Os09g0481400
Os09g0491708
Os09g0513100
Os09g0515400
Os09g0532500
Os09g0569151
Os09g0572100
Os10g0112500
Os10g0141500
Os10g0154000
Os10g0206800
Os10g0207400
Os10g0411750
Os10g0431900
Os10g0442000
Os10g0462600
Os10g0491900
Os10g0507500
Os10g0517050
Os10g0540050
Os10g0550300
Os10g0551401
Os10g0557900
Os10g0560200
Os11g0100200
Os11g0103800
Os11g0106800
Os11g0112300
Os11g0112800
Os11g0121300
Os11g0123033
Os11g0128000
Os11g0133100
Os11g0137500
Os11g0148300
Os11g0209050
Os11g0222900
Os11g0225300
Os11g0260100
Os11g0270201
Os11g0442380
Os11g0485200
Os11g0515000
Os11g0526800
Os11g0535600
Os11g0545800
Os11g0546200
Os11g0549900
Os11g0559533
Os11g0579900
Os11g0582700
Os11g0584100
Os11g0594800
Os11g0616200
Os11g0628000
Os11g0648000
Os11g0667000
Os11g0701700
Os12g0112200
Os12g0123200
Os12g0131000
Os12g0173300
Os12g0182300
Os12g0199200
Os12g0207200
Os12g0224500
Os12g0239300
Os12g0256300
Os12g0257450
Os12g0262100
Os12g0272500
Os12g0272800
Os12g0438300
Os12g0485300
Os12g0489400
Os12g0512100
Os12g0547100
Os12g0551900
Os12g0560900
Os12g0566400
Os12g0596300
Os12g0607400
Os12g0611300
Os12g0624900
Os12g0636000
Os12g0639200
Os01g0105700
Os01g0123900
Os01g0124200
Os01g0142800
Os01g0144800
Os01g0149350
Os01g0149400
Os01g0152100
Os01g0162500
Os01g0165600
Os01g0168400
Os01g0168500
Os01g0174400
Os01g0175500
Os01g0183600
Os01g0187200
Os01g0192550
Os01g0219000
Os01g0221700
Os01g0224700
Os01g0236400
Os01g0238600
Os01g0243800
Os01g0248900
Os01g0259300
Os01g0275300
Os01g0288200
Os01g0292250
Os01g0312800
Os01g0332700
Os01g0346700
Os01g0355250
Os01g0359800
Os01g0500100
Os01g0504100
Os01g0511700
Os01g0589300
Os01g0589900
Os01g0604100
Os01g0605100
Os01g0615500
Os01g0616900
Os01g0626900
Os01g0635550
Os01g0639200
Os01g0655400
Os01g0661750
Os01g0696701
Os01g0698000
Os01g0710800
Os01g0719700
Os01g0721700
Os01g0751600
Os01g0764050
Os01g0781200
Os01g0788400
Os01g0806300
Os01g0814300
Os01g0849950
Os01g0857400
Os01g0858900
Os01g0871300
Os01g0877900
Os01g0880300
Os01g0880350
Os01g0885200
Os01g0894600
Os01g0901000
Os01g0906425
Os01g0930200
Os01g0936100
Os01g0937300
Os01g0947000
Os01g0952500
Os01g0965300
Os01g0971000
Os02g0113900
Os02g0123400
Os02g0136400
Os02g0137100
Os02g0148500
Os02g0157200
Os02g0163500
Os02g0168500
Os02g0174100
Os02g0175700
Os02g0190100
Os02g0195900
Os02g0211000
Os02g0221300
Os02g0228300
Os02g0235000
Os02g0236000
Os02g0242900
Os02g0272400
Os02g0280000
Os02g0289700
Os02g0301000
Os02g0312550
Os02g0454500
Os02g0465000
Os02g0467200
Os02g0497400
Os02g0503500
Os02g0505400
Os02g0514326
Os02g0517300
Os02g0530100
Os02g0535901
Os02g0551600
Os02g0557000
Os02g0566000
Os02g0569900
Os02g0577400
Os02g0597700
Os02g0620100
Os02g0625100
Os02g0626100
Os02g0628600
Os02g0639800
Os02g0658300
Os02g0670100
Os02g0688800
Os02g0697800
Os02g0699850
Os02g0717600
Os02g0718050
Os02g0721700
Os02g0724300
Os02g0724850
Os02g0739000
Os02g0741700
Os02g0749200
Os02g0749450
Os02g0773800
Os02g0776600
Os02g0787300
Os02g0791300
Os02g0797100
Os02g0797600
Os02g0798900
Os02g0801450
Os02g0819900
Os02g0823300
Os02g0828533
Os03g0105800
Os03g0111000
Os03g0134500
Os03g0137050
Os03g0146800
Os03g0160200
Os03g0165300
Os03g0168500
Os03g0171600
Os03g0179100
Os03g0183500
Os03g0183800
Os03g0184300
Os03g0204900
Os03g0216400
Os03g0220100
Os03g0231700
Os03g0237250
Os03g0242300
Os03g0243950
Os03g0278400
Os03g0300100
Os03g0308500
Os03g0310400
Os03g0320600
Os03g0325500
Os03g0358100
Os03g0387850
Os03g0399600
Os03g0402800
Os03g0406100
Os03g0406250
Os03g0413400
Os03g0423000
Os03g0431100
Os03g0437600
Os03g0582900
Os03g0606100
Os03g0622700
Os03g0682666
Os03g0692700
Os03g0702000
Os03g0708250
Os03g0712500
Os03g0719000
Os03g0725300
Os03g0725400
Os03g0737900
Os03g0749500
Os03g0759600
Os03g0764000
Os03g0771100
Os03g0795900
Os03g0799000
Os03g0806800
Os03g0839700
Os03g0860100
Os04g0101800
Os04g0111225
Os04g0128300
Os04g0146800
Os04g0155200
Os04g0165200
Os04g0169500
Os04g0178300
Os04g0186400
Os04g0219000
Os04g0258900
Os04g0302400
Os04g0311400
Os04g0321600
Os04g0345100
Os04g0350700
Os04g0356600
Os04g0390800
Os04g0395800
Os04g0401900
Os04g0403200
Os04g0405401
Os04g0407500
Os04g0415100
Os04g0419900
Os04g0437000
Os04g0439600
Os04g0443700
Os04g0448200
Os04g0450800
Os04g0453233
Os04g0468000
Os04g0470901
Os04g0482300
Os04g0485700
Os04g0496150
Os04g0548700
Os04g0580800
Os04g0584750
Os04g0589200
Os04g0592600
Os04g0594100
Os04g0598000
Os04g0603601
Os04g0613300
Os04g0619000
Os04g0619700
Os04g0620200
Os04g0623300
Os04g0627400
Os04g0631100
Os04g0632400
Os04g0643550
Os04g0644700
Os04g0658100
Os04g0674700
Os04g0681400
Os04g0687100
Os04g0688500
Os04g0689000
Os05g0102200
Os05g0103700
Os05g0107000
Os05g0115800
Os05g0120200
Os05g0121600
Os05g0126100
Os05g0126400
Os05g0133100
Os05g0136200
Os05g0153300
Os05g0153400
Os05g0155000
Os05g0159300
Os05g0161200
Os05g0161500
Os05g0165900
Os05g0171900
Os05g0178900
Os05g0179950
Os05g0193900
Os05g0199800
Os05g0200700
Os05g0209500
Os05g0212400
Os05g0233000
Os05g0276500
Os05g0359000
Os05g0370000
Os05g0370300
Os05g0386201
Os05g0401100
Os05g0402300
Os05g0412000
Os05g0419301
Os05g0448700
Os05g0465000
Os05g0476100
Os05g0481900
Os05g0488800
Os05g0492100
Os05g0503500
Os05g0511000
Os05g0518101
Os05g0521500
Os05g0528701
Os05g0554601
Os05g0573800
Os05g0575000
Os05g0576300
Os05g0576800
Os05g0581200
Os05g0586200
Os06g0103500
Os06g0105600
Os06g0105800
Os06g0139150
Os06g0146400
Os06g0159400
Os06g0161900
Os06g0162550
Os06g0167200
Os06g0185300
Os06g0187050
Os06g0199300
Os06g0200350
Os06g0216700
Os06g0223700
Os06g0224100
Os06g0228950
Os06g0252300
Os06g0253350
Os06g0264800
Os06g0266000
Os06g0284500
Os06g0354500
Os06g0361750
Os06g0479200
Os06g0546500
Os06g0570400
Os06g0585982
Os06g0586300
Os06g0598900
Os06g0606700
Os06g0633500
Os06g0644200
Os06g0659800
Os06g0665800
Os06g0666400
Os06g0669700
Os06g0676400
Os06g0681700
Os06g0682633
Os06g0693700
Os06g0698200
Os06g0698674
Os06g0702700
Os06g0707350
Os06g0727300
Os07g0126401
Os07g0126500
Os07g0132500
Os07g0142700
Os07g0143500
Os07g0159900
Os07g0174200
Os07g0184800
Os07g0185000
Os07g0203700
Os07g0209100
Os07g0241500
Os07g0242600
Os07g0272400
Os07g0289400
Os07g0295800
Os07g0409500
Os07g0440700
Os07g0461950
Os07g0462200
Os07g0475400
Os07g0494700
Os07g0516300
Os07g0523700
Os07g0539900
Os07g0541800
Os07g0571100
Os07g0585100
Os07g0591100
Os07g0617000
Os07g0619500
Os07g0627300
Os07g0631300
Os07g0634300
Os07g0638500
Os07g0655600
Os07g0656300
Os07g0663900
Os07g0664150
Os07g0666900
Os07g0684000
Os08g0106300
Os08g0112400
Os08g0118100
Os08g0134900
Os08g0140500
Os08g0150700
Os08g0153000
Os08g0156600
Os08g0157400
Os08g0170100
Os08g0198900
Os08g0201500
Os08g0206400
Os08g0206500
Os08g0227100
Os08g0243100
Os08g0269600
Os08g0272200
Os08g0301600
Os08g0332100
Os08g0413850
Os08g0432500
Os08g0469750
Os08g0477900
Os08g0483600
Os08g0500200
Os08g0502800
Os08g0506000
Os08g0512400
Os08g0518000
Os08g0519750
Os08g0523600
Os08g0524400
Os08g0527800
Os08g0530801
Os08g0533900
Os08g0544600
Os08g0564100
Os09g0108400
Os09g0115500
Os09g0120800
Os09g0129400
Os09g0299500
Os09g0304500
Os09g0321200
Os09g0325000
Os09g0340400
Os09g0356800
Os09g0357250
Os09g0397800
Os09g0400000
Os09g0427125
Os09g0437100
Os09g0439050
Os09g0458200
Os09g0467300
Os09g0474000
Os09g0484300
Os09g0486700
Os09g0506000
Os09g0508951
Os09g0510000
Os09g0525300
Os09g0530275
Os09g0531800
Os09g0549425
Os09g0550600
Os09g0560400
Os10g0124700
Os10g0135500
Os10g0142500
Os10g0154566
Os10g0171500
Os10g0172000
Os10g0180000
Os10g0183900
Os10g0194400
Os10g0318000
Os10g0323600
Os10g0334500
Os10g0361900
Os10g0369750
Os10g0371200
Os10g0377300
Os10g0396100
Os10g0422800
Os10g0439200
Os10g0442700
Os10g0442800
Os10g0457301
Os10g0485400
Os10g0492101
Os10g0498500
Os10g0504200
Os10g0517800
Os10g0540000
Os10g0544950
Os10g0547200
Os10g0552200
Os10g0564000
Os11g0100100
Os11g0102700
Os11g0104300
Os11g0119200
Os11g0128300
Os11g0130600
Os11g0133600
Os11g0141400
Os11g0151600
Os11g0152025
Os11g0155100
Os11g0156200
Os11g0156401
Os11g0164900
Os11g0180300
Os11g0202000
Os11g0235200
Os11g0239500
Os11g0282300
Os11g0425800
Os11g0441500
Os11g0445300
Os11g0447300
Os11g0455800
Os11g0475500
Os11g0487100
Os11g0497350
Os11g0518900
Os11g0549401
Os11g0552000
Os11g0569800
Os11g0579000
Os11g0579400
Os11g0579700
Os11g0586200
Os11g0587600
Os11g0608700
Os11g0618700
Os11g0668650
Os11g0683500
Os11g0685400
Os11g0704800
Os12g0113500
Os12g0115100
Os12g0119600
Os12g0124300
Os12g0128700
Os12g0133201
Os12g0133500
Os12g0143800
Os12g0145200
Os12g0155200
Os12g0156200
Os12g0160400
Os12g0182100
Os12g0194432
Os12g0209901
Os12g0210000
Os12g0233200
Os12g0270100
Os12g0295600
Os12g0410050
Os12g0416800
Os12g0433066
Os12g0441700
Os12g0446300
Os12g0477050
Os12g0477200
Os12g0500800
Os12g0524750
Os12g0565100
Os12g0583700
Os12g0590900
Os12g0597650
Os12g0604300
Os12g0617400
Os12g0621000
Os12g0624300
Os12g0628600
Os12g0633800
Os12g0634000
Os01g0125600
Os02g0168600
Os03g0575500
Os08g0302000
Os04g0367400
Os08g0395800
Os01g0808900
Os03g0108800
Os04g0682000
Os08g0439150
Os11g0557700
Os02g0661100
Os09g0133700
Os01g0938600
Os02g0327700
Os10g0147900
Os01g0799900
Os03g0243300
Os08g0379000
Os08g0520550
Os09g0434100
Os11g0629200
Os01g0303200
Os01g0310100
Os01g0916000
Os02g0244300
Os02g0272900
Os02g0666300
Os03g0111600
Os03g0214600
Os03g0644000
Os03g0747300
Os03g0804300
Os04g0450000
Os04g0609700
Os04g0672100
Os05g0230600
Os05g0240200
Os06g0105900
Os06g0115800
Os07g0540200
Os07g0568100
Os07g0693700
Os09g0322500
Os10g0498700
Os11g0523800
Os01g0302100
Os02g0736200
Os03g0638200
Os03g0737000
Os06g0472200
Os06g0674800
Os08g0103600
Os12g0511300
Os01g0220700
Os01g0785700
Os02g0102300
Os02g0597200
Os02g0746000
Os03g0841800
Os04g0469800
Os04g0514600
Os04g0628400
Os05g0452800
Os06g0113900
Os09g0425900
Os10g0480200
Os10g0533900
Os11g0109500
Os01g0937400
Os03g0272300
Os06g0707800
Os08g0396700
Os12g0606900
Os02g0770600
Os03g0305700
Os05g0301700
Os06g0116500
Os06g0618600
Os07g0626500
Os08g0398400
Os10g0132300
Os05g0389600
Os05g0491100
Os03g0733400
Os05g0330700
Os01g0256900
Os01g0737900
Os01g0757800
Os02g0135800
Os02g0177900
Os02g0233100
Os02g0313900
Os02g0498300
Os02g0510000
Os02g0575500
Os02g0795000
Os03g0241100
Os03g0806700
Os03g0839800
Os04g0440000
Os04g0491500
Os04g0501200
Os04g0592500
Os05g0155700
Os05g0366000
Os05g0461000
Os06g0111300
Os06g0138200
Os06g0172200
Os06g0485100
Os06g0690700
Os07g0204900
Os07g0613000
Os08g0205200
Os08g0258200
Os08g0341700
Os08g0427500
Os08g0499100
Os08g0547500
Os09g0473350
Os09g0474100
Os10g0122600
Os10g0462800
Os10g0464400
Os10g0575950
Os11g0448700
Os11g0514800
Os11g0652100
Os12g0270300
Os12g0604700
Os01g0229300
Os01g0558500
Os01g0560200
Os01g0762300
Os01g0796500
Os01g0920200
Os02g0321000
Os02g0716600
Os02g0760600
Os03g0197850
Os03g0217000
Os04g0628000
Os04g0631800
Os05g0168300
Os06g0203500
Os06g0259000
Os06g0349800
Os06g0672801
Os09g0567400
Os11g0119100
Os11g0161000
Os11g0246900
Os11g0558500
Os12g0244000
Os12g0498400
Os12g0511500
Os01g0859400
Os04g0434900
Os04g0530200
Os04g0593200
Os06g0340600
Os09g0381600
Os09g0497100
Os10g0174751
Os10g0180800
Os10g0574700
Os11g0160300
Os11g0417300
Os12g0124100
Os12g0601400
Os01g0776400
Os04g0648500
Os08g0176800
Os09g0383400
Os12g0104700
Os01g0232800
Os01g0258700
Os01g0377700
Os01g0636700
Os01g0853400
Os01g0858500
Os02g0101700
Os02g0307200
Os02g0461100
Os02g0516600
Os02g0813800
Os03g0158500
Os03g0238800
Os03g0358000
Os03g0423800
Os03g0620800
Os04g0106300
Os04g0151900
Os04g0350000
Os04g0378400
Os04g0688200
Os05g0117864
Os05g0210600
Os05g0393700
Os05g0557600
Os06g0175500
Os06g0614300
Os06g0728500
Os07g0459200
Os07g0471000
Os07g0565700
Os07g0608800
Os08g0110000
Os08g0187700
Os08g0191000
Os08g0461800
Os09g0133800
Os09g0550000
Os09g0570200
Os11g0148700
Os12g0112600
Os12g0567500
Os01g0141900
Os01g0689451
Os02g0125800
Os02g0167100
Os02g0618200
Os04g0112300
Os04g0269700
Os08g0129500
Os10g0492200
Os01g0279900
Os01g0624700
Os02g0119300
Os02g0276500
Os05g0388500
Os08g0467400
Os01g0920400
Os03g0123300
Os03g0383800
Os03g0773700
Os10g0510700
Os12g0110000
Os01g0127300
Os01g0139200
Os04g0400800
Os04g0401700
Os04g0656100
Os10g0520600
Os01g0100500
Os01g0208600
Os01g0261200
Os01g0571000
Os01g0589500
Os01g0612900
Os01g0641000
Os01g0647850
Os01g0711400
Os01g0780400
Os01g0847200
Os01g0850700
Os01g0856600
Os01g0876800
Os02g0116500
Os02g0122500
Os02g0150700
Os02g0152700
Os02g0456000
Os02g0518800
Os02g0520750
Os02g0553500
Os02g0594900
Os02g0712600
Os02g0728500
Os02g0739100
Os02g0822200
Os02g0827500
Os03g0181800
Os03g0183600
Os03g0261500
Os03g0262500
Os03g0265700
Os03g0278700
Os03g0401100
Os03g0738400
Os03g0859900
Os04g0136900
Os04g0541500
Os04g0563900
Os04g0566100
Os04g0599900
Os05g0100750
Os05g0156300
Os05g0391200
Os05g0501600
Os05g0529300
Os05g0589000
Os06g0115300
Os06g0300800
Os06g0474900
Os06g0496000
Os06g0573600
Os06g0625400
Os06g0729900
Os07g0565400
Os07g0598300
Os07g0633100
Os08g0110500
Os08g0120200
Os08g0146001
Os08g0548900
Os09g0109500
Os09g0362900
Os09g0475400
Os09g0513600
Os10g0400800
Os10g0569300
Os11g0140800
Os11g0155000
Os11g0175900
Os11g0216300
Os11g0229400
Os11g0533500
Os11g0543800
Os11g0545600
Os12g0438600
Os12g0638700
Os01g0373700
Os01g0521200
Os03g0694800
Os03g0747800
Os07g0231400
Os07g0693450
Os08g0234200
Os11g0104800
Os11g0109900
Os12g0169000
Os01g0837300
Os02g0665300
Os02g0718900
Os04g0464966
Os09g0331100
Os12g0624000
Os04g0538700
Os01g0518800
Os01g0784600
Os05g0499500
Os06g0164600
Os09g0488700
Os10g0563900
Os02g0142060
Os02g0564000
Os02g0757700
Os03g0151900
Os04g0358000
Os05g0335500
Os06g0731400
Os10g0447100
Os10g0579300
Os12g0425800
Os03g0826700
Os07g0640100
Os04g0450600
Os05g0535700
Os01g0267800
Os08g0121900
Os01g0249800
Os02g0122800
Os02g0800100
Os03g0321900
Os03g0563600
Os07g0607800
Os08g0101400
Os08g0162500
Os09g0339601
Os12g0148500
Os06g0153900
Os01g0349000
Os01g0861700
Os01g0863400
Os02g0191500
Os03g0202200
Os03g0351800
Os03g0699600
Os03g0805600
Os04g0204200
Os04g0489900
Os05g0145000
Os05g0304100
Os05g0383200
Os05g0541700
Os05g0546800
Os06g0221000
Os06g0534800
Os06g0676500
Os07g0122200
Os07g0159600
Os07g0184500
Os07g0200900
Os09g0482720
Os09g0527600
Os09g0552300
Os10g0416800
Os10g0481450
Os10g0535900
Os12g0110300
Os01g0203800
Os01g0883800
Os01g0925600
Os02g0606200
Os02g0607700
Os03g0251800
Os03g0740700
Os03g0762100
Os03g0788250
Os04g0247500
Os04g0391500
Os04g0415800
Os04g0479900
Os05g0494100
Os07g0462500
Os07g0499300
Os08g0357700
Os09g0535900
Os10g0522601
Os11g0541600
Os12g0120500
Os12g0122000
Os12g0157066
Os12g0477400
Os02g0719000
Os03g0836200
Os01g0722800
Os02g0304900
Os02g0831700
Os03g0233800
Os04g0682100
Os07g0407900
Os09g0425200
Os10g0578900
Os06g0708700
Os07g0182200
Os01g0621900
Os06g0136800
Os07g0495100
Os07g0588000
Os01g0102000
Os01g0335700
Os01g0527700
Os01g0827700
Os01g0834400
Os02g0152400
Os02g0173000
Os03g0105700
Os03g0137200
Os03g0201000
Os03g0279900
Os03g0311000
Os03g0351500
Os03g0395300
Os03g0678400
Os03g0689400
Os03g0810300
Os03g0821700
Os03g0851800
Os04g0275100
Os04g0325300
Os04g0438600
Os04g0678200
Os05g0112000
Os05g0148700
Os05g0159000
Os06g0127000
Os06g0194900
Os06g0494000
Os06g0554700
Os06g0588800
Os06g0588900
Os06g0685200
Os07g0277200
Os07g0537500
Os07g0537600
Os07g0661100
Os07g0676900
Os08g0409900
Os08g0435800
Os08g0554400
Os09g0272500
Os09g0482600
Os09g0495200
Os10g0119300
Os11g0226900
Os11g0483950
Os11g0609500
Os11g0629300
Os12g0106600
Os12g0147500
Os12g0591101
Os12g0636800
Os12g0638900
Os01g0118400
Os01g0132800
Os01g0217800
Os01g0527400
Os01g0766966
Os01g0772800
Os01g0810600
Os01g0967200
Os02g0495400
Os02g0672800
Os02g0686400
Os02g0832100
Os03g0681300
Os03g0708600
Os03g0793500
Os04g0111100
Os04g0384200
Os04g0390500
Os04g0507800
Os04g0517100
Os04g0546300
Os04g0561500
Os04g0672200
Os05g0432400
Os05g0505383
Os06g0129200
Os06g0563250
Os07g0111600
Os07g0148200
Os07g0158500
Os07g0260300
Os07g0435900
Os08g0307300
Os09g0123300
Os09g0298700
Os09g0434000
Os09g0479200
Os09g0551251
Os10g0406200
Os10g0409900
Os10g0483500
Os10g0502900
Os11g0124300
Os11g0124900
Os11g0283500
Os11g0439300
Os12g0116100
Os01g0200950
Os01g0260800
Os01g0389200
Os01g0829800
Os01g0836600
Os02g0146500
Os02g0659600
Os02g0690200
Os02g0763900
Os02g0807800
Os02g0816500
Os02g0828566
Os03g0220300
Os03g0232900
Os03g0390400
Os03g0602300
Os04g0194600
Os04g0412300
Os04g0446300
Os04g0447100
Os04g0521100
Os04g0562800
Os04g0604800
Os04g0612600
Os05g0362300
Os05g0387200
Os05g0399200
Os05g0495700
Os06g0217500
Os06g0232300
Os06g0237800
Os06g0320801
Os07g0151200
Os07g0164000
Os07g0573600
Os07g0600200
Os08g0119500
Os09g0353400
Os09g0514900
Os10g0399200
Os11g0102900
Os12g0535900
Os12g0577200
Os01g0141600
Os01g0230200
Os01g0391500
Os01g0621600
Os01g0639100
Os01g0672300
Os01g0679900
Os01g0720801
Os01g0874100
Os01g0902200
Os02g0121500
Os02g0221400
Os02g0296800
Os02g0297200
Os02g0435600
Os02g0592600
Os02g0600200
Os02g0602400
Os02g0613600
Os02g0643000
Os02g0651000
Os02g0652600
Os02g0772500
Os03g0102200
Os03g0115200
Os03g0137500
Os03g0149300
Os03g0166800
Os03g0178066
Os03g0186600
Os03g0205500
Os03g0219700
Os03g0219800
Os03g0240500
Os03g0262400
Os03g0266000
Os03g0344900
Os03g0356300
Os03g0370900
Os03g0438400
Os03g0581200
Os03g0608200
Os03g0748000
Os03g0783000
Os03g0809100
Os03g0824100
Os04g0118900
Os04g0223901
Os04g0414700
Os04g0419200
Os04g0529800
Os04g0606500
Os04g0619500
Os04g0629200
Os04g0660100
Os04g0686650
Os05g0114000
Os05g0120700
Os05g0125600
Os05g0144900
Os05g0150500
Os05g0401000
Os05g0420500
Os05g0424000
Os05g0486200
Os05g0493800
Os05g0499600
Os06g0134466
Os06g0142050
Os06g0202900
Os06g0221100
Os06g0226600
Os06g0335900
Os06g0652000
Os06g0731100
Os07g0141600
Os07g0248800
Os07g0285200
[truncated: 1,632 more rows]

## Sheet: 614 decay and RSS unfold gene
The Gini index and RNA half-life of 614 –P-specifically RSS-unfolding & t1/2-down transcripts
Gene	Average Gini index of altered high-conf. RSS windows					Half-life (min)
	Normal	-P	ReP			Normal	-P	ReP
Os01t0100900	0.261244	0.202786	0.251129		Os01g0100900	6931.47	71.4165	6931.47
Os01t0107000	0.304962	0.22218	0.291244		Os01g0107000	98.5117	39.3725	76.8106
Os01t0108000	0.36609	0.251505	0.35375		Os01g0108000	83.8137	25.7675	372.87
Os01t0109750	0.346755	0.264406	0.354782		Os01g0109750	6931.47	41.4874	6931.47
Os01t0111800	0.414779	0.346847	0.445986		Os01g0111800	43.8314	13.0169	43.8314
Os01t0118400	0.378645	0.312439	0.416028		Os01g0118400	39.5736	24.1674	39.5736
Os01t0125900	0.288308	0.219468	0.297572		Os01g0125900	344.253	221.322	911.819
Os01t0130400	0.345961	0.288333	0.335236		Os01g0130400	34.5086	20.5237	34.5086
Os01t0151100	0.413765	0.335574	0.41095		Os01g0151100	70.9615	17.4789	43.8345
Os01t0168100	0.262955	0.200048	0.236928		Os01g0168100	42.6584	28.4788	42.6584
Os01t0168600	0.391413	0.327381	0.385155		Os01g0168600	175.97	58.0093	175.97
Os01t0169500	0.345798	0.25096	0.311354		Os01g0169500	123.454	96.7916	123.454
Os01t0170300	0.326571	0.256477	0.345525		Os01g0170300	22.7733	13.1228	22.7733
Os01t0172000	0.392891	0.294391	0.379562		Os01g0172000	101.78	39.678	101.78
Os01t0184900	0.31747	0.2473	0.289378		Os01g0184900	172.397	91.509	172.397
Os01t0195500	0.43433	0.36478	0.448106		Os01g0195500	73.667	52.1601	73.667
Os01t0200000	0.320146	0.256188	0.299657		Os01g0200000	136.379	77.9175	136.379
Os01t0203000	0.335729	0.283683	0.324696		Os01g0203000	101.241	83.6955	123.487
Os01t0208600	0.319895	0.242585	0.307284		Os01g0208600	127.942	59.8556	127.942
Os01t0231500	0.315628	0.231901	0.282031		Os01g0231500	117.511	53.8374	117.511
Os01t0232500	0.377978	0.30817	0.359789		Os01g0232500	198.577	62.4683	198.577
Os01t0236300	0.306081	0.224839	0.286305		Os01g0236300	125.043	40.2319	125.043
Os01t0248400	0.340661	0.285265	0.336739		Os01g0248400	184.522	64.5171	184.522
Os01t0257400	0.31031	0.250802	0.305766		Os01g0257400	88.403	35.9712	65.8761
Os01t0270300	0.265932	0.189013	0.231848		Os01g0270300	60.186	32.6434	41.7374
Os01t0283100	0.303228	0.231802	0.270337		Os01g0283100	276.851	96.5556	276.851
Os01t0290000	0.292872	0.238134	0.285046		Os01g0290000	63.0516	41.7094	63.0516
Os01t0299500	0.300909	0.245958	0.27448		Os01g0299500	498.708	131.66	498.708
Os01t0323000	0.366715	0.283865	0.390541		Os01g0323000	88.3012	53.1496	88.3012
Os01t0349400	0.386589	0.322664	0.367965		Os01g0349400	73.7741	54.577	175.024
Os01t0369000	0.256385	0.191489	0.228934		Os01g0369000	125.811	61.2041	177.099
Os01t0377700	0.337584	0.268921	0.365404		Os01g0377700	104.13	67.4332	104.13
Os01t0499300	0.310194	0.233776	0.290291		Os01g0499300	120.766	61.5757	192.212
Os01t0510800	0.354282	0.268463	0.341553		Os01g0510800	60.5594	39.2741	60.5594
Os01t0511300	0.269478	0.209676	0.327389		Os01g0511300	117.843	31.9154	75.3236
Os01t0512100	0.420831	0.368568	0.398969		Os01g0512100	158.892	61.0622	251.051
Os01t0541800	0.273508	0.220725	0.260908		Os01g0541800	130.274	24.3972	74.9255
Os01t0558300	0.355043	0.29212	0.337303		Os01g0558300	128.127	53.1768	86.8997
Os01t0585600	0.337107	0.28116	0.315505		Os01g0585600	110.844	21.3101	251.67
Os01t0586600	0.353783	0.267845	0.312885		Os01g0586600	393.898	90.7703	393.898
Os01t0589500	0.380998	0.316197	0.376525		Os01g0589500	379.814	78.4962	379.814
Os01t0604700	0.314668	0.258813	0.296009		Os01g0604700	108.158	75.9938	108.158
Os01t0605100	0.349146	0.281615	0.330314		Os01g0605100	6931.47	181.569	6931.47
Os01t0619000	0.363799	0.306386	0.357545		Os01g0619000	224.19	47.8516	224.19
Os01t0621900	0.368602	0.281682	0.351318		Os01g0621900	88.0559	33.49	88.0559
Os01t0624000	0.322586	0.24789	0.318205		Os01g0624000	80.0837	24.1666	148.631
Os01t0626900	0.276022	0.189247	0.256583		Os01g0626900	120.57	82.9414	120.57
Os01t0629900	0.290261	0.234945	0.271039		Os01g0629900	56.0507	36.1727	56.0507
Os01t0631100	0.338064	0.283133	0.340722		Os01g0631100	94.1338	43.2181	94.1338
Os01t0666800	0.358885	0.302739	0.368781		Os01g0666800	162.035	74.5892	162.035
Os01t0678800	0.348557	0.281211	0.352526		Os01g0678800	47.1263	12.9732	47.1263
Os01t0679900	0.308777	0.252966	0.297376		Os01g0679900	26.8909	18.1607	26.8909
Os01t0683100	0.463361	0.391873	0.440553		Os01g0683100	196.545	28.2583	138.836
Os01t0689451	0.407214	0.340168	0.385109		Os01g0689451	132.113	45.87	132.113
Os01t0708300	0.295517	0.240611	0.309755		Os01g0708300	62.6776	43.9535	50.9613
Os01t0718300	0.384219	0.271512	0.393439		Os01g0718300	31.1952	15.2721	31.1952
Os01t0746700	0.268546	0.214218	0.288805		Os01g0746700	79.9038	22.3904	48.3016
Os01t0775200	0.276295	0.215326	0.269311		Os01g0775200	52.9764	29.5009	70.0802
Os01t0786900	0.343497	0.28059	0.325144		Os01g0786900	40.4877	27.928	110.425
Os01t0811100	0.800893	0.659225	0.73905		Os01g0811100	697.2	56.2518	428.693
Os01t0813900	0.27269	0.21192	0.252113		Os01g0813900	181.587	23.7381	181.587
Os01t0817800	0.336665	0.282041	0.340943		Os01g0817800	172.632	33.5658	71.9339
Os01t0835500	0.332373	0.255562	0.332134		Os01g0835500	68.5788	48.1371	68.5788
Os01t0838350	0.487776	0.426873	0.489566		Os01g0838350	6931.46	66.9776	6931.46
Os01t0839900	0.543836	0.402798	0.492567		Os01g0839900	125.686	44.4673	125.686
Os01t0840200	0.350857	0.296199	0.350625		Os01g0840200	154.281	80.2679	291.818
Os01t0842200	0.337939	0.251622	0.310282		Os01g0842200	42.7885	15.4513	42.7885
Os01t0847200	0.352389	0.264393	0.337305		Os01g0847200	67.9318	38.9911	67.9318
Os01t0853400	0.350869	0.289829	0.360136		Os01g0853400	28.7708	22.0619	28.7708
Os01t0872700	0.4319	0.337548	0.427479		Os01g0872700	120.267	62.4109	120.267
Os01t0876800	0.32555	0.269904	0.356379		Os01g0876800	138.257	49.0275	138.257
Os01t0885200	0.358942	0.307777	0.34886		Os01g0885200	114.027	81.1236	114.027
Os01t0889000	0.377666	0.289603	0.35428		Os01g0889000	143.827	112.405	143.827
Os01t0901000	0.387797	0.333026	0.384077		Os01g0901000	3576.91	103.784	3576.91
Os01t0911800	0.389818	0.32691	0.389906		Os01g0911800	187.409	90.796	187.409
Os01t0916000	0.339045	0.274776	0.318979		Os01g0916000	45.7886	21.6398	61.1225
Os01t0920400	0.304133	0.246165	0.31141		Os01g0920400	153.488	97.6697	153.488
Os01t0926600	0.282059	0.231721	0.266851		Os01g0926600	31.995	28.4671	42.9486
Os01t0928800	0.338212	0.267765	0.338769		Os01g0928800	52.102	34.3931	52.102
Os01t0932600	0.4209	0.367354	0.399463		Os01g0932600	124.743	71.7589	124.743
Os01t0936800	0.324111	0.249866	0.299562		Os01g0936800	93.2059	23.8719	93.2059
Os01t0949750	0.280187	0.220129	0.257566		Os01g0949750	6931.47	27.577	6931.47
Os01t0952600	0.289883	0.23196	0.29368		Os01g0952600	143.76	73.8433	104.316
Os01t0962700	0.257252	0.184229	0.253363		Os01g0962700	156.387	44.4258	156.387
Os01t0973300	0.28899	0.237999	0.318757		Os01g0973300	175.337	100.341	175.337
Os01t0975900	0.302136	0.230973	0.315807		Os01g0975900	20.3882	9.99773	30.6565
Os01t0977600	0.293213	0.237467	0.319266		Os01g0977600	148.96	54.726	290.117
Os02t0102600	0.307813	0.25382	0.299288		Os02g0102600	101.355	51.1204	101.355
Os02t0109800	0.34572	0.26016	0.346145		Os02g0109800	80.7585	37.2578	66.3861
Os02t0114000	0.311905	0.245975	0.30281		Os02g0114000	126.146	64.193	197.887
Os02t0128600	0.39779	0.334096	0.416052		Os02g0128600	88.348	35.6969	88.348
Os02t0131100	0.337254	0.251968	0.323679		Os02g0131100	59.6638	22.4001	59.6638
Os02t0135800	0.330243	0.256265	0.330867		Os02g0135800	121.61	59.8722	121.61
Os02t0137000	0.35636	0.29075	0.355012		Os02g0137000	110.103	45.82	110.103
Os02t0137100	0.370408	0.312073	0.385647		Os02g0137100	6931.47	375.391	6931.47
Os02t0152700	0.385333	0.321757	0.360203		Os02g0152700	132.558	54.6393	132.558
Os02t0158400	0.367193	0.305658	0.347951		Os02g0158400	363.204	53.2673	163.06
Os02t0177900	0.41776	0.36515	0.40366		Os02g0177900	133.771	55.9832	133.771
Os02t0184400	0.309278	0.225359	0.313838		Os02g0184400	211.008	48.592	107.508
Os02t0184900	0.324853	0.263876	0.298217		Os02g0184900	39.0583	24.6058	39.0583
Os02t0196000	0.335557	0.246763	0.293365		Os02g0196000	56.7643	22.2826	56.7643
Os02t0200800	0.343506	0.271601	0.377241		Os02g0200800	100.722	47.3613	100.722
Os02t0228300	0.286691	0.222684	0.283857		Os02g0228300	6931.45	87.2083	6931.45
Os02t0235000	0.319198	0.26499	0.316511		Os02g0235000	6931.47	306.315	6931.47
Os02t0236000	0.327517	0.248697	0.375802		Os02g0236000	6931.47	637.93	6931.47
Os02t0250400	0.331067	0.252392	0.31852		Os02g0250400	69.8953	60.5416	69.8953
Os02t0265700	0.360509	0.295774	0.367872		Os02g0265700	140.245	100.128	177.292
Os02t0276200	0.409131	0.319271	0.390433		Os02g0276200	88.229	36.3071	88.229
Os02t0280400	0.358484	0.284244	0.325025		Os02g0280400	23.9227	18.9165	39.9105
Os02t0294600	0.3617	0.288363	0.355303		Os02g0294600	117.101	84.3977	161.002
Os02t0313400	0.374638	0.292161	0.347267		Os02g0313400	110.635	52.426	110.635
Os02t0327700	0.35627	0.2754	0.345367		Os02g0327700	51.9878	24.9438	44.4961
Os02t0329600	0.38074	0.308128	0.379559		Os02g0329600	247.897	43.7763	247.897
Os02t0329800	0.218029	0.166853	0.2309		Os02g0329800	28.2815	22.0322	28.2815
Os02t0435000	0.317705	0.256156	0.316988		Os02g0435000	66.0653	53.7558	115.77
Os02t0448400	0.311385	0.246541	0.307231		Os02g0448400	152.322	53.9605	152.322
Os02t0467200	0.356534	0.279746	0.369141		Os02g0467200	6931.47	235.002	6931.47
Os02t0510000	0.365291	0.29519	0.335959		Os02g0510000	197.882	31.7829	197.882
Os02t0516600	0.328209	0.261412	0.315623		Os02g0516600	134.628	99.8606	134.628
Os02t0520750	0.324534	0.258356	0.304861		Os02g0520750	99.4343	67.5872	99.4343
Os02t0554300	0.316461	0.220151	0.290599		Os02g0554300	211.954	156.664	211.954
Os02t0556600	0.371246	0.307508	0.377667		Os02g0556600	226.41	45.1969	226.41
Os02t0572400	0.360367	0.297595	0.353896		Os02g0572400	109.804	37.8491	109.804
Os02t0594900	0.363376	0.309166	0.348611		Os02g0594900	37.6227	20.6844	37.6227
Os02t0599100	0.434464	0.372276	0.426021		Os02g0599100	88.0189	12.5125	88.0189
Os02t0622100	0.361441	0.309036	0.363714		Os02g0622100	81.6552	60.6677	81.6552
Os02t0628600	0.327516	0.268921	0.3216		Os02g0628600	197.629	91.4946	197.629
Os02t0654700	0.29032	0.235804	0.268524		Os02g0654700	32.5426	14.9366	32.5426
Os02t0676000	0.293486	0.226265	0.280779		Os02g0676000	60.9516	49.614	78.9899
Os02t0686400	0.35476	0.293062	0.371993		Os02g0686400	102.58	68.3413	102.58
Os02t0690700	0.36632	0.307472	0.365029		Os02g0690700	121.063	58.7326	242.003
Os02t0690800	0.276359	0.218271	0.263342		Os02g0690800	106.121	87.4556	106.121
Os02t0697800	0.389049	0.311896	0.367964		Os02g0697800	292.248	137.415	292.248
Os02t0707100	0.410701	0.332871	0.408349		Os02g0707100	117.041	30.2475	166.382
Os02t0708600	0.351923	0.292093	0.337902		Os02g0708600	116.167	57.8328	116.167
Os02t0712600	0.393949	0.305051	0.356925		Os02g0712600	11.8154	7.95617	11.8154
Os02t0712700	0.337753	0.278063	0.325737		Os02g0712700	26.5473	18.8175	26.5473
Os02t0721700	0.347662	0.264941	0.32645		Os02g0721700	46.7338	38.5407	46.7338
Os02t0742200	0.36631	0.297824	0.362918		Os02g0742200	56.9805	32.5973	56.9805
Os02t0745100	0.381155	0.292706	0.3715		Os02g0745100	22.1702	17.8794	22.1702
Os02t0746000	0.387243	0.303172	0.358012		Os02g0746000	115.136	24.6697	115.136
Os02t0753300	0.498947	0.398897	0.512952		Os02g0753300	94.7793	31.7718	73.9096
Os02t0763200	0.306993	0.254909	0.323291		Os02g0763200	28.6461	25.2014	42.248
Os02t0763900	0.356811	0.270269	0.341493		Os02g0763900	40.3608	29.2525	40.3608
Os02t0767500	0.604671	0.445261	0.637378		Os02g0767500	85.0884	43.7647	69.3758
Os02t0775400	0.408676	0.309273	0.358768		Os02g0775400	93.3889	48.7897	93.3889
Os02t0777100	0.327313	0.272723	0.324091		Os02g0777100	51.3907	17.8798	86.1234
Os02t0780700	0.380977	0.319515	0.353233		Os02g0780700	38.676	17.9792	38.676
Os02t0782600	0.494484	0.427933	0.50123		Os02g0782600	79.2018	34.3815	79.2018
Os02t0784700	0.412694	0.350305	0.382722		Os02g0784700	306.938	74.7606	306.938
Os02t0787500	0.308758	0.247944	0.298525		Os02g0787500	162.677	123.719	162.677
Os02t0799000	0.339603	0.264346	0.334622		Os02g0799000	93.5468	62.1389	152.274
Os02t0802700	0.380347	0.324572	0.370889		Os02g0802700	68.1037	36.7633	68.1037
Os02t0807800	0.320893	0.256508	0.312385		Os02g0807800	20.7384	14.7425	20.7384
Os02t0820000	0.246599	0.192531	0.221081		Os02g0820000	79.0105	49.7884	115.497
Os02t0827300	0.375536	0.300736	0.351651		Os02g0827300	256.525	152.697	256.525
Os02t0827500	0.295423	0.237693	0.28691		Os02g0827500	46.2645	32.3341	46.2645
Os02t0830100	0.317605	0.244616	0.314716		Os02g0830100	252.551	61.9015	252.551
Os02t0832800	0.310645	0.2572	0.317948		Os02g0832800	292.939	63.5954	194.666
Os03t0107400	0.332059	0.255654	0.343213		Os03g0107400	109.513	36.6153	109.513
Os03t0113100	0.365679	0.309675	0.368975		Os03g0113100	283.845	116.335	176.96
Os03t0123300	0.340648	0.265744	0.31371		Os03g0123300	89.6523	43.4891	89.6523
Os03t0124200	0.332682	0.279169	0.306817		Os03g0124200	9.12682	7.03458	9.12682
Os03t0128000	0.427914	0.313224	0.430844		Os03g0128000	116.114	34.5978	61.3642
Os03t0130500	0.32771	0.244789	0.308571		Os03g0130500	135.646	42.8947	135.646
Os03t0135100	0.342712	0.274803	0.413549		Os03g0135100	244.693	41.0932	156.656
Os03t0137500	0.350677	0.267794	0.381023		Os03g0137500	808.083	53.312	808.083
Os03t0144800	0.339615	0.285678	0.325855		Os03g0144800	25.9272	22.0118	25.9272
Os03t0152800	0.310918	0.242384	0.333374		Os03g0152800	75.2743	39.3686	75.2743
Os03t0165300	0.372155	0.316591	0.372877		Os03g0165300	6931.47	111.636	6931.47
Os03t0174100	0.36252	0.304998	0.366749		Os03g0174100	624.511	50.9737	267.711
Os03t0183800	0.240902	0.187938	0.219048		Os03g0183800	212.942	94.3525	212.942
Os03t0184300	0.394334	0.306554	0.413043		Os03g0184300	243.212	106.774	243.212
Os03t0186600	0.418763	0.346013	0.40289		Os03g0186600	164.569	114.794	164.569
Os03t0189100	0.228229	0.172887	0.206761		Os03g0189100	20.8795	15.9204	20.8795
Os03t0194100	0.309123	0.235183	0.299689		Os03g0194100	6931.47	72.2135	6931.47
Os03t0197400	0.351405	0.299887	0.352748		Os03g0197400	89.1082	52.7322	225.796
Os03t0206900	0.37551	0.297944	0.346933		Os03g0206900	57.8406	32.8418	57.8406
Os03t0210800	0.455105	0.392662	0.446144		Os03g0210800	119.645	44.7707	222.761
Os03t0211800	0.396617	0.32449	0.408547		Os03g0211800	25.7056	20.6293	34.0416
Os03t0214000	0.310488	0.240163	0.303584		Os03g0214000	208.525	101.946	208.525
Os03t0235900	0.290623	0.223884	0.271147		Os03g0235900	98.1076	28.1491	70.3514
Os03t0238600	0.300229	0.227966	0.291897		Os03g0238600	43.8883	23.12	43.8883
Os03t0238800	0.30718	0.232176	0.352552		Os03g0238800	208.292	84.8337	208.292
Os03t0241100	0.311068	0.254101	0.318662		Os03g0241100	178.227	53.995	178.227
Os03t0241600	0.433927	0.366627	0.449821		Os03g0241600	32.5842	16.8668	32.5842
Os03t0272300	0.402279	0.33315	0.401305		Os03g0272300	106.731	21.5404	106.731
Os03t0278400	0.358703	0.28718	0.348855		Os03g0278400	110.944	85.2578	110.944
Os03t0283100	0.264643	0.199238	0.239363		Os03g0283100	158.13	84.3951	158.13
Os03t0283800	0.34771	0.294119	0.352309		Os03g0283800	63.6004	52.8513	63.6004
Os03t0299900	0.296154	0.241601	0.305523		Os03g0299900	110.448	62.4672	110.448
Os03t0302200	0.307922	0.227693	0.270701		Os03g0302200	39.5853	21.214	39.5853
Os03t0307100	0.332872	0.256369	0.343161		Os03g0307100	99.0314	49.291	99.0314
Os03t0310400	0.279983	0.224359	0.289657		Os03g0310400	6931.47	511.871	6931.47
Os03t0314100	0.34965	0.270362	0.356782		Os03g0314100	375.317	163.151	1536.74
Os03t0321000	0.334579	0.277064	0.339384		Os03g0321000	57.5003	36.1704	57.5003
Os03t0321500	0.367301	0.276862	0.349409		Os03g0321500	40.7754	31.6699	45.8248
Os03t0328000	0.358832	0.300335	0.345676		Os03g0328000	152.25	122.515	152.25
Os03t0336300	0.369665	0.315751	0.368595		Os03g0336300	75.3456	44.668	75.3456
Os03t0338000	0.301025	0.236942	0.286059		Os03g0338000	43.3335	13.2124	43.3335
Os03t0339100	0.361307	0.302086	0.360028		Os03g0339100	195.821	82.2565	151.533
Os03t0344700	0.285684	0.216132	0.276676		Os03g0344700	138.437	77.1895	138.437
Os03t0352500	0.323231	0.254803	0.328301		Os03g0352500	88.8435	42.9204	88.8435
Os03t0366200	0.377675	0.31602	0.372388		Os03g0366200	59.1937	32.9323	87.6684
Os03t0387000	0.347328	0.263984	0.345895		Os03g0387000	41.0725	25.9997	41.0725
Os03t0393700	0.334399	0.269481	0.334592		Os03g0393700	66.6953	23.3497	66.6953
Os03t0405500	0.3082	0.256428	0.307711		Os03g0405500	67.8451	44.045	95.2908
Os03t0413400	0.310328	0.226308	0.281521		Os03g0413400	76.249	59.3764	76.249
Os03t0427900	0.375595	0.315055	0.403325		Os03g0427900	234.849	73.0618	234.849
Os03t0441500	0.412021	0.347969	0.42864		Os03g0441500	34.782	26.1729	34.782
Os03t0563600	0.275931	0.21713	0.275532		Os03g0563600	65.0111	55.068	65.0111
Os03t0608700	0.390027	0.310106	0.385466		Os03g0608700	268.847	81.5662	156.949
Os03t0639600	0.346151	0.293901	0.327088		Os03g0639600	165.384	79.8086	165.384
Os03t0666100	0.401172	0.328004	0.390122		Os03g0666100	59.3209	30.4929	59.3209
Os03t0678400	0.325936	0.260432	0.299091		Os03g0678400	98.844	49.6168	98.844
Os03t0689900	0.424236	0.368332	0.428821		Os03g0689900	213.707	71.4715	213.707
Os03t0698800	0.351566	0.283157	0.334598		Os03g0698800	23.572	15.1208	23.572
Os03t0700400	0.350145	0.249001	0.332326		Os03g0700400	85.3844	29.2596	46.5532
Os03t0707600	0.271218	0.213642	0.247369		Os03g0707600	24.6933	19.9003	32.3862
Os03t0719800	0.396571	0.324739	0.388699		Os03g0719800	42.2836	26.6745	42.2836
Os03t0721400	0.404153	0.320479	0.364405		Os03g0721400	42.8245	33.4141	42.8245
Os03t0729500	0.368808	0.304134	0.414929		Os03g0729500	75.3722	26.098	58.6847
Os03t0731500	0.406354	0.320534	0.419113		Os03g0731500	68.7348	48.9799	111.854
Os03t0733400	0.376731	0.311346	0.380074		Os03g0733400	210.914	15.2344	210.914
Os03t0742400	0.357487	0.303085	0.364302		Os03g0742400	41.399	25.3446	41.399
Os03t0747300	0.345817	0.282813	0.33441		Os03g0747300	79.6431	34.8101	105.992
Os03t0749300	0.319712	0.265516	0.306238		Os03g0749300	126.629	83.2393	126.629
Os03t0749500	0.553515	0.43324	0.557861		Os03g0749500	107.416	69.7882	107.416
Os03t0753500	0.386086	0.307209	0.358202		Os03g0753500	200.19	47.0878	122.283
Os03t0773700	0.359275	0.255174	0.34371		Os03g0773700	29.8473	16.8867	29.8473
Os03t0777700	0.310585	0.217296	0.289703		Os03g0777700	84.0939	22.2521	150.676
Os03t0783000	0.306054	0.239547	0.312147		Os03g0783000	59.9491	46.1464	59.9491
Os03t0784400	0.293108	0.21379	0.276493		Os03g0784400	414.484	94.7361	414.484
Os03t0795900	0.327401	0.274436	0.318539		Os03g0795900	638.665	292.221	638.665
Os03t0805400	0.322248	0.22181	0.289804		Os03g0805400	99.8043	51.0048	99.8043
Os03t0816100	0.360516	0.295772	0.340115		Os03g0816100	35.8966	27.4875	46.1103
Os03t0819100	0.327725	0.276194	0.329231		Os03g0819100	95.347	55.8117	95.347
Os03t0821900	0.353825	0.267676	0.318655		Os03g0821900	112.799	51.1288	112.799
Os03t0836300	0.278645	0.213224	0.270509		Os03g0836300	23.4325	13.781	20.0377
Os03t0839000	0.400423	0.347317	0.399112		Os03g0839000	53.4307	31.2885	53.4307
Os03t0839900	0.367659	0.313784	0.360067		Os03g0839900	124.516	67.7444	223.606
Os03t0843100	0.291712	0.225857	0.274005		Os03g0843100	136.107	22.7201	94.0994
Os03t0849800	0.298938	0.232444	0.281722		Os03g0849800	49.4037	39.9914	49.4037
Os03t0861800	0.271427	0.221134	0.254004		Os03g0861800	210.604	58.5225	210.604
Os04t0102500	0.310094	0.256147	0.313761		Os04g0102500	6931.47	140.82	6931.47
Os04t0103100	0.344331	0.282994	0.345995		Os04g0103100	38.6436	17.9748	83.5071
Os04t0165700	0.39751	0.324983	0.371707		Os04g0165700	406.835	135.953	406.835
Os04t0228400	0.371461	0.315998	0.358348		Os04g0228400	93.3452	25.4763	60.7655
Os04t0233400	0.285035	0.233541	0.266242		Os04g0233400	136.19	34.9286	84.6199
Os04t0311400	0.306819	0.226734	0.288045		Os04g0311400	241.742	127.086	241.742
Os04t0321600	0.30983	0.249369	0.324779		Os04g0321600	434.686	205.914	434.686
Os04t0367400	0.363662	0.284386	0.3409		Os04g0367400	60.6819	27.6735	50.9037
Os04t0388500	0.320886	0.251164	0.287389		Os04g0388500	87.3523	35.4728	87.3523
Os04t0390500	0.333249	0.276487	0.317516		Os04g0390500	57.9145	31.5735	57.9145
Os04t0391500	0.390305	0.318202	0.366453		Os04g0391500	248.004	79.1252	248.004
Os04t0400700	0.296334	0.23377	0.313694		Os04g0400700	49.6215	22.2043	49.6215
Os04t0401700	0.316207	0.2501	0.313565		Os04g0401700	53.3278	32.7188	53.3278
Os04t0421800	0.372403	0.306647	0.350941		Os04g0421800	46.0616	30.1872	38.2384
Os04t0433600	0.27242	0.214247	0.261631		Os04g0433600	32.3387	24.2358	32.3387
Os04t0437600	0.308194	0.238395	0.29545		Os04g0437600	101.559	34.6544	101.559
Os04t0442000	0.331723	0.276398	0.34255		Os04g0442000	174.585	123.658	174.585
Os04t0445000	0.38987	0.317774	0.390007		Os04g0445000	21.0829	13.2645	21.0829
Os04t0447100	0.32273	0.255691	0.30121		Os04g0447100	24.8268	19.0411	24.8268
Os04t0476800	0.379001	0.30874	0.366645		Os04g0476800	2072.83	40.1449	2072.83
Os04t0482300	0.294385	0.240407	0.276469		Os04g0482300	646.493	110.882	646.493
Os04t0485100	0.293306	0.236841	0.32483		Os04g0485100	76.8669	35.2187	76.8669
Os04t0510500	0.349077	0.284322	0.336038		Os04g0510500	166.737	61.7612	88.349
Os04t0517100	0.336142	0.264218	0.316095		Os04g0517100	17.5554	14.5453	17.5554
Os04t0521800	0.332322	0.256434	0.320775		Os04g0521800	98.3847	56.925	98.3847
Os04t0530700	0.352662	0.279846	0.3175		Os04g0530700	150.927	51.0759	108.745
Os04t0541500	0.347478	0.285742	0.322866		Os04g0541500	88.9862	32.3681	88.9862
Os04t0550400	0.342636	0.266805	0.316661		Os04g0550400	232.856	146.692	232.856
Os04t0566500	0.36849	0.293803	0.350688		Os04g0566500	80.0605	60.4653	80.0605
Os04t0576700	0.349873	0.299853	0.37445		Os04g0576700	170.196	39.6486	370.203
Os04t0577000	0.409603	0.349362	0.384986		Os04g0577000	115.552	35.2353	115.552
Os04t0592600	0.608671	0.512159	0.572986		Os04g0592600	67.4865	46.45	67.4865
Os04t0599900	0.312367	0.257302	0.303591		Os04g0599900	147.617	75.7104	147.617
Os04t0618500	0.324778	0.244001	0.306445		Os04g0618500	233.598	55.8903	233.598
Os04t0620000	0.316788	0.243668	0.303188		Os04g0620000	6931.47	55.0939	6931.47
Os04t0629700	0.364374	0.305033	0.378718		Os04g0629700	151.367	19.1252	81.0102
Os04t0661200	0.449987	0.394104	0.444457		Os04g0661200	137.304	62.1336	95.8897
Os04t0668700	0.40552	0.350883	0.410644		Os04g0668700	26.9071	16.7332	26.9071
Os04t0672100	0.376919	0.281378	0.375747		Os04g0672100	34.3263	19.6955	42.3789
Os04t0678200	0.295673	0.229373	0.303909		Os04g0678200	49.9495	20.3375	49.9495
Os04t0681400	0.260418	0.194083	0.263477		Os04g0681400	83.0341	64.5799	83.0341
Os04t0688200	0.403454	0.289385	0.442964		Os04g0688200	33.5597	24.7044	33.5597
Os04t0691100	0.321664	0.264248	0.331647		Os04g0691100	36.2381	25.1055	36.2381
Os04t0691500	0.359507	0.29862	0.352595		Os04g0691500	102.796	49.8873	102.796
Os05t0103300	0.360244	0.272819	0.324951		Os05g0103300	23.1671	11.2033	23.1671
Os05t0114000	0.303849	0.240378	0.29776		Os05g0114000	57.2563	38.406	57.2563
Os05t0115800	0.389487	0.33647	0.38626		Os05g0115800	6931.47	258.009	6931.47
Os05t0126400	0.31395	0.262134	0.314383		Os05g0126400	6931.47	252.043	6931.47
Os05t0128400	0.255771	0.203328	0.247539		Os05g0128400	30.4013	22.904	55.9461
Os05t0129000	0.289258	0.225425	0.295008		Os05g0129000	128.757	99.1665	128.757
Os05t0133100	0.320053	0.259574	0.310227		Os05g0133100	6931.47	503.619	6931.47
Os05t0135000	0.297716	0.229706	0.306677		Os05g0135000	140.098	21.7077	77.1117
Os05t0143500	0.278643	0.221361	0.252983		Os05g0143500	49.0419	18.8408	35.9898
Os05t0154700	0.32435	0.260988	0.317358		Os05g0154700	101.022	57.5135	101.022
Os05t0159000	0.334851	0.242502	0.339292		Os05g0159000	119.049	77.5362	119.049
Os05t0168500	0.389226	0.308682	0.36266		Os05g0168500	105.062	85.6069	158.041
Os05t0169600	0.286484	0.234788	0.296916		Os05g0169600	18.2204	9.05574	18.2204
Os05t0210600	0.368311	0.311304	0.365756		Os05g0210600	55.0508	37.9313	55.0508
Os05t0221400	0.28251	0.231293	0.287717		Os05g0221400	156.861	43.6629	156.861
Os05t0232500	0.347875	0.264467	0.348593		Os05g0232500	120.936	80.9915	120.936
Os05t0247100	0.392495	0.268154	0.383624		Os05g0247100	54.8299	30.5923	54.8299
Os05t0289400	0.411656	0.341307	0.382775		Os05g0289400	114.585	54.7455	114.585
Os05t0301700	0.500548	0.381814	0.498902		Os05g0301700	263.265	49.7628	263.265
Os05t0317200	0.344015	0.285411	0.34815		Os05g0317200	128.836	82.8302	210.532
Os05t0346400	0.346513	0.282939	0.330296		Os05g0346400	169.369	42.35	105.617
Os05t0381700	0.327905	0.254501	0.309682		Os05g0381700	48.4667	21.3238	39.0655
Os05t0391200	0.400765	0.330315	0.389843		Os05g0391200	34.3174	24.0454	34.3174
Os05t0407500	0.38456	0.317021	0.360909		Os05g0407500	75.9541	51.1153	211.735
Os05t0420500	0.340567	0.274463	0.337628		Os05g0420500	655.306	38.4699	655.306
Os05t0443400	0.355872	0.293078	0.348318		Os05g0443400	19.8893	11.9394	19.8893
Os05t0446300	0.315283	0.257029	0.320145		Os05g0446300	224.131	69.0429	224.131
Os05t0455200	0.333514	0.274164	0.327134		Os05g0455200	373.788	18.015	373.788
Os05t0461000	0.492148	0.433587	0.474006		Os05g0461000	100.919	35.8399	100.919
Os05t0463500	0.375113	0.265221	0.349295		Os05g0463500	100.062	41.5863	100.062
Os05t0463600	0.392678	0.324297	0.360441		Os05g0463600	86.0875	52.7134	86.0875
Os05t0489600	0.628807	0.503326	0.60701		Os05g0489600	265.567	57.0745	265.567
Os05t0503000	0.316907	0.261343	0.326353		Os05g0503000	135.185	60.6385	107.203
Os05t0510800	0.363563	0.302997	0.349412		Os05g0510800	68.6136	48.4191	68.6136
Os05t0511000	0.365544	0.267782	0.354165		Os05g0511000	420.793	218.981	420.793
Os05t0519900	0.276543	0.220165	0.255821		Os05g0519900	63.5112	52.1269	63.5112
Os05t0529300	0.322393	0.252691	0.310827		Os05g0529300	112.728	41.9775	112.728
Os05t0540000	0.326913	0.268147	0.32368		Os05g0540000	80.6956	57.1739	108.055
Os05t0546800	0.328593	0.267794	0.32747		Os05g0546800	158.612	50.4704	158.612
Os05t0558900	0.281445	0.226711	0.283918		Os05g0558900	136.298	51.4282	136.298
Os05t0559600	0.347103	0.293692	0.340463		Os05g0559600	35.0818	19.6865	35.0818
Os05t0582100	0.312111	0.233139	0.308658		Os05g0582100	109.651	63.6851	140.525
Os05t0586200	0.265521	0.207197	0.250437		Os05g0586200	6931.46	107.55	6931.46
Os05t0589000	0.548994	0.474431	0.571539		Os05g0589000	97.1431	44.2148	97.1431
Os05t0592600	0.286282	0.221353	0.292359		Os05g0592600	111.606	57.5164	80.061
Os05t0593800	0.358096	0.256734	0.313552		Os05g0593800	230.84	39.6247	230.84
Os06t0101000	0.368482	0.301747	0.38355		Os06g0101000	133.869	76.8499	180.705
Os06t0105600	0.374522	0.315268	0.351571		Os06g0105600	190.679	61.5835	190.679
Os06t0105900	0.32504	0.262149	0.324448		Os06g0105900	169.099	51.0449	227.54
Os06t0110100	0.386175	0.330383	0.377901		Os06g0110100	241.402	21.2804	94.3809
Os06t0111800	0.319275	0.264172	0.306337		Os06g0111800	28.9085	19.5085	28.9085
Os06t0129900	0.322748	0.229881	0.307631		Os06g0129900	47.9746	18.8714	47.9746
Os06t0142900	0.378295	0.299788	0.364526		Os06g0142900	63.4786	23.7226	63.4786
Os06t0152200	0.282468	0.222381	0.305402		Os06g0152200	338.16	205.464	642.09
Os06t0175500	0.276421	0.219516	0.274244		Os06g0175500	51.2657	39.1349	51.2657
Os06t0186400	0.301963	0.21972	0.288532		Os06g0186400	155.765	74.693	155.765
Os06t0196700	0.3999	0.304739	0.391532		Os06g0196700	58.5614	30.2958	43.7472
Os06t0196900	0.40292	0.305226	0.42593		Os06g0196900	1309.35	37.9516	1309.35
Os06t0202900	0.327855	0.265202	0.298268		Os06g0202900	31.68	22.5625	31.68
Os06t0210200	0.354429	0.274423	0.337679		Os06g0210200	67.2194	40.875	67.2194
Os06t0216700	0.288987	0.220218	0.29352		Os06g0216700	6931.47	311.226	6931.47
Os06t0219600	0.370453	0.31884	0.377619		Os06g0219600	138.018	80.323	138.018
Os06t0229200	0.295702	0.235807	0.281666		Os06g0229200	23.857	15.9001	23.857
Os06t0232300	0.34128	0.263745	0.381302		Os06g0232300	106.842	26.0828	106.842
Os06t0237300	0.350018	0.277074	0.333256		Os06g0237300	96.4623	21.9177	96.4623
Os06t0245700	0.319177	0.244698	0.302547		Os06g0245700	42.6049	19.6086	31.3147
Os06t0252300	0.34643	0.288864	0.350707		Os06g0252300	6931.43	257.979	6931.43
Os06t0259000	0.326606	0.273635	0.318922		Os06g0259000	28.483	9.50592	28.483
Os06t0300800	0.297669	0.235656	0.291176		Os06g0300800	80.9764	38.0631	80.9764
Os06t0301000	0.346859	0.28698	0.343912		Os06g0301000	97.3516	76.4602	97.3516
Os06t0319600	0.316133	0.252563	0.335953		Os06g0319600	133.045	100.816	162.468
Os06t0320100	0.325602	0.258108	0.320752		Os06g0320100	125.205	41.5639	125.205
Os06t0323100	0.353027	0.28961	0.362144		Os06g0323100	37.1141	10.3947	19.3755
Os06t0325500	0.302368	0.247618	0.280143		Os06g0325500	143.432	88.4773	143.432
Os06t0336200	0.305071	0.199009	0.268758		Os06g0336200	39.5828	16.8829	39.5828
Os06t0342100	0.305902	0.235419	0.308207		Os06g0342100	67.8993	39.3357	67.8993
Os06t0354500	0.253793	0.200647	0.24897		Os06g0354500	83.9045	64.6329	83.9045
Os06t0485100	0.298801	0.236754	0.296628		Os06g0485100	314.55	35.4622	314.55
Os06t0486400	0.34638	0.285258	0.344288		Os06g0486400	78.5401	51.9527	123.943
Os06t0506200	0.291293	0.218156	0.274315		Os06g0506200	57.3684	25.7712	57.3684
Os06t0557100	0.320021	0.262032	0.312778		Os06g0557100	22.0778	14.5977	22.0778
Os06t0575400	0.337606	0.262813	0.376039		Os06g0575400	26.1878	16.6804	20.2729
Os06t0588900	0.348047	0.273949	0.338253		Os06g0588900	653.321	43.9211	653.321
Os06t0598800	0.354347	0.270176	0.330953		Os06g0598800	50.6644	28.1148	50.6644
Os06t0598900	0.333103	0.263567	0.330551		Os06g0598900	168.971	132.527	168.971
Os06t0603000	0.311971	0.25353	0.353072		Os06g0603000	42.8308	25.3504	42.8308
Os06t0603600	0.396271	0.301854	0.404645		Os06g0603600	25.4003	16.9667	70.6463
Os06t0606800	0.360304	0.271136	0.350196		Os06g0606800	143.105	71.7186	143.105
Os06t0607000	0.385442	0.327943	0.383509		Os06g0607000	48.7627	29.8025	41.9355
Os06t0614300	0.362581	0.259844	0.330264		Os06g0614300	88.6903	67.132	88.6903
Os06t0625400	0.351386	0.272044	0.335453		Os06g0625400	116.99	48.8383	116.99
Os06t0631300	0.369849	0.306853	0.361223		Os06g0631300	299.144	178.52	299.144
Os06t0646400	0.330581	0.261565	0.31464		Os06g0646400	58.6726	30.5693	45.377
Os06t0653800	0.302803	0.246182	0.321147		Os06g0653800	91.1153	33.6043	91.1153
Os06t0653900	0.31038	0.23399	0.27828		Os06g0653900	189.142	126.911	189.142
Os06t0661900	0.370026	0.302126	0.352448		Os06g0661900	49.1123	29.6801	49.1123
Os06t0665800	0.35383	0.264024	0.366604		Os06g0665800	304.864	156.09	304.864
Os06t0677800	0.365101	0.305066	0.388426		Os06g0677800	37.9563	19.6482	37.9563
Os06t0681700	0.309974	0.228957	0.288698		Os06g0681700	3573.33	267.628	3573.33
Os06t0698674	0.304287	0.253611	0.327579		Os06g0698674	6931.43	151.138	6931.43
Os06t0702800	0.400398	0.330351	0.377747		Os06g0702800	282.923	37.3847	282.923
Os06t0703500	0.35975	0.281932	0.342336		Os06g0703500	90.3135	23.7593	48.311
Os06t0704400	0.320697	0.258424	0.309855		Os06g0704400	1514.23	293.162	1514.23
Os06t0709100	0.383567	0.315167	0.444256		Os06g0709100	179.985	63.7528	331.847
Os06t0715600	0.398546	0.333476	0.377681		Os06g0715600	26.2183	18.4725	26.2183
Os06t0716800	0.314077	0.259354	0.333224		Os06g0716800	57.6096	24.5563	45.5283
Os06t0728500	0.374917	0.303429	0.393447		Os06g0728500	101.01	57.7165	101.01
Os06t0728600	0.321865	0.250691	0.294854		Os06g0728600	187.31	78.4524	187.31
Os06t0730900	0.340182	0.263247	0.327191		Os06g0730900	449.943	115.553	449.943
Os07t0104100	0.36081	0.278865	0.354345		Os07g0104100	304.29	102.904	155.08
Os07t0111600	0.361299	0.265321	0.350368		Os07g0111600	64.9099	41.9662	64.9099
Os07t0166700	0.321584	0.23468	0.32596		Os07g0166700	48.0862	18.0605	32.4592
Os07t0168600	0.299441	0.220451	0.291508		Os07g0168600	111.946	83.5906	269.406
Os07t0178100	0.412078	0.351207	0.4079		Os07g0178100	25.8593	22.5745	33.7782
Os07t0185000	0.364289	0.281208	0.367025		Os07g0185000	6931.45	126.829	6931.45
Os07t0250300	0.387275	0.327709	0.359358		Os07g0250300	66.0759	35.0042	49.8569
Os07t0295800	0.312927	0.252901	0.305326		Os07g0295800	6931.46	379.742	6931.46
Os07t0447800	0.358094	0.29347	0.381162		Os07g0447800	118.024	44.4619	118.024
Os07t0471000	0.35018	0.275141	0.337104		Os07g0471000	226.756	111.655	226.756
Os07t0475900	0.339455	0.264768	0.307168		Os07g0475900	61.8438	27.6039	61.8438
Os07t0490200	0.364507	0.264235	0.342979		Os07g0490200	143.077	54.3949	143.077
Os07t0490500	0.347345	0.282429	0.35086		Os07g0490500	47.0452	29.8341	47.0452
Os07t0495900	0.303993	0.23915	0.306308		Os07g0495900	100.584	35.1205	100.584
Os07t0508000	0.350582	0.284111	0.337438		Os07g0508000	104.705	23.7231	164.844
Os07t0525100	0.325915	0.240164	0.338269		Os07g0525100	15.9355	7.50753	15.9355
Os07t0531600	0.313478	0.257126	0.30841		Os07g0531600	104.926	37.6565	104.926
Os07t0539900	0.270743	0.217698	0.261096		Os07g0539900	6931.46	191.464	6931.46
Os07t0569700	0.344308	0.270693	0.31666		Os07g0569700	51.6858	15.7185	51.6858
Os07t0588000	0.318232	0.238897	0.301367		Os07g0588000	89.4869	37.19	89.4869
Os07t0598200	0.386519	0.319162	0.411548		Os07g0598200	6931.47	43.893	6931.47
Os07t0607800	0.427782	0.325387	0.410415		Os07g0607800	116.585	72.2798	116.585
Os07t0608300	0.361262	0.293376	0.380803		Os07g0608300	78.5152	64.5029	143.881
Os07t0616000	0.326188	0.24222	0.303116		Os07g0616000	70.5012	28.235	70.5012
Os07t0626500	0.317284	0.253492	0.318399		Os07g0626500	32.7199	16.3681	32.7199
Os07t0632600	0.338478	0.232551	0.31372		Os07g0632600	173.13	141.087	173.13
Os07t0634900	0.363126	0.298604	0.345776		Os07g0634900	115.282	23.284	58.8339
Os07t0636800	0.395461	0.342805	0.379509		Os07g0636800	76.6674	25.036	49.9869
Os07t0637700	0.26708	0.204596	0.250074		Os07g0637700	166.054	26.9314	166.054
Os07t0661100	0.260118	0.208191	0.266626		Os07g0661100	68.1527	47.7516	68.1527
Os07t0679700	0.35722	0.304836	0.364627		Os07g0679700	34.5315	13.9046	26.4734
Os07t0693700	0.399188	0.347321	0.433134		Os07g0693700	102.696	56.9225	122.988
Os08t0107400	0.282111	0.225442	0.273289		Os08g0107400	54.4253	36.9605	54.4253
Os08t0110000	0.304748	0.238464	0.306618		Os08g0110000	27.667	22.5622	27.667
Os08t0110500	0.296529	0.238033	0.281737		Os08g0110500	44.2015	27.2677	44.2015
Os08t0112500	0.312857	0.246687	0.300473		Os08g0112500	25.0968	21.622	46.8106
Os08t0113000	0.32928	0.246351	0.332138		Os08g0113000	18.1473	8.91695	18.1473
Os08t0157900	0.403914	0.351028	0.384321		Os08g0157900	36.5422	23.4864	36.5422
Os08t0162000	0.327912	0.267044	0.317474		Os08g0162000	72.2785	40.334	72.2785
Os08t0176800	0.327887	0.274042	0.33308		Os08g0176800	285.08	50.0376	285.08
Os08t0178700	0.511146	0.431763	0.496789		Os08g0178700	65.9293	21.7366	39.9971
Os08t0180300	0.328949	0.269299	0.338544		Os08g0180300	131.817	70.8758	175.274
Os08t0187700	0.315082	0.264905	0.314291		Os08g0187700	241.027	172.302	241.027
Os08t0191000	0.339674	0.274279	0.326867		Os08g0191000	40.573	34.8807	40.573
Os08t0206400	0.275954	0.212015	0.288443		Os08g0206400	6931.47	108.59	6931.47
Os08t0224700	0.260998	0.206622	0.242712		Os08g0224700	67.5489	41.419	103.996
Os08t0242900	0.323394	0.258381	0.325522		Os08g0242900	173.64	120.914	173.64
Os08t0250700	0.305804	0.242397	0.30025		Os08g0250700	55.7176	38.5635	144.087
Os08t0266200	0.308469	0.252181	0.28559		Os08g0266200	70.9474	34.1884	70.9474
Os08t0295100	0.307889	0.256615	0.285751		Os08g0295100	295.886	63.8228	295.886
Os08t0308100	0.305492	0.219503	0.286859		Os08g0308100	107.474	46.6626	107.474
Os08t0341700	0.35596	0.283076	0.33052		Os08g0341700	34.9443	14.9275	34.9443
Os08t0390000	0.30571	0.246169	0.312763		Os08g0390000	93.0407	50.9598	93.0407
Os08t0395700	0.653373	0.58085	0.634658		Os08g0395700	55.5273	35.4721	55.5273
Os08t0395800	0.415003	0.300891	0.377598		Os08g0395800	30.8412	16.8508	26.8353
Os08t0398700	0.334934	0.254582	0.334174		Os08g0398700	204.271	102.009	204.271
Os08t0427300	0.30596	0.243736	0.335397		Os08g0427300	185.984	35.066	310.484
Os08t0440000	0.32458	0.265052	0.31561		Os08g0440000	6931.47	41.4186	6931.47
Os08t0440300	0.334679	0.265314	0.301886		Os08g0440300	718.856	50.6783	718.856
Os08t0449500	0.402471	0.339901	0.401295		Os08g0449500	637.979	42.337	322.421
Os08t0451000	0.27627	0.225114	0.28609		Os08g0451000	171.229	123.316	171.229
Os08t0474700	0.291343	0.238354	0.28423		Os08g0474700	306.546	97.64	306.546
Os08t0482100	0.357022	0.274498	0.320125		Os08g0482100	64.5512	26.3804	64.5512
Os08t0500100	0.317509	0.242175	0.302489		Os08g0500100	159.627	40.2989	389.072
Os08t0502400	0.364691	0.272557	0.38195		Os08g0502400	108.646	39.6993	108.646
Os08t0504600	0.30616	0.255315	0.292708		Os08g0504600	160.576	78.9133	160.576
Os08t0505200	0.331493	0.265675	0.339794		Os08g0505200	128.555	49.4123	128.555
Os08t0512300	0.372325	0.304986	0.399715		Os08g0512300	91.4434	31.9093	91.4434
Os08t0519800	0.342698	0.266664	0.332684		Os08g0519800	44.9946	25.2432	68.3255
Os08t0524400	0.392837	0.322958	0.413063		Os08g0524400	6931.47	164.299	6931.47
Os08t0531000	0.284169	0.223535	0.276217		Os08g0531000	68.6802	26.5432	68.6802
Os08t0543600	0.364412	0.30734	0.369757		Os08g0543600	116.334	60.2006	116.334
Os08t0544500	0.320647	0.256187	0.32542		Os08g0544500	113.555	86.5517	113.555
Os08t0550400	0.316239	0.240405	0.300554		Os08g0550400	1422.82	185.082	1422.82
Os08t0554000	0.365496	0.279555	0.375632		Os08g0554000	420.197	162.691	420.197
Os08t0554400	0.335772	0.248725	0.345579		Os08g0554400	65.2298	14.5446	65.2298
Os08t0556000	0.360282	0.307009	0.361495		Os08g0556000	155.879	43.2398	209.115
Os08t0561600	0.395892	0.342825	0.404751		Os08g0561600	72.2231	25.1476	72.2231
Os08t0562700	0.461048	0.367076	0.427523		Os08g0562700	122.999	80.2085	159.449
Os08t0564100	0.344756	0.255577	0.322554		Os08g0564100	4024.63	352.129	4024.63
Os08t0564500	0.3811	0.316996	0.442144		Os08g0564500	276.545	94.4334	276.545
Os08t0564800	0.311025	0.229423	0.284204		Os08g0564800	190.2	48.7366	584.205
Os09t0110400	0.291515	0.23263	0.300304		Os09g0110400	106.026	48.4264	106.026
Os09t0114500	0.35622	0.291678	0.346506		Os09g0114500	70.71	24.2811	70.71
Os09t0123100	0.331301	0.260714	0.330883		Os09g0123100	266.142	60.7056	266.142
Os09t0123300	0.324632	0.267917	0.313277		Os09g0123300	57.1261	24.0091	57.1261
Os09t0127800	0.319809	0.241419	0.30318		Os09g0127800	118.506	59.6439	91.2634
Os09t0133700	0.42943	0.309527	0.407973		Os09g0133700	120.823	41.7316	98.5217
Os09t0253000	0.449998	0.359341	0.464279		Os09g0253000	6931.47	112.333	6931.47
Os09t0261300	0.381606	0.278115	0.398828		Os09g0261300	77.2206	60.0492	77.2206
Os09t0266400	0.310636	0.247592	0.321344		Os09g0266400	65.0451	32.834	65.0451
Os09t0293500	0.265408	0.183576	0.273134		Os09g0293500	19.3271	9.61108	35.9046
Os09t0299200	0.339736	0.283518	0.333151		Os09g0299200	249.67	41.2658	249.67
Os09t0315800	0.411815	0.330816	0.392611		Os09g0315800	171.309	30.9801	171.309
Os09t0346400	0.363265	0.266683	0.371134		Os09g0346400	256.678	89.7998	256.678
Os09t0346700	0.315358	0.246522	0.304574		Os09g0346700	48.6213	28.483	48.6213
Os09t0372700	0.44248	0.310608	0.405074		Os09g0372700	34.3432	22.6596	34.3432
Os09t0397800	0.393576	0.302341	0.356581		Os09g0397800	6931.47	60.6811	6931.47
Os09t0407200	0.393233	0.32617	0.376918		Os09g0407200	176.599	64.3102	176.599
Os09t0420300	0.296186	0.245183	0.311014		Os09g0420300	75.9149	22.154	57.4447
Os09t0434100	0.341906	0.280196	0.342898		Os09g0434100	43.4021	29.663	52.096
Os09t0446800	0.252955	0.195473	0.242979		Os09g0446800	96.5067	48.9754	96.5067
Os09t0450300	0.317667	0.246255	0.315898		Os09g0450300	86.4813	31.7617	86.4813
Os09t0453400	0.319563	0.258861	0.346032		Os09g0453400	39.1451	32.1373	47.147
Os09t0454200	0.456471	0.357161	0.423386		Os09g0454200	81.2781	19.0568	81.2781
Os09t0491708	0.347037	0.275848	0.335801		Os09g0491708	6931.47	23.7798	6931.47
Os09t0493700	0.346289	0.263699	0.316869		Os09g0493700	95.1809	25.9196	95.1809
Os09t0494600	0.378568	0.312463	0.365241		Os09g0494600	26.2182	13.7071	57.6815
Os09t0498800	0.285334	0.227648	0.310179		Os09g0498800	130.901	101.637	130.901
Os09t0505600	0.434536	0.301916	0.390831		Os09g0505600	135.52	47.9796	135.52
Os09t0516700	0.309526	0.25102	0.330147		Os09g0516700	53.7505	40.7295	106.238
Os09t0526800	0.28906	0.232825	0.300889		Os09g0526800	68.508	30.0832	274.064
Os09t0531900	0.352356	0.284079	0.33608		Os09g0531900	160.016	78.8019	104.311
Os09t0534200	0.334489	0.27778	0.329273		Os09g0534200	121.157	55.8233	99.3427
Os09t0535900	0.304902	0.24066	0.299006		Os09g0535900	141.515	98.6072	141.515
Os09t0538200	0.384953	0.313949	0.410744		Os09g0538200	69.5919	35.2405	69.5919
Os09t0542100	0.310855	0.255721	0.292529		Os09g0542100	45.6047	30.2671	80.9833
Os09t0561000	0.335091	0.277951	0.351344		Os09g0561000	7.97572	7.00228	7.97572
Os09t0563200	0.368444	0.304419	0.375041		Os09g0563200	58.6849	37.5545	155.229
Os10t0101000	0.321691	0.26819	0.303537		Os10g0101000	12.7521	7.79651	19.7792
Os10t0132300	0.429577	0.357154	0.401148		Os10g0132300	54.8999	22.1919	54.8999
Os10t0147900	0.349331	0.278428	0.321361		Os10g0147900	43.1078	23.773	37.8205
Os10t0184200	0.38024	0.289812	0.392274		Os10g0184200	86.1259	37.1987	86.1259
Os10t0204100	0.340884	0.238144	0.318748		Os10g0204100	48.8107	22.5006	30.9098
Os10t0317900	0.34462	0.255697	0.31549		Os10g0317900	153.641	60.0841	153.641
Os10t0343100	0.371926	0.305619	0.385518		Os10g0343100	26.2972	14.0178	26.2972
Os10t0378400	0.285845	0.222461	0.29361		Os10g0378400	116.324	29.8014	116.324
Os10t0391100	0.352618	0.284594	0.338443		Os10g0391100	147.004	38.2456	246.136
Os10t0396400	0.583428	0.478496	0.559204		Os10g0396400	193.273	62.0363	193.273
Os10t0409900	0.326963	0.259465	0.32423		Os10g0409900	149.729	59.9997	149.729
Os10t0412100	0.382023	0.323439	0.360464		Os10g0412100	70.1477	44.8911	70.1477
Os10t0423000	0.368226	0.271525	0.34998		Os10g0423000	29.814	20.98	29.814
Os10t0456400	0.383068	0.297373	0.378866		Os10g0456400	52.091	31.3784	42.5717
Os10t0464400	0.341775	0.284969	0.362513		Os10g0464400	142.267	51.4863	142.267
Os10t0477100	0.328636	0.262812	0.324409		Os10g0477100	6931.47	442.073	6931.47
Os10t0479900	0.388385	0.328969	0.398326		Os10g0479900	47.0736	18.2194	29.4682
Os10t0492200	0.398142	0.329898	0.422017		Os10g0492200	21.001	18.015	21.001
Os10t0495000	0.363157	0.28494	0.34506		Os10g0495000	160.485	32.6735	352.527
Os10t0498700	0.404295	0.333926	0.369169		Os10g0498700	152.784	53.3599	201.458
Os10t0504200	0.326471	0.263039	0.308167		Os10g0504200	6931.47	307.766	6931.47
Os10t0504600	0.330048	0.272488	0.319714		Os10g0504600	73.0535	31.8895	46.078
Os10t0529300	0.302056	0.246513	0.29864		Os10g0529300	107.051	31.1061	67.1714
Os10t0537300	0.527136	0.449782	0.532272		Os10g0537300	201.294	31.9823	518.91
Os10t0538200	0.307918	0.242246	0.322469		Os10g0538200	130.278	68.5786	451.499
Os10t0555900	0.241372	0.190121	0.231712		Os10g0555900	56.2118	23.9996	56.2118
Os10t0559700	0.336692	0.280273	0.31015		Os10g0559700	156.333	42.1627	156.333
Os10t0563000	0.458191	0.33962	0.444813		Os10g0563000	114.382	22.2356	76.5844
Os10t0564000	0.37923	0.322158	0.3687		Os10g0564000	6931.47	226.945	6931.47
Os10t0575200	0.309245	0.253195	0.285695		Os10g0575200	143.556	68.2303	143.556
Os10t0577500	0.270361	0.215443	0.26625		Os10g0577500	18.2102	14.6767	18.2102
Os10t0578900	0.359846	0.268653	0.347573		Os10g0578900	31.886	18.0341	39.5539
Os10t0579100	0.319726	0.221963	0.297173		Os10g0579100	90.2052	50.7063	70.8484
Os10t0579300	0.350792	0.278303	0.359454		Os10g0579300	114.041	67.8862	114.041
Os11t0109933	0.314683	0.263574	0.341787		Os11g0109933	89.9494	36.6356	89.9494
Os11t0131900	0.260672	0.200734	0.235651		Os11g0131900	89.0078	34.3366	89.0078
Os11t0133600	0.377891	0.313905	0.408431		Os11g0133600	6931.47	484.581	6931.47
Os11t0140400	0.401938	0.342859	0.398022		Os11g0140400	85.3201	55.4945	85.3201
Os11t0162200	0.395682	0.317634	0.362451		Os11g0162200	615.373	170.538	615.373
Os11t0171500	0.311384	0.247157	0.308296		Os11g0171500	24.0761	19.6781	24.0761
Os11t0175900	0.317245	0.257604	0.295343		Os11g0175900	143.867	82.4622	143.867
Os11t0181100	0.287698	0.229818	0.295268		Os11g0181100	73.7105	37.7701	73.7105
Os11t0183800	0.346118	0.269398	0.329483		Os11g0183800	122.295	34.2153	70.0138
Os11t0207000	0.359531	0.28709	0.334651		Os11g0207000	44.9811	19.7279	44.9811
Os11t0207200	0.30631	0.235378	0.296548		Os11g0207200	203.323	37.4477	203.323
Os11t0229400	0.306986	0.238891	0.298681		Os11g0229400	52.2876	35.3445	52.2876
Os11t0232100	0.254834	0.185308	0.227777		Os11g0232100	18.5948	14.754	42.3007
Os11t0246900	0.414104	0.357189	0.432082		Os11g0246900	41.5746	13.7877	41.5746
Os11t0283500	0.31102	0.24248	0.316609		Os11g0283500	31.1288	26.9979	31.1288
Os11t0308100	0.350639	0.295573	0.346205		Os11g0308100	37.8429	20.9131	37.8429
Os11t0487100	0.357982	0.269362	0.344177		Os11g0487100	6931.47	48.0006	6931.47
Os11t0523800	0.432247	0.337368	0.414178		Os11g0523800	133.569	44.7955	175.357
Os11t0533500	0.362046	0.277364	0.344285		Os11g0533500	118.204	49.6466	118.204
Os11t0538900	0.366367	0.294932	0.397186		Os11g0538900	103.915	47.8283	103.915
Os11t0572200	0.391584	0.321398	0.381151		Os11g0572200	14.0658	10.2232	14.0658
Os11t0579400	0.31348	0.249827	0.346259		Os11g0579400	145.906	84.4519	145.906
Os11t0586900	0.232834	0.177365	0.240041		Os11g0586900	78.7345	46.8763	78.7345
Os11t0587600	0.368404	0.278843	0.331845		Os11g0587600	6931.47	153.99	6931.47
Os11t0629300	0.352659	0.281643	0.319865		Os11g0629300	143.781	64.7748	143.781
Os11t0639600	0.39202	0.314488	0.372822		Os11g0639600	41.5712	21.9012	41.5712
Os11t0707600	0.369482	0.309539	0.341982		Os11g0707600	65.6106	29.5761	48.0317
Os12t0102500	0.394349	0.302016	0.398262		Os12g0102500	51.476	21.0032	38.2011
Os12t0105500	0.336459	0.265065	0.352165		Os12g0105500	34.7446	28.8483	34.7446
Os12t0106900	0.568	0.494017	0.535856		Os12g0106900	138.006	42.0528	138.006
Os12t0112200	0.271854	0.210319	0.268137		Os12g0112200	6931.47	48.5346	6931.47
Os12t0113500	0.278582	0.193132	0.269754		Os12g0113500	6931.47	116.069	6931.47
Os12t0124100	0.329379	0.242767	0.287578		Os12g0124100	267.014	71.7467	267.014
Os12t0128700	0.309328	0.23186	0.281031		Os12g0128700	93.4211	78.5815	93.4211
Os12t0129000	0.376459	0.293804	0.377522		Os12g0129000	153.758	35.8319	153.758
Os12t0131000	0.387885	0.319972	0.363946		Os12g0131000	6931.47	46.8459	6931.47
Os12t0163400	0.314545	0.257045	0.322396		Os12g0163400	62.1941	35.988	62.1941
Os12t0181500	0.311603	0.260635	0.286652		Os12g0181500	29.5637	20.8735	29.5637
Os12t0204500	0.295349	0.220361	0.336536		Os12g0204500	16.9605	14.1658	16.9605
Os12t0223300	0.357242	0.300356	0.329421		Os12g0223300	52.0045	32.7359	52.0045
Os12t0299700	0.343461	0.285516	0.346228		Os12g0299700	391.268	45.4858	185.909
Os12t0407500	0.321732	0.249385	0.300658		Os12g0407500	517.692	63.5128	517.692
Os12t0421000	0.293674	0.242987	0.318674		Os12g0421000	6931.47	27.9674	6931.47
Os12t0443500	0.435955	0.385718	0.439283		Os12g0443500	52.1594	40.0609	52.1594
Os12t0547600	0.521527	0.408895	0.470853		Os12g0547600	25.2487	14.293	25.2487
Os12t0560900	0.36373	0.243099	0.397425		Os12g0560900	6931.47	44.1508	6931.47
Os12t0586000	0.254342	0.196524	0.24144		Os12g0586000	44.778	24.2314	58.4
Os12t0586600	0.349247	0.287972	0.349038		Os12g0586600	49.0714	39.6984	49.0714
Os12t0593000	0.365596	0.308046	0.34304		Os12g0593000	69.9296	44.8527	69.9296
Os12t0594300	0.380419	0.327934	0.36922		Os12g0594300	85.9008	47.2989	85.9008
Os12t0597300	0.41796	0.347418	0.403514		Os12g0597300	205.399	43.4756	205.399
Os12t0597500	0.330845	0.265264	0.345521		Os12g0597500	88.6121	32.349	66.9561
Os12t0600400	0.368873	0.273664	0.358515		Os12g0600400	113.262	65.0269	303.995
Os12t0605100	0.327531	0.269513	0.321252		Os12g0605100	94.6067	37.0223	61.6847
Os12t0605200	0.338946	0.26832	0.341159		Os12g0605200	76.2329	35.8818	76.2329
Os12t0605400	0.415674	0.362051	0.436544		Os12g0605400	406.07	85.3898	209.041
Os12t0617900	0.374381	0.28553	0.349331		Os12g0617900	39.0421	26.5445	39.0421
Os12t0628400	0.381966	0.30537	0.387465		Os12g0628400	164.003	32.3193	104.88
Os12t0628600	0.390858	0.266974	0.403021		Os12g0628600	6931.46	173.298	6931.46
Os12t0636000	0.409975	0.354694	0.415223		Os12g0636000	52.7517	28.477	52.7517
Os12t0638700	0.331334	0.265433	0.304612		Os12g0638700	116.111	51.8002	116.111
Os12t0638900	0.371626	0.309925	0.400767		Os12g0638900	26.033	14.3845	26.033
Os12t0639200	0.398123	0.293235	0.362096		Os12g0639200	40.154	14.3819	40.154
Os12t0639700	0.363733	0.265825	0.346977		Os12g0639700	26.6044	19.4257	26.6044
