# Supplementary material for: Unfolding of RNA secondary structure impairs RNA stability to fine-tune phosphate starvation responses in rice roots
Source: Plant Commun. 2025 Dec 17;7(4):101680. doi: 10.1016/j.xplc.2025.101680 (PMC13084106; doi:10.1016/j.xplc.2025.101680)
Supplement: Supplemental Table 6. Primers and probes used in this study [file mmc7.xlsx]

## Sheet: Vector construction
Name	Sequence (5'-3')
For P35S-OsIPS2-WT/MUT/Re vectors
IPS2-Infusion-F	gctcggtacccggggatcGGAGGACCCTTCTTCTGGATT
IPS2-Infusion-R	gtttgaacgctgcaggtcgaCAAGAAAAGATGCCATGACAAATAC
Synthesized full length OsIPS2-MUT
GGAGGACCCTTCTTCTGGATTCCTCTCTACCCCCAACAATGGCCTGACACCGCTGCCCTGCATGCAACCCATGCAGTGTTCTCACTACTTCTCAGCTTCGCCGGTGGTGTTGAAGATGATGCCTCAACGGCCGATGCACGGATCGTATCCACTAGGCAGGTGCTAGGCCATGTAGGGCAACTAAACAACTTTGGCAGGTCTTCCTTCTCCATCTCGACAAGAAGATGGTAATGGAGTGTCTATATCCCCGGAGCTCTCTTGATAGAATTCATCATCATCGTGCTCAAGTTCATAATGAATAGTAATAATCAGAACTAGTGCTCTTGTTGTGGAGTGGTGTGTATCTTTTGTGGTGAACTAGTATTTGTCATGGCATCTTTTCTTG
Synthesized full length OsIPS2-Re
GGAGGACCCTTCTTCTGGATTCCTCTCTACCCCCAACAATGGCCTGACACCGCTGCCCTGCATGCAACCCATGCAGTGTTCTCACTACTTCTCAGCTTCGCCGGTGGTGTTGAAGATGATGCCTCAACGGCCGATGCACGGATCGTATCCAGAAGCGAGGTGCTAGGCCATGTAGGGCAACTAAACAACTTTGGCAGGTCTTCCTTCTCCATCTCGACAAGAAGATGGTAATGGAGTGTCTATATCCCCGGAGCTCTCTTGATAGAATTCATCATCATCGTGCTCAAGTTCATAATGAATACATTATATCAGTTGAATATGTCTTGTTGTGGAGTGGTGTGTATCTTTTCATCAGAACTAGTATTTGTCATGGCATCTTTTCTTG
For P35S-3XFLAG-OsRPL18 vector
OsRPL18B-For Kpn1	aaaggtaccggtatcgacctcgtcgccgg
OsRPL18B-Rev BamH1	aaaggatccttagaccttgaagcctttgctg

## Sheet: RT-qPCR
Name	Sequence (5'-3')
For the exogenous OsIPS2 experiment
Os01g0658400-qRT-F	CTGTCAATCTGTTCCCTGCTG
Os01g0658400-qRT-R	GGCGTACCTCTGAGTCCAG
IPS2-qRT-F	CCCCGGAGCTCTCTTGATAGAA
IPS2-exogenous-R	CCGATGATACGAACGAAAGCT
HPT-qRT-F	ggcgtcggtttccactatcg
HPT-qRT-R	ggttgacggcaatttcgat
For halftime validation experiment
Os10g0516400-qRT-F	GCTCAAGGCCGACAAGGA
Os10g0516400-qRT-R	GCCTACCACCCAACCCC
Os02g0744200-qRT-F	CGTCGTGGTAGTTGCAGTAGTAC
Os02g0744200-qRT-R	CCACTAGCAGTGACACCAGC
Os01g0389200-qRT-F	CCGGCAACGACACCAAG
Os01g0389200-qRT-R	TTCGTTTCTGGCGCCGGA

## Sheet: Sequence of Cy3-RNA markers
Name	Sequence (5'-3')
23+2nt RNA marker	Phos-CGUA*GCGGAAUAGUUUAAACUGU	* Cy3 modification at A
33+2nt RNA marker	Phos-CACGUA*GCUCGUACGCGGAAUAGUUUAAACUGU	* Cy3 modification at A

## Sheet: 3'adapter and RT primer of Ribo
Name	Sequence (5'-3')
Ribo-seq 3' adapter	rApp NNNNTGGAATTCTCGGGTGCCAAGG-NH3
Ribo-seq RT primer	Phos-NNNNNNGATCGTCGGACTGTAGAACTCTGAAC/iSp18/CACTCA/iSp18/GCCTTGGCACCCGAGAATTCCA

## Sheet: Biotinylated RNA probes
Name	Sequence (5'-3')
Biotinylated anti-rDNA RNA probes for Ribo-seq
At18Ssense-1-T7F	TAATACGACTCACTATAGGGTACCTGGTTGATCCTGCCAGTAG
At18Ssense-1-R	TCATTACTCCGATCCCGAAG
At18Ssense-2-T7F	TAATACGACTCACTATAGGGCATTTGCCAAGGATGTTTTC
At18Ssense-2-R	ACAGGTATCGACAATGATCCTTCC
At25Ssense-1-T7F	TAATACGACTCACTATAGGGAATTCCTAGTAAGCGCGAGTCAT
At25Ssense-1-R	GTTCGCTCGCCGTTACTAAG
At25Ssense-2-T7F	TAATACGACTCACTATAGGGTCTGGAGAAGCGTCCTCAG
At25Ssense-2-R	GGTGCACCCGCGAGGATC
At25Ssense-3-T7F	TAATACGACTCACTATAGGGCCGACCGACCTTGATCTT
At25Ssense-3-R	TTTCCCCCGACTCTTAGGAT
At25Ssense-4-T7F	TAATACGACTCACTATAGGGTCTGATAGCGCTTAAGCGAAC
At25Ssense-4-R	GTAGTGGTATTTCACTTGCGCC
At25Ssense-5-T7F	TAATACGACTCACTATAGGGCTTACTCCGTGAATCGGAGGC
At25Ssense-5-R	GCCACTCTGCCACTTACAAT
At5.8Ssense-T7F	TAATACGACTCACTATAGGGCTCTCGGCAACGGATATCTCG
At5.8Ssense-R	TTGTGACACCCAGGCAGACGTG
AtCG23Ssense-1-T7F	TAATACGACTCACTATAGGGTTCAAACGAGGAAAGGCTTACGG
AtCG23Ssense-1-R	GACGATGAAGCTTATCCCCCAC
AtCG23Ssense-2-T7F	TAATACGACTCACTATAGGGAGAGGGAAACAGCCCGGATCACC
AtCG23Ssense-2-R	CTTTCGTGCGGGTCGGAA
AtCG23Ssense-3+4-T7F	TAATACGACTCACTATAGGGCGTAACGATCTGGGCACTGTC
AtCG23Ssense-3+4-R	AGGAGAGCACTCATCTTGGG
